# Supplementary material for: Study of Metabolite Detectability in Simultaneous Profiling of Amine/Phenol and Hydroxyl Submetabolomes by Analyzing a Mixture of Two Separately Dansyl-Labeled Samples
Source: Metabolites. 2025 Jul 23;15(8):496. doi: 10.3390/metabo15080496 (PMC12388855; doi:10.3390/metabo15080496)
Supplement: Supplementary file 1 [file metabolites-15-00496-s001.zip]

Archive with 6 entries (5 files):
- Supplemental Tables/
- Supplemental Tables/Supplemental Table S1_Detected_Peak_Pairs_Urine.xlsx
- Supplemental Tables/Supplemental Table S2_Detected_Peak_Pairs_Serum.xlsx
- Supplemental Tables/Supplemental Table S3_Significant Metabolites_Channel_A.xlsx
- Supplemental Tables/Supplemental Table S4_Significant Metabolites_Channel_H.xlsx
- Supplemental Tables/Supplemental Table S5_Significant Metabolites_Channel_AH.xlsx
