# Supplementary material for: Study of Metabolite Detectability in Simultaneous Profiling of Amine/Phenol and Hydroxyl Submetabolomes by Analyzing a Mixture of Two Separately Dansyl-Labeled Samples
Source: Metabolites. 2025 Jul 23;15(8):496. doi: 10.3390/metabo15080496 (PMC12388855; doi:10.3390/metabo15080496)
Supplement: Supplementary file 1 [file metabolites-15-00496-s001.zip › Supplemental Tables/Supplemental Table S1_Detected_Peak_Pairs_Urine.xlsx]

## Sheet: Table description
	1. Supplementary Table 1 Content Description	Supplemental Table 1. List of peak pairs detected from CIL LC-MS measurement of the samples (experimental data with imputated value). Note that in "Peak Pair Information" section, column "No." shows individual peak pair number coded from the 4-channel LC-MS experiment. "A", "H", "C", and "K" indicates peak pairs were detected from amine/phenol, hydroxyl, carboxyl, and ketone/aldehyde channels, re…
	2.Information	Peak Pair Information										Tier 1 - Positive Identification /Tier 2 - High Confidence Putative Identification							Tier 3 - Putative Identification (MyCompoundID Library)			A-1	A-2	A-3	B-1	B-2	B-3	QC-1	QC-2	QC-3
		No.	RT (s)	Normalized RT (s)	m/z_light	m/z_heavy	Neutral Mass (Da)	Intensity	nCharge	nTag	Identification Level	Compound	NovaMT Library No.	HMDB_ID	KEGG_ID	PubChem_ID	Mass Error (ppm)	RT Error (s)	Zero-reaction	One-reaction	Two-reaction	A	A	A	B	B	B	QC	QC	QC

## Sheet: Supplemental Table S1
Peak Pair Information										Tier 1 - Positive Identification /Tier 2 - High Confidence Putative Identification							Tier 3 - Putative Identification (MyCompoundID Library)			Urine_1	Urine_2	Urine_3	Urine_4	Urine_5	Urine_6	Urine_7	Urine_8	Urine_9	Urine_10	Urine_11	Urine_12	Urine_13	Urine_14	Urine_15	Urine_16	Urine_1	Urine_2	Urine_3	Urine_4	Urine_5	Urine_6	Urine_7	Urine_8	Urine_9	Urine_10	Urine_11	Urine_12	Urine_13	Urine_14
No.	RT (s)	Normalized RT (s)	m/z_light	m/z_heavy	Neutral Mass (Da)	Intensity	nCharge	nTag	Identification Level	Compound	NovaMT Library No.	HMDB_ID	KEGG_ID	PubChem_ID	Mass Error (ppm)	RT Error (s)	Zero-reaction	One-reaction	Two-reaction	A	A	A	A	A	A	A	A	A	A	A	A	A	A	A	A	H	H	H	H	H	H	H	H	H	H	H	H	H	H
1	74.4	78.25	651.946	653.952	417.887	23421.7	1	1	Tier 3 only two-reaction								0	0	6	1.009	1.336	1.481	0.904	0.944	1.23	1.377	1.714	0.782	0.908	1.03	0.918	1.14	0.587	0.684	0.824	0.918	1.481	1.411	0.826	1.246	0.818	1.255	NA	1.027	0.84	NA	0.776	0.563	0.799
2	74.4	78.2	583.959	585.966	349.901	29257.9	1	1	Tier 3 only two-reaction								0	0	7	1.264	1.27	1.318	0.855	1.058	1.114	1.706	1.825	0.881	0.82	1.051	0.942	1.09	0.666	0.703	0.786	NA	NA	NA	NA	NA	NA	NA	NA	NA	NA	NA	NA	NA	NA
3	74.6	78.3	787.923	789.931	553.865	23099	1	1	Tier 3 only two-reaction								0	0	6	NA	NA	NA	NA	NA	NA	NA	NA	NA	NA	NA	NA	NA	NA	NA	NA	NA	NA	NA	NA	NA	NA	NA	NA	NA	NA	NA	NA	NA	NA
4	75.4	79.1	697.226	699.232	463.168	14427	1	1	Tier 3 one-reaction								0	6	250	NA	NA	NA	NA	NA	NA	NA	NA	NA	NA	NA	NA	NA	NA	NA	NA	NA	NA	NA	NA	NA	NA	NA	NA	NA	NA	NA	NA	NA	NA
5	76.5	80.3	449.113	451.12	215.055	15935.7	1	1	Tier 2	sn-Glycero-3-phosphoethanolamine	AN01496000	HMDB0000114	C01233	444183	1.25	37.9				1.594	0.959	0.86	1.041	1.843	1.246	3.979	4.285	1.429	1.387	0.808	1.35	1.161	1.183	1.047	1.041	NA	NA	NA	NA	NA	NA	NA	NA	NA	NA	NA	NA	NA	NA
6	76.9	80.95	488.115	490.122	254.057	9398.83	1	1	Tier 2	5-L-Glutamyl-taurine	AN02012000	HMDB0004195	C05844	68759	0.94	19.5				0.895	NA	1.034	0.768	0.897	0.961	0.911	0.921	0.692	0.712	0.66	0.71	0.799	0.861	0.849	0.761	NA	NA	NA	NA	NA	NA	NA	NA	NA	NA	NA	NA	NA	NA
7	77	80.75	524.179	526.185	290.121	12404.9	1	1	Tier 2	N-(L-Arginino)succinic acid	AN02555000	HMDB0000052	C03406	16950	0.39	17.6				0.75	0.709	1.011	0.827	0.898	0.847	0.814	0.81	1.075	0.784	1.163	1.043	1.14	0.944	0.962	0.928	NA	NA	NA	NA	NA	NA	NA	NA	NA	NA	NA	NA	NA	NA
8	77.2	81.35	484.175	486.182	250.117	99112.1	1	1	Tier 3 one-reaction								0	11	330	NA	NA	NA	NA	NA	NA	NA	NA	NA	NA	NA	NA	NA	NA	NA	NA	0.889	0.597	0.756	2.011	0.74	0.872	0.811	0.999	0.742	0.904	0.782	0.668	0.827	0.972
9	77.6	81.55	418.117	420.124	184.059	67903.9	1	1	Tier 3 one-reaction								0	11	247	0.291	1.935	0.247	0.201	0.258	0.251	0.323	0.416	2.148	2.187	2.211	3.375	1.765	1.064	0.845	1.169	NA	NA	NA	NA	NA	NA	NA	NA	NA	NA	NA	NA	NA	NA
10	77.7	81.4	258.025	260.032	23.967	11588	1	1	Unidentified											NA	NA	NA	NA	NA	NA	NA	NA	NA	NA	NA	NA	NA	NA	NA	NA	NA	NA	NA	NA	NA	NA	NA	NA	NA	NA	NA	NA	NA	NA
11	78	81.6	434.173	436.181	200.115	47031	1	1	Tier 3 one-reaction								0	11	174	NA	NA	NA	NA	NA	NA	NA	NA	NA	NA	NA	NA	NA	NA	NA	NA	NA	NA	NA	NA	NA	NA	NA	NA	NA	NA	NA	NA	NA	NA
12	78	81.75	569.19	571.197	335.132	76064.9	1	1	Tier 2	Aspartylglycosamine	AN03174000	HMDB0001515, HMDB00489, HMDB01515	C04540	123826	1.68	42.2				0.631	0.555	0.584	0.715	0.706	0.681	0.562	0.497	1.006	0.964	0.991	1.146	1.074	1.086	1.036	0.973	NA	NA	NA	NA	NA	NA	NA	NA	NA	NA	NA	NA	NA	NA
13	78.2	82.7	604.133	606.139	370.074	13933.8	1	1	Tier 3 one-reaction								0	8	126	1.024	0.882	0.932	0.835	1	0.94	0.852	0.827	0.785	0.739	0.782	0.927	0.994	0.848	0.703	0.721	NA	NA	NA	NA	NA	NA	NA	NA	NA	NA	NA	NA	NA	NA
14	78.5	82.2	628.18	630.187	788.243	7046	2	2	Tier 3 one-reaction								0	1	133	NA	NA	NA	NA	NA	NA	NA	NA	NA	NA	NA	NA	NA	NA	NA	NA	NA	NA	NA	NA	NA	NA	NA	NA	NA	NA	NA	NA	NA	NA
15	78.7	83.3	633.195	635.2	399.136	7629.92	1	1	Tier 3 one-reaction								0	47	583	0.618	0.728	0.666	0.864	0.695	0.662	0.978	0.668	1.058	0.874	0.951	1.115	1.275	1.081	1.011	0.921	NA	NA	NA	NA	NA	NA	NA	NA	NA	NA	NA	NA	NA	NA
16	78.8	82.55	675.242	677.249	441.184	62929.8	1	1	Tier 3 one-reaction								0	7	289	0.685	0.53	0.523	0.776	0.627	0.748	0.691	0.602	0.881	0.967	0.818	1.087	0.993	0.979	0.912	0.832	NA	NA	NA	NA	NA	NA	NA	NA	NA	NA	NA	NA	NA	NA
17	78.9	82.65	435.218	437.224	201.159	466537	1	1	Tier 3 only two-reaction								0	0	19	0.686	0.114	0.084	1.197	0.855	1.048	0.423	0.257	0.716	0.539	0.25	1.141	0.749	1.434	1.077	0.979	0.705	0.067	0.013	1.104	0.677	0.983	0.437	0.175	1.11	0.664	0.349	1.478	1.915	1.629
18	78.9	83.05	535.172	537.178	301.114	107166	1	1	Tier 3 one-reaction								0	10	232	0.659	0.649	0.533	0.762	0.717	0.688	0.672	0.778	0.928	0.985	0.904	1.218	1.039	1.087	0.956	0.906	NA	NA	NA	NA	NA	NA	NA	NA	NA	NA	NA	NA	NA	NA
19	78.9	83.25	383.127	385.134	149.068	25542.7	1	1	Tier 3 one-reaction								0	29	438	0.727	0.846	0.286	0.989	1.058	1.145	1.312	1.478	1.628	0.909	0.79	2.167	1.583	1.91	1.462	1.427	0.175	0.084	0.071	0.443	0.405	0.827	0.349	0.235	0.639	0.452	0.269	0.841	1.053	0.752
20	79	88.7	432.133	434.14	198.074	20289.8	1	1	Tier 3 zero-reaction								1	32	339	1.24	1.679	2.157	1	1.497	0.95	1.46	2.05	0.331	0.389	0.476	0.763	0.34	0.511	0.608	0.718	1.316	1	0.45	1.361	0.543	1.274	1.038	0.799	0.657	0.518	0.472	0.515	0.42	0.722
21	79	91.475	429.132	431.138	195.074	41545.6	1	1	Tier 2	2-Amino-2-deoxy-D-gluconic acid	AN01231000		C03752	73563	4.97	64.9				0.972	NA	1.054	1.036	0.903	1.082	0.989	0.956	1.173	1.249	1.124	1.126	1.134	1.058	1.021	NA	2.096	1.417	1.163	3.08	2.717	3.542	NA	2.502	2.208	NA	1.617	NA	NA	NA
22	79.2	84.625	366.1	368.107	132.042	23240.9	1	1	Tier 3 zero-reaction								7	69	753	0.819	0.727	0.688	0.759	0.838	0.797	0.885	0.966	0.822	0.966	0.993	0.995	1	0.943	0.982	0.983	0.831	0.753	0.643	0.949	0.8	0.856	0.678	0.746	1.054	0.801	0.765	1.451	1.169	0.985
23	79.3	82.9	564.284	566.291	330.225	5823.33	1	1	Tier 3 one-reaction								0	1	31	NA	NA	NA	NA	NA	NA	NA	NA	NA	NA	NA	NA	NA	NA	NA	NA	NA	NA	NA	NA	NA	NA	NA	NA	NA	NA	NA	NA	NA	NA
24	79.3	83.05	557.242	559.249	323.184	41429.6	1	1	Tier 3 one-reaction								0	4	126	NA	NA	NA	NA	NA	NA	NA	NA	NA	NA	NA	NA	NA	NA	NA	NA	0.87	NA	NA	0.882	0.414	1.659	0.853	0.516	0.377	0.388	0.328	0.632	0.384	0.793
25	79.6	83.3	371.117	373.123	137.059	24142	1	1	Tier 3 one-reaction								0	5	164	NA	NA	NA	NA	NA	NA	NA	NA	NA	NA	NA	NA	NA	NA	NA	NA	NA	NA	NA	NA	NA	NA	NA	NA	NA	NA	NA	NA	NA	NA
26	79.9	83.3	552.175	554.182	318.117	20717.2	1	1	Tier 3 one-reaction								0	3	194	0.409	0.346	0.388	0.772	0.626	0.688	0.517	0.386	1.029	0.91	0.815	1.068	0.885	1.332	1.243	1.119	NA	NA	NA	NA	NA	NA	NA	NA	NA	NA	NA	NA	NA	NA
27	79.9	91.6	317.132	319.138	83.0739	7301	1	1	Tier 3 one-reaction								0	2	188	0.795	1.269	1.386	1.429	1.819	1.709	2.376	2.749	1.858	1.054	0.852	1.261	1.037	0.873	0.506	0.393	0.722	0.727	0.643	0.935	0.827	1.151	1.55	1.495	1.419	0.936	0.739	1.586	1.299	1.115
28	79.9	83.6	397.059	399.066	163.001	6082.67	1	1	Tier 3 only two-reaction								0	0	14	NA	NA	NA	NA	NA	NA	NA	NA	NA	NA	NA	NA	NA	NA	NA	NA	NA	NA	NA	NA	NA	NA	NA	NA	NA	NA	NA	NA	NA	NA
29	79.9	83.05	722.232	724.238	488.173	6586.33	1	1	Tier 3 zero-reaction								4	27	580	0.176	1.501	2.423	NA	2.667	0.302	2.102	5.365	0.581	0.399	0.255	0.334	0.549	NA	0.305	0.225	NA	NA	NA	NA	NA	NA	NA	NA	NA	NA	NA	NA	NA	NA
30	80.3	82.35	657.231	659.238	423.173	12374	1	1	Tier 3 one-reaction								0	14	337	1.06	0.708	0.661	0.839	1.267	1.215	1.566	0.951	1.977	1.12	0.879	1.203	1.323	1.275	1.01	0.845	NA	NA	NA	NA	NA	NA	NA	NA	NA	NA	NA	NA	NA	NA
31	80.5	84.55	403.062	405.068	169.004	59493	1	1	Tier 2	L-Cysteic acid	AN00868000	HMDB0002757	C00506	72886	1.32	10.9				1.064	1.128	1.541	1.049	1.02	1.411	1.419	1.281	0.681	0.738	0.805	0.727	0.66	0.652	0.66	0.691	NA	NA	NA	NA	NA	NA	NA	NA	NA	NA	NA	NA	NA	NA
32	80.7	87.1	339.101	341.108	105.043	1.35835e+06	1	1	Tier 2	Isomer 1 of Serine	AN00202000	HMDB0000187	C00065	5951	1.38	64				0.815	0.76	0.791	0.856	0.989	0.933	0.75	0.739	0.736	0.872	1.079	0.785	0.8	0.85	0.975	0.952	0.56	0.307	0.29	0.808	1.913	0.495	NA	0.27	0.468	0.524	NA	0.734	0.379	0.438
33	80.8	85.45	628.18	630.187	394.122	10694.5	1	1	Tier 3 one-reaction								0	10	327	0.748	0.625	0.646	0.906	0.923	0.794	0.999	0.587	1.206	1.082	1.005	1.458	1.432	0.947	0.88	0.831	NA	NA	NA	NA	NA	NA	NA	NA	NA	NA	NA	NA	NA	NA
34	80.8	84.4	494.17	496.175	260.111	4201	1	1	Tier 1	Asparaginyl-Glutamine	AN02109000	HMDB0028729		446922	5.89	0.6				NA	NA	NA	NA	NA	NA	NA	NA	NA	NA	NA	NA	NA	NA	NA	NA	NA	NA	NA	NA	NA	NA	NA	NA	NA	NA	NA	NA	NA	NA
35	81.2	85.15	375.077	377.084	141.019	102155	1	1	Tier 1	Ethanolamine phosphate	AN00513001	HMDB0000224	C00346	1015	0.24	4.9				0.447	0.3	0.321	1.176	0.655	1.201	0.762	0.602	0.792	0.228	0.129	1.83	0.867	1.67	0.59	0.922	NA	NA	NA	NA	NA	NA	NA	NA	NA	NA	NA	NA	NA	NA
36	81.8	85.9	511.149	513.155	277.09	26612.8	1	1	Tier 3 one-reaction								0	6	249	0.597	0.503	0.522	0.811	0.684	0.684	0.595	0.647	1.002	0.917	0.842	1.017	0.914	1.052	0.919	0.856	NA	NA	NA	NA	NA	NA	NA	NA	NA	NA	NA	NA	NA	NA
37	82.1	92.25	417.124	419.129	183.066	21679.3	1	1	Tier 3 only two-reaction								0	0	52	NA	NA	NA	NA	NA	NA	NA	NA	NA	NA	NA	NA	NA	NA	NA	NA	1.458	NA	1.123	NA	0.531	1.041	0.931	1.095	0.689	1.017	1.435	0.752	0.942	0.719
38	82.1	87.1	391.143	393.149	157.085	14420.2	1	1	Tier 3 one-reaction								0	12	211	1.033	0.811	0.883	1.092	0.922	2.27	3.4	3.867	1.671	1.229	0.926	1.738	1.498	1.21	0.686	0.84	NA	NA	NA	NA	NA	NA	NA	NA	NA	NA	NA	NA	NA	NA
39	82.2	85.5	387.067	389.074	153.009	237338	1	1	Tier 2	3-Sulfino-L-alanine	AN00655000	HMDB0000996	C00606	1549098	2.78	8.2				1.169	1.254	1.807	1.04	1.174	NA	NA	NA	0.584	0.586	0.669	0.565	0.58	0.503	0.571	0.599	NA	NA	NA	NA	NA	NA	NA	NA	NA	NA	NA	NA	NA	NA
40	82.6	87.15	376.107	378.113	142.049	30779.9	1	1	Tier 3 one-reaction								0	3	84	0.993	1.355	1.266	0.235	0.462	0.277	1.08	1.421	0.673	0.83	0.651	0.284	0.546	0.4	0.493	0.645	0.715	0.799	0.694	0.242	1.698	0.339	0.703	1.259	1.129	1.256	1.382	0.742	1.395	1.199
41	82.7	87	481.138	483.145	247.08	68300.4	1	1	Tier 1	Aspartyl-Asparagine	AN01922001	HMDB0028748		18218190	1.16	5.9				0.451	0.367	0.35	1.17	0.905	0.593	0.477	0.394	0.813	0.877	0.82	0.962	0.891	1.186	1.069	1.019	NA	NA	NA	NA	NA	NA	NA	NA	NA	NA	NA	NA	NA	NA
42	82.7	85.85	349.086	351.092	115.027	7924.75	1	1	Tier 3 only two-reaction								0	0	1	0.609	0.55	0.514	1.03	0.786	0.607	0.56	0.516	0.876	0.838	0.76	0.919	0.983	1.139	0.903	0.918	NA	NA	NA	NA	NA	NA	NA	NA	NA	NA	NA	NA	NA	NA
43	82.8	86.4	551.047	553.051	316.989	4525	1	1	Tier 3 one-reaction								0	1	38	NA	NA	NA	NA	NA	NA	NA	NA	NA	NA	NA	NA	NA	NA	NA	NA	NA	NA	NA	NA	NA	NA	NA	NA	NA	NA	NA	NA	NA	NA
44	83.2	86.45	314.094	316.102	80.0361	13430.6	1	1	Tier 3 only two-reaction								0	0	1	0.691	1.008	0.902	1.067	1.219	0.959	0.97	1.063	0.67	0.874	0.79	0.775	0.953	1.138	0.789	0.812	NA	NA	NA	NA	NA	NA	NA	NA	NA	NA	NA	NA	NA	NA
45	83.6	87.35	539.144	541.151	305.086	31627.4	1	1	Tier 3 one-reaction								0	9	278	0.689	0.544	0.53	0.767	0.701	0.732	0.671	0.553	0.973	0.905	0.835	1.057	0.944	1.082	0.871	0.858	NA	NA	NA	NA	NA	NA	NA	NA	NA	NA	NA	NA	NA	NA
46	83.7	102.35	461.221	463.228	227.163	161370	1	1	Tier 3 one-reaction								0	1	40	0.741	0.215	0.158	1.035	0.833	0.794	0.546	0.206	0.858	0.787	0.447	1.383	1.313	1.716	1.032	0.982	0.714	0.173	0.079	0.836	0.279	0.636	0.566	0.309	0.992	1.104	1.072	0.882	0.674	0.789
47	83.8	87.05	403.143	405.15	169.084	11928.2	1	1	Tier 1	1-Methylhistidine	AN00877001	HMDB0000001	C01152	92105	1.9	2.1				NA	0.659	0.636	0.921	0.86	NA	NA	NA	NA	0.673	0.817	1.323	1.065	1.067	NA	NA	0.617	0.794	0.996	0.862	0.903	0.861	0.878	0.917	1.103	1.172	1.022	1.143	1.488	1.364
48	83.8	89.325	501.154	503.161	267.096	83452.4	1	1	Tier 2	Neuraminic acid	AN02207000	HMDB0000830	C06469	513472	0.46	58.3				0.594	0.493	0.481	0.674	0.682	0.773	0.608	0.542	1.008	0.926	0.911	1.109	1.072	1.002	0.908	0.874	NA	NA	NA	NA	NA	NA	NA	NA	1.536	0.65	0.595	1.361	0.643	1.266
49	84	88.8	437.115	439.12	203.056	10643.2	1	1	Tier 3 one-reaction								0	14	130	0.863	0.87	0.884	0.989	0.856	0.811	0.655	0.921	1.031	0.855	0.864	1.346	1.185	0.979	0.843	0.662	NA	NA	NA	NA	NA	NA	NA	NA	NA	NA	NA	NA	NA	NA
50	84.1	85.2	376.168	378.175	142.11	18319.2	1	1	Tier 3 one-reaction								0	5	123	NA	NA	NA	NA	NA	NA	NA	NA	NA	NA	NA	NA	NA	NA	NA	NA	0.693	0.364	NA	0.851	0.874	1.309	1.055	0.739	1.039	0.977	0.99	1.35	0.857	0.864
51	84.5	89.15	474.18	476.186	240.121	18056.2	1	1	Tier 3 zero-reaction								3	9	214	0.745	0.692	0.645	0.936	0.847	1.133	0.937	1.011	1.082	0.807	0.658	1.001	0.816	1.089	0.949	0.867	NA	NA	NA	NA	NA	NA	NA	NA	NA	NA	NA	NA	NA	NA
52	84.8	87.75	702.254	704.261	468.196	10997.1	1	1	Tier 3 one-reaction								0	5	269	0.674	0.572	0.548	0.759	0.604	0.681	0.703	0.544	0.893	0.904	0.883	1.144	1.09	1.002	0.906	0.914	NA	NA	NA	NA	NA	NA	NA	NA	NA	NA	NA	NA	NA	NA
53	85	85.5	509.169	511.176	275.11	7952	1	1	Tier 2	N-gamma-Glutamyl-Glutamine	AN02336005	HMDB0029147		21122973	1.34	9.7				NA	1.501	1.173	1.341	1.33	NA	1.512	NA	NA	1.406	1.202	1.679	1.523	NA	NA	0.471	NA	NA	NA	NA	NA	NA	NA	NA	NA	NA	NA	NA	NA	NA
54	85.1	88.85	495.089	497.096	261.031	319164	1	1	Tier 2	L-Tyrosine O-sulfate	AN02113000	HMDB0155722		514186	2.37	70.8				0.861	0.734	0.729	0.781	0.759	0.77	0.648	0.578	0.87	0.78	0.867	1.144	0.968	1.039	0.984	0.892	NA	NA	NA	NA	NA	NA	NA	NA	NA	NA	NA	NA	NA	NA
55	85.2	89.475	389.139	391.145	155.08	31550	1	1	Tier 3 one-reaction								0	4	123	0.541	0.245	0.243	0.31	0.574	0.416	0.531	NA	0.471	0.464	0.334	0.307	0.425	0.478	0.524	0.579	1.116	0.641	0.554	1.652	1.291	2.402	0.978	1.047	0.936	0.975	0.734	2.214	2.584	2.173
56	85.2	90.15	441.096	443.101	207.038	14764.3	1	1	Tier 3 one-reaction								0	11	212	0.679	0.718	0.706	0.641	0.641	0.829	0.596	0.501	0.928	0.667	0.758	0.768	0.782	0.627	0.574	0.515	NA	NA	NA	NA	NA	NA	NA	NA	NA	NA	NA	NA	NA	NA
57	85.7	90.45	551.181	553.187	317.123	26994.9	1	1	Tier 3 one-reaction								0	10	371	0.761	0.627	0.447	0.864	0.654	0.955	0.75	0.499	1.056	0.981	0.729	1.163	1.073	0.919	0.783	0.67	NA	NA	NA	NA	NA	NA	NA	NA	NA	NA	NA	NA	NA	NA
58	86.4	88.85	696.129	698.137	462.071	9313.33	1	1	Tier 3 one-reaction								0	5	154	0.896	0.727	0.703	0.824	0.853	0.788	0.857	0.686	1.019	0.79	0.777	1.284	1.056	1.022	0.997	0.841	NA	NA	NA	NA	NA	NA	NA	NA	NA	NA	NA	NA	NA	NA
59	86.7	89.55	611.165	613.17	377.106	6034.42	1	1	Tier 3 one-reaction								0	13	336	0.741	0.656	0.637	0.751	0.761	0.716	0.724	0.623	0.714	0.878	0.881	1.225	1.037	0.898	0.856	0.71	NA	NA	NA	NA	NA	NA	NA	NA	NA	NA	NA	NA	NA	NA
60	86.8	91.15	423.133	425.14	189.075	23475.4	1	1	Tier 2	Asparaginyl-Glycine	AN01146000	HMDB0028731		9899050	0.54	21.3				0.462	0.414	0.388	0.933	0.641	0.783	1.034	0.786	1.029	0.742	0.591	1.098	0.954	1.381	0.901	0.761	NA	NA	NA	NA	NA	NA	NA	NA	NA	NA	NA	NA	NA	NA
61	86.8	90.1	447.134	449.141	213.076	9732	1	1	Tier 3 one-reaction								0	19	378	NA	NA	NA	NA	NA	NA	NA	NA	NA	NA	NA	NA	NA	NA	NA	NA	NA	NA	NA	NA	NA	NA	NA	NA	NA	NA	NA	NA	NA	NA
62	87	91.2	399.123	401.129	165.064	221373	1	1	Tier 3 zero-reaction								4	35	569	1.43	1.45	1.445	0.678	1.127	0.958	1.148	1.196	1.424	1.492	1.768	0.581	0.799	0.706	0.755	1.39	NA	NA	NA	NA	NA	NA	NA	NA	NA	NA	NA	NA	NA	NA
63	87.1	91.6	553.161	555.167	319.103	26796.3	1	1	Tier 3 one-reaction								0	7	332	0.647	0.978	1.103	1.116	1.195	1.011	0.769	1.082	0.972	1.337	1.299	1.233	1.177	1.127	1	0.961	NA	NA	NA	NA	NA	NA	NA	NA	NA	NA	NA	NA	NA	NA
64	87.1	95.325	576.173	578.18	342.115	6777.25	1	1	Tier 3 zero-reaction								13	46	554	0.465	1.547	1.541	0.369	1.43	0.602	1.262	2.23	1.532	1.302	1.444	0.828	1.269	0.779	0.823	0.978	0.344	0.926	1.153	0.331	0.97	0.547	1.373	1.65	1.245	1.141	1.243	1.062	1.476	0.604
65	87.3	90.85	364.144	366.151	130.086	153831	1	1	Tier 3 one-reaction								0	3	54	NA	NA	NA	NA	NA	NA	NA	NA	NA	NA	NA	NA	NA	NA	NA	NA	0.897	0.253	0.188	1.451	1.426	1.482	0.355	0.191	0.438	0.299	0.247	3.128	3.205	1.823
66	87.8	89.6	503.16	505.166	269.102	12239.9	1	1	Tier 3 one-reaction								0	15	404	NA	NA	NA	NA	NA	NA	NA	NA	NA	NA	NA	NA	NA	NA	NA	NA	1.037	1.562	1.535	1.994	1.794	3.387	1.842	3.011	1.789	0.851	0.874	1.669	1.473	1.505
67	88	94.55	454.128	456.135	220.07	192852	1	1	Tier 2	L-beta-aspartyl-L-serine	AN01583001	HMDB0011168		53480673	0.2	15.6				0.543	0.444	0.41	1.22	0.816	0.577	0.484	0.435	0.949	0.808	0.82	1.069	0.94	1.337	1.143	1.039	NA	NA	NA	NA	NA	NA	NA	NA	NA	NA	NA	NA	NA	NA
68	88	90.55	542.18	544.186	308.121	25635.2	1	1	Tier 3 one-reaction								0	14	376	0.72	0.583	0.585	0.77	0.702	0.701	0.684	0.709	1.006	0.922	1.017	1.163	1.148	1.063	1.04	0.86	NA	NA	NA	NA	NA	NA	NA	NA	NA	NA	NA	NA	NA	NA
69	88.4	94.7	366.1	368.107	132.042	28286.8	1	1	Tier 3 zero-reaction								7	65	697	0.831	0.678	0.608	0.689	0.785	0.796	0.797	0.876	0.949	1.013	1.06	1.129	1.082	0.99	0.899	0.974	0.903	0.678	0.601	1.083	0.579	1.163	1.04	2.164	NA	NA	NA	NA	NA	0.942
70	88.5	90.1	498.193	500.2	264.135	437128	1	1	Tier 3 one-reaction								0	16	330	NA	NA	NA	NA	NA	NA	NA	NA	NA	NA	NA	NA	NA	NA	NA	NA	0.516	0.371	0.348	0.888	1.092	0.896	0.456	0.451	0.51	0.555	0.611	0.968	1.046	1.22
71	89.2	91.4	546.164	548.17	312.105	24333.3	1	1	Tier 3 zero-reaction								1	41	725	0.871	0.953	0.929	0.763	0.843	0.74	0.942	0.947	1.241	0.993	1.094	0.864	0.826	0.682	0.912	0.948	NA	NA	NA	NA	NA	NA	NA	NA	NA	NA	NA	NA	NA	NA
72	89.3	106.475	317.131	319.138	83.0731	8018.69	1	1	Tier 3 one-reaction								0	2	188	0.732	1.143	1.314	1.386	1.656	1.652	2.503	2.899	1.878	1.118	0.817	1.236	1.121	0.822	0.49	0.402	0.662	0.696	0.6	0.913	0.771	1.09	1.355	1.516	1.45	0.895	0.803	1.501	1.369	1.225
73	89.6	91.15	531.166	533.172	297.107	24625.8	1	1	Tier 2	Isomer 1 of 1-Methylguanosine	AN02657000	HMDB0001563	C04545	96373	0.79	43.7				0.91	0.805	0.721	0.768	0.808	0.775	0.759	1.787	NA	1.006	0.914	0.988	0.982	1.036	0.934	0.737	NA	NA	0.932	NA	NA	2.238	1.824	1.29	1.041	0.685	0.745	1.481	1.335	0.917
74	90.6	95.6	446.066	448.073	212.008	8866.5	1	1	Tier 3 one-reaction								0	31	240	0.708	0.845	0.847	0.703	0.823	0.747	1.03	0.816	1.031	1.16	1.174	1.034	1.098	0.842	1	0.958	NA	NA	NA	NA	NA	NA	NA	NA	NA	NA	NA	NA	NA	NA
75	91.1	94.65	525.164	527.17	291.106	24966.1	1	1	Tier 3 one-reaction								0	8	344	0.598	0.507	0.443	0.75	0.67	0.661	0.548	0.557	0.982	0.877	0.84	0.963	0.899	1.128	1.119	1.073	NA	NA	NA	NA	NA	NA	NA	NA	NA	NA	NA	NA	NA	NA
76	91.1	94	365.091	367.098	131.033	23045.5	1	1	Tier 3 only two-reaction								0	0	63	NA	NA	NA	NA	NA	NA	NA	NA	NA	NA	NA	NA	NA	NA	NA	NA	NA	NA	NA	NA	NA	NA	NA	NA	NA	NA	NA	NA	NA	NA
77	91.9	94.7	481.138	483.145	247.079	35075.7	1	1	Tier 1	Asparaginyl-Aspartic acid	AN01922000	HMDB0028727		25145403	1.97	7.2				NA	NA	NA	NA	NA	NA	NA	NA	NA	NA	NA	NA	NA	NA	NA	NA	NA	NA	NA	NA	NA	NA	NA	NA	NA	NA	NA	NA	NA	NA
78	92	97	456.056	458.062	221.997	7818.39	1	1	Tier 3 only two-reaction								0	0	32	1.115	1.225	2.216	0.653	0.755	1.983	1.83	2.211	0.395	0.41	0.39	0.621	0.45	0.399	0.447	0.497	NA	NA	NA	NA	NA	NA	NA	NA	NA	NA	NA	NA	NA	NA
79	92.2	95.35	468.106	470.113	234.048	20097.2	1	1	Tier 3 one-reaction								0	2	156	0.573	0.427	0.253	0.935	0.707	1.395	1.511	0.54	1.161	1.449	0.941	1.138	1.185	0.872	0.81	0.82	0.797	0.93	0.432	0.748	1.706	1.516	2.076	1.031	0.698	0.484	0.369	0.927	0.834	0.798
80	92.4	107	558.156	560.163	324.097	12069.9	1	1	Tier 3 one-reaction								0	18	505	0.609	0.792	0.756	0.76	1.097	0.848	0.75	1.343	0.944	0.757	0.786	1.024	1.091	0.937	0.888	0.813	0.973	0.24	0.194	0.869	0.486	1.337	1.061	0.607	0.666	0.524	0.353	0.887	0.551	0.97
81	92.8	97.05	359.073	361.08	125.015	673859	1	1	Tier 1	Taurine	AN00329000	HMDB0000251	C00245	1123	1.96	5.9				1.107	1.494	2.478	0.585	0.728	1.989	1.839	2.552	0.312	0.386	0.452	0.432	0.427	0.384	0.401	0.426	1.133	1.414	2.232	0.604	0.653	2.148	1.744	2.296	0.368	0.419	0.477	0.535	0.531	0.461
82	93.1	99.675	461.148	463.155	227.09	23906.3	1	1	Tier 3 zero-reaction								1	11	339	0.849	0.817	0.8	1.228	1.167	1.17	0.9	NA	1.239	1.17	1.239	1.644	1.418	1.285	1.201	1.28	0.64	1.145	0.936	0.439	0.854	0.813	1.165	1.25	1.31	1.702	1.845	0.954	0.898	0.851
83	93.4	97.15	320.044	322.051	85.9856	5236.91	1	1	Tier 3 only two-reaction								0	0	12	NA	NA	NA	NA	NA	NA	NA	NA	NA	NA	NA	NA	NA	NA	NA	NA	0.892	0.968	0.84	0.977	0.698	1.596	1.14	1.393	1.009	1.095	1.178	1.193	1.737	1.508
84	93.4	96.2	443.097	445.101	209.039	12373.2	1	1	Tier 3 only two-reaction								0	0	44	0.821	0.837	1.097	0.988	0.924	1.835	2.574	2.56	1.527	1.272	1.242	1.211	1.634	0.926	0.953	0.622	NA	NA	NA	NA	NA	NA	NA	NA	NA	NA	NA	NA	NA	NA
85	93.4	97.925	276.081	278.088	42.0229	1.46717e+06	1	1	Unidentified											0.743	1.001	1.165	0.758	0.887	0.902	1.293	1.466	0.796	1.257	1.146	0.74	0.722	0.727	0.95	1.251	0.967	1.049	1.085	1.082	0.75	1.869	1.27	1.939	1.08	1.486	1.695	1.377	2.028	1.61
86	94.4	96.1	338.117	340.123	104.058	11294.9	1	1	Tier 2	Isomer 1 of 2,3-Diaminoproprionic acid	BM00198000	HMDB0002006	C03401	97328	1.66	21.2				NA	NA	NA	NA	NA	NA	NA	NA	NA	NA	NA	NA	NA	NA	NA	NA	0.452	0.183	0.169	0.684	1.045	0.99	1.16	0.323	1.56	0.725	0.575	1.631	2.227	1.34
87	94.5	97.1	574.24	576.246	340.182	6983	1	1	Tier 3 only two-reaction								0	0	88	NA	NA	NA	NA	NA	NA	NA	NA	NA	NA	NA	NA	NA	NA	NA	NA	NA	NA	NA	NA	NA	NA	NA	NA	NA	NA	NA	NA	NA	NA
88	94.7	98.45	591.105	593.111	357.047	10332.3	1	1	Tier 3 one-reaction								0	3	125	NA	NA	NA	NA	NA	NA	NA	NA	NA	NA	NA	NA	NA	NA	NA	NA	1.58	1.681	1.808	2.007	1.363	3.07	2.211	3.223	2.014	2.317	2.269	2.702	3.378	2.708
89	94.8	96.25	470.157	472.162	236.099	20598.3	1	1	Tier 3 only two-reaction								0	0	46	NA	NA	NA	NA	NA	NA	NA	NA	NA	NA	NA	NA	NA	NA	NA	NA	0.502	0.322	0.13	0.717	1.604	0.594	0.756	0.451	1.098	0.43	0.252	1.289	1.324	1.091
90	95	91.6	492.144	494.15	258.086	23909.2	1	1	Tier 3 zero-reaction								3	29	380	1.125	1.064	0.98	NA	NA	NA	NA	NA	NA	NA	NA	1.311	1.003	0.885	0.684	0.668	NA	NA	NA	NA	0.212	NA	0.744	0.59	1.01	1.029	1.002	1.197	1.121	1.196
91	95.1	99.45	503.243	505.249	269.184	60523.5	1	1	Tier 3 only two-reaction								0	0	45	NA	NA	NA	NA	NA	NA	NA	NA	NA	NA	NA	NA	NA	NA	NA	NA	0.646	0.922	0.994	0.949	0.954	1.08	0.925	0.819	0.527	0.581	0.573	0.439	0.56	0.657
92	95.2	97.8	674.098	676.104	440.04	6054.5	1	1	Tier 3 one-reaction								0	3	86	NA	NA	NA	NA	NA	NA	NA	NA	NA	NA	NA	NA	NA	NA	NA	NA	NA	NA	NA	NA	NA	NA	NA	NA	NA	NA	NA	NA	NA	NA
93	95.3	97.9	355.053	357.059	120.994	10816.8	1	1	Tier 3 only two-reaction								0	0	18	0.79	NA	NA	0.742	NA	0.918	1.234	1.918	1.114	1.182	1.022	0.767	0.711	0.645	1.062	1.066	0.944	1.154	1.062	1.174	0.806	1.849	1.409	2.084	1.163	1.44	1.542	1.541	2.036	1.535
94	96	99.575	609.116	611.121	375.057	9860.78	1	1	Tier 3 one-reaction								0	21	319	1.222	1.895	2.163	1.526	1.599	1.613	2.266	2.708	1.722	2.071	1.643	1.646	1.511	1.477	1.849	1.603	1.639	1.888	1.839	1.98	1.3	3.161	2.381	3.536	2.308	2.24	1.979	2.601	3.39	2.446
95	96.1	99.575	391.073	393.08	157.015	7886.17	1	1	Tier 3 one-reaction								0	3	128	0.72	1.46	1.127	0.915	1.606	1.334	1.661	1.997	0.973	1.311	1.165	0.924	1.145	1.043	0.941	1.125	1.01	1.018	1.061	1.159	0.827	1.971	1.387	1.93	1.262	1.426	1.636	1.48	1.953	1.527
96	96.4	97.55	518.134	520.14	284.075	61477.8	1	1	Tier 2	N2-Acetyl-5-Phosphooxy-L-lysine	PR02454001				4.45	4.2				0.82	0.823	0.693	0.62	0.676	0.808	1.153	0.69	1.199	1.157	1.058	0.984	0.973	0.8	0.717	0.699	NA	NA	NA	NA	NA	NA	NA	NA	NA	NA	NA	NA	NA	NA
97	96.5	98.9	485.195	487.203	251.137	12410.7	1	1	Tier 3 one-reaction								0	1	243	NA	NA	NA	NA	NA	NA	NA	NA	NA	NA	NA	NA	NA	NA	NA	NA	NA	NA	NA	NA	NA	NA	NA	NA	NA	NA	NA	NA	NA	NA
98	96.5	100.35	607.108	609.116	373.05	14603.3	1	1	Tier 3 one-reaction								0	2	75	0.436	0.562	0.621	0.519	0.559	0.568	1.018	0.913	0.531	0.65	0.616	0.511	0.385	0.494	0.434	0.641	0.505	0.553	0.53	0.586	0.459	0.92	0.748	0.928	0.642	0.759	0.834	0.778	1.031	0.881
99	97	97.425	423.169	425.176	189.111	11246.7	1	1	Tier 2	Isomer 1 of Homocitrulline	AN01150000	HMDB0000679	C02427	65072	2.8	32.6				1.379	1.421	1.23	NA	NA	NA	1.623	1.68	1.076	0.881	0.917	NA	1.079	1.433	1.072	0.816	0.633	0.429	0.305	0.911	0.618	0.823	0.696	0.655	1.277	0.725	0.639	1.604	1.471	1.389
100	97.7	100.1	486.075	488.081	252.017	7088.29	1	1	Tier 3 one-reaction								0	2	127	NA	NA	NA	NA	NA	NA	NA	NA	NA	NA	NA	NA	NA	NA	NA	NA	NA	NA	NA	NA	NA	NA	NA	NA	NA	NA	NA	NA	NA	NA
101	97.7	119.275	366.102	368.108	132.043	23911.5	1	1	Tier 3 zero-reaction								7	65	699	0.814	0.871	0.941	0.912	0.949	0.934	0.843	0.951	1.218	1.238	1.172	1.175	1.198	1.091	0.993	1.005	0.793	0.578	0.471	0.948	0.675	0.896	0.983	0.507	1.083	0.961	0.868	1.35	1.065	1.108
102	97.8	105.45	422.186	424.191	188.128	47120.4	1	1	Tier 2	Isomer 1 of Homoarginine	AN01135000	HMDB0000670	C01924	9085	2.83	14.3				NA	NA	NA	NA	NA	NA	NA	NA	NA	NA	NA	NA	NA	NA	NA	NA	1.03	0.343	0.187	1.341	1.057	1.182	1.238	0.651	1.016	0.832	0.714	1.552	1.35	1.436
103	98	95.55	478.199	480.205	244.141	34918.8	1	1	Tier 3 one-reaction								0	6	167	0.872	0.665	0.605	0.916	0.71	1.068	0.722	0.641	1.103	0.967	0.932	1.155	1.013	1.006	0.984	0.863	NA	NA	NA	NA	NA	NA	NA	NA	NA	NA	NA	NA	NA	NA
104	98	101.45	593.111	595.114	359.053	5162.5	1	1	Tier 3 one-reaction								0	2	204	NA	NA	NA	NA	NA	NA	NA	NA	NA	NA	NA	NA	NA	NA	NA	NA	1.449	1.38	0.878	2.089	2.185	1.982	3.109	3.136	4.765	1.271	0.785	4.174	2.411	2.346
105	98.1	99.1	470.151	472.159	236.093	21817.8	1	1	Tier 3 one-reaction								0	25	587	NA	NA	NA	NA	NA	NA	NA	NA	NA	NA	NA	NA	NA	NA	NA	NA	0.483	0.432	0.104	0.678	2.241	0.575	0.809	0.605	1.027	0.45	0.161	1.184	0.9	0.942
106	98.2	96.6	349.122	351.128	115.064	225673	1	1	Tier 3 zero-reaction								2	33	454	0.824	1.245	1.186	0.684	0.8	0.937	1.191	1.076	1.061	1.104	1.146	1.079	0.984	0.884	0.881	0.866	NA	NA	NA	NA	NA	NA	NA	NA	NA	NA	NA	NA	NA	NA
107	98.2	100.6	510.18	512.186	276.122	34425.5	1	1	Tier 3 one-reaction								0	17	341	NA	NA	NA	NA	NA	NA	NA	NA	NA	NA	NA	NA	NA	NA	NA	NA	0.94	1.09	1.04	1.117	0.744	1.524	1.4	1.903	1.328	1.388	1.493	1.471	1.86	1.577
108	98.8	101.1	559.196	561.203	325.138	11448	1	1	Tier 3 one-reaction								0	24	458	NA	NA	NA	NA	NA	NA	NA	NA	NA	NA	NA	NA	NA	NA	NA	NA	NA	NA	NA	NA	NA	NA	NA	NA	NA	NA	NA	NA	NA	NA
109	99.4	101.6	395.07	397.076	161.011	19274.7	1	1	Tier 3 only two-reaction								0	0	37	NA	NA	NA	NA	NA	NA	NA	NA	NA	NA	NA	NA	NA	NA	NA	NA	NA	NA	NA	NA	NA	NA	NA	NA	NA	NA	NA	NA	NA	NA
110	99.5	101.55	427.154	429.16	193.096	66906.3	1	1	Tier 3 one-reaction								0	25	522	NA	NA	NA	NA	NA	NA	NA	NA	NA	NA	NA	NA	NA	NA	NA	NA	0.17	0.081	0.381	1.059	0.807	1.479	0.736	0.776	0.377	0.859	1.235	1.121	1.375	1.081
111	99.6	101.975	373.088	375.095	139.03	205994	1	1	Tier 3 one-reaction								0	7	36	0.872	0.78	0.782	0.442	0.54	0.467	0.46	0.429	0.209	0.268	0.333	1.447	1.776	1.3	1.366	1.373	0.922	0.737	0.738	0.47	0.398	0.469	0.391	0.387	0.237	0.253	0.294	1.715	2.119	1.627
112	99.9	102.25	388.107	390.114	154.049	204557	1	1	Tier 3 one-reaction								0	12	337	1.166	1.236	0.576	0.625	0.527	0.556	0.833	0.381	1.476	1.512	1.148	1.194	0.752	1.689	1.045	0.824	1.248	1.014	0.593	0.823	0.518	0.856	0.873	0.892	1.392	1.282	1.164	1.449	0.879	2.031
113	100	101.85	482.123	484.129	248.065	52379.3	1	1	Tier 2	L-beta-aspartyl-L-aspartic acid	AN01933000	HMDB0011163		274178	1.03	12.8				0.729	0.576	0.583	0.774	0.744	0.729	0.634	0.533	0.947	0.917	0.879	1.052	1.084	1.148	1.049	1.043	NA	NA	NA	NA	NA	NA	NA	NA	NA	NA	NA	NA	NA	NA
114	100.4	102.5	417.123	419.129	183.065	21106.3	1	1	Tier 3 one-reaction								0	15	326	NA	NA	NA	NA	NA	NA	NA	NA	NA	NA	NA	NA	NA	NA	NA	NA	NA	NA	NA	NA	NA	NA	NA	NA	NA	NA	NA	NA	NA	NA
115	100.7	102.8	506.159	508.165	272.1	15452.8	1	1	Tier 3 one-reaction								0	25	497	NA	NA	NA	NA	NA	NA	NA	NA	NA	NA	NA	NA	NA	NA	NA	NA	NA	NA	NA	NA	NA	NA	NA	NA	NA	NA	NA	NA	NA	NA
116	100.8	103.025	413.137	415.144	179.079	49621.8	1	1	Tier 2	1-Amino-1-deoxy-scyllo-inositol	BM01009002		C01214	439440	1.4	1.7				0.65	0.528	0.384	0.676	0.551	0.872	0.71	0.585	1.04	1.027	0.706	1.458	1.083	1.13	1.03	0.957	0.443	0.715	0.259	0.56	0.549	1.13	0.688	0.341	0.918	0.77	0.578	1.442	1.204	1.18
117	101	103.1	487.2	489.206	253.142	10532	1	1	Tier 3 one-reaction								0	8	135	NA	NA	NA	NA	NA	NA	NA	NA	NA	NA	NA	NA	NA	NA	NA	NA	NA	NA	NA	NA	NA	NA	NA	NA	NA	NA	NA	NA	NA	NA
118	101.1	95.35	518.133	520.139	284.075	45233.8	1	1	Tier 2	N6-Acetyl-5-Phosphooxy-L-lysine	PR02454000				4.97	21.7				0.783	0.775	0.716	0.603	0.691	0.797	0.852	0.825	1.18	1.159	1.135	1.064	1.223	0.938	0.886	0.988	NA	NA	NA	NA	NA	NA	NA	NA	NA	NA	NA	NA	NA	NA
119	101.1	103.2	452.148	454.154	218.09	18358.2	1	1	Tier 2	Serinyl-Hydroxyproline	AN01544004	HMDB0029040		69043006	0.6	41.7				0.897	0.591	0.643	0.903	0.751	1.009	0.776	0.692	0.858	0.938	0.935	0.896	0.814	0.854	0.854	0.697	NA	NA	NA	NA	NA	NA	NA	NA	NA	NA	NA	NA	NA	NA
120	101.6	105.4	463.128	465.134	229.069	9242.61	1	1	Tier 3 one-reaction								0	5	286	0.517	0.536	0.442	0.753	0.602	0.576	0.624	0.662	1.494	1.61	1.129	1.098	0.991	1.059	0.911	0.961	NA	NA	NA	NA	NA	NA	NA	NA	NA	NA	NA	NA	NA	NA
121	101.6	104.15	517.259	519.265	283.2	148200	1	1	Tier 3 only two-reaction								0	0	26	NA	NA	NA	NA	NA	NA	NA	NA	NA	NA	NA	NA	NA	NA	NA	NA	2.293	NA	1.318	0.73	0.565	0.798	0.713	0.544	1.009	0.747	0.777	0.824	0.915	1.046
122	101.9	104.35	321.091	323.097	87.0323	20928.2	1	1	Tier 3 zero-reaction								1	18	381	1.004	0.809	0.948	0.849	0.978	0.835	0.804	1.058	0.934	1.106	1.04	0.869	0.943	0.915	1.04	0.919	NA	NA	NA	NA	NA	NA	NA	NA	NA	NA	NA	NA	NA	NA
123	102.2	109.35	518.195	520.202	284.137	24408.6	1	1	Tier 3 one-reaction								0	12	247	NA	NA	NA	NA	NA	NA	NA	NA	NA	NA	NA	NA	NA	NA	NA	NA	0.534	1.241	0.616	0.563	0.485	0.809	1.06	0.631	0.848	1.372	1.09	0.808	0.548	0.64
124	102.5	100.15	436.201	438.207	202.142	436706	1	1	Tier 2	Asymmetric dimethylarginine	AN01326000	HMDB0001539	C03626	123831	0.72	30.9				0.916	0.732	0.738	0.906	0.873	0.84	0.731	0.769	NA	0.693	0.781	0.963	1.012	1.089	1.093	1.058	0.624	0.519	0.359	0.978	1.088	1.25	1.046	1.161	1.928	0.683	0.723	1.321	1.194	1.016
125	102.5	104.95	427.117	429.122	193.059	11315.6	1	1	Tier 3 one-reaction								0	30	529	0.98	0.708	0.718	0.85	0.739	0.896	0.574	0.677	0.993	0.629	0.386	1.336	1.239	0.947	1.084	0.792	NA	NA	NA	NA	NA	NA	NA	NA	NA	NA	NA	NA	NA	NA
126	102.9	107.725	424.117	426.124	190.058	371066	1	1	Tier 2	L-beta-aspartyl-L-glycine	AN01163000	HMDB0011165		302430	0.7	14.6				0.572	0.448	0.465	0.884	0.725	0.646	0.519	0.433	1.059	0.962	0.972	1.069	1.027	1.274	1.17	1.11	0.452	0.245	0.362	0.817	0.806	0.327	0.417	0.367	0.644	0.668	0.449	0.787	0.369	0.591
127	103.2	101.7	478.127	480.134	244.069	49174.8	1	1	Tier 3 zero-reaction								2	29	441	0.728	0.727	0.811	0.77	0.773	0.658	0.816	1.063	1.102	0.976	1.021	0.837	0.876	0.878	0.901	0.894	0.89	0.537	0.534	0.956	0.745	0.868	0.579	0.507	0.882	0.926	0.852	1.341	1.149	1.202
128	103.5	100.675	461.222	463.228	227.163	59831.2	1	1	Tier 3 one-reaction								0	1	40	0.679	0.253	0.18	1.228	0.782	0.765	0.494	0.375	0.795	0.751	0.417	1.324	1.217	1.599	0.992	0.981	0.706	0.176	0.111	0.809	0.3	0.656	0.556	0.353	1.027	1.15	1.065	0.923	0.703	0.829
129	104.2	106.55	567.158	569.163	333.099	11059.1	1	1	Tier 3 one-reaction								0	8	222	NA	NA	NA	NA	NA	NA	NA	NA	NA	NA	NA	NA	NA	NA	NA	NA	0.739	0.321	0.238	0.899	1.022	0.806	2.41	NA	0.722	0.667	0.595	1.064	1.131	0.901
130	104.2	103.4	442.189	444.196	208.131	9304.67	1	1	Tier 3 one-reaction								0	1	109	NA	NA	NA	NA	NA	NA	NA	NA	NA	NA	NA	NA	NA	NA	NA	NA	0.606	NA	0.474	1.005	0.773	0.554	0.527	0.326	0.813	0.624	0.49	1.213	0.835	0.816
131	104.5	107.1	496.139	498.144	262.08	88479.1	1	1	Tier 2	gamma-Glutamyl-Aspartic acid	AN02135003	HMDB0029145, HMDB29145, HMDB30419		161197	0.68	14.5				0.74	0.612	0.592	0.829	0.742	0.791	0.638	0.6	1.032	0.918	0.929	1.093	1.06	1.111	1.007	0.999	NA	NA	NA	NA	NA	NA	NA	NA	NA	NA	NA	NA	NA	NA
132	104.5	105.1	576.175	578.181	342.116	12121	1	1	Tier 3 zero-reaction								13	50	637	0.379	1.153	1.462	0.337	1.142	0.301	1.262	1.93	0.979	1.096	1.24	1.006	1.118	0.418	0.813	0.987	NA	NA	NA	NA	NA	NA	NA	NA	NA	NA	NA	NA	NA	NA
133	104.9	107.8	628.182	630.189	394.124	24409.8	1	1	Tier 3 one-reaction								0	10	351	0.708	0.703	0.683	0.67	0.729	0.707	0.838	0.636	1.006	1.033	0.959	1.097	1.15	1.067	1.08	0.99	NA	NA	NA	NA	NA	NA	NA	NA	NA	NA	NA	NA	NA	NA
134	105.2	106.1	474.179	476.186	240.121	9889.58	1	1	Tier 3 zero-reaction								3	9	226	0.822	0.518	0.409	0.725	0.678	0.896	0.847	1.063	0.825	0.806	0.689	0.637	0.781	0.885	0.742	0.564	NA	NA	NA	NA	NA	NA	NA	NA	NA	NA	NA	NA	NA	NA
135	105.5	109.55	563.11	565.116	329.052	8449.83	1	1	Tier 3 zero-reaction								2	17	278	0.821	0.784	0.85	0.85	0.853	0.777	0.828	0.746	1.067	0.887	0.867	0.87	0.896	0.889	0.863	0.867	NA	NA	NA	NA	NA	NA	NA	NA	NA	NA	NA	NA	NA	NA
136	105.7	107.4	456.143	458.149	222.085	9869	1	1	Tier 3 one-reaction								0	16	292	NA	NA	NA	NA	NA	NA	NA	NA	NA	NA	NA	NA	NA	NA	NA	NA	NA	NA	NA	NA	NA	NA	NA	NA	NA	NA	NA	NA	NA	NA
137	106.2	109.25	513.19	515.196	279.132	98584.2	1	1	Tier 3 one-reaction								0	15	435	0.719	0.573	0.561	0.683	0.688	0.836	0.755	0.786	0.987	1.016	0.852	1.144	1.048	1.06	0.915	0.973	NA	NA	NA	NA	NA	NA	NA	NA	NA	NA	NA	NA	NA	NA
138	106.3	107.65	443.094	445.1	209.035	7967.3	1	1	Tier 3 one-reaction								0	19	307	0.619	0.885	0.83	0.575	0.668	0.733	0.823	1.223	1.563	1.261	1.302	1.187	1.388	0.893	0.896	0.972	NA	NA	NA	NA	NA	NA	NA	NA	NA	NA	NA	NA	NA	NA
139	107	112.425	328.112	330.118	94.0533	106693	1	1	Tier 3 one-reaction								0	4	159	0.84	1.293	1.428	0.899	0.821	1.031	1.31	2.25	1.209	1.228	1.541	0.928	1.124	0.833	0.877	1.044	0.821	1	1.197	0.776	0.526	0.93	1.293	1.582	1.379	1.279	1.571	1.037	0.915	0.914
140	107.2	108.6	334.122	336.129	100.064	12513.2	1	1	Tier 3 one-reaction								0	3	242	NA	NA	NA	NA	NA	NA	NA	NA	NA	NA	NA	NA	NA	NA	NA	NA	0.835	0.46	0.282	1.289	1.056	1.02	1.212	0.876	1.495	0.794	0.745	1.071	1.168	0.937
141	107.2	109	419.039	421.045	184.981	9934.42	1	1	Tier 3 one-reaction								0	1	34	1.374	1.206	1.702	1.342	1.342	1.871	2.048	1.498	0.592	0.538	0.526	0.865	0.781	0.875	0.6	0.572	NA	NA	NA	NA	NA	NA	NA	NA	NA	NA	NA	NA	NA	NA
142	107.7	109.2	382.107	384.114	148.049	524814	1	1	Tier 3 one-reaction								0	10	192	NA	NA	NA	NA	NA	NA	NA	NA	NA	NA	NA	NA	NA	NA	NA	NA	NA	NA	NA	NA	NA	NA	NA	NA	NA	NA	NA	NA	NA	NA
143	108.1	110.3	473.221	475.228	239.163	13032.8	1	1	Tier 3 only two-reaction								0	0	45	NA	NA	NA	NA	NA	NA	NA	NA	NA	NA	NA	NA	NA	NA	NA	NA	0.823	0.392	0.242	1.082	0.369	0.794	0.981	0.724	1.315	1.323	1.32	1.057	0.708	1.036
144	108.2	102.7	359.154	361.16	125.095	16752.6	1	1	Tier 3 zero-reaction								2	4	98	0.899	NA	NA	NA	1.207	1.037	0.818	0.731	0.808	0.765	0.829	NA	1.363	1.162	1.105	0.934	NA	NA	0.693	1.382	0.949	1.092	1.13	0.794	0.994	0.965	1.01	1.102	1.199	1.159
145	108.3	114.6	383.126	385.133	149.068	131663	1	1	Tier 3 one-reaction								0	29	438	0.543	0.356	0.305	0.75	0.75	0.849	0.551	0.448	1.044	0.676	0.504	1.708	1.48	1.567	1.375	1.319	0.486	0.341	0.226	0.741	0.607	0.766	0.417	0.285	1.054	0.645	0.393	1.913	1.759	1.633
146	109.1	110.65	556.196	558.202	322.137	22727.4	1	1	Tier 3 one-reaction								0	12	293	0.703	0.633	0.585	0.837	0.804	0.815	0.705	0.578	1.085	0.91	0.837	1.089	1.183	1.024	0.914	0.93	NA	NA	NA	NA	NA	NA	NA	NA	NA	NA	NA	NA	NA	NA
147	109.3	111.1	351.112	353.118	117.054	49920.6	1	1	Tier 1	Guanidinoacetic acid	AN00274000	HMDB0000128	C00581	763	1.37	3.6				1.342	1.881	2.023	0.716	1.06	1.07	1.521	1.783	0.822	0.88	1.247	0.486	0.712	0.673	0.897	0.711	NA	NA	NA	NA	NA	NA	NA	NA	NA	NA	NA	NA	NA	NA
148	109.4	110.325	531.166	533.172	297.107	197648	1	1	Tier 2	1-Methylguanosine	AN02657000	HMDB0001563	C04545	96373	0.16	25.6				0.896	0.674	0.672	0.778	0.747	0.797	0.697	0.593	0.966	0.904	0.816	1.022	1.042	0.893	0.907	0.92	0.935	0.623	0.553	1.04	0.639	0.823	0.663	0.664	1.125	1.029	0.963	1.244	1.128	1.14
149	109.6	112.05	425.101	427.108	191.043	322208	1	1	Tier 2	gamma-Carboxyglutamic acid	AN01178000	HMDB0041900		40772	0.13	39.6				0.767	0.638	0.67	0.761	0.756	0.72	0.626	0.568	0.958	0.879	0.949	1.089	1.134	1.045	0.97	1.012	NA	NA	NA	NA	NA	NA	NA	NA	NA	NA	NA	NA	NA	NA
150	109.6	111	402.086	404.094	168.027	5636	1	1	Tier 3 zero-reaction								1	8	192	NA	NA	NA	NA	NA	NA	NA	NA	NA	NA	NA	NA	NA	NA	NA	NA	NA	NA	NA	NA	NA	NA	NA	NA	NA	NA	NA	NA	NA	NA
151	109.8	99.8	394.18	396.186	160.122	19837.5	1	1	Tier 2	Putreanine	AN00745000	HMDB0006078		161506	0.76	71.9				NA	NA	NA	NA	NA	NA	NA	NA	NA	NA	NA	NA	NA	NA	NA	NA	1.111	0.225	0.407	1.238	0.829	1.873	1.01	0.582	0.488	0.392	0.335	0.702	0.262	0.589
152	110.3	111.6	422.186	424.192	188.127	62176	1	1	Tier 1	Homoarginine	AN01135000	HMDB0000670	C01924	9085	0.03	6.1				NA	NA	NA	NA	NA	NA	NA	NA	NA	NA	NA	NA	NA	NA	NA	NA	NA	NA	NA	NA	NA	NA	NA	NA	NA	NA	NA	NA	NA	NA
153	110.5	109.375	479.159	481.165	245.1	124469	1	1	Tier 2	Asparaginyl-Hydroxyproline	AN01887000	HMDB0028732		61157688	2.11	7.9				0.561	0.452	0.423	0.694	0.598	0.857	0.683	0.574	1.22	1.201	1.151	1.288	1.317	1.024	0.972	0.972	0.51	0.373	0.325	0.743	0.477	0.667	0.591	0.544	1.315	1.169	1.108	1.568	1.189	0.983
154	110.8	112.4	323.07	325.076	89.0114	12494.2	1	1	Tier 3 one-reaction								0	6	186	1.02	0.512	0.484	1.418	0.864	1.274	0.938	0.568	0.378	0.425	0.264	0.572	0.579	0.582	0.603	0.522	NA	NA	NA	NA	NA	NA	NA	NA	NA	NA	NA	NA	NA	NA
155	111	111.45	440.147	442.154	206.089	23846.4	1	1	Tier 1	Seryl-Threonine	AN01378000	HMDB0029049		54027404	1.56	6.9				0.367	0.275	0.387	1.325	1.358	0.651	0.757	0.866	1	0.774	0.733	1.377	1.38	1.323	1.232	1.185	NA	NA	NA	NA	NA	NA	NA	NA	NA	NA	NA	NA	NA	NA
156	111.2	106.8	398.127	400.132	164.068	8227.83	1	1	Tier 3 zero-reaction								6	74	774	NA	NA	NA	NA	NA	NA	NA	NA	NA	NA	NA	NA	NA	NA	NA	NA	0.976	1.934	1.058	0.85	0.529	0.954	1.787	1.072	0.994	1.355	1.328	1.316	0.973	1.029
157	111.7	111.35	446.222	448.228	212.164	70821.9	1	1	Tier 3 only two-reaction								0	0	25	NA	NA	NA	NA	NA	NA	NA	NA	NA	NA	NA	NA	NA	NA	NA	NA	2.375	0.526	0.63	0.737	0.146	1.392	0.34	0.243	0.517	1.723	1.887	0.837	1.362	0.375
158	111.8	114.8	392.2	394.207	158.142	152755	1	1	Tier 3 one-reaction								0	3	77	0.333	0.097	0.119	1.013	0.73	0.688	0.33	0.208	0.775	0.856	0.658	1.238	1.375	1.353	1.076	1.063	0.355	0.108	0.099	0.83	0.7	0.708	0.526	0.353	1.12	1.137	1.073	0.902	1.006	0.906
159	111.9	121.15	518.195	520.202	284.137	25856.6	1	1	Tier 3 one-reaction								0	12	247	NA	NA	NA	NA	NA	NA	NA	NA	NA	NA	NA	NA	NA	NA	NA	NA	0.654	0.714	0.779	0.687	0.591	0.638	0.948	0.828	1.058	1.127	1.006	0.788	0.845	0.664
160	112.3	115.85	337.133	339.14	103.075	9449.25	1	1	Tier 3 only two-reaction								0	0	91	0.978	1.108	1.252	0.812	1.279	0.86	NA	NA	1.421	1.234	1.286	0.905	1.003	1.034	1.156	1.378	0.878	0.872	0.753	1.076	0.576	1.072	0.895	0.74	1.108	1.109	0.962	1.238	1.083	1.006
161	112.3	114.3	348.138	350.144	114.079	110888	1	1	Tier 3 zero-reaction								1	4	192	NA	NA	NA	NA	NA	NA	NA	NA	NA	NA	NA	NA	NA	NA	NA	NA	0.773	0.531	0.538	0.721	1.056	0.804	0.631	0.475	0.696	0.732	0.792	0.94	0.845	0.903
162	112.6	114.25	578.119	580.125	344.06	13246.4	1	1	Tier 3 one-reaction								0	4	183	0.922	1.295	1.371	0.582	0.99	0.587	0.845	1.018	0.764	0.848	0.773	0.883	0.982	0.707	0.656	0.807	NA	NA	NA	NA	NA	NA	NA	NA	NA	NA	NA	NA	NA	NA
163	112.6	112.925	471.144	473.15	237.085	356998	1	1	Tier 3 zero-reaction								6	56	704	0.564	0.478	0.523	0.62	0.608	0.594	0.527	0.463	1.015	1.008	1.039	1.252	1.252	1.198	1.182	1.227	0.464	0.864	0.41	0.555	0.425	0.315	0.888	0.589	0.684	1.245	1.258	0.961	0.621	0.609
164	112.8	116.5	404.127	406.134	170.069	16832	1	1	Tier 3 one-reaction								0	17	327	0.157	0.148	0.13	1.352	1.27	0.618	0.588	0.566	0.563	0.48	0.532	1.11	1.146	1.386	1.207	1.077	NA	NA	NA	NA	NA	NA	NA	NA	NA	NA	NA	NA	NA	NA
165	112.8	113.9	308.108	310.113	74.0495	6947	1	1	Tier 3 only two-reaction								0	0	3	NA	NA	NA	NA	NA	NA	NA	NA	NA	NA	NA	NA	NA	NA	NA	NA	NA	NA	NA	NA	NA	NA	NA	NA	NA	NA	NA	NA	NA	NA
166	112.8	113.85	529.094	531.1	295.036	7338.64	1	1	Tier 3 one-reaction								0	12	208	0.558	0.545	0.511	0.66	0.53	0.555	0.626	0.563	0.984	0.773	0.863	1.074	0.99	1.084	0.969	1.002	NA	NA	NA	NA	NA	NA	NA	NA	NA	NA	NA	NA	NA	NA
167	112.9	115.4	659.115	661.121	425.057	7185.36	1	1	Tier 3 one-reaction								0	3	88	0.768	0.508	0.321	0.969	0.967	0.874	0.773	0.743	0.813	0.665	0.685	0.85	0.814	0.784	0.747	0.68	NA	NA	NA	NA	NA	NA	NA	NA	NA	NA	NA	NA	NA	NA
168	112.9	116.625	586.123	588.129	352.065	9624.76	1	1	Tier 3 one-reaction								0	4	112	0.662	0.853	0.67	0.703	0.638	0.573	0.781	0.613	0.984	0.911	0.666	0.852	0.743	0.667	0.73	0.689	0.735	0.71	0.821	0.718	1.041	0.725	0.881	0.897	1.125	0.769	0.774	1.451	1.279	0.99
169	112.9	114.25	578.19	580.198	344.132	9380.25	1	1	Tier 3 zero-reaction								2	32	422	NA	NA	NA	NA	NA	NA	NA	NA	NA	NA	NA	NA	NA	NA	NA	NA	0.945	0.612	0.419	1.353	1.171	0.997	1.038	0.854	1.756	0.908	0.886	3.062	2.211	1.966
170	113.4	114.5	485.184	487.191	251.126	15979	1	1	Tier 3 one-reaction								0	5	156	NA	NA	NA	NA	NA	NA	NA	NA	NA	NA	NA	NA	NA	NA	NA	NA	NA	NA	NA	NA	NA	NA	NA	NA	NA	NA	NA	NA	NA	NA
171	114.1	115.1	339.101	341.108	105.043	9229.22	1	1	Tier 2	Isomer 2 of Serine	AN00202000	HMDB0000187	C00065	5951	0.53	33.2				0.794	0.733	0.65	0.763	0.685	1.055	1.027	0.941	1.191	1.026	1.088	1.248	1.364	1.325	1.099	0.92	NA	NA	NA	NA	NA	NA	NA	NA	NA	NA	NA	NA	NA	NA
172	114.4	111.85	390.159	392.166	156.1	9142	1	1	Tier 3 one-reaction								0	4	130	NA	NA	NA	NA	NA	NA	NA	NA	NA	NA	NA	NA	NA	NA	NA	NA	1.219	0.556	0.815	1.087	0.909	1.454	0.738	1.224	0.451	0.539	0.311	0.634	0.566	0.395
173	114.5	114.45	490.211	492.219	256.152	10970.2	1	1	Tier 3 one-reaction								0	2	123	NA	NA	NA	NA	NA	NA	NA	NA	NA	NA	NA	NA	NA	NA	NA	NA	0.965	0.547	0.315	0.983	1.135	1.056	1.666	1.11	1.157	0.218	0.149	0.736	0.334	0.873
174	114.6	117.95	431.138	433.144	197.079	9799.25	1	1	Tier 3 one-reaction								0	28	353	1.104	1.277	1.514	0.954	1.327	1.432	NA	2.118	1.032	0.904	0.825	1.221	NA	1.507	1.186	1.132	NA	NA	NA	NA	NA	NA	NA	NA	NA	NA	NA	NA	NA	NA
175	114.6	102.95	539.233	541.24	305.175	16349	1	1	Tier 3 one-reaction								0	1	65	NA	NA	NA	NA	NA	NA	NA	NA	NA	NA	NA	NA	NA	NA	NA	NA	0.546	0.178	0.438	1.178	0.519	1.232	0.721	0.514	1.053	0.984	1.059	1.825	1.276	1.363
176	114.7	116.25	645.209	647.214	411.151	5268.08	1	1	Tier 3 one-reaction								0	7	251	NA	NA	NA	NA	NA	NA	NA	NA	NA	NA	NA	NA	NA	NA	NA	NA	0.621	NA	NA	1.106	0.593	0.711	0.627	NA	1.178	0.617	0.303	1.721	1.661	1.353
177	114.7	116.05	517.13	519.137	283.072	10550.6	1	1	Tier 3 one-reaction								0	39	607	0.637	0.567	0.522	0.681	0.724	1.072	1.291	1.08	1.177	1.021	0.941	1.53	1.186	1.235	0.895	0.618	NA	NA	NA	NA	NA	NA	NA	NA	NA	NA	NA	NA	NA	NA
178	115.2	115.2	576.174	578.181	342.116	14114.6	1	1	Tier 3 zero-reaction								13	48	619	0.312	0.548	0.868	0.342	0.721	0.397	0.919	1.62	1.07	1.498	1.149	1.609	1.229	0.408	0.584	0.703	NA	NA	NA	NA	NA	NA	NA	NA	NA	NA	NA	NA	NA	NA
179	115.3	116.75	535.186	537.192	301.127	110607	1	1	Tier 3 one-reaction								0	14	381	0.395	0.267	0.258	0.862	0.693	2.103	1.536	1.273	1.233	1.122	0.986	1.064	0.947	0.562	0.529	0.49	NA	NA	NA	NA	NA	NA	NA	NA	NA	NA	NA	NA	NA	NA
180	115.5	116.4	372.136	374.143	138.078	15622.7	1	1	Tier 3 only two-reaction								0	0	5	NA	NA	NA	NA	NA	NA	NA	NA	NA	NA	NA	NA	NA	NA	NA	NA	NA	NA	NA	NA	NA	NA	NA	NA	NA	NA	NA	NA	NA	NA
181	115.6	118.85	432.206	434.212	198.148	44821	1	1	Tier 3 only two-reaction								0	0	38	NA	NA	NA	NA	NA	NA	NA	NA	NA	NA	NA	NA	NA	NA	NA	NA	1.383	0.523	0.521	0.956	0.36	1.856	NA	NA	NA	0.712	0.804	0.646	0.923	0.394
182	115.8	105.25	517.259	519.265	283.201	161497	1	1	Tier 3 only two-reaction								0	0	26	NA	NA	NA	NA	NA	NA	NA	NA	NA	NA	NA	NA	NA	NA	NA	NA	1.947	1.492	1.194	0.719	0.6	NA	0.699	0.539	0.836	0.75	0.757	0.821	0.982	1.094
183	116.2	117.45	482.123	484.129	248.064	65873.2	1	1	Tier 1	Aspartyl-Aspartic acid	AN01933001	HMDB0028749		332965	0.86	8.3				0.685	0.669	0.669	0.645	0.681	0.696	0.691	0.662	0.854	0.967	0.953	1.003	0.98	0.981	0.955	0.872	NA	NA	NA	NA	NA	NA	NA	NA	NA	NA	NA	NA	NA	NA
184	116.4	117.6	471.069	473.075	237.011	5339.5	1	1	Tier 3 one-reaction								0	1	27	0.71	0.401	NA	0.95	0.957	0.988	0.864	NA	0.872	0.664	0.46	0.781	0.774	0.713	0.673	0.835	NA	NA	NA	NA	NA	NA	NA	NA	NA	NA	NA	NA	NA	NA
185	116.4	128.3	628.183	630.189	394.125	26579	1	1	Tier 3 one-reaction								0	10	335	0.749	0.702	0.674	0.652	0.741	0.681	0.683	0.677	0.935	1.043	0.965	1.127	1.08	1.064	1.006	1.004	0.76	0.548	0.465	0.701	0.848	0.673	0.728	0.601	1.244	1.034	0.926	1.393	1.727	1.104
186	116.5	114.25	443.175	445.181	209.116	111186	1	1	Tier 3 one-reaction								0	9	181	NA	NA	NA	NA	NA	NA	NA	NA	NA	NA	NA	NA	NA	NA	NA	NA	0.7	0.697	0.98	0.847	1.566	0.906	0.804	0.674	0.722	0.798	0.898	0.596	0.397	0.414
187	116.6	118.1	443.094	445.1	209.036	11364.1	1	1	Tier 3 one-reaction								0	19	339	0.734	0.866	1.045	0.897	1.154	1.481	1.431	1.316	1.4	1.043	0.948	1.168	1.085	0.708	0.76	0.718	NA	NA	NA	NA	NA	NA	NA	NA	NA	NA	NA	NA	NA	NA
188	116.6	117.75	378.112	380.118	144.053	153503	1	1	Tier 3 one-reaction								0	15	285	NA	NA	NA	NA	NA	NA	NA	NA	NA	NA	NA	NA	NA	NA	NA	NA	0.644	0.155	0.192	0.648	0.26	0.582	0.379	0.228	1.174	1.225	0.886	1.157	1.025	0.996
189	116.9	117.85	378.064	380.07	144.006	6123.25	1	1	Tier 3 one-reaction								0	5	171	NA	NA	NA	NA	NA	NA	NA	NA	NA	NA	NA	NA	NA	NA	NA	NA	1.318	1.926	1.091	0.551	0.535	2.322	2.702	0.831	0.497	0.362	0.454	0.592	0.744	0.694
190	117	117.95	446.066	448.073	212.008	12946.7	1	1	Tier 3 one-reaction								0	31	256	0.762	0.795	0.793	0.716	0.806	0.841	0.93	0.784	1.087	1.091	1.125	1.006	0.977	0.884	0.892	0.925	NA	NA	NA	NA	NA	NA	NA	NA	NA	NA	NA	NA	NA	NA
191	117.6	117.15	418.191	420.198	184.133	437416	1	1	Tier 3 one-reaction								0	2	76	NA	NA	NA	NA	NA	NA	NA	NA	NA	NA	NA	NA	NA	NA	NA	NA	0.775	0.522	0.575	0.718	1.011	0.714	0.694	0.507	0.657	0.729	0.741	0.837	0.762	0.874
192	117.6	118.05	390.122	392.129	156.064	32843.9	1	1	Tier 3 one-reaction								0	3	198	NA	NA	NA	NA	NA	NA	NA	NA	NA	NA	NA	NA	NA	NA	NA	NA	0.579	0.639	0.58	0.69	0.828	0.872	0.808	0.56	0.869	0.549	0.488	1.082	1.163	1.357
193	117.7	117.95	347.117	349.124	113.059	130909	1	1	Tier 3 zero-reaction								1	2	206	NA	NA	NA	NA	NA	NA	NA	NA	NA	NA	NA	NA	NA	NA	NA	NA	1.373	0.395	0.251	1.545	1.812	1.883	0.446	0.276	0.61	0.449	0.416	2.335	3.483	2.682
194	117.9	121.75	353.116	355.123	119.058	14689.4	1	1	Tier 2	Isomer 1 of Homoserine	AN00291001	HMDB0000719	C00263	12647	0.96	46.2				0.814	0.592	0.713	0.963	0.859	1.026	0.954	1.185	1.121	0.808	0.847	1.1	1.097	1.058	0.891	0.84	NA	NA	NA	NA	NA	NA	NA	NA	NA	NA	NA	NA	NA	NA
195	118	118.6	293.107	295.113	59.0483	11147.8	1	1	Tier 1	Guanidine	AN00029000	HMDB0001842	C17349	3520	0.18	1.2				0.79	0.774	0.979	0.952	0.938	0.796	0.983	0.975	0.788	0.889	0.927	0.752	0.799	0.708	0.847	0.796	0.806	0.844	0.829	0.936	0.623	1.021	0.986	0.926	0.999	1.006	1.047	0.929	1.134	1.121
196	118.1	119.15	366.112	368.119	132.054	1.65939e+06	1	1	Tier 1	Asparagine	AN00419000	HMDB0000168	C00152	6267	1.59	2.5				0.832	0.826	0.907	0.964	0.938	0.935	0.741	0.786	0.745	0.858	0.97	0.843	0.816	0.945	1.075	0.975	NA	NA	NA	NA	NA	NA	NA	NA	NA	NA	NA	NA	NA	NA
197	118.1	119.1	515.169	517.175	281.111	38273.9	1	1	Tier 3 zero-reaction								4	39	638	0.938	0.77	0.836	0.89	0.907	1.034	0.83	0.812	1.146	0.843	0.92	1.146	1.193	0.995	0.9	0.801	NA	NA	NA	NA	NA	NA	NA	NA	NA	NA	NA	NA	NA	NA
198	118.3	126.675	317.131	319.139	83.0731	8649.21	1	1	Tier 3 one-reaction								0	2	188	0.749	1.132	1.218	1.446	1.666	1.681	2.385	2.792	1.936	1.105	0.818	1.2	1.043	0.827	0.515	0.421	0.728	0.706	0.635	0.966	0.837	1.16	1.34	1.356	1.286	0.844	0.668	1.58	1.417	1.156
199	118.8	119.15	599.217	601.224	365.159	19885.1	1	1	Tier 3 one-reaction								0	7	208	NA	NA	NA	NA	NA	NA	NA	NA	NA	NA	NA	NA	NA	NA	NA	NA	0.661	0.52	0.36	1.058	0.953	4.632	1.168	0.819	1.271	0.875	0.741	3.148	2.116	1.449
200	119	119.625	408.122	410.127	174.063	12971.9	1	1	Tier 2	Isomer 1 of N-Formimino-L-glutamic acid	AN00938001	HMDB0000854	C00439	439233	0.48	47.1				0.709	0.685	0.631	0.969	1.028	1.177	1.343	1.588	1.819	1.138	1.165	1.47	1.255	1.386	0.917	0.902	0.603	0.436	0.448	1.001	0.789	1.434	0.953	0.573	1.31	1.052	0.892	2.084	2.745	1.787
201	119.4	121.25	661.228	663.234	427.169	15361.4	1	1	Tier 3 one-reaction								0	18	372	0.771	0.616	0.654	0.836	0.774	0.842	0.688	0.611	0.897	0.8	0.872	1.003	1.15	1.1	0.967	0.82	NA	NA	NA	NA	NA	NA	NA	NA	NA	NA	NA	NA	NA	NA
202	119.5	120.1	461.222	463.228	227.163	169063	1	1	Tier 3 one-reaction								0	1	40	NA	NA	NA	NA	NA	NA	NA	NA	NA	NA	NA	NA	NA	NA	NA	NA	NA	NA	NA	NA	NA	NA	NA	NA	NA	NA	NA	NA	NA	NA
203	119.6	120.05	702.157	704.163	468.099	7977.09	1	1	Tier 3 one-reaction								0	4	176	0.896	0.824	0.788	1.001	0.915	0.911	0.952	0.947	0.801	0.66	0.757	0.731	0.733	0.721	0.65	0.642	NA	NA	NA	NA	NA	NA	NA	NA	NA	NA	NA	NA	NA	NA
204	119.8	120.4	487.12	489.126	253.062	10554.5	1	1	Tier 3 one-reaction								0	35	459	0.832	0.667	0.649	1.024	0.901	1.032	0.831	0.988	1.099	0.915	1.06	1.616	1.251	1.142	0.842	0.817	NA	NA	NA	NA	NA	NA	NA	NA	NA	NA	NA	NA	NA	NA
205	119.8	120.4	328.112	330.118	94.0536	106347	1	1	Tier 3 one-reaction								0	4	159	NA	NA	NA	NA	NA	NA	NA	NA	NA	NA	NA	NA	NA	NA	NA	NA	NA	NA	NA	NA	NA	NA	NA	NA	NA	NA	NA	NA	NA	NA
206	119.9	120.625	545.181	547.188	311.123	107511	1	1	Tier 3 zero-reaction								2	21	542	0.774	0.619	0.604	0.787	0.736	0.757	0.65	0.516	0.916	0.899	0.848	1.047	1.106	0.99	0.93	0.959	0.792	0.512	0.494	0.854	0.642	0.929	0.654	0.796	1.277	0.951	0.929	1.429	1.272	1.202
207	120	120.2	506.243	508.25	272.184	6525	1	1	Tier 3 only two-reaction								0	0	29	NA	NA	NA	NA	NA	NA	NA	NA	NA	NA	NA	NA	NA	NA	NA	NA	1.543	0.755	0.45	1.137	1.766	1.485	2.109	1.224	0.703	0.495	0.608	0.598	0.746	0.608
208	120.6	121.25	460.176	462.182	226.118	125444	1	1	Tier 3 only two-reaction								0	0	69	NA	NA	NA	NA	NA	NA	NA	NA	NA	NA	NA	NA	NA	NA	NA	NA	1.312	0.462	0.283	1.468	1.746	1.824	2.054	0.364	1.333	0.809	0.849	2.254	3.162	2.086
209	121	115.55	355.078	357.084	121.02	7754.71	1	1	Tier 2	Cysteine	AN00304000	HMDB0000574	C00097	594	0.4	4.3				NA	0.978	NA	1.176	1.178	1.175	NA	NA	1.934	NA	0.798	1.33	NA	1.087	0.754	0.545	0.843	0.556	0.693	1.05	0.681	1.485	0.963	0.903	1.174	0.905	0.831	1.024	0.84	0.768
210	121.3	121.5	485.16	487.165	251.102	28893.3	1	1	Tier 3 zero-reaction								3	38	700	0.883	0.739	0.689	0.836	0.838	0.981	0.807	0.763	1.18	0.944	0.97	1.377	1.335	1.102	1.103	1.101	0.67	1.133	0.514	0.782	0.515	0.695	1.108	0.995	1.173	1.105	0.815	1.186	0.688	0.824
211	121.4	122.65	444.132	446.138	210.073	19563.6	1	1	Tier 3 zero-reaction								2	24	558	0.696	1.017	0.956	0.752	0.745	0.729	0.771	0.9	1.035	0.819	0.846	1.026	0.695	0.634	0.7	0.813	0.922	0.789	0.825	1.031	0.664	0.844	0.981	0.794	1.112	1.05	1.004	1.213	0.942	0.87
212	121.4	118.25	417.159	419.166	183.101	140593	1	1	Tier 3 one-reaction								0	8	211	NA	NA	NA	NA	NA	NA	NA	NA	NA	NA	NA	NA	NA	NA	NA	NA	0.774	1.065	1.408	0.446	0.399	0.695	1.198	1.142	0.97	1.243	1.46	0.747	0.526	0.773
213	121.5	121.5	365.128	367.134	131.07	2702858	1	1	Tier 1	Creatine	AN00407000	HMDB0000064	C00300	586	2.26	0.7				0.89	0.829	0.876	0.85	0.846	0.778	0.752	0.728	0.897	1.159	1.045	0.927	0.929	0.917	0.91	1.038	1.204	0.715	0.499	1.162	4.246	2.001	0.986	0.897	0.862	0.774	0.713	1.825	3.122	2.265
214	121.8	122.2	431.058	433.064	197	4627	1	1	Tier 3 one-reaction								0	6	125	NA	NA	NA	NA	NA	NA	NA	NA	NA	NA	NA	NA	NA	NA	NA	NA	NA	NA	NA	NA	NA	NA	NA	NA	NA	NA	NA	NA	NA	NA
215	122.4	124.25	646.175	648.182	412.117	9832.86	1	1	Tier 3 one-reaction								0	11	361	1.319	0.931	1.146	1.072	1.314	1.026	0.862	0.891	0.558	0.475	0.57	0.526	0.565	0.631	0.542	0.536	NA	NA	NA	NA	NA	NA	NA	NA	NA	NA	NA	NA	NA	NA
216	122.6	129.65	518.196	520.202	284.137	44129.1	1	1	Tier 3 one-reaction								0	12	240	NA	NA	NA	NA	NA	NA	NA	NA	NA	NA	NA	NA	NA	NA	NA	NA	0.642	0.649	0.73	0.678	0.648	0.718	1.023	0.826	1.228	1.228	1.107	0.934	0.834	0.808
217	122.8	130.075	551.181	553.187	317.122	24366.7	1	1	Tier 3 one-reaction								0	13	382	0.629	0.636	0.524	1.046	0.991	0.827	0.823	0.883	1.032	0.898	0.948	0.935	0.979	1.117	0.914	0.837	0.574	0.483	0.62	0.609	1.006	0.721	0.699	0.92	1.332	0.966	0.831	1.294	0.857	1.002
218	122.9	128.35	467.185	469.192	233.127	41711.2	1	1	Tier 3 zero-reaction								1	26	391	NA	NA	NA	NA	NA	NA	NA	NA	NA	NA	NA	NA	NA	NA	NA	NA	1.044	1.041	1.459	0.96	1.083	1.26	1.066	1.45	1.201	1.37	1.504	1.24	1.576	1.166
219	123.3	124.05	562.098	564.104	328.039	15470.2	1	1	Tier 3 one-reaction								0	5	165	0.74	0.573	0.634	0.763	0.706	0.748	0.614	0.602	0.885	0.872	0.868	1.08	1.009	0.907	0.909	0.76	NA	NA	NA	NA	NA	NA	NA	NA	NA	NA	NA	NA	NA	NA
220	123.4	124.5	380.128	382.135	146.07	3.81919e+06	1	1	Tier 1	Glutamine	AN00574000	HMDB0000641	C00064	5961	3.69	3.8				0.984	0.778	0.92	1.697	1.087	1.068	0.852	0.889	0.622	0.708	0.944	0.829	0.786	0.763	0.839	0.804	0.775	0.329	0.354	0.814	0.466	0.639	0.638	0.432	0.363	0.487	0.474	0.491	0.382	0.354
221	123.6	124.2	463.127	465.134	229.069	8746	1	1	Tier 3 one-reaction								0	3	195	0.477	0.476	0.477	1.061	0.983	0.57	0.558	0.705	0.917	0.981	0.718	1.038	0.962	1.207	0.994	0.969	NA	NA	NA	NA	NA	NA	NA	NA	NA	NA	NA	NA	NA	NA
222	123.8	124.5	357.092	359.1	123.034	14134.6	1	1	Tier 3 zero-reaction								2	9	221	1.114	0.575	0.631	0.89	0.681	0.93	0.707	0.836	0.327	0.342	0.296	1.982	2.042	1.161	1.155	0.956	NA	NA	NA	NA	NA	NA	NA	NA	NA	NA	NA	NA	NA	NA
223	123.8	124	558.152	560.16	324.093	7102	1	1	Tier 3 one-reaction								0	3	196	NA	NA	NA	NA	NA	NA	NA	NA	NA	NA	NA	NA	NA	NA	NA	NA	NA	NA	NA	NA	NA	NA	NA	NA	NA	NA	NA	NA	NA	NA
224	124.4	131.6	317.132	319.139	83.0733	7828.5	1	1	Tier 3 one-reaction								0	2	188	NA	NA	NA	NA	NA	NA	NA	NA	NA	NA	NA	NA	NA	NA	NA	NA	0.718	0.687	0.694	0.877	0.798	1.163	1.352	1.366	1.328	0.826	0.683	1.348	1.271	1.123
225	124.8	123.6	340.121	342.128	106.063	97115.2	1	1	Tier 3 one-reaction								0	19	467	NA	NA	NA	NA	NA	NA	NA	NA	NA	NA	NA	NA	NA	NA	NA	NA	0.396	0.31	0.673	3.855	0.987	0.722	0.834	0.631	0.394	0.447	0.3	0.711	0.684	0.598
226	124.8	125	498.188	500.197	264.13	12621	1	1	Tier 3 one-reaction								0	6	161	NA	NA	NA	NA	NA	NA	NA	NA	NA	NA	NA	NA	NA	NA	NA	NA	NA	NA	NA	NA	NA	NA	NA	NA	NA	NA	NA	NA	NA	NA
227	125.3	125.3	624.212	626.219	390.154	22603	1	1	Tier 3 one-reaction								0	9	299	0.928	0.905	1.015	0.982	1.119	0.965	0.921	1.043	0.661	0.706	0.798	0.659	0.763	0.664	0.706	0.68	NA	NA	NA	NA	NA	NA	NA	NA	NA	NA	NA	NA	NA	NA
228	125.4	126.2	321.091	323.097	87.0324	78746.3	1	1	Tier 3 zero-reaction								1	18	381	1.015	0.905	0.927	0.788	0.849	0.81	0.738	0.973	0.978	0.89	1.079	0.884	0.882	0.935	1.003	0.907	NA	NA	NA	NA	NA	NA	NA	NA	NA	NA	NA	NA	NA	NA
229	125.6	126.05	409.153	411.16	175.095	53763.2	1	1	Tier 1	Citrulline	AN00958001	HMDB0000904	C00327	9750	2.13	3.7				0.993	1.19	1.497	0.936	1.418	1.392	1.241	1.686	0.533	0.494	0.596	0.521	0.516	0.565	0.733	0.527	NA	NA	NA	NA	NA	NA	NA	NA	NA	NA	NA	NA	NA	NA
230	125.6	125.475	504.144	506.15	270.086	216559	1	1	Tier 3 one-reaction								0	25	446	0.76	0.606	0.532	0.88	0.757	0.921	0.667	0.636	0.87	0.844	0.837	1.035	1.047	1.118	0.982	0.947	0.809	0.561	0.479	0.953	0.678	0.967	0.691	0.56	1.154	1.122	1.087	1.238	1.224	1.223
231	126	127	468.124	470.13	234.066	20182	1	1	Tier 2	Hydroxyprolyl-Cysteine	AN01753001	HMDB0028860		131750765	2.34	0.6				1.028	1.002	1.225	0.913	1.404	1.644	2.083	3.105	0.484	0.365	0.473	NA	0.28	0.276	NA	0.261	NA	NA	NA	NA	NA	NA	NA	NA	NA	NA	NA	NA	NA	NA
232	126.2	139.35	347.116	349.124	113.057	15836.7	1	1	Tier 3 only two-reaction								0	0	1	NA	NA	NA	NA	NA	NA	NA	NA	NA	NA	NA	NA	NA	NA	NA	NA	1.512	1.216	0.712	1.433	1.911	1.891	3.551	3.025	1.724	1.292	1.107	2.399	2.898	2.089
233	126.6	120.95	477.243	479.248	243.184	12916.5	1	1	Tier 3 one-reaction								0	10	86	NA	NA	NA	NA	NA	NA	NA	NA	NA	NA	NA	NA	NA	NA	NA	NA	0.39	0.504	0.454	0.651	0.158	0.381	0.494	0.71	2.403	2.515	3.107	1.021	1.631	0.858
234	126.6	127.1	530.083	532.087	296.025	6515.5	1	1	Tier 3 one-reaction								0	1	29	NA	NA	NA	NA	NA	NA	NA	NA	NA	NA	NA	NA	NA	NA	NA	NA	1.248	2.412	2.618	0.639	1.539	0.868	1.147	1.966	0.603	0.331	0.4	0.394	0.438	0.502
235	126.9	126.3	510.18	512.187	276.122	57812.9	1	1	Tier 3 one-reaction								0	17	342	NA	NA	NA	NA	NA	NA	NA	NA	NA	NA	NA	NA	NA	NA	NA	NA	1.273	1.407	1.38	0.79	0.676	0.981	0.883	1.056	0.904	1.192	1.309	1.285	1.083	1.17
236	127	87.2	511.181	513.188	277.122	21749	1	1	Tier 1	Cysteinyl-Arginine	AN02362001	HMDB0028769		9835322	1.64	3.2				NA	NA	NA	NA	NA	NA	NA	NA	NA	NA	NA	NA	NA	NA	NA	NA	NA	NA	NA	NA	NA	NA	NA	NA	NA	NA	NA	NA	NA	NA
237	127.3	126.95	522.117	524.124	288.059	8948.25	1	1	Tier 3 zero-reaction								1	36	339	0.605	0.688	1.001	0.648	0.761	0.632	0.752	0.938	1.388	1.203	1.12	1.133	1.216	0.847	0.904	1.094	NA	NA	NA	NA	NA	NA	NA	NA	NA	NA	NA	NA	NA	NA
238	127.5	127.4	392.201	394.207	158.143	347114	1	1	Tier 3 one-reaction								0	3	77	NA	NA	NA	NA	NA	NA	NA	NA	NA	NA	NA	NA	NA	NA	NA	NA	NA	NA	NA	NA	NA	NA	NA	NA	NA	NA	NA	NA	NA	NA
239	127.7	126.95	590.3	592.307	356.242	18377.7	1	1	Tier 3 only two-reaction								0	0	42	0.693	0.571	0.598	0.866	0.784	0.858	0.7	0.604	0.949	0.697	0.758	1.153	1.134	1.17	1.008	0.994	NA	NA	NA	NA	NA	NA	NA	NA	NA	NA	NA	NA	NA	NA
240	128.1	87.2	524.125	526.13	290.067	5164	1	1	Tier 2	N-Acetyl-Pyridoxamine phosphate	PR02550000				2.39	34.9				NA	NA	NA	NA	NA	NA	NA	NA	NA	NA	NA	NA	NA	NA	NA	NA	NA	NA	NA	NA	NA	NA	NA	NA	NA	NA	NA	NA	NA	NA
241	128.2	127.125	385.088	387.095	151.03	119029	1	1	Tier 3 one-reaction								0	8	238	1.008	0.851	0.942	0.746	0.84	0.739	0.633	0.746	0.838	0.796	0.993	0.784	0.852	0.822	0.921	0.869	0.977	0.184	0.131	0.786	0.52	0.736	0.531	0.287	1.43	1.395	1.146	0.866	0.698	0.574
242	128.3	128.1	487.164	489.17	253.106	14902	1	1	Tier 3 zero-reaction								1	16	328	NA	NA	NA	NA	NA	NA	NA	NA	NA	NA	NA	NA	NA	NA	NA	NA	NA	NA	NA	NA	NA	NA	NA	NA	NA	NA	NA	NA	NA	NA
243	128.3	122.55	531.25	533.256	297.191	65572.1	1	1	Tier 3 one-reaction								0	2	45	NA	NA	NA	NA	NA	NA	NA	NA	NA	NA	NA	NA	NA	NA	NA	NA	1.125	0.359	0.26	1.12	0.604	0.995	0.357	0.21	0.627	0.615	0.347	1.64	2.129	1.65
244	128.3	128.35	537.809	539.815	303.75	16952.8	1	1	Unidentified											0.631	0.369	0.419	0.513	0.63	0.527	0.672	0.504	1.019	1.192	1.166	1.176	1.331	1.032	1.027	1.143	NA	NA	NA	NA	NA	NA	NA	NA	NA	NA	NA	NA	NA	NA
245	128.3	128.6	602.093	604.1	368.035	25814.7	1	1	Tier 3 one-reaction								0	3	122	0.769	0.552	0.475	0.927	0.917	0.867	0.773	0.692	0.657	0.586	0.649	0.85	0.846	0.851	0.774	0.751	NA	NA	NA	NA	NA	NA	NA	NA	NA	NA	NA	NA	NA	NA
246	128.6	142.2	479.232	481.238	245.173	29551.1	1	1	Tier 1	Lysyl-Valine	AN01892000	HMDB0028964		6992341	0.58	9.4				0.732	0.643	0.706	0.815	0.802	0.758	0.626	0.57	0.981	0.7	0.893	1.113	1.012	0.909	0.845	0.834	1.126	0.386	0.449	1.032	1.185	1.16	1.292	0.938	0.588	0.464	0.977	1.391	1.257	0.762
247	128.8	128.075	338.117	340.124	104.059	332930	1	1	Tier 2	Isomer 2 of L-2,3-Diaminopropanoic acid	BM00198000	HMDB0002006	C03401	97328	2.34	10.4				0.738	0.666	0.715	0.579	0.947	0.895	0.907	0.63	1.032	0.891	0.705	1.095	1.067	0.993	0.888	0.712	0.5	0.074	0.025	0.155	0.468	0.556	0.315	0.186	0.835	0.565	0.345	0.992	1.332	0.824
248	128.9	128.7	648.149	652.163	181.04	4405	1	2	Tier 3 one-reaction								0	8	253	NA	NA	NA	NA	NA	NA	NA	NA	NA	NA	NA	NA	NA	NA	NA	NA	NA	NA	NA	NA	NA	NA	NA	NA	NA	NA	NA	NA	NA	NA
249	129	128.7	578.119	580.125	344.061	6290.12	1	1	Tier 3 one-reaction								0	4	186	1.088	1.126	1.085	0.836	1.225	0.996	1.004	1.157	1.356	1.433	1.194	1.279	1.485	1.224	0.868	0.793	NA	NA	NA	NA	NA	NA	NA	NA	NA	NA	NA	NA	NA	NA
250	129	128.8	432.207	434.213	198.148	89308.7	1	1	Tier 3 only two-reaction								0	0	38	NA	NA	NA	NA	NA	NA	NA	NA	NA	NA	NA	NA	NA	NA	NA	NA	NA	NA	NA	NA	NA	NA	NA	NA	NA	NA	NA	NA	NA	NA
251	129.1	133.075	426.133	428.139	192.074	42584.2	1	1	Tier 2	Seryl-Serine	AN01199000	HMDB0029048		7019104	0.99	22.4				0.639	0.52	0.497	0.796	0.675	0.864	0.824	0.649	1.1	0.889	0.818	1.242	1.168	1.173	1.183	1.203	NA	NA	NA	NA	NA	NA	NA	NA	NA	NA	NA	NA	NA	NA
252	129.5	122.9	621.223	623.229	387.165	14066	1	1	Tier 3 one-reaction								0	8	269	NA	NA	NA	NA	NA	NA	NA	NA	NA	NA	NA	NA	NA	NA	NA	NA	1.059	1.155	1.054	0.963	0.512	1.318	1.093	1.368	0.689	0.433	0.636	1.12	1.397	0.65
253	129.5	129.5	438.133	440.14	204.074	235190	1	1	Tier 1	Glutamyl-Glycine	AN01346004	HMDB0028819		6427052	0.35	6.1				0.662	0.619	0.694	0.835	0.699	0.748	0.735	0.724	0.982	0.942	0.946	0.854	0.813	0.994	0.908	0.829	NA	NA	NA	NA	NA	NA	NA	NA	NA	NA	NA	NA	NA	NA
254	130	124.35	446.222	448.229	212.164	209303	1	1	Tier 3 only two-reaction								0	0	25	NA	NA	NA	NA	NA	NA	NA	NA	NA	NA	NA	NA	NA	NA	NA	NA	2.404	0.564	0.643	0.758	0.145	1.402	0.37	0.244	0.541	1.727	1.923	0.828	1.247	0.398
255	130.1	129.7	432.133	434.139	198.075	11642.4	1	1	Tier 3 zero-reaction								1	32	339	NA	NA	NA	NA	NA	NA	NA	NA	NA	NA	NA	NA	NA	NA	NA	NA	0.791	0.827	0.848	0.738	0.549	0.708	1.225	0.769	1.435	1.084	1.139	1.161	1.633	0.768
256	130.3	129.65	456.089	458.095	222.03	13820.2	1	1	Tier 3 one-reaction								0	5	235	NA	NA	NA	NA	NA	NA	NA	NA	NA	NA	NA	NA	NA	NA	NA	NA	0.585	0.783	0.82	0.649	1.196	0.582	0.888	0.854	1.014	0.813	0.81	1.012	0.827	0.769
257	130.3	130.05	525.136	527.141	291.078	15725.4	1	1	Tier 3 zero-reaction								1	12	193	0.599	0.702	0.74	0.661	0.79	0.621	0.65	0.536	1.044	0.811	0.914	0.918	1.12	1.096	0.856	1.027	NA	NA	NA	NA	NA	NA	NA	NA	NA	NA	NA	NA	NA	NA
258	130.3	128.6	342.092	344.096	108.034	9092.83	1	1	Tier 3 only two-reaction								0	0	18	1.73	1.796	2.123	1.586	1.822	1.992	3.049	3.531	2.338	1.725	1.701	1.898	1.909	1.638	1.3	1.052	NA	NA	NA	NA	NA	NA	NA	NA	NA	NA	NA	NA	NA	NA
259	130.3	122.55	478.19	480.196	244.132	23094.8	1	1	Tier 3 one-reaction								0	7	190	NA	NA	NA	NA	NA	NA	NA	NA	NA	NA	NA	NA	NA	NA	NA	NA	0.195	0.552	0.64	0.793	0.741	1.12	1.707	2.412	1.073	0.996	1.284	0.857	0.643	0.98
260	130.4	130	444.155	446.164	210.097	16590.7	1	1	Tier 3 only two-reaction								0	0	9	NA	NA	NA	NA	NA	NA	NA	NA	NA	NA	NA	NA	NA	NA	NA	NA	NA	NA	NA	NA	NA	NA	NA	NA	NA	NA	NA	NA	NA	NA
261	130.4	130	361.132	363.139	127.074	52476	1	1	Tier 3 one-reaction								0	8	176	NA	NA	NA	NA	NA	NA	NA	NA	NA	NA	NA	NA	NA	NA	NA	NA	NA	NA	NA	NA	NA	NA	NA	NA	NA	NA	NA	NA	NA	NA
262	130.5	130.2	279.115	281.123	45.057	4835	1	1	Unidentified											NA	NA	NA	NA	NA	NA	NA	NA	NA	NA	NA	NA	NA	NA	NA	NA	NA	NA	NA	NA	NA	NA	NA	NA	NA	NA	NA	NA	NA	NA
263	130.6	130.5	591.128	593.135	357.069	12907.1	1	1	Tier 3 one-reaction								0	7	200	1.023	1.332	1.257	0.48	0.529	1.053	1.777	1.723	0.984	0.88	0.983	0.716	0.884	0.799	0.866	0.996	NA	NA	NA	NA	NA	NA	NA	NA	NA	NA	NA	NA	NA	NA
264	130.9	129.75	407.174	409.181	173.116	55208.6	1	1	Tier 3 one-reaction								0	5	98	NA	NA	NA	NA	NA	NA	NA	NA	NA	NA	NA	NA	NA	NA	NA	NA	1.288	0.686	0.307	1.002	1.443	1.404	1.519	1.486	0.387	0.352	0.282	0.52	0.618	0.627
265	130.9	129.95	388.133	390.139	154.075	780930	1	1	Tier 3 one-reaction								0	23	301	NA	NA	NA	NA	NA	NA	NA	NA	NA	NA	NA	NA	NA	NA	NA	NA	0.858	1.246	1.348	0.929	0.569	0.983	1.893	1.416	0.745	0.724	0.767	1.156	0.807	1.153
266	131.1	128.55	446.196	448.202	212.137	17517.8	1	1	Tier 3 only two-reaction								0	0	16	NA	NA	NA	NA	NA	NA	NA	NA	NA	NA	NA	NA	NA	NA	NA	NA	2.193	0.687	0.955	1.539	0.445	2.133	0.826	0.569	NA	0.296	0.268	0.27	0.34	0.207
267	131.2	129.45	397.143	399.149	163.084	83964	1	1	Tier 3 zero-reaction								2	27	572	0.863	0.741	0.714	1.035	0.952	1.127	0.902	0.833	0.961	0.671	0.572	1.494	1.173	1.156	0.919	0.789	0.587	0.363	0.294	0.761	0.59	1.13	0.591	0.548	1.213	0.784	0.485	1.976	1.525	1.275
268	131.3	130.75	428.099	430.107	194.041	8778.33	1	1	Tier 3 zero-reaction								8	35	386	NA	NA	NA	NA	NA	NA	NA	NA	NA	NA	NA	NA	NA	NA	NA	NA	1.101	0.821	1.049	1.229	0.87	0.851	1.385	1.536	1.556	1.371	1.16	1.435	1.171	1.347
269	131.7	131.125	468.143	470.15	234.085	88850.8	1	1	Tier 1	Threoninyl-Aspartic acid	AN01757007	HMDB0029057		7016067	0.42	3.9				0.675	0.73	0.766	0.711	0.779	0.761	0.873	0.814	1.454	1.415	1.392	1.02	1.024	0.816	0.913	0.952	0.66	0.483	0.496	0.838	0.537	0.917	0.753	0.623	1.304	1.182	1.075	1.163	0.987	0.756
270	131.7	131.3	417.133	419.14	183.075	33485.9	1	1	Tier 3 zero-reaction								1	12	208	1.281	1.312	1.245	0.701	1.068	0.917	1.175	1.309	1.285	1.25	1.421	0.642	0.845	0.745	0.669	1.125	NA	NA	NA	NA	NA	NA	NA	NA	NA	NA	NA	NA	NA	NA
271	131.8	128.5	624.286	626.292	390.227	31594.2	1	1	Tier 3 one-reaction								0	2	93	NA	NA	NA	NA	NA	NA	NA	NA	NA	NA	NA	NA	NA	NA	NA	NA	0.61	0.185	0.07	0.622	0.194	0.669	0.557	0.323	1.169	1.293	1.429	1.37	1.317	1.232
272	132.1	131.85	340.123	342.129	106.064	394753	1	1	Unidentified											NA	NA	NA	NA	NA	NA	NA	NA	NA	NA	NA	NA	NA	NA	NA	NA	0.299	0.32	0.308	3.707	1.27	0.684	0.671	0.587	0.522	0.363	0.496	0.4	0.51	0.42
273	132.1	132.3	478.164	480.17	244.105	28768.3	1	1	Tier 2	gamma-Glutamyl-Proline	AN01874003	HMDB0029157		9856242	1.22	65.9				0.647	0.518	0.447	0.704	0.662	1.007	0.956	0.576	1.23	0.937	0.893	1.239	1.11	0.968	0.779	0.786	NA	NA	NA	NA	NA	NA	NA	NA	NA	NA	NA	NA	NA	NA
274	132.5	129.4	559.233	561.24	325.175	16705.2	1	1	Tier 3 one-reaction								0	6	134	NA	NA	NA	NA	NA	NA	NA	NA	NA	NA	NA	NA	NA	NA	NA	NA	2.274	1.17	0.927	1.753	0.657	2.72	1.001	1.006	NA	NA	0.721	0.72	1.495	0.904
275	132.5	87.4	493.174	495.181	259.115	19208	1	1	Tier 2	Linatine	AN02089003	HMDB0038516	C05939	160920	2.56	65.3				0.91	0.575	0.505	0.983	NA	1.13	0.868	0.673	1.24	0.989	0.846	1.175	NA	0.943	0.828	0.705	NA	NA	NA	NA	NA	NA	NA	NA	NA	NA	NA	NA	NA	NA
276	132.6	132.5	515.114	517.121	281.056	14427.9	1	1	Tier 3 one-reaction								0	25	436	0.409	0.392	0.374	0.319	0.436	0.352	0.342	0.375	1.335	1.078	1.187	1.287	1.276	1.346	1.129	1.02	NA	NA	NA	NA	NA	NA	NA	NA	NA	NA	NA	NA	NA	NA
277	132.7	132.1	380.127	382.134	146.069	127257	1	1	Tier 1	Isoglutamine	AN00574004		C16673	164697	1.55	0.7				NA	NA	NA	NA	NA	NA	NA	NA	NA	NA	NA	NA	NA	NA	NA	NA	NA	NA	NA	NA	NA	NA	NA	NA	NA	NA	NA	NA	NA	NA
278	132.9	132.75	399.105	401.11	165.046	66816.2	1	1	Tier 1	Methionine Sulfoxide	AN00810000	HMDB0002005	C02989	158980	0.85	3.9				1.206	1.683	1.284	0.717	1.126	0.962	1.139	1.318	0.864	0.908	0.922	0.896	0.887	0.82	0.898	0.902	NA	NA	NA	NA	NA	NA	NA	NA	NA	NA	NA	NA	NA	NA
279	133	132.4	518.196	520.202	284.137	35000.5	1	1	Tier 3 one-reaction								0	12	248	NA	NA	NA	NA	NA	NA	NA	NA	NA	NA	NA	NA	NA	NA	NA	NA	NA	NA	NA	NA	NA	NA	NA	NA	NA	NA	NA	NA	NA	NA
280	133.1	132.5	376.546	378.551	284.975	4437	2	2	Tier 3 only two-reaction								0	0	11	NA	NA	NA	NA	NA	NA	NA	NA	NA	NA	NA	NA	NA	NA	NA	NA	NA	NA	NA	NA	NA	NA	NA	NA	NA	NA	NA	NA	NA	NA
281	133.3	133.2	521.17	523.176	287.111	81612	1	1	Tier 2	N-Ribosylhistidine	AN02508000	HMDB0002089		126923	0.57	24.9				0.533	0.496	0.462	0.71	0.653	0.525	0.508	0.572	1.068	0.942	0.958	1.022	0.869	1.566	1.268	1.061	NA	NA	NA	NA	NA	NA	NA	NA	NA	NA	NA	NA	NA	NA
282	133.3	133.5	617.167	619.173	383.108	24191.3	1	1	Tier 2	Succinyladenosine	AN03759000	HMDB0000912		20849086	1.48	35				0.781	0.73	0.701	0.789	0.821	0.81	0.74	0.784	0.94	0.805	0.905	0.98	1.144	1.014	0.969	0.959	NA	NA	NA	NA	NA	NA	NA	NA	NA	NA	NA	NA	NA	NA
283	133.4	132.8	317.132	319.139	83.0736	9395.2	1	1	Tier 3 one-reaction								0	2	188	NA	NA	NA	NA	NA	NA	NA	NA	NA	NA	NA	NA	NA	NA	NA	NA	NA	NA	NA	NA	NA	NA	NA	NA	NA	NA	NA	NA	NA	NA
284	133.6	133.2	322.086	324.093	88.0275	120190	1	1	Tier 3 one-reaction								0	1	155	NA	NA	NA	NA	NA	NA	NA	NA	NA	NA	NA	NA	NA	NA	NA	NA	0.741	0.206	0.199	0.751	0.281	1.111	0.799	0.924	0.76	0.668	0.566	0.911	0.628	0.762
285	133.8	132.6	493.173	495.181	259.115	17825.8	1	1	Tier 2	Hydroxyprolyl-Glutamine	AN02089001	HMDB0028861		61157217	4.58	6				0.819	0.531	0.515	1.112	0.734	1.081	0.856	0.823	1.206	0.965	0.871	1.329	1.061	1.041	0.886	0.689	NA	NA	NA	NA	NA	NA	NA	NA	NA	NA	NA	NA	NA	NA
286	133.9	134	424.117	426.125	190.059	180790	1	1	Tier 1	Aspartyl-Glycine	AN01163001	HMDB0028753		302429	0.38	4.6				0.712	0.662	0.716	0.815	0.746	0.767	0.693	0.709	1.252	1.166	0.973	1.269	1.159	1.176	1.101	0.979	NA	NA	NA	NA	NA	NA	NA	NA	NA	NA	NA	NA	NA	NA
287	134.9	133.2	352.132	354.138	118.074	11398.8	1	1	Tier 2	Isomer 1 of 2,4-Diaminobutanoic acid	AN00284000	HMDB0006284	C03283	134490	1.11	2.4				NA	NA	NA	NA	NA	NA	NA	NA	NA	NA	NA	NA	NA	NA	NA	NA	0.704	0.365	0.462	1.359	0.687	1.158	0.572	0.235	1.781	0.965	0.843	2.21	2.352	1.89
288	134.9	128.7	515.243	517.25	281.184	14077	1	1	Tier 3 one-reaction								0	4	40	0.553	0.365	0.483	0.816	0.537	0.426	0.334	0.369	0.888	0.557	0.572	0.928	1.003	1.466	0.67	0.755	0.531	0.271	0.243	0.992	0.44	0.598	0.653	0.76	1.151	0.816	0.671	1.688	1.212	1.232
289	135.4	132.7	610.236	612.242	376.177	50914.2	1	1	Tier 3 one-reaction								0	4	152	NA	NA	NA	NA	NA	NA	NA	NA	NA	NA	NA	NA	NA	NA	NA	NA	0.528	1.132	1.247	0.171	0.784	0.617	1.417	1.991	1.825	1.266	1.432	0.792	1.503	1.623
290	135.5	136.1	442.117	444.124	208.059	53437.3	1	1	Tier 3 zero-reaction								1	49	625	0.863	0.83	0.785	0.764	0.791	0.868	0.722	0.703	0.897	0.905	0.878	0.986	1.027	0.924	0.827	0.843	NA	NA	NA	NA	NA	NA	NA	NA	NA	NA	NA	NA	NA	NA
291	135.9	135.65	579.177	581.184	345.119	13311.5	1	1	Tier 3 zero-reaction								2	28	422	0.703	0.273	0.398	1.009	0.774	1.022	0.961	1.238	0.984	0.788	0.349	1.586	1.274	1.272	0.839	0.75	NA	NA	NA	NA	NA	NA	NA	NA	NA	NA	NA	NA	NA	NA
292	136.1	149.775	414.121	416.129	180.063	166925	1	1	Tier 2	Isomer 1 of 4-Chloro-L-lysine	BM01026000		C22137	550920	7.64	52.3				0.855	1.453	0.798	0.819	0.9	0.902	1.22	1.076	0.975	0.959	1.061	0.748	0.705	0.646	0.978	0.832	0.296	0.36	0.225	0.876	0.527	1.017	1.113	0.642	0.862	1.013	0.96	1.1	0.792	1.2
293	136.2	135.7	646.196	648.202	412.137	74951.2	1	1	Tier 3 one-reaction								0	10	370	0.735	0.639	0.631	0.789	0.767	0.752	0.612	0.512	0.841	0.748	0.792	1.016	1.062	1.024	0.908	0.9	NA	NA	NA	NA	NA	NA	NA	NA	NA	NA	NA	NA	NA	NA
294	136.2	135.8	408.123	410.129	174.065	66862.4	1	1	Tier 2	N-Formimino-L-glutamic acid	AN00938001	HMDB0000854	C00439	439233	0.74	31.3				0.778	0.925	0.977	0.849	1.089	0.716	0.99	1.181	1.488	1.268	1.198	0.979	1.293	1.175	1.395	1.619	NA	NA	NA	NA	NA	NA	NA	NA	NA	NA	NA	NA	NA	NA
295	136.3	136.4	379.17	381.176	145.112	12064.2	1	1	Tier 3 zero-reaction								1	19	299	1.382	1.162	1.133	1.235	1.565	1.246	1.346	1.151	0.393	0.478	0.47	0.796	0.612	0.537	0.53	0.505	NA	NA	NA	NA	NA	NA	NA	NA	NA	NA	NA	NA	NA	NA
296	136.5	135.6	388.062	390.068	154.003	9146.8	1	1	Tier 3 one-reaction								0	16	174	NA	NA	NA	NA	NA	NA	NA	NA	NA	NA	NA	NA	NA	NA	NA	NA	NA	NA	NA	NA	NA	NA	NA	NA	NA	NA	NA	NA	NA	NA
297	136.8	136.95	303.092	305.098	69.0332	16692.7	1	1	Tier 3 only two-reaction								0	0	114	NA	NA	NA	NA	NA	NA	NA	NA	NA	NA	NA	NA	NA	NA	NA	NA	0.999	0.676	0.691	1.147	0.718	1.871	1.527	1.324	1.409	1.539	1.587	1.534	2.108	1.558
298	136.8	136.65	495.053	497.059	260.995	19387.9	1	1	Tier 3 one-reaction								0	2	49	0.977	1.165	1.146	0.45	0.394	1.211	1.6	1.654	1.058	0.891	0.865	0.85	0.863	0.869	0.998	0.959	NA	NA	NA	NA	NA	NA	NA	NA	NA	NA	NA	NA	NA	NA
299	136.9	137.3	404.128	406.135	170.07	46843.5	1	1	Tier 3 one-reaction								0	17	327	0.104	0.086	0.094	1.322	1.325	0.455	0.489	0.439	0.515	0.399	0.443	1.135	1.193	1.377	1.23	1.14	NA	NA	NA	NA	NA	NA	NA	NA	NA	NA	NA	NA	NA	NA
300	136.9	136.45	517.089	519.095	283.03	15671.8	1	1	Tier 3 only two-reaction								0	0	45	0.98	0.901	0.772	0.808	0.892	0.941	0.857	0.765	0.9	0.635	0.758	0.768	0.753	0.78	0.752	0.666	NA	NA	NA	NA	NA	NA	NA	NA	NA	NA	NA	NA	NA	NA
301	137.2	136.275	397.142	399.149	163.084	25955.3	1	1	Tier 3 zero-reaction								2	27	572	0.867	0.771	0.717	1.039	0.95	1.168	0.864	0.821	1.035	0.683	0.486	1.674	1.245	1.284	0.983	0.825	0.651	0.725	0.509	0.706	0.581	0.84	0.801	0.553	1.228	0.743	0.628	2.146	1.568	1.46
302	137.4	137.85	277.064	279.071	43.006	16121.7	1	1	Tier 3 one-reaction								0	6	168	NA	NA	NA	NA	NA	NA	NA	NA	NA	NA	NA	NA	NA	NA	NA	NA	0.781	0.771	0.899	0.717	1.085	0.957	1.023	1.158	0.875	0.765	0.738	1.262	1.126	1.176
303	137.4	136.5	347.117	349.124	113.058	10918	1	1	Tier 3 zero-reaction								1	2	206	NA	NA	NA	NA	NA	NA	NA	NA	NA	NA	NA	NA	NA	NA	NA	NA	NA	NA	NA	NA	NA	NA	NA	NA	NA	NA	NA	NA	NA	NA
304	137.6	136.6	316.014	318.02	81.956	14321	1	1	Tier 3 only two-reaction								0	0	3	NA	NA	NA	NA	NA	NA	NA	NA	NA	NA	NA	NA	NA	NA	NA	NA	NA	NA	NA	NA	NA	NA	NA	NA	NA	NA	NA	NA	NA	NA
305	137.6	136.7	388.132	390.139	154.074	95627.3	1	1	Tier 3 one-reaction								0	23	300	NA	NA	NA	NA	NA	NA	NA	NA	NA	NA	NA	NA	NA	NA	NA	NA	NA	NA	NA	NA	NA	NA	NA	NA	NA	NA	NA	NA	NA	NA
306	137.7	136.7	424.107	426.114	190.049	290921	1	1	Tier 3 one-reaction								0	32	439	NA	NA	NA	NA	NA	NA	NA	NA	NA	NA	NA	NA	NA	NA	NA	NA	NA	NA	NA	NA	NA	NA	NA	NA	NA	NA	NA	NA	NA	NA
307	137.7	136.9	475.211	477.218	241.153	13359.6	1	1	Tier 3 only two-reaction								0	0	37	NA	NA	NA	NA	NA	NA	NA	NA	NA	NA	NA	NA	NA	NA	NA	NA	1.279	1.017	0.806	0.985	3.315	1.236	1.724	0.678	NA	0.131	NA	0.338	0.425	0.434
308	137.8	143.875	300.069	302.076	132.021	6333.45	2	2	Tier 3 one-reaction								0	1	102	0.7	0.262	0.208	0.814	0.776	0.819	0.814	0.611	0.981	0.735	0.64	0.931	1.086	0.919	0.938	1.018	0.626	0.163	0.165	1.005	0.769	0.923	0.617	0.38	1.103	0.918	0.754	0.952	0.839	0.677
309	137.9	137.3	479.195	481.202	245.137	13271.3	1	1	Tier 2	Valyl-gamma-Glutamic acid	AN01890006	HMDB0029141		131750792	1.75	19.9				0.819	0.685	0.742	0.883	0.93	0.972	0.688	0.771	1.108	0.789	0.898	1.168	1.184	1.129	1.144	0.963	NA	NA	NA	NA	NA	NA	NA	NA	NA	NA	NA	NA	NA	NA
310	138	137	444.126	446.136	210.068	10391	1	1	Tier 3 one-reaction								0	13	266	NA	NA	NA	NA	NA	NA	NA	NA	NA	NA	NA	NA	NA	NA	NA	NA	NA	NA	NA	NA	NA	NA	NA	NA	NA	NA	NA	NA	NA	NA
311	138.2	139	417.078	419.084	183.019	7436	1	1	Tier 2	L-Homocysteic acid	AN01061000	HMDB0002205	C16511	177491	0.56	57.6				NA	NA	0.804	0.291	0.331	0.872	0.944	1.273	1.703	1.239	1.675	1.302	1.221	0.885	0.893	0.791	NA	NA	NA	NA	NA	NA	NA	NA	NA	NA	NA	NA	NA	NA
312	138.5	137.5	292.03	294.037	57.9714	9106	1	1	Unidentified											NA	NA	NA	NA	NA	NA	NA	NA	NA	NA	NA	NA	NA	NA	NA	NA	NA	NA	NA	NA	NA	NA	NA	NA	NA	NA	NA	NA	NA	NA
313	138.6	136.7	421.191	423.197	187.133	267599	1	1	Tier 3 one-reaction								0	3	75	NA	NA	NA	NA	NA	NA	NA	NA	NA	NA	NA	NA	NA	NA	NA	NA	0.907	0.332	0.199	1.06	0.896	1.02	0.764	0.417	0.786	0.696	0.622	1.04	1.008	0.998
314	138.6	141.9	383.127	385.134	149.069	19043.2	1	1	Tier 3 one-reaction								0	29	438	0.973	0.645	0.777	0.955	0.978	0.936	0.89	1.181	1.164	1.088	0.922	1.654	1.655	1.721	1.278	1.274	NA	NA	NA	NA	NA	NA	NA	NA	NA	NA	NA	NA	NA	NA
315	139.4	138.45	471.082	473.088	237.024	10866.3	1	1	Tier 3 one-reaction								0	1	27	1.164	0.698	0.978	1.081	0.946	1.319	1.108	1.091	0.173	NA	0.116	0.286	0.235	0.259	0.249	0.215	NA	NA	NA	NA	NA	NA	NA	NA	NA	NA	NA	NA	NA	NA
316	139.7	144.275	325.123	327.129	91.0642	29833.2	1	1	Tier 3 one-reaction								0	18	290	0.538	0.614	0.921	0.532	1.44	0.557	0.71	1.307	0.624	0.893	1.079	0.873	1.655	0.847	1.052	1.27	0.579	0.496	0.604	0.41	1.069	0.617	0.566	0.997	0.713	0.871	1.223	0.932	1.41	0.865
317	140.1	143.75	505.617	507.623	271.559	10129.8	1	1	Unidentified											1.487	0.489	0.278	1.761	1.884	1.961	1.768	1.198	2.143	1.662	1.375	1.978	2.305	1.738	1.792	2.152	1.45	0.238	0.144	2.235	1.489	1.656	1.56	0.772	2.442	2.101	1.623	2.072	1.95	1.732
318	140.1	139	366.11	368.118	132.052	42567	1	1	Tier 2	Isomer 1 of Asparagine	AN00419000	HMDB0000168	C00152	6267	4.25	9.7				NA	NA	NA	NA	NA	NA	NA	NA	NA	NA	NA	NA	NA	NA	NA	NA	NA	NA	NA	NA	NA	NA	NA	NA	NA	NA	NA	NA	NA	NA
319	140.6	138.1	427.179	429.186	193.121	38495.3	1	1	Tier 3 one-reaction								0	13	119	NA	NA	NA	NA	NA	NA	NA	NA	NA	NA	NA	NA	NA	NA	NA	NA	3.145	2.101	0.766	1.886	0.766	1.009	5.541	2.565	2.531	1.265	1.565	2.806	2.82	2.812
320	140.6	135.85	538.224	540.23	304.165	265474	1	1	Tier 3 one-reaction								0	20	370	NA	NA	NA	NA	NA	NA	NA	NA	NA	NA	NA	NA	NA	NA	NA	NA	0.945	1.136	1.692	0.84	0.702	0.728	0.926	0.758	0.809	1.103	1.155	0.599	0.553	0.719
321	140.7	87.7	424.117	426.123	190.059	14317.5	1	1	Tier 1	Glycyl-Aspartic acid	AN01163002	HMDB0028837		273261	1.39	9.5				0.557	0.438	0.484	0.622	0.574	0.735	0.643	NA	1.212	1.105	0.972	NA	NA	NA	NA	0.934	NA	NA	NA	NA	NA	NA	NA	NA	NA	NA	NA	NA	NA	NA
322	140.9	139.7	423.17	425.176	189.111	50671.6	1	1	Tier 1	Homocitrulline	AN01150000	HMDB0000679	C02427	65072	0.36	3.8				NA	NA	NA	NA	NA	NA	NA	NA	NA	NA	NA	NA	NA	NA	NA	NA	NA	NA	NA	NA	NA	NA	NA	NA	NA	NA	NA	NA	NA	NA
323	141.1	136.55	392.102	394.108	158.043	27696.8	1	1	Tier 3 zero-reaction								1	1	54	0.576	0.786	0.853	0.389	0.605	0.511	0.888	0.821	1.235	1.652	1.121	0.821	1.162	1.348	0.406	0.732	0.519	0.728	1.046	0.524	0.902	0.57	0.612	1.149	1.245	1.209	1.317	0.927	1.28	0.838
324	142.9	138.5	451.192	453.198	217.134	1.25965e+06	1	1	Tier 3 only two-reaction								0	0	67	NA	NA	NA	NA	NA	NA	NA	NA	NA	NA	NA	NA	NA	NA	NA	NA	0.923	0.823	0.817	1.078	0.231	0.843	0.704	0.819	1.293	1.504	1.534	1.093	1.133	0.878
325	143	144.65	503.61	505.617	269.552	16242	1	1	Unidentified											0.387	0.163	NA	0.476	0.505	0.52	0.446	0.377	0.586	0.463	0.394	0.543	0.614	0.532	0.556	0.653	0.364	NA	NA	0.584	0.422	0.539	0.474	0.285	0.759	0.598	0.52	0.545	0.531	0.437
326	143.6	148.75	499.174	501.18	265.115	23180	1	1	Tier 3 one-reaction								0	39	623	0.808	1.361	0.725	0.85	1.031	0.956	1.358	0.647	1.087	0.831	0.947	1.151	1.189	1.088	0.921	0.807	0.932	2.502	0.98	1.01	1.036	0.964	1.362	1.172	0.329	0.443	0.398	0.542	0.478	0.486
327	143.9	141.25	410.112	412.12	176.054	47043.9	1	1	Tier 3 zero-reaction								1	1	40	NA	NA	NA	NA	NA	NA	NA	NA	NA	NA	NA	NA	NA	NA	NA	NA	0.729	1.247	1.336	0.773	0.839	1.278	0.936	1.34	1.154	0.772	0.846	0.907	0.852	1.025
328	144	141.35	475.175	477.182	241.117	245549	1	1	Tier 2	L-threo-Tetrahydrobiopterin	AN01838001		C20264	10220406	1.52	47.3				0.717	NA	0.617	0.852	1.008	1.053	NA	NA	NA	0.718	0.549	0.914	0.781	1.043	0.929	0.681	1.261	1.189	1.221	1.005	0.795	0.981	0.818	0.813	0.634	0.825	0.964	0.74	0.611	0.894
329	144.1	140.05	416.137	418.144	182.079	60949.8	1	1	Tier 3 zero-reaction								4	37	503	NA	NA	NA	NA	NA	NA	NA	NA	NA	NA	NA	NA	NA	NA	NA	NA	2.88	1.997	1.601	1.716	1.555	2.556	1.872	NA	1.233	0.901	1.339	NA	2.865	2.641
330	144.3	142.375	362.164	364.171	128.106	20567.6	1	1	Tier 3 one-reaction								0	4	44	1.487	1.994	2.192	1.13	1.825	1.124	1.599	2.025	0.319	0.447	0.308	0.232	0.2	0.201	0.357	0.348	1.302	1.1	1.554	0.926	2.98	1.117	1.105	1.523	0.279	0.343	0.358	0.322	0.387	0.223
331	144.4	142.8	628.183	630.188	394.125	8109	1	1	Tier 3 one-reaction								0	10	336	NA	NA	NA	NA	NA	NA	NA	NA	NA	NA	NA	NA	NA	NA	NA	NA	NA	NA	NA	NA	NA	NA	NA	NA	NA	NA	NA	NA	NA	NA
332	144.8	141.6	467.186	469.192	233.128	86301	1	1	Tier 3 zero-reaction								1	26	391	NA	NA	NA	NA	NA	NA	NA	NA	NA	NA	NA	NA	NA	NA	NA	NA	1.052	1.039	1.345	1.099	0.921	1.291	0.748	1.465	1.472	1.306	1.046	1.373	1.726	1.205
333	145.1	144	286.555	288.562	104.994	10638.5	2	2	Tier 3 only two-reaction								0	0	1	0.217	0.709	1.066	0.254	0.306	0.304	0.638	1.386	0.44	0.223	0.174	0.273	0.219	0.215	0.092	0.054	NA	NA	NA	NA	NA	NA	NA	NA	NA	NA	NA	NA	NA	NA
334	145.6	143.625	285.526	287.533	102.936	5166.25	2	2	Tier 3 only two-reaction								0	0	3	0.677	0.251	0.792	0.906	0.912	0.94	0.826	0.701	1.029	0.815	0.695	0.931	1.077	0.837	0.992	0.986	0.816	0.16	0.114	1.135	0.958	0.806	NA	0.293	1.232	0.957	0.829	1.017	1.06	0.875
335	145.7	141.95	441.195	443.202	207.136	25400.2	1	1	Tier 3 one-reaction								0	5	90	NA	NA	NA	NA	NA	NA	NA	NA	NA	NA	NA	NA	NA	NA	NA	NA	0.307	0.182	0.199	0.327	0.285	0.26	0.417	0.33	0.992	1.04	0.919	1.202	0.842	1.167
336	145.8	142.3	337.159	339.165	103.1	62960.1	1	1	Tier 1	Choline	AN00191000	HMDB0000097	C00114	305	2.55	4.4				0.87	1.34	1.368	1.105	1.468	1.076	1.753	1.958	1.205	0.973	1.131	1.055	0.944	0.877	1.079	1.013	0.944	0.856	0.98	0.973	0.927	1.298	1.093	1.052	0.743	0.878	0.839	1.296	1.068	1.003
337	145.8	142.8	414.147	416.152	180.089	118271	1	1	Tier 3 zero-reaction								1	21	343	NA	NA	NA	NA	NA	NA	NA	NA	NA	NA	NA	NA	NA	NA	NA	NA	NA	NA	NA	1.07	0.849	1.276	0.509	0.291	0.863	0.702	0.632	2.288	3.411	2.373
338	145.9	88.1	438.131	440.142	204.073	6181	1	1	Tier 1	Alanyl-Aspartic Acid	AN01346002	HMDB0028683		99719	5.8	4.7				0.518	0.674	0.681	NA	0.905	0.619	NA	NA	1.323	NA	NA	0.698	0.788	NA	NA	NA	NA	NA	NA	NA	NA	NA	NA	NA	NA	NA	NA	NA	NA	NA
339	146	151.3	426.133	428.138	192.075	17552.8	1	1	Tier 2	Isomer 1 of Seryl-Serine	AN01199000	HMDB0029048		7019104	0.26	37.9				1.656	NA	NA	1.532	1.623	1.801	2.484	2.762	2.621	1.633	1.514	1.997	2.09	1.566	1.374	1.554	NA	NA	NA	NA	NA	NA	NA	NA	NA	NA	NA	NA	NA	NA
340	146.1	144.65	291.066	293.07	114.014	19140.8	2	2	Tier 3 only two-reaction								0	0	26	0.794	0.496	0.387	0.98	1.055	1.022	1.094	0.928	1.203	0.956	0.825	1.217	1.365	1.125	1.057	1.237	0.964	0.494	0.693	1.517	1.111	1.37	1.814	1.331	1.945	1.317	1.148	1.676	1.541	1.312
341	146.3	144.6	540.192	542.199	306.133	6800	1	1	Tier 3 one-reaction								0	8	314	NA	NA	NA	NA	NA	NA	NA	NA	NA	NA	NA	NA	NA	NA	NA	NA	NA	NA	NA	NA	NA	NA	NA	NA	NA	NA	NA	NA	NA	NA
342	146.3	145	280.554	282.56	92.9918	6420.25	2	2	Unidentified											0.567	0.304	0.236	0.717	0.778	0.766	0.84	0.754	0.966	0.71	0.596	0.896	0.961	0.783	0.681	0.646	0.593	0.23	NA	0.971	0.717	0.923	0.592	0.359	1.215	0.999	0.726	1.175	0.902	0.758
343	146.6	145.5	292.03	294.037	115.944	10562.5	2	2	Tier 3 only two-reaction								0	0	1	0.711	0.243	0.15	0.884	0.883	0.911	0.828	0.51	0.963	0.869	0.702	1.02	1.109	0.903	0.916	1.216	0.686	0.173	0.066	0.968	0.778	0.816	0.594	0.391	1.205	1.09	0.831	0.972	0.972	0.644
344	146.9	144.15	543.276	545.282	309.218	42160.2	1	1	Tier 3 one-reaction								0	1	38	NA	NA	NA	NA	NA	NA	NA	NA	NA	NA	NA	NA	NA	NA	NA	NA	2.429	0.814	0.66	1.944	2.424	2.356	1.429	0.697	0.083	0.117	0.07	0.245	0.269	0.506
345	147.2	144.45	366.101	368.107	132.042	23900.7	1	1	Tier 3 zero-reaction								7	65	699	0.918	0.945	0.73	0.923	0.912	0.94	0.773	0.675	0.86	0.84	0.783	1.062	1.077	0.99	0.903	0.927	0.766	0.538	0.558	1.003	0.697	1.002	0.617	0.558	1.08	1.112	1.039	1.269	1.262	1.207
346	147.3	145.5	513.101	515.11	558.086	11824	2	2	Tier 3 one-reaction								0	1	95	NA	NA	NA	NA	NA	NA	NA	NA	NA	NA	NA	NA	NA	NA	NA	NA	NA	NA	NA	NA	NA	NA	NA	NA	NA	NA	NA	NA	NA	NA
347	147.3	145.5	386.145	388.151	304.173	4615	2	2	Tier 3 only two-reaction								0	0	75	NA	NA	NA	NA	NA	NA	NA	NA	NA	NA	NA	NA	NA	NA	NA	NA	NA	NA	NA	NA	NA	NA	NA	NA	NA	NA	NA	NA	NA	NA
348	147.3	145.575	279.556	281.563	90.9955	43578.6	2	2	Tier 3 only two-reaction								0	0	3	0.699	0.225	0.131	0.892	0.914	0.919	0.798	0.544	1.062	0.863	0.709	0.99	1.143	0.945	0.98	1.276	0.639	0.119	0.07	1.143	0.797	0.919	0.633	0.373	1.215	1.036	0.865	0.895	0.923	0.689
349	147.6	144.9	516.155	518.162	282.097	248790	1	1	Tier 3 zero-reaction								1	35	625	0.775	0.59	0.681	0.777	0.774	0.769	0.683	0.733	0.89	0.928	0.881	1.149	1.169	1.128	0.995	1.036	0.783	0.556	0.549	0.905	0.634	0.777	0.569	0.48	1.056	1.168	1.089	1.368	1.187	1.177
350	147.7	144.4	385.144	387.152	302.171	38970.2	2	2	Tier 3 only two-reaction								0	0	37	NA	NA	NA	NA	NA	NA	NA	NA	NA	NA	NA	NA	NA	NA	NA	NA	0.599	1.09	1.267	0.544	0.92	0.974	1.449	1.463	1.546	1.553	1.429	1.229	0.894	0.85
351	147.8	146.3	521.169	523.177	287.11	7915.78	1	1	Tier 2	Isomer 1 of N-Ribosylhistidine	AN02508000	HMDB0002089		126923	2.95	38.2				1.162	1.077	1.087	1.332	1.304	1.212	1.566	1.738	1.522	1.371	1.445	1.24	1.432	1.452	0.909	0.992	NA	NA	NA	NA	NA	NA	NA	NA	NA	NA	NA	NA	NA	NA
352	147.9	145.275	325.086	327.092	91.0276	18281	1	1	Tier 3 one-reaction								0	4	244	0.904	1.073	1.231	0.998	1.165	0.852	1.291	1.622	1.052	0.986	0.965	0.649	0.837	0.653	0.699	0.931	0.926	0.484	0.543	1.451	0.47	1.145	1.247	1.029	0.973	1.006	0.994	0.508	0.508	0.391
353	148	146.2	300.068	302.076	132.02	6273.2	2	2	Tier 3 one-reaction								0	1	101	NA	NA	NA	NA	NA	NA	NA	NA	NA	NA	NA	NA	NA	NA	NA	NA	NA	NA	NA	NA	NA	NA	NA	NA	NA	NA	NA	NA	NA	NA
354	148.1	145.375	296.538	298.545	124.96	9872.03	2	2	Tier 3 only two-reaction								0	0	15	0.73	0.259	0.152	0.886	0.869	0.873	0.883	0.615	1.052	0.847	0.67	1.026	1.165	0.86	0.968	1.177	0.587	0.125	0.071	0.996	0.834	0.85	0.574	0.433	1.188	1.066	0.941	0.832	0.945	0.686
355	148.2	146.475	582.106	586.119	114.996	12630	1	2	Tier 3 one-reaction								0	1	5	0.677	0.259	0.144	0.879	0.897	0.899	0.828	0.611	1.006	0.827	0.712	1.025	1.095	0.955	0.945	1.105	0.707	0.143	0.072	1.048	0.785	0.896	0.688	0.41	1.259	1.071	0.902	1.042	0.967	0.76
356	148.6	167.875	303.116	305.123	69.0579	8964.57	1	1	Tier 3 one-reaction								0	2	183	0.932	0.868	0.874	1.121	1.223	1.136	1.078	1.108	0.788	0.651	0.576	0.942	0.677	0.599	0.586	0.505	1.03	0.891	0.725	0.926	0.505	1.087	1.192	0.849	1.2	1.141	1.212	1.323	1.251	1.067
357	148.6	146	307.123	309.13	73.0646	57783.5	1	1	Tier 1	Methylguanidine	AN00066000	HMDB0001522	C02294	10111	2.29	3.1				0.851	0.949	1.021	1.172	0.938	0.927	0.985	2.213	1.167	1.351	1.668	1.439	0.931	0.896	0.88	1.028	1.059	0.661	0.603	1.142	1.498	1.488	1.061	0.776	0.855	0.812	0.681	1.651	1.966	1.659
358	148.7	146.9	325.122	327.129	91.064	65977.8	1	1	Tier 3 one-reaction								0	18	290	NA	NA	NA	NA	NA	NA	NA	NA	NA	NA	NA	NA	NA	NA	NA	NA	NA	NA	NA	NA	NA	NA	NA	NA	NA	NA	NA	NA	NA	NA
359	148.8	145.725	461.186	463.192	227.127	870945	1	1	Tier 3 one-reaction								0	2	149	0.7	0.226	0.18	1.105	0.634	1.125	0.517	0.291	0.958	0.735	0.514	1.447	1.125	1.185	0.857	0.735	0.654	0.123	0.049	0.833	0.461	1.012	0.572	0.225	1.37	0.881	0.642	1.465	1.196	1.159
360	148.9	146.55	288.562	290.568	109.007	37797.2	2	2	Tier 3 only two-reaction								0	0	13	0.713	0.275	0.16	0.85	0.927	0.879	0.861	0.583	1.091	0.811	0.698	0.964	1.12	0.91	0.971	1.127	0.657	0.131	0.08	1.054	0.726	0.842	0.629	0.348	1.343	1.024	0.839	1.024	0.913	0.716
361	149.6	147.1	471.17	473.176	237.112	38661.7	1	1	Tier 3 one-reaction								0	9	193	NA	NA	NA	NA	NA	NA	NA	NA	NA	NA	NA	NA	NA	NA	NA	NA	0.888	1.139	1.246	0.671	0.623	1.165	1.537	1.727	1.401	1.372	1.371	0.842	0.97	0.694
362	149.7	144.4	284.548	286.555	100.979	4353.14	2	2	Tier 3 only two-reaction								0	0	20	1.049	0.898	0.771	1.218	1.49	1.393	1.901	1.62	1.628	1.166	1.042	1.672	1.634	1.246	1.046	1.055	1.043	0.617	0.619	1.352	1.106	1.496	1.158	1.299	1.725	1.377	1.052	1.856	1.535	1.515
363	150	148.1	289.561	291.565	111.005	7834	2	2	Unidentified											NA	NA	NA	NA	NA	NA	NA	NA	NA	NA	NA	NA	NA	NA	NA	NA	NA	NA	NA	NA	NA	NA	NA	NA	NA	NA	NA	NA	NA	NA
364	150.4	148.9	432.17	434.176	198.111	14965.8	1	1	Tier 3 one-reaction								0	3	150	NA	NA	NA	NA	NA	NA	NA	NA	NA	NA	NA	NA	NA	NA	NA	NA	1.705	1.68	2.502	1.113	0.469	1.86	1.6	2.082	0.723	0.924	1	0.493	0.626	1.054
365	150.5	91.15	533.181	535.187	299.123	7848	1	1	Tier 2	N-Acetyl-4a-Hydroxytetrahydrobiopterin	PR02690000				6.22	9.4				NA	NA	NA	NA	NA	NA	NA	NA	NA	NA	NA	NA	NA	NA	NA	NA	NA	NA	NA	NA	NA	NA	NA	NA	NA	NA	NA	NA	NA	NA
366	150.8	149	524.286	526.298	290.228	6115	1	1	Tier 3 only two-reaction								0	0	17	NA	NA	NA	NA	NA	NA	NA	NA	NA	NA	NA	NA	NA	NA	NA	NA	NA	NA	NA	NA	NA	NA	NA	NA	NA	NA	NA	NA	NA	NA
367	151	149.55	393.148	395.155	159.09	71902.5	1	1	Tier 3 zero-reaction								6	42	444	1.874	2.083	1.921	0.896	1.077	2.098	2.209	2.305	0.463	0.257	0.271	0.07	0.219	0.57	0.636	0.579	NA	NA	NA	NA	NA	NA	NA	NA	NA	NA	NA	NA	NA	NA
368	151	149.2	339.103	341.109	105.045	4.17845e+06	1	1	Tier 1	Serine	AN00202000	HMDB0000187	C00065	5951	5.91	1.5				NA	NA	NA	NA	NA	NA	NA	NA	NA	NA	NA	NA	NA	NA	NA	NA	NA	NA	NA	NA	NA	NA	NA	NA	NA	NA	NA	NA	NA	NA
369	151.1	148.2	352.133	354.139	118.075	210985	1	1	Tier 2	Isomer 2 of 2,4-Diaminobutanoic acid	AN00284000	HMDB0006284	C03283	134490	1.05	17.5				NA	NA	NA	NA	NA	NA	NA	NA	NA	NA	NA	NA	NA	NA	NA	NA	0.782	0.285	0.251	1.031	0.699	1.142	0.527	0.375	1.058	0.911	0.589	1.325	1.56	1.271
370	151.2	88.1	340.104	342.111	212.092	608192	2	2	Tier 1	Glycyl-Histidine	AN01460000	HMDB0028843		417360	2.54	0.7				1.051	1.008	1.031	1.119	1.311	1.22	1.101	1.151	1.05	1.108	1.29	1.056	1.124	1.096	1.138	1.122	NA	NA	NA	NA	NA	NA	NA	NA	NA	NA	NA	NA	NA	NA
371	151.3	150.35	370.095	372.102	136.037	9769.7	1	1	Tier 3 zero-reaction								2	14	464	0.65	0.829	0.803	0.948	0.985	0.912	0.843	0.821	0.758	0.73	0.71	0.846	0.545	0.432	0.629	0.621	NA	NA	NA	NA	NA	NA	NA	NA	NA	NA	NA	NA	NA	NA
372	151.3	87.75	407.137	409.143	173.079	15190	1	1	Tier 2	2-Oxoarginine	AN00927000	HMDB0004225	C03771	558	2.36	8				0.649	0.858	0.678	4.354	1.265	4.439	2.7	1.911	1.518	0.974	0.661	3.377	1.402	1.441	2.076	1.515	NA	NA	NA	NA	NA	NA	NA	NA	NA	NA	NA	NA	NA	NA
373	151.4	148.675	402.086	404.093	168.028	54816.9	1	1	Tier 3 zero-reaction								1	8	193	0.719	1.756	2.033	0.08	1.365	0.124	0.607	2.323	0.956	1.761	1.944	0.26	1.053	0.646	0.698	1.061	0.807	0.811	0.824	0.061	1.839	0.08	0.527	1.77	1.13	1.389	1.605	0.236	1.415	1.309
374	151.6	162.225	519.191	521.198	285.133	101977	1	1	Tier 3 zero-reaction								1	9	339	0.964	0.72	0.639	0.951	0.766	1.057	0.833	0.735	1.081	0.921	0.844	1.1	0.919	0.941	0.812	0.644	0.485	0.613	0.933	0.554	NA	0.835	1.273	1.729	0.615	0.388	0.439	1.251	0.987	0.648
375	151.7	150.05	416.174	418.181	182.115	26698.9	1	1	Tier 3 only two-reaction								0	0	60	0.494	0.332	0.334	0.841	0.77	1.517	1.333	1.226	1.503	1.432	1.117	1.61	1.096	0.556	0.581	0.566	NA	NA	NA	NA	NA	NA	NA	NA	NA	NA	NA	NA	NA	NA
376	151.8	159.225	362.117	364.123	128.059	387045	1	1	Tier 2	Isomer 1 of gamma-Amino-gamma-cyanobutanoic acid	BM00373003		C05715	440769	1.12	63.3				1.313	1.963	2.074	0.698	1.068	1.112	1.319	1.808	0.586	0.878	1.105	0.56	0.623	0.644	1.104	1.006	0.789	0.795	0.767	0.685	0.938	0.783	0.935	1.11	0.706	0.766	0.649	0.778	0.694	0.835
377	152	148.4	386.153	388.159	152.094	79855.6	1	1	Tier 3 one-reaction								0	8	205	NA	NA	NA	NA	NA	NA	NA	NA	NA	NA	NA	NA	NA	NA	NA	NA	0.859	1.187	1.447	0.811	0.559	0.856	1.427	1.721	1.489	1.68	1.968	0.941	0.736	0.733
378	152.2	150.9	450.133	452.139	216.074	26827	1	1	Tier 3 one-reaction								0	14	379	0.456	0.422	0.364	0.694	0.695	0.571	0.532	0.531	0.855	1.06	0.674	0.921	0.893	1.127	0.93	0.876	NA	NA	NA	NA	NA	NA	NA	NA	NA	NA	NA	NA	NA	NA
379	152.4	151.1	574.098	576.104	340.04	49690	1	1	Tier 3 one-reaction								0	6	155	1.02	0.989	1.229	0.838	0.972	0.851	0.818	0.876	0.773	0.653	0.764	0.815	0.888	0.858	0.759	0.738	NA	NA	NA	NA	NA	NA	NA	NA	NA	NA	NA	NA	NA	NA
380	152.7	151.25	598.225	600.231	364.166	40433.1	1	1	Tier 3 one-reaction								0	6	183	0.814	0.606	0.645	0.844	0.829	0.94	0.762	0.679	0.633	0.594	0.588	1.169	1.15	0.978	0.94	0.941	NA	NA	NA	NA	NA	NA	NA	NA	NA	NA	NA	NA	NA	NA
381	153.2	151.5	370.122	372.128	136.064	211469	1	1	Tier 3 zero-reaction								1	4	225	NA	NA	NA	NA	NA	NA	NA	NA	NA	NA	NA	NA	NA	NA	NA	NA	1.232	1.38	1.225	1.229	1.256	1.349	1.395	1.459	0.98	0.874	0.9	1.082	1.085	1.147
382	153.4	152.35	502.076	504.082	268.018	17475.5	1	1	Tier 3 one-reaction								0	1	69	0.821	1.271	2.085	0.776	0.888	0.96	0.698	0.93	0.673	0.593	0.725	0.761	0.775	0.733	0.693	0.545	NA	NA	NA	NA	NA	NA	NA	NA	NA	NA	NA	NA	NA	NA
383	153.4	152.1	503.108	505.115	538.099	4641	2	2	Tier 3 one-reaction								0	5	178	NA	NA	NA	NA	NA	NA	NA	NA	NA	NA	NA	NA	NA	NA	NA	NA	NA	NA	NA	NA	NA	NA	NA	NA	NA	NA	NA	NA	NA	NA
384	153.5	88.15	476.16	478.166	242.102	5868.5	1	1	Tier 1	Seryl-Histidine	AN01852001	HMDB0029041		7016093	0.23	3.5				NA	NA	NA	NA	NA	NA	NA	NA	NA	NA	NA	NA	NA	NA	NA	NA	NA	NA	NA	1.6	NA	1.472	NA	NA	1.62	0.916	0.865	1.885	1.613	1.815
385	153.7	151.1	455.147	457.154	221.089	22813.7	1	1	Tier 3 zero-reaction								6	29	379	NA	NA	NA	NA	NA	NA	NA	NA	NA	NA	NA	NA	NA	NA	NA	NA	0.73	0.799	0.733	0.931	0.62	0.82	1.183	1.117	1.212	1.119	1.141	1.24	1.063	0.999
386	153.9	153.5	447.205	449.211	213.147	16026.6	1	1	Tier 3 one-reaction								0	2	54	NA	NA	NA	NA	NA	NA	NA	NA	NA	NA	NA	NA	NA	NA	NA	NA	1.46	2.1	4.517	0.494	0.467	0.733	1.639	0.697	0.863	0.737	NA	0.904	0.932	1.174
387	154.1	88.2	394.107	396.112	160.049	8934.5	1	1	Tier 2	N-Formimino-L-aspartic acid	AN00734001		C03409	440000	4.09	1.7				NA	NA	NA	1.081	NA	1.196	NA	1.548	NA	0.605	0.49	1.105	NA	0.971	0.766	0.639	NA	NA	NA	NA	NA	NA	NA	NA	NA	NA	NA	NA	NA	NA
388	154.6	152.25	596.163	600.177	129.054	10812.6	1	2	Tier 3 one-reaction								0	6	191	NA	NA	NA	NA	NA	NA	NA	NA	NA	NA	NA	NA	NA	NA	NA	NA	1.123	0.821	0.796	1.547	0.492	1.162	0.801	0.694	0.852	0.823	0.89	1.699	1.498	1.673
389	154.8	154.05	422.138	424.145	188.08	1.07204e+06	1	1	Tier 2	L-glycyl-L-hydroxyproline	AN01130001	HMDB0011173		11862107	0.37	17.1				0.217	0.372	0.254	1.162	1.144	0.478	0.529	0.516	0.561	0.516	0.584	1.048	1.062	1.237	1.185	1.175	NA	NA	NA	NA	NA	NA	NA	NA	NA	NA	NA	NA	NA	NA
390	154.9	153.8	560.177	562.183	326.119	7286	1	1	Tier 3 zero-reaction								2	36	423	NA	NA	NA	NA	NA	NA	NA	NA	NA	NA	NA	NA	NA	NA	NA	NA	NA	NA	NA	NA	NA	NA	NA	NA	NA	NA	NA	NA	NA	NA
391	154.9	88.15	452.147	454.155	218.089	9171.5	1	1	Tier 2	gamma-Glutamylalanine	AN01544001	HMDB0029142, HMDB0061369, HMDB06248, HMDB29142, HMDB61369	C03740	440103	6.51	0.3				NA	NA	NA	0.825	0.649	NA	NA	NA	1.373	0.896	1.094	1.365	1.317	1.915	1.542	1.519	NA	NA	NA	NA	NA	NA	NA	NA	NA	NA	NA	NA	NA	NA
392	154.9	155.85	322.122	324.128	88.0635	36190.6	1	1	Tier 3 one-reaction								0	12	186	0.938	0.826	0.827	0.82	0.807	1.054	0.868	0.859	0.969	1.101	0.895	1.04	0.909	0.92	0.836	0.911	1.196	0.608	0.578	1.191	1.082	1.495	1.739	1.092	0.946	0.656	0.8	0.979	1.196	0.821
393	155.1	154.4	365.128	367.135	131.07	1.09827e+06	1	1	Tier 2	Beta-Guanidinopropionic acid	AN00407001	HMDB0013222	C03065	67701	1.24	1.3				0.605	0.817	0.77	0.557	0.594	0.687	0.679	0.739	0.925	1.08	0.811	0.792	0.703	0.633	0.592	0.69	NA	NA	NA	NA	NA	NA	NA	NA	NA	NA	NA	NA	NA	NA
394	155.2	93.05	492.144	494.151	258.086	38967	1	1	Tier 2	L-gamma-Glutamyl-(3R)-L-beta-ethynylserine	ED02071001		C22140	137553782	0.87	3.8				NA	NA	NA	NA	NA	NA	NA	NA	NA	NA	NA	NA	NA	NA	NA	NA	0.296	0.265	0.286	0.35	0.275	0.322	1.612	1.809	NA	0.587	0.724	0.693	NA	NA
395	155.2	154.6	439.152	441.159	205.094	32395	1	1	Tier 3 one-reaction								0	22	408	0.56	0.8	0.779	0.527	0.707	0.828	0.985	1.172	1.397	1.189	1.16	1.322	1.258	1.066	0.851	0.869	NA	NA	NA	NA	NA	NA	NA	NA	NA	NA	NA	NA	NA	NA
396	155.3	89.15	466.162	468.17	232.104	58499.8	1	1	Tier 2	Threoninyl-Hydroxyproline	AN01730003	HMDB0029062		69041809	3.16	6.7				0.666	0.617	0.656	0.934	0.816	0.776	0.676	0.6	1.289	1.041	1.053	1.209	1.19	1.359	1.148	1.033	NA	NA	NA	NA	NA	NA	NA	NA	NA	NA	NA	NA	NA	NA
397	155.3	88.2	471.089	473.095	237.031	297651	1	1	Tier 2	S-Cysteinosuccinic acid	AN01786000	HMDB0029418		169591	0.34	20.9				NA	NA	NA	NA	NA	NA	NA	NA	NA	NA	NA	NA	NA	NA	NA	NA	NA	NA	NA	NA	NA	NA	NA	NA	NA	NA	NA	NA	NA	NA
398	155.3	154.15	399.104	401.11	165.045	23780.6	1	1	Tier 2	Isomer 1 of Methionine Sulfoxide	AN00810000	HMDB0002005	C02989	158980	1.35	3				0.746	0.622	0.645	0.643	0.662	1.163	0.885	0.977	1.041	1.064	1.007	1.298	1.202	0.946	1.012	0.905	NA	NA	NA	NA	NA	NA	NA	NA	NA	NA	NA	NA	NA	NA
399	155.4	154.3	558.164	560.171	324.106	9989.33	1	1	Tier 3 one-reaction								0	31	528	NA	NA	NA	NA	NA	NA	NA	NA	NA	NA	NA	NA	NA	NA	NA	NA	NA	NA	NA	NA	NA	NA	NA	NA	NA	NA	NA	NA	NA	NA
400	156.3	91.5125	422.139	424.143	188.081	280797	1	1	Tier 2	Tabtoxinine-delta-lactam	BM01130003		C20920	92042783	0.64	51.2				0.779	0.882	0.928	0.675	0.854	0.676	0.824	0.906	0.956	1.016	1.058	0.856	0.908	0.931	1.04	1.133	0.959	NA	NA	NA	NA	NA	NA	13.54	16.54	7.854	9	16.76	13.889	16.267
401	156.5	155.9	299.085	301.091	65.0265	15171.3	1	1	Tier 3 only two-reaction								0	0	166	0.13	0.111	0.091	1.405	1.481	0.475	0.46	0.497	0.537	0.42	0.49	1.089	1.291	1.46	1.201	1.162	NA	NA	NA	NA	NA	NA	NA	NA	NA	NA	NA	NA	NA	NA
402	156.7	88.275	381.112	383.118	147.053	65715.2	1	1	Tier 1	Glutamic Acid	AN00583000	HMDB0000148	C00302	611	1.82	1.4				0.968	0.65	0.594	1.064	1.106	0.963	1.08	0.9	0.739	0.642	0.531	1.141	0.944	0.964	0.78	0.694	0.304	NA	NA	1.324	NA	0.482	1.182	0.612	0.705	0.784	0.644	0.968	0.877	0.578
403	156.8	155.8	339.135	341.143	105.077	16648.8	1	1	Tier 2	Diethanolamine	AN00204000	HMDB0004437	C06772	8113	6.3	60.4				NA	NA	NA	NA	NA	NA	NA	NA	NA	NA	NA	NA	NA	NA	NA	NA	NA	NA	NA	NA	NA	NA	NA	NA	NA	NA	NA	NA	NA	NA
404	157	162.725	586.124	588.131	352.066	6449.92	1	1	Tier 3 one-reaction								0	13	240	0.832	1.053	2.482	2.614	1.213	1.144	3.261	4.499	3.125	1.043	0.971	1.204	0.946	0.818	0.543	0.403	0.514	0.505	0.132	0.386	1.083	0.149	0.643	1.19	0.74	0.472	NA	0.666	1.159	1.416
405	157.3	156.2	470.186	472.191	236.128	43433.7	1	1	Tier 3 one-reaction								0	7	242	NA	NA	NA	NA	NA	NA	NA	NA	NA	NA	NA	NA	NA	NA	NA	NA	NA	NA	NA	NA	NA	NA	NA	NA	NA	NA	NA	NA	NA	NA
406	157.4	89.05	507.189	509.197	273.13	8812.25	1	1	Tier 2	Tabtoxin biosynthesis intermediate 6	BM02300000		C20916	92042782	1.87	5.7				NA	0.702	0.657	0.703	NA	0.929	NA	NA	1.66	1.409	1.202	0.945	1.045	0.757	0.63	0.542	NA	NA	NA	NA	NA	NA	NA	NA	NA	NA	NA	NA	NA	NA
407	157.6	156.5	543.192	545.197	309.134	27002	1	1	Tier 2	Tyrosyl-gamma-Glutamic acid	AN02838002	HMDB0029119		131750790	2.5	10				NA	NA	NA	NA	NA	NA	NA	NA	NA	NA	NA	NA	NA	NA	NA	NA	NA	NA	NA	NA	NA	NA	NA	NA	NA	NA	NA	NA	NA	NA
408	157.7	88.3	438.13	440.141	204.071	11042	1	1	Tier 1	Glycyl-Glutamic acid	AN01346005	HMDB0028840		306108	8.38	4.2				NA	NA	NA	NA	NA	NA	NA	NA	NA	NA	NA	NA	NA	NA	NA	NA	NA	NA	NA	NA	NA	NA	NA	NA	NA	NA	NA	NA	NA	NA
409	157.8	162.425	414.121	416.128	180.063	270423	1	1	Tier 2	4-Chloro-L-lysine	BM01026000		C22137	550920	8.13	30.9				NA	NA	NA	NA	NA	NA	NA	NA	NA	NA	NA	NA	NA	NA	NA	NA	0.315	0.643	0.202	1.122	0.612	1.231	1.06	0.778	0.999	1.062	0.916	1.229	0.884	1.505
410	157.9	157.3	546.103	548.108	312.044	12992.9	1	1	Tier 3 one-reaction								0	6	175	0.727	0.6	0.539	0.811	0.938	1.092	1.115	0.726	1.059	0.709	0.843	0.932	0.929	0.858	0.774	0.596	NA	NA	NA	NA	NA	NA	NA	NA	NA	NA	NA	NA	NA	NA
411	158	156.9	479.231	481.238	245.172	16072.8	1	1	Tier 2	Valyl-Lysine	AN01892001	HMDB0029132		168058	3.42	43.8				NA	NA	NA	NA	NA	NA	NA	NA	NA	NA	NA	NA	NA	NA	NA	NA	NA	NA	NA	NA	NA	NA	NA	NA	NA	NA	NA	NA	NA	NA
412	158.2	88.4	367.096	369.102	133.038	298095	1	1	Tier 1	Aspartic acid	AN00428000	HMDB0000191	C00049	5960	2	3.2				0.696	0.473	0.56	0.973	0.671	0.941	0.679	0.521	0.798	0.78	0.681	1.343	1.01	1.258	1.017	1.153	NA	NA	NA	NA	NA	NA	NA	NA	NA	NA	NA	NA	NA	NA
413	158.2	88.3	517.185	519.19	283.127	15174	1	1	Tier 1	Glutaminyl-Histidine	AN02444000	HMDB0028799		9814348	0.2	2.7				NA	NA	NA	NA	NA	NA	NA	NA	NA	NA	NA	NA	NA	NA	NA	NA	0.267	NA	NA	1.356	0.789	NA	NA	1.126	1.196	0.758	NA	1.796	1.21	2.273
414	158.3	87.9	452.147	454.154	218.089	7853	1	1	Tier 1	Glutamyl-Alanine	AN01544000	HMDB0003764, HMDB0028812, HMDB03764, HMDB28812		6992506	8.96	1.9				0.603	2.298	3.727	0.602	0.616	0.813	0.684	2.325	0.769	0.64	0.579	0.829	0.676	0.63	0.511	0.46	NA	NA	NA	NA	NA	NA	NA	NA	NA	NA	NA	NA	NA	NA
415	158.3	157.6	480.178	482.183	246.119	31832.8	1	1	Tier 2	gamma-Glutamylvaline	AN01906002	HMDB0029162, HMDB11172, HMDB29162		7015683	2.3	50.1				1.005	1.408	1.617	1.074	1.163	1.099	0.89	1.738	1.356	1.012	1.218	1.635	1.842	1.013	1.018	0.958	NA	NA	NA	NA	NA	NA	NA	NA	NA	NA	NA	NA	NA	NA
416	158.5	88.4	393.11	395.119	159.052	23343	1	1	Tier 2	4-Methylene-L-glutamic acid	BM00722001	HMDB0029433	C00651	439282	2.18	17.9				0.628	0.686	0.704	0.596	0.678	0.715	0.771	0.818	1.067	0.962	1.045	1.062	1.113	1.036	0.969	0.846	NA	NA	NA	NA	NA	NA	NA	NA	NA	NA	NA	NA	NA	NA
417	158.6	157.4	600.201	602.208	366.143	152202	1	1	Tier 2	1-(1,2,3,4,5-Pentahydroxypent-1-yl)-1,2,3,4-tetrahydro-beta-carboline-3-carboxylic acid	AN03582001	HMDB0012492		21125948	0.05	52.9				NA	NA	NA	NA	NA	NA	NA	NA	NA	NA	NA	NA	NA	NA	NA	NA	NA	NA	NA	NA	NA	NA	NA	NA	NA	NA	NA	NA	NA	NA
418	158.7	158.2	492.179	494.185	258.121	31358.9	1	1	Tier 3 one-reaction								0	8	280	0.655	0.526	0.558	0.672	0.603	0.861	0.558	0.664	1.232	1.02	1.06	1.269	1.273	1.178	1.13	1.001	NA	NA	NA	NA	NA	NA	NA	NA	NA	NA	NA	NA	NA	NA
419	158.8	156.8	370.155	372.163	136.097	9140.27	1	1	Tier 3 only two-reaction								0	0	10	NA	NA	NA	NA	NA	NA	NA	NA	NA	NA	NA	NA	NA	NA	NA	NA	1.084	1.717	2.338	0.87	1.127	1.375	1.817	1.987	1.548	1.325	1.436	1.363	1.093	1.133
420	158.9	167.75	426.126	428.133	192.068	25403.2	1	1	Tier 3 one-reaction								0	1	33	1.318	1.603	1.493	1.476	1.493	1.644	2.169	2.389	1.934	1.649	1.41	1.943	2.079	1.5	1.286	1.46	0.875	2.101	1.335	1.41	0.992	1.197	1.956	2.105	1.653	2.22	1.036	2.016	1.91	1.903
421	159.3	157.75	539.207	541.212	305.149	33628.5	1	1	Tier 1	Arginyl-Methionine	AN02783000	HMDB0028715		7019989	6.98	7.1				NA	NA	NA	NA	NA	NA	NA	NA	NA	NA	NA	NA	NA	NA	NA	NA	1.121	2.706	5.177	0.778	0.188	0.823	1.724	3.284	0.956	1.207	1.266	0.77	1.513	0.985
422	159.4	88.4	523.185	525.192	289.127	75383	1	1	Tier 2	Ophthalmic acid	AN02541000	HMDB0005765	C21016	7018721	1.63	8.8				0.283	NA	0.18	0.547	0.52	0.639	0.46	0.336	1.625	1.28	1.201	1.108	0.922	1.671	1.378	1.22	NA	NA	NA	NA	NA	NA	NA	NA	NA	NA	NA	NA	NA	NA
423	159.4	158.5	457.109	459.117	223.051	22478.2	1	1	Tier 3 one-reaction								0	26	387	0.612	0.552	0.542	0.858	0.854	0.843	0.888	0.851	1.188	0.975	0.865	1.141	0.991	0.947	0.823	0.797	NA	NA	NA	NA	NA	NA	NA	NA	NA	NA	NA	NA	NA	NA
424	159.6	157.35	500.13	504.144	33.0208	39774.2	1	2	Tier 3 zero-reaction								1	2	280	0.663	0.254	0.163	1.286	0.996	1.329	0.75	0.294	0.71	0.563	0.408	1.466	1.223	1.25	0.855	0.897	0.834	0.131	0.083	1.262	0.94	1.302	0.624	0.207	0.742	0.602	0.322	1.492	1.553	1.173
425	159.7	157.45	430.179	432.186	196.121	83173.6	1	1	Tier 3 one-reaction								0	9	169	NA	NA	NA	NA	NA	NA	NA	NA	NA	NA	NA	NA	NA	NA	NA	NA	1.007	0.846	0.932	0.713	2.128	0.826	0.634	0.881	0.713	0.96	1.331	0.72	0.855	0.549
426	159.8	158.6	408.125	410.128	174.067	32813	1	1	Tier 2	Isomer 2 of N-Formimino-L-glutamic acid	AN00938001	HMDB0000854	C00439	439233	7.62	8.1				NA	NA	NA	NA	NA	NA	NA	NA	NA	NA	NA	NA	NA	NA	NA	NA	NA	NA	NA	NA	NA	NA	NA	NA	NA	NA	NA	NA	NA	NA
427	159.8	171.675	480.142	482.149	246.084	97766.1	1	1	Tier 2	Isomer 1 of L-alpha-Aspartyl-L-hydroxyproline	AN01900001	HMDB0011160		132990981	1.35	8.1				0.938	1.636	1.781	0.647	1.243	0.792	1.514	1.682	1.625	1.766	1.823	1.386	1.309	0.996	1.023	1.057	2.914	0.54	3.95	1.021	3.369	5.833	0.689	0.607	1.005	1.04	0.957	1.355	1.129	1.311
428	159.9	89.1	501.136	503.142	267.077	5555.5	1	1	Tier 2	S-Ribosyl-L-homocysteine	AN02206000		C03539	24798681	4.4	3.4				0.778	NA	NA	NA	0.781	0.966	NA	NA	1.482	1.323	1.3	1.505	1.405	1.13	0.938	0.844	NA	NA	NA	NA	NA	NA	NA	NA	NA	NA	NA	NA	NA	NA
429	160.1	157.75	435.205	437.212	201.147	38263.9	1	1	Tier 3 one-reaction								0	3	64	NA	NA	NA	NA	NA	NA	NA	NA	NA	NA	NA	NA	NA	NA	NA	NA	0.875	0.322	0.377	0.939	0.733	0.835	0.893	0.483	0.995	0.795	0.656	1.39	0.973	1.189
430	160.1	165.85	322.122	324.129	88.0639	87481.5	1	1	Tier 3 one-reaction								0	12	186	0.938	0.826	0.827	0.832	0.807	1.05	0.868	0.859	0.969	1.131	0.895	1.095	0.909	0.92	0.861	0.911	0.804	0.314	0.126	0.889	0.887	1.27	1.6	1.741	1.306	1.097	0.984	1.386	1.048	1.15
431	160.4	157.55	371.117	373.123	137.058	24556	1	1	Tier 3 one-reaction								0	5	164	NA	NA	NA	NA	NA	NA	NA	NA	NA	NA	NA	NA	NA	NA	NA	NA	0.707	0.466	0.282	1.172	0.416	1.166	0.726	1.004	2.367	1.912	2.112	1.739	2.232	1.259
432	160.4	157.55	472.153	474.16	238.094	30275	1	1	Tier 2	Isomer 1 of Tyrosyl-Glycine	AN01801001	HMDB0029105		7021853	2.89	60.3				NA	NA	NA	NA	NA	NA	NA	NA	NA	NA	NA	NA	NA	NA	NA	NA	0.515	0.296	NA	0.513	0.384	1.035	0.814	0.665	1.644	1.656	1.613	1.681	1.098	1.278
433	160.7	160.1	554.133	556.139	320.075	12640.3	1	1	Tier 3 one-reaction								0	6	243	0.235	0.183	0.974	0.459	0.397	0.982	0.7	0.504	1.485	1.257	0.866	1.837	1.469	0.82	0.582	0.563	NA	NA	NA	NA	NA	NA	NA	NA	NA	NA	NA	NA	NA	NA
434	160.8	158.675	308.108	310.114	74.0493	2.55428e+06	1	1	Tier 3 only two-reaction								0	0	3	0.775	0.297	0.366	1.21	0.899	1.25	0.551	0.593	0.705	0.724	0.634	1.074	1.223	1.147	0.985	0.917	0.514	0.088	0.035	0.661	0.949	0.749	0.497	0.339	1.092	1.113	1.06	0.898	1.058	0.791
435	160.9	159.7	468.143	470.15	234.085	118509	1	1	Tier 2	2-[(2-Aminoethylcarbamoyl)methyl]-2-hydroxybutanedioic acid	BM01757002		C22073	75300575	0.25	17.5				0.755	0.744	0.725	0.735	0.821	0.8	1.07	0.825	1.439	1.452	1.203	1.141	1.149	0.887	0.927	0.984	NA	NA	NA	NA	NA	NA	NA	NA	NA	NA	NA	NA	NA	NA
436	161.2	159.9	386.125	388.132	152.067	78894.7	1	1	Tier 3 zero-reaction								4	30	358	NA	NA	NA	NA	NA	NA	NA	NA	NA	NA	NA	NA	NA	NA	NA	NA	NA	NA	NA	NA	NA	NA	NA	NA	NA	NA	NA	NA	NA	NA
437	161.4	88.4	353.116	355.123	119.058	158826	1	1	Tier 1	Homoserine	AN00291001	HMDB0000719	C00263	12647	1.56	7.1				0.808	0.594	0.592	0.859	0.823	0.859	0.716	0.589	0.935	0.853	0.9	1.064	1.082	1.109	1.03	1.026	1.361	0.754	0.499	0.979	1.768	1.375	NA	0.837	0.56	0.64	NA	0.931	0.819	0.648
438	161.4	160.1	532.164	534.171	298.105	35140.7	1	1	Tier 3 zero-reaction								1	23	466	NA	NA	NA	NA	NA	NA	NA	NA	NA	NA	NA	NA	NA	NA	NA	NA	NA	NA	NA	NA	NA	NA	NA	NA	NA	NA	NA	NA	NA	NA
439	161.5	160.05	437.104	439.108	203.045	34000.4	1	1	Tier 3 one-reaction								0	1	79	0.128	0.112	0.142	1.072	1.071	0.57	0.529	0.559	0.524	0.461	0.43	0.952	0.94	0.995	0.853	0.757	NA	NA	NA	NA	NA	NA	NA	NA	NA	NA	NA	NA	NA	NA
440	161.5	160.35	452.185	454.191	218.126	61276.9	1	1	Tier 2	Isomer 1 of D-Lysopine	AN01548006		C04020	193187	0.04	26.4				0.9	0.771	0.828	1.152	0.978	1.168	0.873	1.281	1.022	0.796	0.879	1.643	1.092	1.064	0.982	0.945	NA	NA	NA	NA	NA	NA	NA	NA	NA	NA	NA	NA	NA	NA
441	161.8	88.55	511.122	513.128	277.063	88891.5	1	1	Tier 2	L-Metanephrine O-sulfate	PR02360001				4.37	58.5				NA	0.708	NA	NA	0.866	NA	NA	NA	1.203	0.809	0.822	1.053	1.01	0.948	0.807	0.901	0.737	0.017	0.52	0.817	0.626	0.97	NA	0.033	0.024	0.013	0.016	NA	NA	0.032
442	162.1	87.95	380.127	382.132	146.068	96248.5	1	1	Tier 1	Alanyl-Glycine	AN00574007	HMDB0006899		79094	6.13	6.8				0.608	0.522	0.583	2.902	0.903	2.821	1.35	0.709	0.608	0.573	0.594	1.858	0.796	0.849	1.271	1.102	NA	NA	NA	NA	NA	NA	NA	NA	NA	NA	NA	NA	NA	NA
443	162.3	88.85	523.184	525.192	289.125	23374	1	1	Tier 2	Tabtoxin	BM02541001		C20917	107817	2.5	19.6				1.19	NA	1.048	NA	NA	NA	1.405	NA	3.202	1.625	1.612	NA	NA	1.788	1.088	1.132	NA	NA	NA	NA	NA	NA	NA	NA	NA	NA	NA	NA	NA	NA
444	162.3	160.275	367.131	369.138	133.072	44750.4	1	1	Unidentified											1.123	0.777	1.409	1.316	1.293	1.416	1.257	1.061	1.026	0.673	0.69	1.695	1.238	1.557	1.423	1.112	0.898	0.447	0.435	1.275	1	1.226	1.043	0.922	1.355	0.798	0.456	2.194	1.674	1.936
445	162.6	88.5	504.155	506.16	270.097	68203	1	1	Tier 1	Aspartyl-Histidine	AN02254000	HMDB0028755		14717808	3.11	7.3				NA	NA	NA	NA	NA	NA	NA	NA	NA	NA	NA	NA	NA	NA	NA	NA	NA	NA	NA	NA	NA	NA	NA	NA	NA	NA	NA	NA	NA	NA
446	162.6	159.45	506.16	508.167	272.102	45152.3	1	1	Tier 3 one-reaction								0	25	511	NA	NA	NA	NA	NA	NA	NA	NA	NA	NA	NA	NA	NA	NA	NA	NA	0.67	1.078	1.052	0.194	0.6	0.264	1.133	1.57	1.7	1.13	1.106	0.995	1.493	1.35
447	162.9	161.5	299.6	301.606	131.082	4576.67	2	2	Tier 3 only two-reaction								0	0	4	1.469	1.687	2.121	1.423	1.672	0.949	1.787	2.432	NA	NA	NA	NA	NA	NA	NA	NA	NA	NA	NA	NA	NA	NA	NA	NA	NA	NA	NA	NA	NA	NA
448	162.9	159.9	356.142	358.149	122.084	86132	1	1	Tier 3 only two-reaction								0	0	126	NA	NA	NA	NA	NA	NA	NA	NA	NA	NA	NA	NA	NA	NA	NA	NA	0.935	1.369	1.325	1.158	5.149	1.17	1.534	1.975	1.438	1.435	1.653	1.802	1.33	1.144
449	162.9	89.4	422.139	424.144	188.08	734464	1	1	Tier 2	Tabtoxinine-beta-lactam	BM01130002		C20918	115314	0.05	31.9				0.3	0.287	0.295	1.2	1.254	0.489	0.522	0.542	0.59	0.544	0.624	1.048	1.112	1.3	1.245	1.22	NA	NA	NA	NA	NA	NA	NA	NA	NA	NA	NA	NA	NA	NA
450	163.1	161.2	458.186	460.192	224.128	355530	1	1	Tier 3 one-reaction								0	12	178	NA	NA	NA	NA	NA	NA	NA	NA	NA	NA	NA	NA	NA	NA	NA	NA	3.03	2.795	2.492	1.452	0.283	2.74	2.17	2.11	0.482	0.097	0.113	0.169	0.297	0.319
451	163.1	161.65	563.181	565.188	329.123	30567.2	1	1	Tier 3 one-reaction								0	30	538	NA	NA	NA	NA	NA	NA	NA	NA	NA	NA	NA	NA	NA	NA	NA	NA	0.629	0.739	1.162	0.699	0.722	0.83	0.748	1.638	0.583	0.442	0.937	1.105	1.021	0.939
452	163.2	159.175	335.142	337.148	101.084	34987.4	1	1	Tier 3 one-reaction								0	20	342	0.717	0.867	0.977	1.221	1.594	1.542	1.956	2.363	1.533	0.97	0.726	1.064	1.05	0.62	0.718	0.661	0.672	0.719	0.796	0.822	0.467	1.138	0.98	1.425	0.848	1.046	0.903	1.393	1.814	1.297
453	163.5	162.2	397.085	399.092	163.027	32795.6	1	1	Tier 3 one-reaction								0	5	135	0.787	0.522	0.463	0.841	0.762	1.371	0.971	0.801	0.578	0.856	0.549	0.975	0.89	1.253	1.044	0.952	NA	NA	NA	NA	NA	NA	NA	NA	NA	NA	NA	NA	NA	NA
454	163.6	155.45	362.117	364.124	128.059	646516	1	1	Tier 2	Isomer 2 of gamma-Amino-gamma-cyanobutanoic acid	BM00373003		C05715	440769	2.4	51.4				NA	NA	NA	NA	NA	NA	NA	NA	NA	NA	NA	NA	NA	NA	NA	NA	0.75	0.596	0.504	0.805	0.788	0.868	0.784	0.523	0.806	0.992	0.974	0.661	0.545	0.588
455	163.7	163.675	398.126	400.133	164.068	36437.8	1	1	Tier 3 zero-reaction								6	67	613	1.4	1.445	1.37	0.71	0.741	0.95	1.225	1.71	2.157	1.677	1.71	1.429	1.477	1.027	1.134	1.113	0.743	0.657	0.666	0.76	0.479	0.894	0.719	0.685	1.598	1.509	1.423	1.8	1.357	1.337
456	163.8	162.6	498.152	502.165	31.0425	36768.7	1	2	Unidentified											0.62	0.872	0.182	0.908	0.906	1.004	0.973	0.718	1.205	0.862	0.846	1.605	1.107	0.97	0.939	1.037	NA	NA	NA	NA	NA	NA	NA	NA	NA	NA	NA	NA	NA	NA
457	163.9	88.95	477.145	479.15	243.086	8507.5	1	1	Tier 1	Cytidine	AN01857000	HMDB0000089	C00475	6175	0.57	1.1				0.583	0.952	0.781	1.23	0.954	0.873	NA	NA	1.185	1.491	1.015	1.153	0.748	0.924	0.995	0.938	NA	NA	NA	NA	NA	NA	NA	NA	NA	NA	NA	NA	NA	NA
458	163.9	155.4	310.112	312.118	76.054	37640.9	1	1	Unidentified											NA	NA	NA	NA	NA	NA	NA	NA	NA	NA	NA	NA	NA	NA	NA	NA	0.942	1.858	1.844	0.914	0.478	1.543	2.021	2.519	1.203	1.631	1.399	1.359	1.52	1.298
459	164	162.95	454.154	456.161	220.096	132834	1	1	Tier 3 one-reaction								0	9	435	NA	NA	NA	NA	NA	NA	NA	NA	NA	NA	NA	NA	NA	NA	NA	NA	0.871	0.556	0.727	1.051	1.11	1.453	2.138	0.846	0.566	0.651	0.726	1.098	1.093	0.582
460	164	88.6	516.093	518.099	282.034	104543	1	1	Tier 2	N-Acetyl-L-Cystine	TA02422000			12049111	1	50.8				0.902	0.883	1.157	0.819	0.833	1.062	0.828	0.915	0.776	0.677	0.714	0.89	0.873	0.845	0.78	0.732	NA	NA	NA	NA	NA	NA	NA	NA	NA	NA	NA	NA	NA	NA
461	164.1	163.025	343.111	345.117	109.052	20236	1	1	Tier 3 zero-reaction								1	7	247	1.521	1.369	1.344	1.8	1.327	1.776	1.606	1.725	0.374	0.317	0.282	0.603	0.315	0.151	0.132	0.156	1.677	1.022	1.104	2.219	1.034	1.89	0.829	0.826	0.534	0.389	0.765	0.806	0.465	0.424
462	164.3	88.6	373.098	375.103	139.039	4501	1	1	Tier 2	N-Monomethyl-2-aminoethylphosphonate	AN00490000		C05679	281241	0.3	10				NA	NA	NA	NA	NA	NA	NA	NA	NA	NA	NA	NA	NA	NA	NA	NA	NA	NA	NA	NA	NA	NA	NA	NA	NA	NA	NA	NA	NA	NA
463	164.4	163.05	516.226	518.232	282.168	10839.5	1	1	Tier 3 one-reaction								0	4	99	NA	NA	NA	NA	NA	NA	NA	NA	NA	NA	NA	NA	NA	NA	NA	NA	1.79	0.936	0.776	1.537	0.673	2.834	0.683	0.89	1.622	NA	NA	0.252	0.186	0.161
464	164.4	162.475	333.102	335.108	99.0435	297761	1	1	Tier 3 only two-reaction								0	0	7	1.274	1.638	1.844	0.718	1.171	0.968	1.417	1.738	0.961	1.102	1.307	0.845	0.812	0.838	0.859	1.125	1.119	0.655	0.665	1.021	0.825	1.607	0.791	0.594	0.656	0.961	1.029	0.869	0.927	0.927
465	164.5	165.75	356.117	358.122	122.059	1.28326e+06	1	1	Tier 3 one-reaction								0	2	125	NA	NA	NA	NA	NA	NA	NA	NA	NA	NA	NA	NA	NA	NA	NA	NA	0.124	0.088	0.097	2.73	0.578	0.368	0.282	0.205	0.101	0.099	0.1	0.292	0.178	0.178
466	164.7	163.1	378.625	380.631	144.567	6836	1	1	Unidentified											NA	NA	NA	NA	NA	NA	NA	NA	NA	NA	NA	NA	NA	NA	NA	NA	NA	NA	NA	NA	NA	NA	NA	NA	NA	NA	NA	NA	NA	NA
467	164.7	166.275	384.111	386.117	150.053	25711.9	1	1	Tier 3 zero-reaction								10	58	592	0.87	1.259	1.056	0.858	1.004	0.867	0.944	1.202	1.368	1.263	1.498	1.113	1.207	0.949	1.183	1.098	0.808	0.722	0.769	0.875	0.674	0.799	0.811	0.792	1.288	1.418	1.517	1.134	1.001	0.937
468	164.8	163.1	474.143	476.15	240.085	35044.4	1	1	Tier 3 one-reaction								0	29	476	NA	NA	NA	NA	NA	NA	NA	NA	NA	NA	NA	NA	NA	NA	NA	NA	0.73	1.04	0.693	1.142	0.866	1.239	1.15	0.687	1.822	1.24	0.984	1.823	2.101	1.501
469	165	88.45	411.12	413.127	177.062	5883	1	1	Tier 2	4-Hydroxy-4-methylglutamic acid	BM00979000		C06034	440894	4.98	21.9				1.15	1.056	0.99	0.645	0.926	1.048	1.28	1.2	1.143	0.736	0.855	1.039	1.032	0.779	0.732	0.597	NA	NA	NA	NA	NA	NA	NA	NA	NA	NA	NA	NA	NA	NA
470	165	163.4	636.315	638.328	402.257	12686	1	1	Tier 3 one-reaction								0	3	140	NA	NA	NA	NA	NA	NA	NA	NA	NA	NA	NA	NA	NA	NA	NA	NA	NA	NA	NA	NA	NA	NA	NA	NA	NA	NA	NA	NA	NA	NA
471	165	163.25	434.149	436.155	200.091	56528.6	1	1	Tier 3 one-reaction								0	5	167	NA	NA	NA	NA	NA	NA	NA	NA	NA	NA	NA	NA	NA	NA	NA	NA	1.038	0.63	0.597	1.033	0.836	1.012	0.564	0.392	1.166	0.877	0.634	1.458	1.8	1.92
472	165.1	163.5	401.084	403.09	167.025	24214.7	1	1	Tier 2	Homocysteinesulfinic acid	AN00833000	HMDB0006462		161712	0.42	74.1				NA	NA	NA	NA	NA	NA	NA	NA	NA	NA	NA	NA	NA	NA	NA	NA	NA	NA	NA	NA	NA	NA	NA	NA	NA	NA	NA	NA	NA	NA
473	165.2	165.2	597.116	599.121	363.058	5515.5	1	1	Tier 2	Guanosine 3'-phosphate	AN03545001		C06193	8339	0.71	30.9				0.606	0.8	0.554	0.831	0.671	0.798	0.788	0.767	0.994	0.907	0.849	1.182	0.953	0.892	0.658	0.688	NA	NA	NA	NA	NA	NA	NA	NA	NA	NA	NA	NA	NA	NA
474	165.4	160.5	488.195	490.201	254.137	22993.8	1	1	Tier 2	Homoanserine	AN02024000	HMDB0005767		20849429	1.11	37.8				NA	NA	NA	NA	NA	NA	NA	NA	NA	NA	NA	NA	NA	NA	NA	NA	3.005	1.572	1.288	1.697	0.444	2.343	1.342	1.197	NA	NA	NA	1.942	NA	1.314
475	165.5	163.9	349.158	351.164	115.099	9486	1	1	Tier 3 one-reaction								0	21	290	NA	NA	NA	NA	NA	NA	NA	NA	NA	NA	NA	NA	NA	NA	NA	NA	NA	NA	NA	NA	NA	NA	NA	NA	NA	NA	NA	NA	NA	NA
476	165.6	162.7	304.133	306.14	70.0751	7125.67	1	1	Tier 3 only two-reaction								0	0	1	NA	NA	NA	NA	NA	NA	NA	NA	NA	NA	NA	NA	NA	NA	NA	NA	1.478	1.545	1.343	0.781	0.602	0.934	1.16	0.564	2.058	1.281	0.978	1.512	1.131	1.594
477	165.6	89.3	365.118	367.123	131.059	63186	1	1	Tier 1	Hydroxyproline	AN00406000	HMDB0000725	C01157	5810	2.58	2.6				0.855	0.958	NA	0.862	0.626	1.314	1.198	1.052	1.076	1.323	1.209	1.106	0.911	0.91	0.801	0.759	0.834	0.791	0.731	1.116	1.393	1.097	NA	NA	10.017	6.55	4.456	10.833	16.04	9.55
478	165.6	88.6	529.175	531.182	295.117	73758	1	1	Tier 1	Asparaginyl-Tyrosine	AN02626001	HMDB0028743		14389221	4.28	2.9				NA	NA	NA	NA	NA	NA	NA	NA	NA	NA	NA	NA	NA	NA	NA	NA	NA	NA	NA	NA	NA	NA	NA	NA	NA	NA	NA	NA	NA	NA
479	165.7	163.6	278.096	280.102	44.0372	34180.9	1	1	Tier 3 one-reaction								0	1	145	0.55	0.231	NA	2.151	0.886	2.09	0.658	0.321	0.536	0.476	0.445	1.55	0.932	1.074	1.188	0.99	0.753	0.752	0.835	0.762	0.755	1.071	1.405	1.184	0.899	0.769	0.687	1.733	1.344	1.23
480	165.8	164.25	380.162	382.169	146.104	25482.7	1	1	Tier 2	Isomer 1 of Lysine	AN00578000	HMDB0000182	C00047	5962	3.39	4.4				NA	NA	NA	NA	NA	NA	NA	NA	NA	NA	NA	NA	NA	NA	NA	NA	1.509	0.665	0.764	1.775	0.999	1.263	0.885	1.022	1.671	0.969	0.667	1.352	1.503	1.081
481	165.8	164.35	353.566	355.573	239.016	12405.1	2	2	Tier 3 one-reaction								0	1	16	2.038	1.545	2.445	1.53	1.601	1.635	1.982	2.033	0.171	0.168	0.168	0.181	0.199	0.156	0.193	0.168	NA	NA	NA	NA	NA	NA	NA	NA	NA	NA	NA	NA	NA	NA
482	165.9	164.6	342.046	344.053	107.988	13166.4	1	1	Tier 3 one-reaction								0	4	10	0.937	1.394	1.703	0.719	1.086	0.697	1.533	1.89	0.436	0.621	0.615	0.346	0.396	0.375	0.392	0.44	NA	NA	NA	NA	NA	NA	NA	NA	NA	NA	NA	NA	NA	NA
483	166	164.45	362.067	364.075	256.018	7735.13	2	2	Tier 3 one-reaction								0	2	100	1.495	1.297	NA	1.407	1.463	1.429	1.675	2.048	NA	0.118	0.211	0.241	NA	0.203	0.188	0.215	NA	NA	NA	NA	NA	NA	NA	NA	NA	NA	NA	NA	NA	NA
484	166.1	164.65	505.077	507.083	271.019	6314.39	1	1	Tier 3 one-reaction								0	1	80	1.116	1.106	NA	0.926	0.924	0.694	0.786	0.589	1.6	1.075	1.157	1.098	0.9	0.589	0.556	0.526	NA	NA	NA	NA	NA	NA	NA	NA	NA	NA	NA	NA	NA	NA
485	166.1	164.55	374.081	376.087	140.022	7701.58	1	1	Tier 3 one-reaction								0	12	232	0.98	1.375	1.399	0.944	1.025	1.069	1.296	1.547	1.135	0.97	1.088	0.757	0.908	0.774	1.024	0.909	NA	NA	NA	NA	NA	NA	NA	NA	NA	NA	NA	NA	NA	NA
486	166.2	87.85	380.163	382.17	146.104	17485	1	1	Tier 2	(3S)-3,6-Diaminohexanoic acid	AN00578004	HMDB0012114	C01142	439417	5.16	13.6				0.855	1.339	0.935	1.115	1.567	1.547	NA	NA	NA	1	0.743	NA	0.858	0.984	0.63	0.44	NA	NA	NA	NA	NA	NA	NA	NA	NA	NA	NA	NA	NA	NA
487	166.2	163.85	376.132	378.138	142.074	75602.9	1	1	Tier 3 one-reaction								0	13	271	NA	NA	NA	NA	NA	NA	NA	NA	NA	NA	NA	NA	NA	NA	NA	NA	1.022	0.377	0.223	0.917	0.808	1.314	1.255	0.842	0.512	0.48	0.491	0.619	0.437	0.555
488	166.8	165.2	491.196	493.202	257.138	34537.5	1	1	Tier 3 one-reaction								0	6	186	1.113	0.88	1.13	0.919	0.898	0.807	0.833	0.559	0.999	0.724	0.796	1.177	1.127	0.829	0.728	0.6	NA	NA	NA	NA	NA	NA	NA	NA	NA	NA	NA	NA	NA	NA
489	166.9	165.4	349.097	351.103	115.039	33251	1	1	Tier 3 one-reaction								0	1	142	0.759	1.423	1.167	0.491	1.336	0.549	0.76	2.102	1.05	1.907	1.844	0.776	1.43	1.001	0.838	1.081	NA	NA	NA	NA	NA	NA	NA	NA	NA	NA	NA	NA	NA	NA
490	167	90.15	381.112	383.118	147.054	38326.2	1	1	Tier 2	2-Oxo-4-hydroxy-5-aminovaleric acid	AN00583003		C05941	440852	3.98	3.1				0.818	0.938	0.969	0.838	0.832	0.719	0.866	0.913	1.118	1.174	1.203	1.195	1.115	0.918	0.912	0.983	NA	NA	NA	NA	NA	NA	0.478	NA	1.073	1.26	1.759	0.544	0.754	1.088
491	167	88.7	475.066	477.072	241.008	676440	1	1	Tier 2	3-Mercaptolactate-cysteine disulfide	AN01831000	HMDB0006512		193536	1.02	24.3				0.68	0.856	NA	0.731	0.745	0.555	0.55	0.533	0.767	0.848	1.09	0.913	0.949	1.095	1.136	1.054	NA	NA	NA	NA	NA	NA	NA	NA	NA	NA	NA	NA	NA	NA
492	167	179.65	442.116	444.123	208.058	53710.5	1	1	Tier 3 zero-reaction								1	49	625	0.774	0.766	0.711	0.836	0.875	0.658	0.745	0.638	0.884	0.781	0.9	0.752	1.083	0.796	0.852	0.67	0.548	0.794	0.422	0.352	0.241	1.489	1.704	1.547	1.445	1.357	1.436	0.416	1.769	1.981
493	167.3	165.25	522.137	524.143	288.078	14233.3	1	1	Tier 3 one-reaction								0	14	228	0.72	0.686	0.608	0.811	0.801	0.719	0.65	0.69	0.891	0.772	0.873	1.154	1.044	1.032	0.9	0.858	NA	NA	NA	NA	NA	NA	NA	NA	NA	NA	NA	NA	NA	NA
494	167.3	166.4	490.047	492.053	255.989	50318.9	1	1	Tier 3 one-reaction								0	3	68	NA	NA	NA	NA	NA	NA	NA	NA	NA	NA	NA	NA	NA	NA	NA	NA	0.695	0.507	0.488	0.671	0.814	0.707	0.699	0.615	1.31	1.094	1.023	1.937	2.159	1.745
495	167.4	163.7	555.191	557.197	321.132	30178.8	1	1	Tier 3 one-reaction								0	7	259	NA	NA	NA	NA	NA	NA	NA	NA	NA	NA	NA	NA	NA	NA	NA	NA	0.68	0.879	0.944	1.054	1.048	1.09	1.247	1.607	1.698	0.907	0.915	1.723	1.109	1.32
496	167.5	88.7	463.165	465.173	229.106	13064	1	1	Tier 1	Prolyl-Asparagine/Asparaginyl-Proline	AN01698001	HMDB0029012		18464218	1.77	4.8				NA	NA	NA	0.597	1.296	0.862	0.74	1.073	1.217	1.167	1.093	1.075	1.878	0.944	0.917	1.101	NA	NA	NA	NA	NA	NA	NA	NA	NA	NA	NA	NA	NA	NA
497	167.5	164.8	513.13	515.136	279.072	472825	1	1	Tier 3 one-reaction								0	5	172	NA	NA	NA	NA	NA	NA	NA	NA	NA	NA	NA	NA	NA	NA	NA	NA	0.595	1.241	1.282	0.09	1.327	0.138	0.941	1.384	1.522	0.918	1.049	0.589	1.408	1.649
498	167.8	165.1	405.158	407.165	171.1	77900.5	1	1	Tier 3 one-reaction								0	6	181	NA	NA	NA	NA	NA	NA	NA	NA	NA	NA	NA	NA	NA	NA	NA	NA	0.851	0.235	0.341	0.95	0.602	1.009	0.791	0.457	1.215	0.896	0.751	1.431	0.993	1.11
499	167.9	166.325	355.114	357.121	121.056	532965	1	1	Tier 3 one-reaction								0	1	66	0.55	0.509	0.488	0.351	0.348	0.334	0.339	0.347	0.43	0.3	0.337	2.232	2.419	1.097	1.127	1.106	0.536	0.321	0.287	0.217	0.187	0.344	0.25	0.214	0.231	0.242	0.236	2.047	2.534	0.979
500	168	90.15	422.173	424.181	188.114	215056	1	1	Tier 1	N6-Acetyl-Lysine	AN01133000	HMDB0000206	C02727	92832	0.9	2				1.302	1.11	0.808	0.806	1.098	NA	NA	NA	1.236	1.182	0.98	1.427	1.393	1.288	1.342	1.193	NA	NA	NA	NA	NA	NA	NA	NA	NA	NA	NA	NA	NA	NA
501	168	88.7	477.18	479.186	243.121	24809	1	1	Tier 1	Glutaminyl-Proline/Prolyl-Glutamine	AN01860000	HMDB0028805		11736661	0.06	3.2				NA	NA	NA	0.29	1.245	0.378	0.555	0.99	0.59	0.571	0.996	0.468	0.331	0.34	0.768	1.113	NA	NA	NA	NA	NA	NA	NA	NA	NA	NA	NA	NA	NA	NA
502	168.2	164.7	491.097	493.103	257.039	37987.3	1	1	Tier 3 only two-reaction								0	0	43	0.994	0.806	0.863	1.164	1.168	0.712	0.572	0.572	1.512	1.121	1.084	1.051	0.768	0.69	0.646	0.616	0.93	0.604	0.573	1.04	0.673	0.733	0.596	0.61	1.333	1.003	0.924	0.923	0.884	0.74
503	168.5	165.45	506.23	508.238	272.172	10585.4	1	1	Tier 3 one-reaction								0	5	70	NA	NA	NA	NA	NA	NA	NA	NA	NA	NA	NA	NA	NA	NA	NA	NA	1.158	1.013	0.611	0.761	0.476	0.718	0.681	0.596	1.1	0.671	0.553	1.116	1.045	1.4
504	168.7	89.4875	450.169	452.175	216.111	8505.12	1	1	Tier 2	gamma-Glutamyl-gamma-aminobutyraldehyde	AN01516000		C15700	23724544	0.55	0.5				0.756	0.448	0.814	0.749	0.844	NA	NA	NA	1.053	1.131	0.984	1.051	NA	1.207	1.025	0.942	1.34	NA	1.114	1.298	0.485	NA	0.845	NA	NA	NA	NA	2.21	7.45	2.891
505	168.8	167	709.119	713.13	242.009	4498.67	1	2	Tier 3 one-reaction								0	7	146	NA	NA	NA	NA	NA	NA	NA	NA	NA	NA	NA	NA	NA	NA	NA	NA	NA	NA	NA	NA	NA	NA	NA	NA	NA	NA	NA	NA	NA	NA
506	169.2	88.8	458.183	460.19	448.249	4645	2	2	Tier 2	Glutathionylaminopropylcadaverine	AN04289000		C16566	24892796	1.97	17.2				NA	NA	NA	NA	NA	NA	NA	NA	NA	NA	NA	NA	NA	NA	NA	NA	NA	NA	NA	NA	NA	NA	NA	NA	NA	NA	NA	NA	NA	NA
507	169.2	90.75	392.127	394.134	158.069	9017.75	1	1	Tier 2	4-Methylene-L-glutamine	BM00716001		C01109	439401	1.87	14.9				0.537	NA	NA	0.905	1.741	NA	NA	NA	0.48	0.644	0.58	0.823	1.393	1.641	1.05	1.02	NA	NA	NA	NA	NA	NA	NA	NA	NA	NA	NA	NA	NA	NA
508	169.3	167.4	546.181	548.187	312.122	54748	1	1	Tier 3 zero-reaction								1	14	268	NA	NA	NA	NA	NA	NA	NA	NA	NA	NA	NA	NA	NA	NA	NA	NA	NA	NA	NA	NA	NA	NA	NA	NA	NA	NA	NA	NA	NA	NA
509	169.3	88.8	465.179	467.186	231.121	204423	1	1	Tier 1	Valyl-Asparagine	AN01720001	HMDB0029122		7020200	4.44	0.8				NA	NA	NA	NA	NA	NA	NA	NA	NA	NA	NA	NA	NA	NA	NA	NA	NA	NA	NA	NA	NA	NA	NA	NA	NA	NA	NA	NA	NA	NA
510	169.3	88.4	438.167	440.174	204.109	16939.2	1	1	Tier 2	N2-Acetyl-L-Hydroxylysine	PR01349003				4.89	13.1				NA	0.628	0.664	1.037	0.88	NA	NA	NA	NA	0.714	0.697	0.78	0.74	0.83	0.73	NA	1.21	0.878	0.941	1.291	0.918	1.262	NA	NA	NA	NA	NA	NA	0.943	NA
511	169.3	165.95	467.185	469.192	233.127	238981	1	1	Tier 3 zero-reaction								1	26	391	NA	NA	NA	NA	NA	NA	NA	NA	NA	NA	NA	NA	NA	NA	NA	NA	0.739	0.611	0.455	1.256	0.546	0.832	0.644	0.664	1.212	1.176	1.235	1.264	1.672	1.286
512	169.7	165.85	400.07	402.077	166.012	92039.6	1	1	Tier 3 one-reaction								0	3	167	NA	NA	NA	NA	NA	NA	NA	NA	NA	NA	NA	NA	NA	NA	NA	NA	0.571	1.196	1.279	0.087	1.314	0.145	0.753	1.315	1.541	0.918	0.999	0.652	1.4	1.528
513	169.9	167.95	707.121	711.134	240.011	20081.1	1	2	Tier 3 only two-reaction								0	0	63	0.844	2.033	2.173	0.561	0.723	0.842	1.894	2.65	1.395	1.376	1.745	0.687	0.823	0.68	1.038	1.292	NA	NA	NA	NA	NA	NA	NA	NA	NA	NA	NA	NA	NA	NA
514	169.9	88.75	425.137	427.144	191.079	8793.5	1	1	Tier 2	2-Amino-3,7-dideoxy-D-threo-hept-6-ulosonic acid	AN01184000		C16850	25137912	1.75	17.3				0.97	1.005	0.91	NA	1.182	0.858	1.222	NA	1.556	1.143	1.012	1.078	0.882	1.023	0.784	0.871	0.898	0.302	NA	NA	1.127	1.151	NA	NA	1.462	0.88	0.959	NA	1.601	NA
515	170	167.3	440.139	442.146	206.08	21733.2	1	1	Tier 3 one-reaction								0	3	187	NA	NA	NA	NA	NA	NA	NA	NA	NA	NA	NA	NA	NA	NA	NA	NA	0.541	0.419	0.304	0.996	1.029	0.857	0.731	0.826	0.645	0.655	0.819	1.067	1.078	1.242
516	170.2	167.625	336.137	338.144	102.079	72295.2	1	1	Tier 3 one-reaction								0	10	214	0.832	0.78	0.865	0.997	1.08	0.919	0.868	0.947	0.972	0.976	0.964	1.128	0.996	0.909	0.836	0.785	0.971	0.757	0.754	1.026	0.901	1.041	0.92	0.653	1.039	0.793	0.728	1.118	1.173	1.216
517	170.2	168.95	515.243	517.247	281.184	15808.1	1	1	Tier 3 one-reaction								0	4	40	NA	NA	NA	NA	NA	NA	NA	NA	NA	NA	NA	NA	NA	NA	NA	NA	2.371	1.922	2.18	1.951	0.831	2.435	NA	2.207	NA	0.835	NA	NA	NA	NA
518	170.3	167.6	385.088	387.095	151.03	43260.2	1	1	Tier 3 one-reaction								0	8	238	NA	NA	NA	NA	NA	NA	NA	NA	NA	NA	NA	NA	NA	NA	NA	NA	0.848	0.178	0.146	0.857	0.308	0.891	0.511	0.214	1.497	0.887	0.564	1.737	1.42	1.111
519	170.4	168.55	389.127	391.133	155.069	40736.4	1	1	Tier 2	Isomer 1 of Histidine	AN00684000	HMDB0000177		773	2.1	44				1.141	0.921	1.016	1.11	1.111	1.079	0.842	2.723	0.997	0.82	0.851	1.141	1.24	1.017	0.925	0.941	NA	NA	NA	NA	NA	NA	NA	NA	NA	NA	NA	NA	NA	NA
520	170.5	168	430.179	432.186	196.121	163131	1	1	Tier 3 one-reaction								0	9	165	NA	NA	NA	NA	NA	NA	NA	NA	NA	NA	NA	NA	NA	NA	NA	NA	1.048	0.885	0.923	0.685	2.375	0.87	0.621	0.878	0.813	0.973	1.292	0.821	0.867	0.532
521	170.5	168.6	354.063	356.07	240.009	21002.7	2	2	Tier 3 only two-reaction								0	0	63	0.828	2.021	2.181	0.563	0.698	0.782	1.943	2.569	1.294	1.142	1.674	0.686	0.829	0.651	1.042	1.294	NA	NA	NA	NA	NA	NA	NA	NA	NA	NA	NA	NA	NA	NA
522	170.6	168.95	620.265	622.272	386.207	13234	1	1	Tier 3 one-reaction								0	5	131	NA	NA	NA	NA	NA	NA	NA	NA	NA	NA	NA	NA	NA	NA	NA	NA	1.179	0.779	1.582	0.792	1.678	0.995	1.325	1.352	0.811	0.256	0.497	0.799	0.319	0.239
523	170.6	168.1	312.091	314.097	156.065	10188.1	2	2	Tier 3 one-reaction								0	3	130	NA	NA	NA	NA	NA	NA	NA	NA	NA	NA	NA	NA	NA	NA	NA	NA	0.817	0.874	0.847	0.942	0.965	0.946	0.971	1.218	1.117	0.699	0.725	1.296	1.354	1.465
524	170.6	168.8	355.063	357.069	242.009	5159.8	2	2	Tier 3 one-reaction								0	6	154	0.861	2.125	2.509	0.619	0.844	1.144	2.342	2.685	1.56	1.347	1.583	0.888	0.887	0.617	1.054	1.264	NA	NA	NA	NA	NA	NA	NA	NA	NA	NA	NA	NA	NA	NA
525	170.8	167.9	385.132	387.139	302.148	22994.8	2	2	Tier 3 one-reaction								0	4	208	NA	NA	NA	NA	NA	NA	NA	NA	NA	NA	NA	NA	NA	NA	NA	NA	0.29	0.227	NA	0.956	1.185	0.66	NA	1.004	0.918	0.567	NA	1.073	1.292	1.325
526	171.3	172.3	317.131	319.138	83.0729	8154.33	1	1	Tier 3 one-reaction								0	2	188	0.997	1.286	1.281	1.454	1.754	1.704	2.262	2.738	1.799	1.02	0.811	1.279	1.044	0.856	0.552	0.405	0.696	0.721	0.698	0.878	0.784	1.021	1.375	1.447	1.31	0.857	0.72	1.364	1.292	1.095
527	172.1	88.9	433.155	435.163	199.096	4935.5	1	1	Tier 2	gamma-Glutamyl-beta-aminopropiononitrile	BM01281000	HMDB0060477	C06114	440920	0.55	13.7				NA	NA	NA	NA	1.012	0.991	NA	NA	1.323	0.884	0.777	1.249	1.061	0.968	1.009	0.971	NA	NA	NA	NA	NA	NA	NA	NA	NA	NA	NA	NA	NA	NA
528	172.2	169.8	497.141	499.15	263.083	33270.4	1	1	Tier 3 one-reaction								0	9	272	0.515	0.47	0.562	0.719	0.842	0.687	0.655	0.821	0.437	0.356	0.334	0.748	0.837	0.826	0.769	0.55	NA	NA	NA	NA	NA	NA	NA	NA	NA	NA	NA	NA	NA	NA
529	172.3	88.9	395.127	397.134	161.069	1.54188e+06	1	1	Tier 1	Aminoadipic acid	AN00754003	HMDB0000510	C00956	92136	0.55	0.1				0.896	1.145	1.191	0.7	1.003	0.921	0.856	0.975	0.617	0.78	1.113	0.64	0.831	0.822	1.339	1.216	NA	NA	NA	NA	NA	NA	NA	NA	NA	NA	NA	NA	NA	NA
530	172.4	170.55	519.155	521.161	285.097	37649.7	1	1	Tier 3 zero-reaction								1	18	404	0.943	0.794	0.682	0.893	0.969	0.933	0.845	0.735	1.002	0.963	0.899	1.022	1.148	0.943	1.127	1.012	NA	NA	NA	NA	NA	NA	NA	NA	NA	NA	NA	NA	NA	NA
531	172.5	169.05	363.174	365.181	129.116	1.8276e+06	1	1	Tier 3 one-reaction								0	10	194	1.519	1.249	1.246	1.258	1.322	1.11	1.065	1.001	0.48	0.563	0.497	0.561	0.519	0.572	0.573	0.599	1.451	1.496	1.945	0.79	2.596	0.764	1.005	1.493	0.493	0.57	0.735	0.504	0.689	0.494
532	172.6	170.8	470.138	472.143	236.08	40112.8	1	1	Tier 2	Methionyl-Alanine sulfoxide	AN01780000				6.43	24.1				0.489	0.31	0.32	0.645	0.681	0.687	0.652	0.512	1.394	1.322	1.064	1.396	1.369	0.891	0.897	1.134	NA	NA	NA	NA	NA	NA	NA	NA	NA	NA	NA	NA	NA	NA
533	172.9	170.8	515.17	517.177	281.112	26448.7	1	1	Tier 2	N6-Methyladenosine	AN02416001	HMDB0004044		102175	0.45	46.1				NA	NA	NA	NA	NA	NA	NA	NA	NA	NA	NA	NA	NA	NA	NA	NA	NA	NA	NA	NA	NA	NA	NA	NA	NA	NA	NA	NA	NA	NA
534	173	170.5	294.091	296.097	60.0324	31211	1	1	Tier 3 zero-reaction								1	2	140	0.746	0.796	0.832	0.819	0.824	0.972	1.04	1.266	0.728	0.888	0.929	0.741	0.994	0.888	0.793	0.939	1.255	0.986	0.96	0.799	1.051	1.121	0.871	1.094	1.021	1.021	0.989	1.102	1.267	1.123
535	173	170.55	317.107	319.113	83.0484	29520.4	1	1	Tier 3 zero-reaction								1	1	141	1.192	0.741	0.786	1.281	1.068	1.016	0.672	0.529	0.757	0.605	0.658	1.194	1.414	1.274	0.941	0.947	0.966	0.676	0.559	1.087	1.041	0.555	0.542	0.316	0.745	0.635	0.693	1.064	0.93	0.992
536	173.1	168.9	543.2	545.204	309.142	18381.3	1	1	Tier 3 one-reaction								0	15	372	NA	NA	NA	NA	NA	NA	NA	NA	NA	NA	NA	NA	NA	NA	NA	NA	0.908	0.61	0.666	1.545	1.021	1.422	1.105	0.849	1.166	1.097	0.892	1.069	1.061	1.032
537	173.6	169.35	643.218	645.225	409.16	8851.17	1	1	Tier 2	Queuosine	AN03985000	HMDB0011596		137185891	0.25	46.6				NA	NA	NA	NA	NA	NA	NA	NA	NA	NA	NA	NA	NA	NA	NA	NA	0.518	0.603	0.679	0.581	0.701	0.556	0.908	0.822	1.566	1.157	0.95	1.084	0.732	0.723
538	173.6	88.95	367.13	369.138	133.072	70655.5	1	1	Tier 2	O-Methyl-L-threonine	AN00433003			2724875	6.1	65.5				1.279	1.041	0.89	1.15	1.208	1.477	1.239	NA	0.991	0.902	0.83	1.208	1.214	1.132	0.965	0.951	NA	NA	NA	NA	NA	NA	NA	NA	NA	NA	NA	NA	NA	NA
539	174	169.925	433.19	435.195	199.132	7789.92	1	1	Tier 3 one-reaction								0	1	86	NA	NA	0.712	NA	NA	NA	NA	NA	1.973	1.7	1.341	1.435	1.388	1.099	0.843	0.954	2.997	8.698	1.072	1.011	1.058	2.303	NA	NA	2.154	1.709	1.533	1.705	1.731	1.417
540	174.1	171.5	609.159	613.172	142.049	32682.3	1	2	Tier 3 one-reaction								0	3	84	NA	NA	NA	NA	NA	NA	NA	NA	NA	NA	NA	NA	NA	NA	NA	NA	0.661	0.495	0.553	0.132	1.677	0.117	0.693	1.538	1.076	1.576	1.836	0.509	1.584	1.383
541	174.4	171.075	388.096	390.102	154.037	40641.9	1	1	Tier 3 zero-reaction								1	19	295	0.842	0.651	0.74	0.816	0.878	0.748	0.804	0.696	0.897	0.968	0.96	1.158	1.109	1.224	1.068	0.915	0.79	0.721	0.695	0.912	0.551	0.767	0.734	0.64	1.208	1.289	1.218	1.417	1.339	1.128
542	174.4	171.325	478.129	480.136	244.071	6.61469e+06	1	1	Tier 3 zero-reaction								2	29	497	0.791	0.675	0.692	0.768	0.801	0.703	0.627	0.581	0.881	0.925	0.935	1.051	1.053	1.052	1.061	1.081	0.803	0.576	0.533	0.92	0.423	0.771	0.577	0.473	0.958	0.985	0.993	1.285	1.045	1.205
543	174.4	171.95	472.202	474.208	238.144	652053	1	1	Tier 3 one-reaction								0	5	127	NA	NA	NA	NA	NA	NA	NA	NA	NA	NA	NA	NA	NA	NA	NA	NA	2.717	2.066	2.007	2.069	0.267	3.384	1.439	1.803	0.052	0.104	0.134	0.086	0.105	0.471
544	174.5	88.9	478.129	480.135	244.07	6.59651e+06	1	1	Tier 1	Uridine	AN01868000	HMDB0000296	C00299	6029	3.22	3.3				0.787	0.632	0.635	0.74	0.77	0.691	0.586	0.51	0.831	0.919	0.902	1.082	1.065	1.113	1.094	1.097	NA	NA	NA	NA	NA	NA	NA	0.508	1.05	1.07	1.191	1.264	1.053	1.184
545	174.6	91.2125	442.108	444.116	208.05	55971.2	1	1	Tier 1	Seryl-Cysteine	AN01405001	HMDB0029036		46937961	5.52	0.4				0.815	0.71	0.699	0.828	0.833	0.823	0.75	NA	0.91	0.94	0.93	1.155	1.148	1.181	1.059	NA	5.324	NA	3.686	NA	5.795	6.878	NA	NA	4.169	NA	1.042	5.047	4.473	3.828
546	174.7	171.05	305.083	307.09	142.05	25380.4	2	2	Tier 3 one-reaction								0	2	16	NA	NA	NA	NA	NA	NA	NA	NA	NA	NA	NA	NA	NA	NA	NA	NA	0.585	0.453	0.54	0.122	1.638	0.111	0.434	1.304	1.071	1.4	1.623	0.574	1.415	1.351
547	174.8	89	497.102	499.109	263.044	17649	1	1	Tier 2	L-Adrenaline 3-O-sulfate	PR02150001				6.52	13.6				0.557	0.377	0.423	0.47	0.372	0.41	NA	NA	0.42	0.665	0.67	0.667	NA	0.876	0.983	1.027	NA	NA	NA	NA	NA	NA	NA	NA	NA	NA	NA	NA	NA	NA
548	174.8	172.6	304.075	306.083	140.034	8104	2	2	Tier 3 only two-reaction								0	0	103	NA	NA	NA	NA	NA	NA	NA	NA	NA	NA	NA	NA	NA	NA	NA	NA	NA	NA	NA	NA	NA	NA	NA	NA	NA	NA	NA	NA	NA	NA
549	175.1	173.2	629.209	633.223	162.1	13391	1	2	Tier 3 zero-reaction								1	15	219	1.962	1.93	1.831	1.868	2.118	1.709	1.718	2.074	0.291	0.165	0.19	0.133	0.183	0.287	0.384	0.243	NA	NA	NA	NA	NA	NA	NA	NA	NA	NA	NA	NA	NA	NA
550	175.2	173.25	462.17	464.177	228.112	3.40666e+06	1	1	Tier 3 zero-reaction								1	8	302	0.831	0.584	0.443	0.883	0.631	1.145	0.745	0.506	1.173	1.036	0.896	1.224	1.008	0.957	0.862	0.792	NA	NA	NA	NA	NA	NA	NA	NA	NA	NA	NA	NA	NA	NA
551	175.6	174.75	437.175	439.181	203.116	29326.9	1	1	Tier 3 zero-reaction								1	22	428	NA	NA	NA	NA	NA	NA	NA	NA	NA	NA	NA	NA	NA	NA	NA	NA	1.23	1.303	1.085	1.33	0.402	1.592	1.802	1.434	2.203	1.472	1.154	2.266	2.054	1.745
552	175.7	89	808.277	810.283	574.219	15286	1	1	Tier 2	THF-L-glutamic acid	AN04966000		C09332	90658597	6.1	58.6				NA	NA	NA	NA	NA	NA	NA	NA	NA	NA	NA	NA	NA	NA	NA	NA	NA	NA	NA	NA	NA	NA	NA	NA	NA	NA	NA	NA	NA	NA
553	175.7	89	507.226	509.232	273.167	6425	1	1	Tier 2	(2R,3R)-3-Methylglutamyl-5-semialdehyde-N6-lysine	BM02306000		C20279	71448982	4.18	5.6				NA	NA	NA	NA	NA	NA	NA	NA	NA	NA	NA	NA	NA	NA	NA	NA	NA	NA	NA	NA	NA	NA	NA	NA	NA	NA	NA	NA	NA	NA
554	175.7	172.65	539.142	541.148	305.084	42964.1	1	1	Tier 3 one-reaction								0	2	137	NA	NA	NA	NA	NA	NA	NA	NA	NA	NA	NA	NA	NA	NA	NA	NA	0.795	1.321	1.055	1.682	0.727	1.536	1.824	1.094	0.537	0.749	0.558	0.954	1.041	0.95
555	175.9	173.575	441.169	443.175	207.11	129146	1	1	Tier 3 one-reaction								0	18	438	0.285	0.265	0.612	6.416	4.758	0.889	0.619	2.26	2.53	0.196	0.204	0.239	0.689	0.69	0.323	0.229	0.334	0.218	0.289	4.156	2.64	0.766	0.933	0.637	0.23	0.282	0.351	0.31	0.297	0.055
556	175.9	173.025	322.123	324.13	88.065	1.3925e+06	1	1	Tier 3 only two-reaction								0	0	4	0.74	0.285	0.275	1.106	0.814	1.247	0.624	1.8	0.799	0.808	0.61	1.082	1.041	1.379	0.888	0.735	0.779	0.26	0.07	0.811	0.798	1.25	0.89	0.569	0.955	0.939	0.939	0.952	1.015	1.008
557	176.1	173.8	371.104	373.112	137.046	10333	1	1	Tier 3 only two-reaction								0	0	11	NA	NA	NA	NA	NA	NA	NA	NA	NA	NA	NA	NA	NA	NA	NA	NA	NA	NA	NA	NA	NA	NA	NA	NA	NA	NA	NA	NA	NA	NA
558	176.1	173.8	327.085	329.09	93.0263	18728	1	1	Unidentified											NA	NA	NA	NA	NA	NA	NA	NA	NA	NA	NA	NA	NA	NA	NA	NA	NA	NA	NA	NA	NA	NA	NA	NA	NA	NA	NA	NA	NA	NA
559	176.1	173	425.199	427.205	191.141	7530.33	1	1	Tier 3 one-reaction								0	3	20	NA	NA	NA	NA	NA	NA	NA	NA	NA	NA	NA	NA	NA	NA	NA	NA	1.184	1.086	1.461	1.13	1.305	1.035	1.395	1.354	1.509	1.183	1.171	1.21	0.915	0.76
560	176.3	174.55	497.195	499.201	263.136	18382.6	1	1	Tier 3 one-reaction								0	20	393	0.589	1.255	0.545	0.652	0.608	0.819	0.645	0.641	1.297	1.192	0.902	1.233	0.918	0.79	0.74	0.706	NA	NA	NA	NA	NA	NA	NA	NA	NA	NA	NA	NA	NA	NA
561	176.5	89	451.166	453.171	217.108	5428.5	1	1	Tier 1	Alanyl-Glutamine	AN01530001	HMDB0028685		123935	2.31	1.6				NA	NA	NA	1.122	0.95	NA	NA	NA	NA	1.356	0.995	0.855	NA	1.349	0.831	1.019	NA	NA	NA	NA	NA	NA	NA	NA	NA	NA	NA	NA	NA	NA
562	176.5	89.1	536.198	538.201	302.14	7886	1	1	Tier 1	Histidinyl-Phenylalanine	AN02739000	HMDB0028892		152198	5.28	0.8				NA	NA	NA	NA	NA	NA	NA	NA	NA	NA	NA	NA	NA	NA	NA	NA	NA	NA	NA	NA	NA	NA	NA	NA	NA	NA	NA	NA	NA	NA
563	176.5	174.35	415.099	417.106	181.041	95034	1	1	Tier 3 one-reaction								0	9	289	1.071	1.137	1.105	1.25	1.31	1.555	1.906	1.286	0.993	0.686	0.839	0.94	0.84	1.153	0.953	0.856	NA	NA	NA	NA	NA	NA	NA	NA	NA	NA	NA	NA	NA	NA
564	176.7	173.6	534.192	536.198	300.133	90260.5	1	1	Tier 3 one-reaction								0	17	338	NA	NA	NA	NA	NA	NA	NA	NA	NA	NA	NA	NA	NA	NA	NA	NA	1.479	1.074	1.059	1.509	0.549	1.269	1.399	1.042	0.994	0.67	0.732	0.859	0.887	1.228
565	176.7	174.4	622.271	624.274	388.212	4388	1	1	Tier 3 only two-reaction								0	0	84	NA	NA	NA	NA	NA	NA	NA	NA	NA	NA	NA	NA	NA	NA	NA	NA	NA	NA	NA	NA	NA	NA	NA	NA	NA	NA	NA	NA	NA	NA
566	177.1	172.175	353.117	355.124	119.059	2.46429e+06	1	1	Tier 1	Threonine	AN00291000	HMDB0000167	C00188	6288	2.97	0.1				0.993	1.036	1.113	0.882	1.007	1.017	0.9	0.936	0.734	0.889	1.198	0.645	0.752	0.708	0.849	0.825	0.735	0.332	0.169	0.839	0.697	0.652	0.451	0.221	0.639	0.641	0.544	0.765	0.478	0.831
567	177.2	173.05	557.217	559.224	323.158	26583.1	1	1	Tier 3 one-reaction								0	23	349	NA	NA	NA	NA	NA	NA	NA	NA	NA	NA	NA	NA	NA	NA	NA	NA	1.333	0.979	0.787	0.81	0.306	1.186	1.532	0.64	1.298	1.57	1.471	1.44	1.35	0.954
568	177.4	160.2	303.116	305.123	69.0576	13719.5	1	1	Tier 3 one-reaction								0	2	183	NA	NA	NA	NA	NA	NA	NA	NA	NA	NA	NA	NA	NA	NA	NA	NA	1.123	0.28	0.503	1.029	0.64	1.269	0.926	0.69	1.546	0.9	0.837	1.557	1.369	1.424
569	177.5	174.35	390.116	392.124	312.115	10034	2	2	Tier 3 one-reaction								0	5	103	NA	NA	NA	NA	NA	NA	NA	NA	NA	NA	NA	NA	NA	NA	NA	NA	0.762	1.163	1.156	NA	1.738	1.068	2.39	4.715	NA	0.347	NA	0.504	0.465	0.528
570	177.9	88.75	394.142	396.148	160.083	24433	1	1	Tier 2	N(gamma)-Acetyldiaminobutyric acid	AN00738001		C06442	441021	5.45	3.6				0.515	0.391	0.418	0.745	0.7	1.333	0.923	0.799	1.297	1.101	1.093	1.075	0.996	1.3	1.086	1.043	NA	NA	NA	NA	NA	NA	NA	NA	NA	NA	NA	NA	NA	NA
571	178	175.7	471.208	473.214	237.149	840831	1	1	Tier 3 one-reaction								0	2	89	NA	NA	NA	NA	NA	NA	NA	NA	NA	NA	NA	NA	NA	NA	NA	NA	1.441	1.822	1.779	1.416	0.593	1.672	2.006	1.771	0.096	0.144	0.159	0.346	0.254	0.543
572	178.2	184.325	348.1	350.107	114.042	200820	1	1	Tier 2	Isomer 1 of 3-Cyano-L-alanine	BM00253000	HMDB0060245	C02512	439742	0.12	1.1				0.831	0.858	1.002	0.827	0.894	0.826	0.842	0.953	0.739	1.076	0.982	0.811	0.76	0.931	0.958	0.969	0.795	0.391	0.401	0.83	0.929	0.801	0.494	0.414	0.946	1.004	0.964	1.159	0.691	0.844
573	178.3	175.7	430.117	432.124	196.059	58043.2	1	1	Tier 3 zero-reaction								8	47	532	NA	NA	NA	NA	NA	NA	NA	NA	NA	NA	NA	NA	NA	NA	NA	NA	0.501	0.759	0.832	0.791	0.908	0.785	1.24	1.179	1.715	1.519	1.821	1.543	1.676	1.741
574	178.4	89.1	482.181	484.188	248.123	6311	1	1	Tier 1	Valyl-Methionine	AN01939001	HMDB0029133		6993038	3.84	6.1				NA	NA	NA	NA	NA	NA	NA	NA	NA	NA	NA	NA	NA	NA	NA	NA	NA	NA	NA	NA	NA	NA	NA	NA	NA	NA	NA	NA	NA	NA
575	178.5	176.2	375.147	377.156	282.177	7144	2	2	Tier 3 only two-reaction								0	0	14	NA	NA	NA	NA	NA	NA	NA	NA	NA	NA	NA	NA	NA	NA	NA	NA	NA	NA	NA	NA	NA	NA	NA	NA	NA	NA	NA	NA	NA	NA
576	178.6	176.55	430.151	432.161	196.093	16264.5	1	1	Tier 3 one-reaction								0	4	152	NA	NA	NA	NA	NA	NA	NA	NA	NA	NA	NA	NA	NA	NA	NA	NA	0.918	0.883	0.702	0.753	2.253	1.175	1.013	1.113	2.031	1.402	1.121	4.241	4.233	2.411
577	178.7	91.2	433.127	435.134	398.137	6900	2	2	Tier 1	S-Adenosyl-L-Methionine	AN03901000	HMDB0001185	C00019	34755	0.94	5.3				NA	NA	NA	NA	NA	NA	NA	NA	NA	NA	NA	NA	NA	NA	NA	NA	NA	NA	NA	NA	NA	NA	NA	NA	NA	NA	NA	NA	NA	NA
578	178.8	90.3	528.179	530.187	294.121	18441	1	1	Tier 2	Hydroxyprolyl-Tyrosine	AN02608001	HMDB0028875		61157166	0.26	58.9				0.893	1.052	1.066	1.142	1.179	1.26	1.18	1.324	0.701	0.75	0.904	0.757	0.685	0.693	0.821	0.647	NA	NA	NA	NA	NA	NA	NA	NA	NA	NA	NA	NA	NA	NA
579	179	176.6	362.576	364.582	128.517	20425.7	1	1	Unidentified											NA	NA	NA	NA	NA	NA	NA	NA	NA	NA	NA	NA	NA	NA	NA	NA	NA	NA	NA	NA	NA	NA	NA	NA	NA	NA	NA	NA	NA	NA
580	179.3	92.525	363.102	365.108	129.043	167108	1	1	Tier 2	L-beta-Ethynylserine	BM00380002		C22141	127838	1.58	36.5				0.972	0.794	0.806	0.89	1.127	0.8	0.823	0.746	0.558	0.642	0.645	0.816	0.729	0.926	0.969	1.006	0.896	0.9	NA	1.001	1.244	1.359	1.2	NA	1.097	1.511	1.85	NA	0.511	NA
581	179.3	175.4	544.201	546.207	310.143	39308.2	1	1	Tier 3 one-reaction								0	3	170	NA	NA	NA	NA	NA	NA	NA	NA	NA	NA	NA	NA	NA	NA	NA	NA	0.689	0.196	NA	1.498	1.06	1.502	0.664	0.373	1.102	0.773	0.379	2.344	2.053	1.791
582	179.6	91	519.19	521.197	285.132	96375.5	1	1	Tier 2	Glycyl-Prolyl-Hydroxyproline	AN02477000	HMDB0002171		11778669	0.54	63				NA	NA	NA	NA	NA	NA	NA	NA	NA	NA	NA	NA	NA	NA	NA	NA	NA	NA	NA	NA	NA	NA	NA	NA	NA	NA	NA	NA	NA	NA
583	179.7	89.2	437.151	439.156	203.092	5227	1	1	Tier 1	Alanyl-Asparagine	AN01334000	HMDB0028682		1549440	0.34	6.7				NA	NA	NA	NA	NA	NA	NA	NA	NA	NA	NA	NA	NA	NA	NA	NA	NA	NA	NA	NA	NA	NA	NA	NA	NA	NA	NA	NA	NA	NA
584	179.7	89.2	523.196	525.202	289.137	11616	1	1	Tier 1	Arginyl-Aspartic acid	AN02543000	HMDB0028705		7009611	4.82	2.4				NA	NA	NA	NA	NA	NA	NA	NA	NA	NA	NA	NA	NA	NA	NA	NA	NA	NA	NA	NA	NA	NA	NA	NA	NA	NA	NA	NA	NA	NA
585	179.7	177.4	529.222	531.23	295.164	13278.7	1	1	Tier 3 one-reaction								0	4	152	NA	NA	NA	NA	NA	NA	NA	NA	NA	NA	NA	NA	NA	NA	NA	NA	NA	NA	NA	NA	NA	NA	NA	NA	NA	NA	NA	NA	NA	NA
586	179.7	183.738	398.126	400.133	164.067	57867.8	1	1	Tier 3 zero-reaction								6	68	616	1.098	1.441	1.38	0.829	1.328	1.212	1.282	1.92	1.81	1.57	1.57	1.432	1.4	1.101	1.028	1.127	0.75	0.638	0.638	0.854	0.43	0.881	0.804	0.699	1.551	1.402	1.332	1.566	1.121	1.105
587	179.9	177.45	524.202	526.21	290.144	27055.3	1	1	Tier 3 one-reaction								0	14	285	NA	NA	NA	NA	NA	NA	NA	NA	NA	NA	NA	NA	NA	NA	NA	NA	0.707	1.051	0.929	0.636	0.839	0.898	1.05	1.85	2.002	1.028	1.194	0.945	0.884	0.789
588	180	191.65	321.091	323.098	87.0326	31200.2	1	1	Tier 2	Dehydroalanine	AN00113001	HMDB0003609	C02218	123991	1.73	26.6				NA	NA	NA	NA	NA	NA	NA	NA	NA	NA	NA	NA	NA	NA	NA	NA	0.594	0.361	0.433	0.675	0.592	0.697	0.879	0.74	1.017	0.971	0.922	0.792	0.689	0.638
589	180.1	89.0625	491.158	493.165	257.1	10357.4	1	1	Tier 1	5-Methylcytidine	AN02059000	HMDB0000982		92918	3.43	6.4				0.936	0.895	0.766	0.78	1.014	1	1.248	1.144	1.2	1.035	1.234	0.936	1.05	0.83	0.773	0.803	NA	0.389	0.347	1.216	0.406	NA	NA	1.18	1.5	1.38	NA	1.879	2.071	1.913
590	180.2	177.95	450.169	452.176	216.111	11886.8	1	1	Tier 1	Threoninyl-Proline	AN01516002	HMDB0029069		9834371	1.92	2.2				0.6	0.537	0.474	1.086	0.968	0.721	0.681	0.606	1.199	1.039	0.959	1.021	1.095	1.165	1.061	1.035	NA	NA	NA	NA	NA	NA	NA	NA	NA	NA	NA	NA	NA	NA
591	180.2	177.175	361.132	363.139	127.074	70915.4	1	1	Tier 3 one-reaction								0	8	176	0.937	0.268	0.12	0.898	0.92	1.097	0.722	0.478	0.61	0.585	0.471	0.705	0.793	0.809	0.962	0.809	0.935	0.578	0.477	0.919	1.702	1.625	1.235	1.365	2.165	1.397	1.107	1.595	2.473	1.298
592	180.2	177.9	369.622	371.628	135.563	11922.5	1	1	Unidentified											NA	NA	NA	NA	NA	NA	NA	NA	NA	NA	NA	NA	NA	NA	NA	NA	NA	NA	NA	NA	NA	NA	NA	NA	NA	NA	NA	NA	NA	NA
593	180.4	178.15	380.073	382.08	146.015	23073.6	1	1	Tier 3 only two-reaction								0	0	63	0.869	0.858	1.053	0.81	0.798	0.865	0.852	0.956	0.723	0.812	0.776	0.86	0.884	0.895	0.886	0.841	NA	NA	NA	NA	NA	NA	NA	NA	NA	NA	NA	NA	NA	NA
594	180.4	90.65	487.141	489.145	253.083	20344.5	1	1	Tier 2	Neopterin	AN02004003	HMDB0000845	C05926	448839	4.81	3.8				1.615	1.915	1.658	1.827	2.051	2.211	2.898	3.246	2.529	1.73	1.321	2.362	2.03	1.85	1.193	0.893	NA	NA	NA	NA	NA	NA	NA	NA	NA	NA	NA	NA	NA	NA
595	180.5	90.1	486.133	488.14	252.074	54829	1	1	Tier 2	5-Hydroxy-N-formylkynurenine	AN01992000	HMDB0004086	C05648	9548588	0.78	13				0.63	0.75	0.768	0.67	0.687	0.697	0.818	0.81	1.003	1.173	1.227	1.052	1.221	1.177	0.977	1.087	3.7	3.542	NA	1.46	NA	NA	NA	NA	1.877	1.161	1.346	2.542	2.388	2.402
596	180.6	178.1	306.607	308.614	145.097	24207.9	2	2	Tier 3 only two-reaction								0	0	9	1.99	2.184	2.065	1.743	1.979	1.768	1.848	1.708	0.074	0.082	0.115	0.084	0.102	0.119	0.186	0.162	NA	NA	NA	NA	NA	NA	NA	NA	NA	NA	NA	NA	NA	NA
597	180.6	89.2	436.152	438.16	202.093	7187.75	1	1	Tier 2	Alanyl-Hydroxyproline	AN01320000	HMDB0028688		20190533	6.87	14.5				0.828	0.642	0.691	0.927	0.947	0.996	1.073	1.001	1.022	0.976	0.939	0.997	0.88	0.871	0.982	0.733	1.168	1.595	1.24	1.045	1.704	NA	NA	NA	NA	1.445	1.483	NA	NA	NA
598	180.6	179.4	490.091	494.105	22.9819	27913.1	1	2	Unidentified											0.504	0.166	0.148	0.628	0.698	0.614	0.608	0.373	0.68	0.565	0.468	0.743	0.839	0.648	0.656	0.806	NA	NA	NA	NA	NA	NA	NA	NA	NA	NA	NA	NA	NA	NA
599	181	89.2	552.199	554.208	318.141	4944	1	1	Tier 2	N2-Acetyl-N6-(L-1,3-Dicarboxypropyl)-L-lysine	PR02952000				8.44	7				NA	NA	NA	NA	NA	NA	NA	NA	NA	NA	NA	NA	NA	NA	NA	NA	NA	NA	NA	NA	NA	NA	NA	NA	NA	NA	NA	NA	NA	NA
600	181.1	184.175	363.111	365.116	129.053	110639	1	1	Tier 3 one-reaction								0	6	191	0.781	0.762	0.853	0.957	0.985	0.814	0.795	0.713	0.887	1.275	0.974	0.681	0.837	0.901	0.821	1.018	0.805	0.38	0.31	1.072	0.765	1.249	0.577	0.428	0.738	0.685	0.745	1.237	1.116	1.156
601	181.3	178.9	356.118	358.124	122.06	1771776	1	1	Tier 3 one-reaction								0	3	131	NA	NA	NA	NA	NA	NA	NA	NA	NA	NA	NA	NA	NA	NA	NA	NA	NA	NA	NA	NA	NA	NA	NA	NA	NA	NA	NA	NA	NA	NA
602	181.6	89	734.215	736.221	500.157	9669.5	1	1	Tier 2	Nocardicin A	BM04636000		C01941	6400657	5.92	60.6				1.023	0.731	0.92	0.719	0.749	0.687	0.85	0.851	0.74	0.66	0.627	3.858	NA	1.883	0.166	NA	NA	NA	NA	NA	NA	NA	NA	NA	NA	NA	NA	NA	NA	NA
603	181.6	89.25	484.073	486.079	250.014	18063.5	1	1	Tier 2	3,4-Dihydroxyphenylethyleneglycol 3-O-sulfate	PR01960000				0.38	11.5				0.862	0.726	0.774	0.954	0.962	0.966	0.878	0.776	0.83	0.785	0.762	0.917	0.967	0.856	0.87	0.776	NA	NA	NA	NA	NA	NA	NA	NA	NA	NA	NA	NA	NA	NA
604	181.7	178.95	448.164	450.171	214.106	17717.7	1	1	Tier 3 one-reaction								0	1	163	NA	NA	NA	NA	NA	NA	NA	NA	NA	NA	NA	NA	NA	NA	NA	NA	1.235	0.638	0.664	1.102	0.61	1.554	NA	0.612	0.906	0.959	0.829	1.723	2.015	1.427
605	182	178.55	504.181	506.187	270.123	136492	1	1	Tier 2	Bacilysin	BM02257001		C20942	86583338	1.71	28.5				NA	NA	NA	NA	NA	NA	NA	NA	NA	NA	NA	NA	NA	NA	NA	NA	1.21	1.011	0.845	1.053	0.563	1.256	0.905	1.154	1.852	2.025	2.285	1.159	1.229	1.169
606	182	179.3	440.163	442.17	206.105	84688.1	1	1	Tier 3 one-reaction								0	22	202	NA	NA	NA	NA	NA	NA	NA	NA	NA	NA	NA	NA	NA	NA	NA	NA	1.139	0.72	0.421	0.345	0.299	1.304	1.504	0.796	0.83	0.874	0.782	0.868	0.796	0.552
607	182.3	89.1	453.132	455.14	219.074	193026	1	1	Tier 2	O-Succinyl-L-homoserine	AN01560000		C01118	439406	1.54	16.7				0.641	0.723	0.858	0.619	0.705	0.695	0.755	1.02	1.395	1.236	1.314	1.078	1.305	1.151	0.997	1.209	NA	NA	NA	NA	NA	NA	NA	NA	NA	NA	NA	NA	NA	NA
608	182.4	178.75	517.223	519.229	283.164	31609.4	1	1	Tier 2	Isomer 1 of Lysyl-Histidine	AN02446001	HMDB0028953		9857010	1.24	25.9				NA	NA	NA	NA	NA	NA	NA	NA	NA	NA	NA	NA	NA	NA	NA	NA	1.575	1.956	2.147	0.935	0.787	1.252	0.931	0.997	0.536	0.836	0.9	0.763	0.781	0.658
609	182.5	180.1	464.149	466.155	230.091	222250	1	1	Tier 1	Aspartyl-Proline	AN01708000	HMDB0028761		14647618	0.61	3.6				NA	NA	NA	NA	NA	NA	NA	NA	NA	NA	NA	NA	NA	NA	NA	NA	NA	NA	NA	NA	NA	NA	NA	NA	NA	NA	NA	NA	NA	NA
610	182.8	180.4	324.104	326.112	180.091	5470.5	2	2	Tier 3 zero-reaction								1	21	348	NA	NA	NA	NA	NA	NA	NA	NA	NA	NA	NA	NA	NA	NA	NA	NA	NA	NA	NA	NA	NA	NA	NA	NA	NA	NA	NA	NA	NA	NA
611	182.8	89.3	407.073	409.079	173.015	5602	1	1	Tier 2	4-Aminobenzenesulfonic acid	BM00922001		C06335	8479	2.72	39.1				1.224	0.964	1.068	0.843	1.259	0.87	NA	NA	1.522	1.14	1.06	1.059	0.9	0.55	0.536	0.429	NA	NA	NA	NA	NA	NA	NA	NA	NA	NA	NA	NA	NA	NA
612	182.8	180.7	552.117	554.123	318.059	18618.2	1	1	Tier 3 one-reaction								0	7	183	0.234	0.162	NA	0.446	0.315	0.909	0.741	0.499	1.638	1.378	1.377	1.969	1.137	0.707	0.673	0.635	NA	NA	NA	NA	NA	NA	NA	NA	NA	NA	NA	NA	NA	NA
613	182.8	180.9	425.084	427.09	191.025	253328	1	1	Tier 3 one-reaction								0	7	208	1.186	0.947	1.074	0.915	1.151	0.839	0.667	0.788	1.473	1.23	1.388	1.074	0.94	0.514	0.494	0.496	NA	NA	NA	NA	NA	NA	NA	NA	NA	NA	NA	NA	NA	NA
614	182.9	178.65	530.221	532.227	296.163	22611.5	1	1	Tier 3 one-reaction								0	4	108	NA	NA	NA	NA	NA	NA	NA	NA	NA	NA	NA	NA	NA	NA	NA	NA	0.744	0.755	0.732	0.798	NA	0.882	0.928	0.626	1.054	0.923	0.73	1.447	1.134	0.862
615	183	180.7	570.192	572.198	672.268	6219.77	2	2	Tier 3 only two-reaction								0	0	166	0.943	0.712	0.744	0.803	0.877	0.735	0.551	0.911	1.115	0.888	0.778	1.496	1.137	0.972	0.943	0.835	NA	NA	NA	NA	NA	NA	NA	NA	NA	NA	NA	NA	NA	NA
616	183.3	89.3	363.147	365.155	129.089	46335	1	1	Tier 2	4-Guanidinobutanal	AN00386000		C02647	559	7.75	23.8				NA	NA	NA	NA	NA	NA	NA	NA	NA	NA	NA	NA	NA	NA	NA	NA	NA	NA	NA	NA	NA	NA	NA	NA	NA	NA	NA	NA	NA	NA
617	183.3	89.3	523.185	525.19	289.127	14103	1	1	Tier 2	Isotabtoxin	BM02541002		C20919	14586819	3.63	3.3				NA	NA	NA	NA	NA	NA	NA	NA	NA	NA	NA	NA	NA	NA	NA	NA	NA	NA	NA	NA	NA	NA	NA	NA	NA	NA	NA	NA	NA	NA
618	183.5	181.025	457.088	459.094	223.029	28005.7	1	1	Tier 3 only two-reaction								0	0	49	0.904	1.594	2.364	1.178	1.327	1.348	2.278	3.349	1.975	1.581	1.563	1.331	1.475	1.295	1.365	1.419	0.92	0.909	0.773	1.268	1.153	0.916	0.925	0.674	0.901	0.859	0.786	1.456	0.857	1.068
619	183.7	180.65	347.117	349.124	113.059	55370.3	1	1	Tier 3 zero-reaction								1	2	206	NA	NA	NA	NA	NA	NA	NA	NA	NA	NA	NA	NA	NA	NA	NA	NA	0.983	0.624	0.544	1.09	0.926	1.284	0.534	0.689	1.227	0.764	0.407	1.762	2.108	1.492
620	183.8	179.1	469.226	471.232	235.168	12003.1	1	1	Tier 3 one-reaction								0	2	46	NA	NA	NA	NA	NA	NA	NA	NA	NA	NA	NA	NA	NA	NA	NA	NA	0.235	NA	0.094	0.376	0.497	0.407	NA	1.337	0.652	0.844	0.671	1.791	1.202	1.483
621	184	89.3	483.175	485.183	249.116	7220	1	1	Tier 1	Lysyl-Cysteine	AN01951001	HMDB0028948		71816170	0.83	2.6				NA	NA	NA	NA	NA	NA	NA	NA	NA	NA	NA	NA	NA	NA	NA	NA	NA	NA	NA	NA	NA	NA	NA	NA	NA	NA	NA	NA	NA	NA
622	184.1	89.4	481.11	483.115	247.051	26218	1	1	Tier 2	3-Methoxytyramine O-sulfate	PR01920000				1.37	50				1.52	0.894	0.642	2.02	1.287	2.394	1.666	1.163	NA	NA	NA	NA	NA	NA	NA	NA	NA	NA	NA	NA	NA	NA	NA	NA	NA	NA	NA	NA	NA	NA
623	184.5	89.4	625.209	627.211	391.151	15120	1	1	Tier 2	8-Demethyl-8-(methylamino)riboflavin	ED03840000		C21648	46174770	2.74	55.1				NA	NA	NA	NA	NA	NA	NA	NA	NA	NA	NA	NA	NA	NA	NA	NA	NA	NA	NA	NA	NA	NA	NA	NA	NA	NA	NA	NA	NA	NA
624	184.5	179.1	478.128	480.137	244.07	68679.7	1	1	Tier 3 zero-reaction								2	29	476	0.795	0.718	0.727	0.729	0.799	0.687	0.719	0.658	0.922	0.973	0.963	1.048	0.996	1.007	1.028	1.075	0.711	0.538	0.503	0.828	0.5	0.743	0.639	0.533	0.82	0.813	0.713	1.188	0.98	0.943
625	184.6	181.1	388.143	390.15	154.085	149288	1	1	Tier 3 one-reaction								0	14	263	NA	NA	NA	NA	NA	NA	NA	NA	NA	NA	NA	NA	NA	NA	NA	NA	1.065	0.292	0.133	1.249	0.727	1.222	0.905	0.646	0.809	0.909	1.032	0.468	0.36	0.402
626	184.7	182.65	433.068	435.074	199.01	10408.9	1	1	Tier 3 one-reaction								0	3	60	1.133	1.527	1.486	0.677	0.888	0.662	1.16	1.515	1.043	1.149	1.109	0.93	0.949	1.004	0.962	0.957	NA	NA	NA	NA	NA	NA	NA	NA	NA	NA	NA	NA	NA	NA
627	184.7	181.375	336.139	338.145	102.08	3.65321e+06	1	1	Tier 3 one-reaction								0	10	214	1.323	0.258	0.191	2.827	1.838	1.417	0.563	0.371	0.186	0.16	0.3	0.792	0.41	0.524	0.433	0.394	1.264	0.168	0.051	2.188	1.847	1.11	0.679	0.369	0.117	0.132	0.124	0.22	0.214	0.351
628	184.8	89.4	497.156	499.162	263.097	9005	1	1	Tier 1	Methionyl-Asparagine	AN02153001	HMDB0028968		333467	6.91	5.3				NA	NA	NA	NA	NA	NA	NA	NA	NA	NA	NA	NA	NA	NA	NA	NA	NA	NA	NA	NA	NA	NA	NA	NA	NA	NA	NA	NA	NA	NA
629	184.9	181.05	496.154	498.16	262.095	25236.1	1	1	Tier 2	Methionyl-Hydroxyproline	AN02138001	HMDB0028974		69040786	8.13	57.1				NA	NA	NA	NA	NA	NA	NA	NA	NA	NA	NA	NA	NA	NA	NA	NA	0.649	0.854	0.885	0.695	0.582	2.192	1.063	0.751	1.218	0.634	0.667	1.49	1.123	1.225
630	184.9	181.15	312.101	314.108	156.085	58881.5	2	2	Tier 3 only two-reaction								0	0	4	NA	NA	NA	NA	NA	NA	NA	NA	NA	NA	NA	NA	NA	NA	NA	NA	1.453	0.663	0.535	1.275	1.608	1.287	1.021	1.379	3.302	1.566	1.19	3.778	3.956	2.584
631	184.9	168.975	384.11	386.117	150.052	57737.8	1	1	Tier 3 zero-reaction								10	57	581	0.994	1.119	1.039	0.677	0.82	0.748	0.94	1.099	1.382	1.142	1.337	0.872	0.857	0.769	1.096	1.167	0.621	0.564	0.544	0.778	0.494	0.665	0.773	0.714	1.279	1.24	1.415	1.251	1.031	1.049
632	185	181.3	621.196	625.209	154.087	73716.5	1	2	Tier 3 one-reaction								0	5	136	NA	NA	NA	NA	NA	NA	NA	NA	NA	NA	NA	NA	NA	NA	NA	NA	0.888	0.338	0.263	0.827	0.493	0.631	1.152	0.553	1.196	1.065	1.08	0.929	0.794	1.042
633	185	181.3	342.128	344.134	108.07	834449	1	1	Tier 3 one-reaction								0	4	145	0.779	0.817	0.884	0.688	0.922	0.827	1.165	1.517	0.938	0.93	0.973	0.825	0.947	0.683	0.87	1.006	0.818	1.668	2.208	0.667	0.388	0.812	1.839	2.681	1.889	2.234	2.946	0.855	0.792	0.795
634	185.1	175.15	392.079	394.085	158.02	12543.7	1	1	Tier 2	Isomer 1 of 2-Hydroxymuconic acid	BM00711002		C02501	54675756	0.25	69.7				0.95	0.95	1.127	0.772	0.929	0.781	0.947	0.971	1.17	1.02	1.238	0.891	1.015	0.781	0.879	0.868	0.59	0.878	0.855	0.732	0.661	2.901	1.45	0.831	1.065	0.667	0.622	1.229	0.762	0.969
635	185.1	181.2	525.154	527.16	291.095	114238	1	1	Tier 3 one-reaction								0	20	427	NA	NA	NA	NA	NA	NA	NA	NA	NA	NA	NA	NA	NA	NA	NA	NA	0.474	0.627	0.483	0.903	0.693	0.398	0.869	0.517	1.48	0.973	0.868	1.208	1.476	1.351
636	185.1	181.65	405.122	407.129	171.064	89470.2	1	1	Tier 3 one-reaction								0	8	236	1.077	1.037	0.9	1.218	1.27	1.105	1.161	1.103	0.96	0.971	0.8	0.928	1.189	0.909	0.999	0.875	0.451	0.184	0.373	0.96	1.14	0.776	0.536	0.18	1.549	0.996	0.771	2.165	1.465	1.363
637	185.2	183.05	636.173	638.178	402.115	6024	1	1	Tier 2	4-Hydroxy-5-(3',4'-dihydroxyphenyl)-valeric acid-O-glucuronide	AN03933000	HMDB0059971		124202072	3.87	29.2				1.231	1.397	1.089	0.634	0.571	0.864	0.745	0.649	0.704	0.562	0.428	1.088	1.018	1.152	1.084	0.353	NA	NA	NA	NA	NA	NA	NA	NA	NA	NA	NA	NA	NA	NA
638	185.3	182.2	379.132	381.138	145.074	204411	1	1	Tier 2	L-Allysine	AN00561000	HMDB0059595	C04076	160603	0.06	34.7				1.02	1.134	1.215	0.958	0.946	0.993	0.935	0.994	0.825	0.883	0.809	0.749	0.723	0.809	0.734	0.797	1.227	1.602	1.963	0.903	1.638	1.042	1.856	1.852	0.338	0.446	0.408	0.576	0.633	0.252
639	185.4	183	642.104	644.107	408.045	10847.3	1	1	Tier 3 one-reaction								0	3	122	NA	NA	NA	NA	NA	NA	NA	NA	NA	NA	NA	NA	NA	NA	NA	NA	NA	NA	NA	NA	NA	NA	NA	NA	NA	NA	NA	NA	NA	NA
640	185.4	182.15	596.164	600.177	129.055	11323.1	1	2	Tier 3 one-reaction								0	6	198	NA	NA	NA	NA	NA	NA	NA	NA	NA	NA	NA	NA	NA	NA	NA	NA	1.403	0.788	0.872	1.65	0.814	1.241	0.703	0.788	0.923	0.738	0.714	1.991	1.315	1.527
641	185.8	89.4	489.151	491.159	255.093	17744	1	1	Tier 2	7,8-Dihydroneopterin	AN02034000	HMDB0002275	C04874	65074	7.11	7.8				NA	NA	NA	NA	NA	NA	NA	NA	NA	NA	NA	NA	NA	NA	NA	NA	NA	NA	NA	NA	NA	NA	NA	NA	NA	NA	NA	NA	NA	NA
642	185.8	183.4	462.167	464.174	228.109	16187	1	1	Tier 3 only two-reaction								0	0	9	NA	NA	NA	NA	NA	NA	NA	NA	NA	NA	NA	NA	NA	NA	NA	NA	NA	NA	NA	NA	NA	NA	NA	NA	NA	NA	NA	NA	NA	NA
643	185.9	183.65	613.11	615.117	379.052	6212.75	1	1	Tier 3 one-reaction								0	9	178	0.67	0.602	0.375	0.651	0.651	0.697	0.638	0.641	0.855	0.645	0.564	1.269	0.652	0.561	0.831	0.691	NA	NA	NA	NA	NA	NA	NA	NA	NA	NA	NA	NA	NA	NA
644	185.9	183.85	311.1	313.108	154.084	184039	2	2	Tier 3 one-reaction								0	14	263	0.504	0.183	0.12	0.867	0.752	0.795	0.361	0.289	0.545	0.639	0.467	0.785	0.681	0.943	0.769	0.721	0.973	0.571	0.448	1.051	1.387	1.082	2.976	2.562	4.329	3.459	3.445	2.263	3.88	2.866
645	185.9	183.8	411.067	413.074	177.009	28148.3	1	1	Tier 3 one-reaction								0	3	149	0.829	0.439	0.58	1.68	0.921	1.044	0.589	0.482	0.739	0.564	0.46	1.044	0.763	0.994	0.771	0.736	NA	NA	NA	NA	NA	NA	NA	NA	NA	NA	NA	NA	NA	NA
646	186.3	89.4	511.166	513.174	277.108	7945	1	1	Tier 1	Methionyl-Glutamine	AN02361000	HMDB0028971		22935677	8.12	3.3				NA	NA	NA	NA	NA	NA	NA	NA	NA	NA	NA	NA	NA	NA	NA	NA	NA	NA	NA	NA	NA	NA	NA	NA	NA	NA	NA	NA	NA	NA
647	186.5	89.4	448.189	450.196	214.131	59053	1	1	Tier 1	Valyl-Proline	AN01489001	HMDB0029135		9837272	2.5	6.6				NA	NA	NA	NA	NA	NA	NA	NA	NA	NA	NA	NA	NA	NA	NA	NA	NA	NA	NA	NA	NA	NA	NA	NA	NA	NA	NA	NA	NA	NA
648	186.8	89.025	436.153	438.16	202.095	13971.5	1	1	Tier 1	Seryl-Proline	AN01320003	HMDB0029047		4369021	2.65	0.4				0.405	0.426	1.085	0.49	1.336	0.565	0.591	0.956	0.982	1.057	1.157	0.807	1.885	0.739	1.038	1.355	4.6	NA	NA	8.614	6.384	11.512	NA	NA	7.438	3.502	NA	7.105	8.8	4.3
649	186.8	88.85	466.162	468.17	232.104	43773.5	1	1	Tier 1	Valyl-Aspartic acid	AN01730004	HMDB0029123		7009608	4.03	6.5				0.82	0.765	0.832	1.167	1.018	1.17	0.964	0.876	0.956	0.834	0.985	1.042	1.02	1.052	1.025	0.876	NA	NA	NA	NA	NA	NA	NA	NA	NA	NA	NA	NA	NA	NA
650	186.9	181.55	520.177	522.183	286.119	513824	1	1	Tier 3 one-reaction								0	15	462	NA	NA	NA	NA	NA	NA	NA	NA	NA	NA	NA	NA	NA	NA	NA	NA	0.183	0.171	0.181	0.441	0.183	0.177	1.377	0.266	2.589	2.23	2.031	1.188	1.955	1.423
651	187	90.1125	478.162	480.17	244.104	64752.8	1	1	Tier 1	Glutamyl-Proline	AN01874000	HMDB0028827		11218768	3.95	7.1				0.957	0.737	0.706	1.025	0.923	1.003	0.8	0.66	1.106	0.954	1.035	1.269	1.29	1.217	1.108	1.113	0.386	NA	0.23	0.74	1.09	NA	NA	NA	0.71	0.253	0.186	0.824	NA	0.3
652	187.2	89.5	474.179	476.189	240.12	9721	1	1	Tier 2	beta-Alanyl-N(pi)-methyl-L-histidine	AN01826001	HMDB0000194	C01262	112072	5.47	9.9				NA	NA	NA	NA	NA	NA	NA	NA	NA	NA	NA	NA	NA	NA	NA	NA	NA	NA	NA	NA	NA	NA	NA	NA	NA	NA	NA	NA	NA	NA
653	187.3	185.05	408.158	410.164	174.099	50032.6	1	1	Tier 2	N5-Acetyl-L-Ornithine	PR00943004			193343	3.49	11.1				1.176	1.949	3.003	1.049	1.203	1.181	0.866	1.245	0.663	0.797	0.695	1.042	0.46	0.689	0.429	0.493	NA	NA	NA	NA	NA	NA	NA	NA	NA	NA	NA	NA	NA	NA
654	187.6	185.4	323.106	325.113	89.0473	9455.83	1	1	Tier 2	Isomer 1 of Alanine	AN00124000	HMDB0000161	C00041	5950	2.77	21.6				0.769	0.6	0.464	1.148	0.927	1.124	0.964	0.973	1.409	1.298	1.202	1.689	1.643	1.437	1.149	1.076	NA	NA	NA	NA	NA	NA	NA	NA	NA	NA	NA	NA	NA	NA
655	187.7	184.9	481.072	483.078	247.014	11750.3	1	1	Tier 2	2-Hydroxyacetaminophen sulfate	AN01916000	HMDB0062547		86290013	1.84	14				NA	NA	NA	NA	NA	NA	NA	NA	NA	NA	NA	NA	NA	NA	NA	NA	1.344	0.342	0.172	1.216	0.92	1.099	0.768	0.607	0.972	0.832	0.674	1.17	0.895	0.592
656	187.8	185	457.164	459.171	223.106	77006	1	1	Tier 3 one-reaction								0	20	463	NA	NA	NA	NA	NA	NA	NA	NA	NA	NA	NA	NA	NA	NA	NA	NA	1.702	1.123	1.415	0.882	0.853	1.175	0.779	1.072	0.608	1.025	1.02	1.184	1.473	1.269
657	187.8	185.55	443.09	445.096	209.032	13275.2	1	1	Tier 3 one-reaction								0	11	166	0.374	1.117	0.569	0.74	0.836	0.474	1.059	0.786	0.754	0.94	0.592	0.792	0.855	0.437	0.586	0.545	NA	NA	NA	NA	NA	NA	NA	NA	NA	NA	NA	NA	NA	NA
658	187.8	183.55	398.152	400.158	164.094	116869	1	1	Tier 3 only two-reaction								0	0	8	NA	NA	NA	NA	NA	NA	NA	NA	NA	NA	NA	NA	NA	NA	NA	NA	0.579	1.314	1.979	0.554	2.067	0.573	1.33	1.912	1.044	1.13	1.379	0.684	0.561	0.678
659	187.9	185.1	372.137	374.144	138.079	198404	1	1	Tier 3 one-reaction								0	4	219	NA	NA	NA	NA	NA	NA	NA	NA	NA	NA	NA	NA	NA	NA	NA	NA	1.197	1.268	1.291	1.134	1.159	1.146	1.22	1.209	1.208	1.031	1	1.807	1.28	1.462
660	188	186.1	427.142	429.148	193.084	62091.3	1	1	Tier 3 one-reaction								0	11	198	NA	NA	NA	NA	NA	NA	NA	NA	NA	NA	NA	NA	NA	NA	NA	NA	0.524	0.383	0.378	0.839	0.655	0.656	0.813	0.437	1.07	0.887	0.615	1.255	1.176	1.222
661	188.1	183.5	414.107	416.111	180.049	64154.5	1	1	Tier 3 only two-reaction								0	0	10	NA	NA	NA	NA	NA	NA	NA	NA	NA	NA	NA	NA	NA	NA	NA	NA	1.341	1.294	1.313	2.012	1.183	1.877	3.306	1.506	2.457	1.89	1.529	2.356	2.121	3.583
662	188.2	186.4	418.081	420.087	184.022	41331.2	1	1	Tier 3 one-reaction								0	1	89	0.639	1.516	1.79	0.084	1.589	NA	0.439	2.395	1.071	2.135	2.323	0.253	1.255	0.833	0.619	1.019	NA	NA	NA	NA	NA	NA	NA	NA	NA	NA	NA	NA	NA	NA
663	188.3	90.65	415.109	417.113	181.051	19933.5	1	1	Tier 2	L-Phosphinothricin	AN01034000		C04650	91619	5.22	9.4				0.85	0.666	0.627	0.88	0.826	0.933	0.724	0.6	1.047	0.868	0.87	1.24	1.207	1.097	0.977	0.977	NA	NA	NA	NA	NA	NA	NA	NA	NA	NA	NA	NA	NA	NA
664	188.6	193.6	412.106	414.111	178.047	103882	1	1	Tier 3 zero-reaction								5	56	562	NA	NA	NA	NA	NA	NA	NA	NA	NA	NA	NA	NA	NA	NA	NA	NA	0.66	0.701	0.868	0.757	1.085	0.797	0.978	1.102	0.918	0.649	0.803	1.156	1.31	1.072
665	188.6	89.5	531.147	533.153	297.089	102308	1	1	Tier 1	5'-Methylthioadenosine	AN02656000	HMDB0001173	C00170	439176	2.99	9.8				0.809	0.775	0.924	0.968	0.941	0.919	0.515	0.465	0.69	0.694	0.596	1.097	1	1.136	0.92	0.901	NA	NA	NA	NA	NA	NA	NA	NA	NA	NA	NA	NA	NA	NA
666	188.6	185.95	353.116	355.123	119.058	293140	1	1	Tier 2	Isomer 1 of Threonine	AN00291000	HMDB0000167	C00188	6288	2.08	8.5				1.028	0.58	0.462	0.95	0.978	1.208	1.078	0.896	0.708	0.694	0.75	0.895	0.947	1.008	0.86	0.784	0.716	0.479	0.481	0.937	0.494	1.064	0.748	0.94	1.235	1.018	0.949	1.494	1.956	1.768
667	188.8	89.075	353.116	355.123	119.058	313418	1	1	Tier 2	L-Allothreonine	AN00291005	HMDB0004041	C05519	99289	6.47	8.7				2.049	1.808	1.667	1.005	0.897	0.839	0.724	0.722	0.684	0.687	0.716	0.81	0.735	0.603	0.57	0.558	NA	NA	0.048	0.844	NA	NA	0.389	0.2	0.52	0.55	0.49	0.754	0.374	0.828
668	188.9	189.35	350.151	352.158	116.093	17820.9	1	1	Tier 2	Isomer 1 of 5-Aminopentanamide	AN00270000	HMDB0012176	C00990	439358	4.77	33.8				NA	NA	NA	NA	NA	NA	NA	NA	NA	NA	NA	NA	NA	NA	NA	NA	1.044	1.032	1.108	1.075	0.954	0.936	0.891	0.851	0.907	0.977	0.86	1.562	1.332	1.44
669	188.9	186.5	436.084	438.092	202.026	10558.7	1	1	Tier 3 one-reaction								0	7	264	NA	NA	NA	NA	NA	NA	NA	NA	NA	NA	NA	NA	NA	NA	NA	NA	NA	NA	NA	NA	NA	NA	NA	NA	NA	NA	NA	NA	NA	NA
670	189.3	187.35	582.189	584.196	348.13	25665.1	1	1	Tier 3 one-reaction								0	8	300	0.696	0.754	0.686	0.616	0.715	0.636	0.728	0.806	1.065	0.83	1.008	0.939	0.964	0.791	0.74	0.648	NA	NA	NA	NA	NA	NA	NA	NA	NA	NA	NA	NA	NA	NA
671	189.5	197.95	348.101	350.108	114.043	524651	1	1	Tier 2	Isomer 2 of 3-Cyano-L-alanine	BM00253000	HMDB0060245	C02512	439742	2.08	10.1				0.56	0.344	0.27	1.083	0.831	0.807	0.697	0.386	0.929	1.065	0.971	1.209	1.268	1.078	1.152	1.227	0.618	0.363	0.21	1.148	0.739	0.819	0.544	0.332	0.983	1.011	0.894	1.546	1.486	1.314
672	189.5	187.25	334.122	336.129	100.064	696004	1	1	Tier 3 one-reaction								0	3	242	0.977	1.025	1.153	0.875	1.14	0.922	0.923	1.127	0.693	0.968	1.112	0.687	0.711	0.672	0.812	0.869	NA	NA	NA	NA	NA	NA	NA	NA	NA	NA	NA	NA	NA	NA
673	189.6	187.55	517.174	519.179	283.116	134990	1	1	Tier 3 one-reaction								0	9	404	NA	NA	NA	NA	NA	NA	NA	NA	NA	NA	NA	NA	NA	NA	NA	NA	0.331	0.311	0.301	0.508	0.542	0.705	1.532	1.327	1.392	1.309	1.192	0.988	1.222	0.714
674	189.6	185.275	463.236	465.243	229.178	28778.5	1	1	Tier 2	N1,N8-Diacetylspermidine	AN01701000	HMDB0041947		389613	4.63	46.1				0.652	0.981	0.661	0.675	0.54	0.609	0.591	2.091	0.702	0.903	0.663	1.089	1.054	0.987	0.599	1.097	0.825	0.597	0.48	0.949	0.542	0.943	0.616	0.494	1.032	0.905	0.958	1.602	1.251	1.228
675	189.6	187.35	295.112	297.118	61.0533	9.37731e+06	1	1	Tier 1	Ethanolamine	AN00037000	HMDB0000149	C00189	700	1.83	5.9				0.895	0.572	0.512	0.931	0.77	0.86	0.608	0.448	0.904	1.04	0.987	1.026	1.122	1.143	1.109	1.138	NA	NA	NA	NA	NA	NA	NA	NA	NA	NA	NA	NA	NA	NA
676	189.9	89.6	588.208	590.216	354.149	50946.5	1	1	Tier 2	S-Adenosylmethioninamine	AN03446000	HMDB0000988	C01137	439415	6.8	16.6				0.065	0.311	0.375	0.149	0.241	0.271	1.18	2.4	0.501	0.14	0.12	0.379	NA	0.152	0.038	0.036	NA	NA	NA	NA	NA	NA	NA	NA	NA	NA	NA	NA	NA	NA
677	190.3	90.75	611.196	613.202	377.137	1.71744e+06	1	1	Tier 2	8-Amino-8-demethylriboflavin	ED03705000		C21646	193403	7.56	3.6				0.429	0.29	0.269	0.451	0.372	0.425	0.33	0.261	0.448	0.5	0.47	0.5	0.534	0.54	0.528	0.544	NA	NA	NA	NA	NA	NA	NA	NA	NA	NA	NA	NA	NA	NA
678	190.5	184.65	554.17	556.177	320.112	78395.9	1	1	Tier 3 one-reaction								0	7	368	NA	NA	NA	NA	NA	NA	NA	NA	NA	NA	NA	NA	NA	NA	NA	NA	0.698	0.821	0.414	0.602	1.347	1.082	2.081	0.831	0.912	0.502	0.358	1.008	0.756	0.929
679	190.8	188.95	418.091	420.098	184.033	19497.5	1	1	Tier 3 one-reaction								0	2	24	0.334	0.502	0.416	0.578	0.728	1.683	1.448	1.645	0.997	0.989	0.743	0.705	0.686	0.812	0.991	1.04	NA	NA	NA	NA	NA	NA	NA	NA	NA	NA	NA	NA	NA	NA
680	190.9	201.225	396.11	398.118	162.051	38585.9	1	1	Tier 3 only two-reaction								0	0	11	0.378	0.42	0.508	0.688	0.642	1.82	1.785	1.493	0.773	0.724	0.688	0.721	0.622	0.77	0.703	0.814	0.641	0.591	0.42	0.61	0.37	0.99	0.771	0.451	2.026	1.861	1.835	1.561	0.925	0.671
681	191.5	189.2	480.142	482.148	246.083	334435	1	1	Tier 2	L-alpha-Aspartyl-L-hydroxyproline	AN01900001	HMDB0011160		132990981	3.45	38.6				0.919	0.881	0.997	0.895	0.92	0.815	0.838	0.932	1.542	1.395	1.12	1.133	1.195	1.153	1.367	1.313	NA	NA	NA	NA	NA	NA	NA	NA	NA	NA	NA	NA	NA	NA
682	191.6	189.2	520.137	522.139	572.157	24042	2	2	Tier 3 one-reaction								0	4	218	NA	NA	NA	NA	NA	NA	NA	NA	NA	NA	NA	NA	NA	NA	NA	NA	NA	NA	NA	NA	NA	NA	NA	NA	NA	NA	NA	NA	NA	NA
683	191.9	188.75	442.138	444.146	208.08	47918.5	1	1	Tier 3 only two-reaction								0	0	15	NA	NA	NA	NA	NA	NA	NA	NA	NA	NA	NA	NA	NA	NA	NA	NA	0.701	0.661	0.569	0.852	0.784	1.323	1.121	0.922	1.088	0.796	0.708	0.963	0.791	0.913
684	191.9	90.6125	464.147	466.154	230.089	30307	1	1	Tier 1	Prolyl-Aspartic acid	AN01708001	HMDB0029013		3838871	2.05	6				0.708	0.489	0.632	0.8	0.784	0.775	0.733	0.694	0.966	0.911	0.829	1.108	1.089	1.032	0.903	0.78	0.7	1.067	1.14	NA	0.75	NA	NA	1.441	1.107	0.97	1.23	NA	NA	NA
685	192	186.95	358.121	360.128	124.062	223900	1	1	Tier 3 zero-reaction								1	10	233	0.723	0.654	0.632	1.236	0.894	0.776	0.759	0.673	1.111	1.073	0.811	1.502	1.1	1.58	1.132	1.133	NA	NA	NA	NA	NA	NA	NA	NA	NA	NA	NA	NA	NA	NA
686	192	188.75	406.092	408.098	172.033	14702.8	1	1	Tier 2	2-Hydroxyhepta-2,4-dienedioic acid	AN00909000		C05600	5280801	8.79	65.3				NA	NA	NA	NA	NA	NA	NA	NA	NA	NA	NA	NA	NA	NA	NA	NA	1.067	0.844	0.999	1.072	0.65	0.891	0.841	17.837	13.298	8.974	1.401	0.979	0.968	0.893
687	192.1	189.5	579.201	581.207	345.142	17847	1	1	Tier 3 one-reaction								0	4	210	NA	NA	NA	NA	NA	NA	NA	NA	NA	NA	NA	NA	NA	NA	NA	NA	0.602	0.916	1.021	0.377	1.621	0.441	1.384	1.019	1.2	0.342	0.295	1.195	1.227	2.017
688	192.3	89.7	586.117	588.123	352.059	6420	1	1	Tier 2	Arbutin 6-phosphate	AN03413000		C06187	440937	6.41	23.6				0.532	NA	NA	0.815	0.661	0.764	NA	NA	0.66	0.487	0.383	0.73	0.74	0.726	0.632	0.593	NA	NA	NA	NA	NA	NA	NA	NA	NA	NA	NA	NA	NA	NA
689	192.4	88.475	428.101	430.108	194.042	6895.5	1	1	Tier 2	7-Carboxy-7-carbaguanine	AN01215000		C20248	13344694	4.25	48.1				0.92	0.882	0.651	0.942	0.689	0.877	NA	NA	NA	0.732	1.09	NA	NA	NA	0.732	0.517	0.766	NA	0.645	NA	0.751	NA	NA	NA	NA	0.976	0.8	1.04	0.986	NA
690	192.4	190.15	427.097	429.103	193.039	55449.2	1	1	Tier 3 zero-reaction								3	11	173	0.936	0.796	0.778	1.036	1.105	1.636	1.448	1.337	0.95	0.694	0.75	0.852	0.697	0.735	0.603	0.575	NA	NA	NA	NA	NA	NA	NA	NA	NA	NA	NA	NA	NA	NA
691	192.8	189.95	452.163	454.169	218.104	59003.4	1	1	Tier 3 zero-reaction								1	10	162	NA	NA	NA	NA	NA	NA	NA	NA	NA	NA	NA	NA	NA	NA	NA	NA	0.688	1.097	1.298	0.657	0.757	0.688	3.506	2.217	3.197	1.175	1.198	1.163	0.937	0.847
692	192.9	89.65	502.161	504.17	268.103	139450	1	1	Tier 1	Seryl-Tyrosine	AN02223000	HMDB0029051		7021865	9.63	3.8				0.52	0.566	NA	0.877	0.753	0.847	NA	1.175	0.83	NA	NA	0.79	0.765	0.766	0.598	0.621	0.368	NA	NA	0.645	0.52	0.591	1.27	NA	0.725	0.568	0.421	0.952	0.948	0.809
693	192.9	190.6	388.167	390.172	154.108	6871	1	1	Tier 3 only two-reaction								0	0	1	NA	NA	NA	NA	NA	NA	NA	NA	NA	NA	NA	NA	NA	NA	NA	NA	NA	NA	NA	NA	NA	NA	NA	NA	NA	NA	NA	NA	NA	NA
694	193.3	189.875	353.047	355.053	118.988	12605	1	1	Tier 3 only two-reaction								0	0	27	0.798	0.388	0.356	1.222	1.083	1.152	0.731	0.518	0.887	0.681	0.557	1.224	1.047	1.096	0.867	1.013	0.584	0.113	0.093	1.276	0.963	1.078	0.559	0.273	1.021	0.713	0.535	1.226	1.271	0.95
695	193.3	89.7	605.14	607.145	371.082	3627	1	1	Tier 2	2-Carboxy-2,3-dihydrO-5,6-dihydroxyindole 6-O-glucuronide	PR03644003				7.86	19				NA	NA	NA	NA	NA	NA	NA	NA	NA	NA	NA	NA	NA	NA	NA	NA	NA	NA	NA	NA	NA	NA	NA	NA	NA	NA	NA	NA	NA	NA
696	193.4	191	430.163	432.167	196.105	16240	1	1	Tier 3 one-reaction								0	2	66	NA	NA	NA	NA	NA	NA	NA	NA	NA	NA	NA	NA	NA	NA	NA	NA	NA	NA	NA	NA	NA	NA	NA	NA	NA	NA	NA	NA	NA	NA
697	193.5	91	498.137	500.144	264.078	15989	1	1	Tier 2	N2-Acetyl-L-Cystathionine	AN02172003	HMDB0002381		152314	0.25	1.6				0.942	0.809	0.827	1.273	1.083	NA	NA	NA	NA	NA	NA	1.037	1.041	0.947	0.83	0.567	NA	NA	NA	NA	NA	NA	NA	NA	NA	NA	NA	NA	NA	NA
698	193.5	89.7	603.13	605.138	369.072	5504.5	1	1	Tier 2	5,6-Dihydroxyindole-2-carboxylate 6-O-glucuronide	PR03618001				1.27	44.5				0.655	NA	NA	0.861	0.795	0.789	NA	NA	NA	0.593	NA	0.726	0.922	0.721	0.728	0.599	NA	NA	NA	NA	NA	NA	NA	NA	NA	NA	NA	NA	NA	NA
699	193.6	191.125	422.172	424.179	188.114	261669	1	1	Tier 1	N2-Acetyl-L-Lysine	AN01133009	HMDB0000446		92907	5.38	6.5				1.651	1.387	1.411	1.267	1.336	1.249	1.288	1.159	0.958	0.675	0.712	0.826	0.994	0.84	0.758	0.775	1.526	1.186	1.153	1.081	0.983	1.354	1.3	1.14	0.679	0.552	0.513	0.702	0.762	0.727
700	193.7	186.35	434.128	436.135	200.07	37120.1	1	1	Tier 3 one-reaction								0	16	273	NA	NA	NA	NA	NA	NA	NA	NA	NA	NA	NA	NA	NA	NA	NA	NA	0.714	0.962	0.967	0.598	0.78	0.78	0.714	1.461	1.139	1.03	1.001	0.929	1.078	0.939
701	193.7	89.7	644.17	646.174	410.111	25653.5	1	1	Tier 2	MM 42842	BM03989000		C20928	92042785	1.37	3.9				0.121	9.729	9.191	1.901	2.058	3.228	12.562	19.885	0.365	0.283	0.466	1.403	2.891	0.646	0.205	0.219	NA	NA	NA	NA	NA	NA	NA	NA	NA	NA	NA	NA	NA	NA
702	193.8	191.7	416.137	418.143	182.078	57630.9	1	1	Tier 3 zero-reaction								4	25	262	NA	NA	NA	NA	NA	NA	NA	NA	NA	NA	NA	NA	NA	NA	NA	NA	1.226	1.034	1.46	1.051	1.872	1.068	0.813	0.997	0.725	0.938	0.822	0.774	1.015	0.999
703	194.2	189.65	437.173	439.18	203.115	27550.6	1	1	Tier 3 zero-reaction								1	20	305	NA	NA	NA	NA	NA	NA	NA	NA	NA	NA	NA	NA	NA	NA	NA	NA	1.065	0.981	1.063	1.058	0.784	1.121	1	1.165	0.88	0.974	1.17	1.26	1.166	0.95
704	194.5	190.95	400.178	402.184	166.119	12673.1	1	1	Tier 3 only two-reaction								0	0	48	NA	NA	NA	NA	NA	NA	NA	NA	NA	NA	NA	NA	NA	NA	NA	NA	0.56	0.859	0.792	0.679	0.42	0.458	0.895	0.774	1.46	1.297	1.234	0.502	0.586	0.578
705	194.5	89.8	613.167	615.172	379.109	4640	1	1	Tier 2	(R)-S-Lactoylglutathione	AN03719000	HMDB0001066	C03451	440018	9.05	39.9				NA	NA	NA	NA	NA	NA	NA	NA	NA	NA	NA	NA	NA	NA	NA	NA	NA	NA	NA	NA	NA	NA	NA	NA	NA	NA	NA	NA	NA	NA
706	194.5	89.8	621.185	623.186	774.254	49956	2	2	Tier 2	7,8-Dihydromethanopterin	AN05464000		C05927	440843	5.56	23.7				NA	NA	NA	NA	NA	NA	NA	NA	NA	NA	NA	NA	NA	NA	NA	NA	NA	NA	NA	NA	NA	NA	NA	NA	NA	NA	NA	NA	NA	NA
707	194.5	207.2	394.177	396.184	160.119	11842.2	1	1	Tier 2	Isoputreanine	AN00744001	HMDB0006009		171763	6.81	4.8				1.02	0.778	0.706	0.849	0.949	1.004	0.847	0.649	0.925	0.892	0.919	1.217	1.155	1.096	1.097	1.026	1.08	0.395	NA	1.238	1.078	1.014	1.083	1.4	1.455	1.046	0.952	1.598	1.631	1.281
708	194.6	89.8	622.188	624.198	776.259	14840	2	2	Tier 2	5,6,7,8-Tetrahydromethanopterin	AN05468000	HMDB0060403	C01217	5462234	4.32	0.6				NA	NA	NA	NA	NA	NA	NA	NA	NA	NA	NA	NA	NA	NA	NA	NA	NA	NA	NA	NA	NA	NA	NA	NA	NA	NA	NA	NA	NA	NA
709	194.6	89.8	618.176	620.182	384.117	255904	1	1	Tier 2	Formyl-5-hydroxykynurenamine O-glucuronide	PR03769000				0.48	2.5				0.487	0.482	0.527	0.429	0.503	0.592	0.479	0.548	0.495	0.654	0.8	0.444	0.478	0.446	0.571	0.523	NA	NA	NA	NA	NA	NA	NA	NA	NA	NA	NA	NA	NA	NA
710	194.8	192.175	309.09	311.097	75.0321	5.71598e+06	1	1	Tier 1	Glycine	AN00076000	HMDB0000123	C00037	750	1.63	3.4				0.864	0.858	0.936	0.728	0.826	0.988	0.762	0.883	0.814	1.144	1.388	0.73	0.775	0.785	1.028	0.968	0.574	0.227	0.229	0.434	0.376	0.561	0.284	0.278	0.514	0.617	0.811	0.634	0.367	0.382
711	194.9	192.1	537.198	539.205	303.14	39142.1	1	1	Tier 3 only two-reaction								0	0	32	0.724	0.677	0.555	1.114	1.062	0.998	1.136	0.904	1.781	1.338	1.181	1.27	1.232	1.153	0.999	0.886	NA	NA	NA	NA	NA	NA	NA	NA	NA	NA	NA	NA	NA	NA
712	195.2	90.25	721.238	723.247	487.179	6920.5	1	1	Tier 2	N-Acetyl-Tetrahydrofolic acid	PR04570000				4.11	12.6				0.792	1.002	0.82	0.638	0.829	0.803	0.757	NA	NA	NA	NA	NA	NA	NA	0.243	0.228	NA	NA	NA	NA	NA	NA	NA	NA	NA	NA	NA	NA	NA	NA
713	195.5	93.2	638.218	640.226	404.16	304056	1	1	Tier 2	Myxochelin A	BM03956000		C12220	16093504	1.63	6.8				NA	NA	NA	NA	NA	NA	NA	NA	NA	NA	NA	NA	NA	NA	NA	NA	NA	NA	NA	NA	NA	NA	NA	NA	NA	NA	NA	NA	NA	NA
714	195.7	90.1125	365.116	367.122	131.058	82603.2	1	1	Tier 1	cis-4-Hydroxy-D-proline	AN00406012	HMDB0060460	C03440	440014	3.56	2				0.574	0.52	0.5	0.674	0.673	0.728	0.728	0.63	0.934	0.945	0.908	1.43	1.602	1.5	1.016	1.2	NA	1.439	NA	NA	NA	NA	13.817	1.218	0.968	0.805	0.971	1.154	0.872	1.397
715	196	192.675	389.162	391.168	155.104	73054.1	1	1	Tier 3 one-reaction								0	1	127	NA	0.537	NA	NA	NA	0.287	NA	0.647	2.21	2.517	2.901	1.333	1.451	1.117	1.101	1.167	0.31	0.346	0.174	0.186	0.114	0.341	0.287	0.913	2.271	2.214	2.277	2.099	1.965	1.387
716	196	193.7	635.21	639.224	168.101	1.38786e+06	1	2	Tier 3 one-reaction								0	6	216	NA	NA	NA	NA	NA	NA	NA	NA	NA	NA	NA	NA	NA	NA	NA	NA	NA	NA	NA	NA	NA	NA	NA	NA	NA	NA	NA	NA	NA	NA
717	196.2	192.6	374.128	376.133	140.07	22411.5	1	1	Tier 3 one-reaction								0	7	119	NA	NA	NA	NA	NA	NA	NA	NA	NA	NA	NA	NA	NA	NA	NA	NA	1.121	0.951	0.896	0.89	0.932	1.197	0.726	0.865	1.097	1.265	1.119	1.157	1.397	1.341
718	196.3	193.625	350.069	352.075	116.011	9964.87	1	1	Tier 3 zero-reaction								2	17	344	0.686	0.856	0.845	0.646	0.843	0.796	0.937	1.024	0.779	0.891	0.754	0.667	0.923	0.781	0.643	0.575	1.357	1.223	1.028	0.628	0.869	1.507	1.31	0.974	0.456	0.438	0.476	0.698	0.688	0.585
719	196.6	199.3	347.116	349.123	113.058	486061	1	1	Tier 3 zero-reaction								1	2	212	0.862	0.763	0.757	1.043	0.937	0.833	0.707	0.656	0.851	1.123	0.878	1.117	1.16	1.319	0.975	1.06	0.762	0.518	0.467	1.044	0.707	0.988	0.806	0.76	1.161	0.838	0.827	1.354	1.387	1.377
720	196.6	90.7375	482.056	484.063	247.998	17510.5	1	1	Tier 2	3,4-Dihydroxymandelaldehyde 4-O-sulfate	PR01931005				3.52	14.7				1.135	1.397	1.125	0.908	0.883	0.781	NA	NA	1.017	0.835	0.611	1.106	0.97	0.644	0.599	0.5	0.836	0.632	NA	1.008	0.612	1.333	NA	1.068	1.634	1.373	1.001	2.156	1.888	NA
721	196.6	194.6	484.126	486.132	250.068	100282	1	1	Tier 3 one-reaction								0	16	336	NA	NA	NA	NA	NA	NA	NA	NA	NA	NA	NA	NA	NA	NA	NA	NA	0.721	0.704	0.723	0.856	0.895	1.101	0.948	0.767	1.372	0.938	0.846	1.462	1.174	1.334
722	196.7	89.15	408.158	410.164	174.1	20439	1	1	Tier 2	N-Acetyl-ornithine	TA00943000	HMDB0003357	C00437	439232	4.1	16.2				1.294	1.684	2.771	1.291	1.473	1.272	0.975	1.076	0.46	0.371	0.48	0.502	0.452	0.389	0.551	0.444	NA	NA	NA	NA	NA	NA	NA	NA	NA	NA	NA	NA	NA	NA
723	196.8	195.05	342.045	344.052	107.987	57810.1	1	1	Tier 3 one-reaction								0	1	9	0.928	1.167	1.413	0.645	0.944	0.753	1.099	1.305	0.695	0.724	0.656	0.487	0.55	0.455	0.532	0.606	NA	NA	NA	NA	NA	NA	NA	NA	NA	NA	NA	NA	NA	NA
724	196.8	194.4	390.103	392.108	156.044	159456	1	1	Tier 3 only two-reaction								0	0	24	NA	NA	NA	NA	NA	NA	NA	NA	NA	NA	NA	NA	NA	NA	NA	NA	0.714	0.953	0.951	1.419	1.37	1.167	0.971	0.895	1.08	0.913	0.933	1.161	3.19	3.05
725	197	194.95	409.102	411.111	175.043	36246.5	1	1	Tier 3 one-reaction								0	1	103	0.768	0.431	2.36	3.916	3.428	0.587	7.382	8.829	5.858	2.617	2.342	2.999	0.948	3.614	1.16	1.316	NA	NA	NA	NA	NA	NA	NA	NA	NA	NA	NA	NA	NA	NA
726	197.1	192.475	541.208	543.213	307.15	22333	1	1	Tier 3 one-reaction								0	4	31	1.839	1.813	1.649	1.738	1.66	2.675	2.451	3.25	2.14	1.333	1.178	1.42	1.839	1.235	0.827	0.723	0.785	0.448	0.801	1.691	0.744	1.262	1.734	0.426	1.115	0.711	0.558	1.53	1.638	1.317
727	197.2	208.125	436.189	438.195	202.131	334689	1	1	Tier 3 one-reaction								0	14	195	1.014	0.833	0.87	0.89	0.939	0.778	0.786	0.84	0.835	0.845	0.941	1.095	1.128	1.126	1.017	1.136	1.56	1.225	1.654	1.144	1.068	1.432	1.417	1.242	0.238	0.316	NA	0.349	0.905	NA
728	197.6	195.25	505.669	507.675	271.61	4949.5	1	1	Unidentified											0.742	0.34	0.433	0.656	0.62	0.879	0.584	0.51	1.055	1.048	0.827	1.293	1.314	1.111	0.969	0.944	NA	NA	NA	NA	NA	NA	NA	NA	NA	NA	NA	NA	NA	NA
729	197.6	196.3	446.184	448.19	212.126	46997.2	1	1	Tier 3 one-reaction								0	1	129	NA	NA	NA	NA	NA	NA	NA	NA	NA	NA	NA	NA	NA	NA	NA	NA	1.587	1.137	1.35	1.172	0.754	1.468	1.305	1.309	0.613	0.631	0.656	1.516	1.03	0.755
730	197.6	91.075	491.17	493.178	257.112	18908.2	1	1	Tier 2	5,6,7,8-Tetrahydromonapterin	AN02062000		C21007	45479608	6.28	46.1				NA	NA	NA	NA	NA	NA	NA	NA	NA	NA	NA	NA	NA	NA	NA	NA	NA	0.865	NA	1.43	1.138	1.752	NA	NA	1.549	NA	NA	NA	2.875	1.748
731	197.7	203.1	432.169	434.175	198.111	164465	1	1	Tier 3 only two-reaction								0	0	50	NA	NA	NA	NA	NA	NA	NA	NA	NA	NA	NA	NA	NA	NA	NA	NA	1.093	0.655	0.778	0.929	0.822	0.905	0.749	0.607	1.181	0.954	1	1.339	1.322	1.42
732	197.7	191.35	318.108	320.115	168.099	881260	2	2	Tier 3 one-reaction								0	6	216	0.463	0.116	0.076	1.177	0.841	0.952	0.398	0.165	0.383	0.51	0.24	1.333	1.08	1.469	0.875	0.752	0.177	0.036	0.011	0.809	0.794	0.35	0.471	0.262	0.591	0.698	0.615	0.585	0.417	0.53
733	197.8	89.9	468.164	470.171	234.105	26420	1	1	Tier 1	Isoleucyl-Cysteine	AN01761002	HMDB0028904		18218217	0.23	6.8				NA	NA	NA	NA	NA	NA	NA	NA	NA	NA	NA	NA	NA	NA	NA	NA	NA	NA	NA	NA	NA	NA	NA	NA	NA	NA	NA	NA	NA	NA
734	197.8	195.55	355.108	357.114	242.099	13202.6	2	2	Tier 3 one-reaction								0	7	241	1.187	0.619	0.774	1.056	1.145	1.079	1.08	3.424	1.117	0.911	1.001	1.18	1.459	1.222	0.958	0.844	NA	NA	NA	NA	NA	NA	NA	NA	NA	NA	NA	NA	NA	NA
735	198	196.1	398.125	400.132	164.067	72328.1	1	1	Tier 3 only two-reaction								0	0	6	2.615	2.524	1.763	0.628	0.7	0.649	0.833	0.891	1.327	1.165	1.083	0.906	0.828	0.738	0.734	0.807	NA	NA	NA	NA	NA	NA	NA	NA	NA	NA	NA	NA	NA	NA
736	198.4	193.95	485.219	487.224	251.161	15639.2	1	1	Tier 3 one-reaction								0	2	67	NA	NA	NA	NA	NA	NA	NA	NA	NA	NA	NA	NA	NA	NA	NA	NA	0.875	0.748	0.837	0.9	0.536	1.212	1.585	1.516	0.698	0.695	0.765	1.548	1.307	1.617
737	198.4	89.9	474.177	476.188	240.119	5231	1	1	Tier 2	Homocarnosine	AN01826000	HMDB0000745	C00884	10243361	7.91	0.3				NA	NA	NA	NA	NA	NA	NA	NA	NA	NA	NA	NA	NA	NA	NA	NA	NA	NA	NA	NA	NA	NA	NA	NA	NA	NA	NA	NA	NA	NA
738	198.5	194.45	558.151	560.158	324.093	17860.5	1	1	Tier 3 one-reaction								0	3	196	NA	NA	NA	NA	NA	NA	NA	NA	NA	NA	NA	NA	NA	NA	NA	NA	0.646	0.29	0.187	0.866	0.573	1.124	1.118	0.742	1.223	0.846	0.611	1.19	0.855	1.051
739	198.5	195.3	477.214	479.221	243.156	39885.8	1	1	Tier 2	Isomer 1 of Prolyl-Lysine	AN01861001	HMDB0029022		13653495	5.73	1.8				NA	NA	NA	NA	NA	NA	NA	NA	NA	NA	NA	NA	NA	NA	NA	NA	0.865	0.397	0.714	1.106	0.628	1.128	0.706	0.316	1.181	0.793	0.611	1.379	1.242	1.146
740	198.7	197.05	407.09	409.096	173.031	115579	1	1	Tier 3 one-reaction								0	16	220	0.644	0.582	0.593	0.642	0.711	0.657	0.596	0.617	0.897	1.096	0.894	1.142	1.156	1.086	0.984	1.047	NA	NA	NA	NA	NA	NA	NA	NA	NA	NA	NA	NA	NA	NA
741	199.3	196.75	495.088	497.094	261.029	20019.6	1	1	Tier 2	Isomer 1 of L-Tyrosine O-sulfate	AN02113000	HMDB0155722		514186	2.88	38				NA	NA	NA	NA	NA	NA	NA	NA	NA	NA	NA	NA	NA	NA	NA	NA	0.923	0.235	0.14	1.047	0.666	2.734	1.666	0.594	0.492	0.349	0.318	0.815	0.477	0.338
742	199.6	89.85	452.185	454.192	218.127	6190	1	1	Tier 1	Valyl-Threonine	AN01548005	HMDB0029137		4046492	6.06	3.6				1.024	0.882	NA	0.974	1.291	1.316	1.443	1.37	1.351	1.849	1.418	1.939	1.558	1.473	1.326	1.248	NA	NA	NA	NA	NA	NA	NA	NA	NA	NA	NA	NA	NA	NA
743	199.7	91.45	351.1	353.107	117.042	20111.2	1	1	Tier 2	L-2-Amino-3-oxobutanoic acid	AN00273001	HMDB0006454	C03508	440033	2.6	3.5				0.85	1.171	1.325	0.613	0.912	0.952	1.37	1.759	0.91	1.056	1.294	0.83	0.876	0.753	0.907	1.024	1.117	1.121	0.869	1.088	0.669	1.197	1.093	1.135	1.446	0.896	0.849	1.053	1.119	0.834
744	199.8	90	480.178	482.185	246.12	351856	1	1	Tier 1	Valyl-Glutamic acid	AN01906008	HMDB0029126		7009623	4.27	0.2				0.875	0.84	0.91	0.967	1.011	1.146	0.977	0.979	0.675	0.76	0.839	0.819	0.837	0.869	0.987	0.901	NA	NA	NA	NA	NA	NA	NA	NA	NA	NA	NA	NA	NA	NA
745	199.9	198.1	524.067	526.072	290.009	7888.29	1	1	Tier 3 one-reaction								0	3	87	2.18	1.27	0.675	0.542	0.18	2.35	2.648	1.855	NA	0.117	NA	NA	NA	1.176	0.649	0.454	NA	NA	NA	NA	NA	NA	NA	NA	NA	NA	NA	NA	NA	NA
746	199.9	197.8	411.157	413.163	177.099	24047.8	1	1	Tier 3 one-reaction								0	14	325	NA	NA	NA	NA	NA	NA	NA	NA	NA	NA	NA	NA	NA	NA	NA	NA	1.427	2.065	2.669	1.4	0.912	1.314	1.958	2.36	1.517	0.634	0.452	0.697	0.683	0.804
747	200	196.85	336.137	338.144	102.079	304734	1	1	Tier 3 one-reaction								0	10	214	NA	NA	NA	NA	NA	NA	NA	NA	NA	NA	NA	NA	NA	NA	NA	NA	1.038	0.324	0.337	1.583	1.371	1.245	0.718	0.478	0.64	0.517	0.618	1.026	1.05	1.286
748	200.2	196.9	367.095	369.101	133.037	71508.3	1	1	Tier 2	Isomer 1 of Aspartic acid	AN00428000	HMDB0000191	C00049	5960	0.86	46.6				NA	NA	NA	NA	NA	NA	NA	NA	NA	NA	NA	NA	NA	NA	NA	NA	0.643	0.787	0.869	0.359	0.5	0.759	0.864	1.256	1.22	1.499	1.83	0.697	0.714	0.724
749	200.5	90.65	544.175	546.183	310.116	3666.5	1	1	Tier 1	Glutamyl-Tyrosine	AN02849001	HMDB0028831, HMDB0062553, HMDB28831, HMDB62553		515717	0.9	5.2				NA	NA	NA	NA	NA	NA	NA	NA	NA	NA	NA	NA	NA	NA	NA	NA	NA	NA	NA	NA	NA	NA	NA	NA	NA	NA	NA	NA	NA	NA
750	200.5	201.45	351.137	353.143	117.079	65326	1	1	Tier 2	Isomer 1 of 5-Aminopentanoic acid	AN00277004	HMDB0003355	C00431	138	1.46	51.6				NA	NA	NA	NA	NA	NA	NA	NA	NA	NA	NA	NA	NA	NA	NA	NA	1.284	1.01	0.76	1.646	1.394	1.263	1.048	0.78	0.904	1.005	0.731	1.962	1.342	1.676
751	200.6	90	477.145	479.15	243.087	10739	1	1	Tier 2	gamma-Glutamyl-beta-cyanoalanine	BM01857001	HMDB0060478	C05711	53297342	3.35	38.2				NA	NA	NA	NA	NA	NA	NA	NA	NA	NA	NA	NA	NA	NA	NA	NA	NA	NA	NA	NA	NA	NA	NA	NA	NA	NA	NA	NA	NA	NA
752	200.7	210.35	451.188	453.195	217.13	19206.9	1	1	Tier 3 zero-reaction								1	22	237	1.046	0.779	0.732	1.009	1.048	1.05	1.103	1.024	1.374	1.156	1.186	1.345	1.34	1.275	1.134	1.095	0.799	1.157	1.53	1.573	NA	1.883	1.562	1.716	2.312	2.152	2.676	1.912	1.99	1.774
753	200.9	198.45	308.107	310.114	74.0488	493549	1	1	Tier 3 one-reaction								0	4	202	NA	NA	NA	NA	NA	NA	NA	NA	NA	NA	NA	NA	NA	NA	NA	NA	1.094	0.997	0.841	2.037	0.977	1.441	1.378	1.11	0.385	0.275	0.343	0.241	0.365	0.221
754	200.9	198.25	392.631	394.637	158.573	9780.17	1	1	Unidentified											NA	NA	NA	NA	NA	NA	NA	NA	NA	NA	NA	NA	NA	NA	NA	NA	0.746	0.586	0.182	0.59	0.475	0.69	1.522	1.677	1.457	1.28	1.455	0.88	0.633	1.018
755	201	198.2	277.064	279.071	43.0058	24351.7	1	1	Tier 3 one-reaction								0	6	168	1.205	1.297	0.992	1.669	1.759	1.738	1.578	1.744	0.652	0.62	0.633	0.397	0.359	0.346	0.566	0.72	0.846	0.767	0.757	1.418	0.831	1.124	1.479	1.427	0.838	0.834	0.797	1.015	0.872	0.942
756	201	198	547.15	549.155	313.092	19628.3	1	1	Tier 3 one-reaction								0	10	399	NA	NA	NA	NA	NA	NA	NA	NA	NA	NA	NA	NA	NA	NA	NA	NA	1.079	1.047	1.415	0.868	1.562	1.224	1.432	1.705	0.368	0.603	0.579	1.231	0.35	0.263
757	201.2	197.85	469.109	471.115	235.051	14424.6	1	1	Tier 3 one-reaction								0	24	360	NA	NA	NA	NA	NA	NA	NA	NA	NA	NA	NA	NA	NA	NA	NA	NA	0.654	0.423	0.46	0.799	0.944	0.835	0.729	1.998	1.1	1.024	0.964	1.233	1.186	1.095
758	201.4	211.75	442.117	444.124	208.058	9265.17	1	1	Tier 3 zero-reaction								1	49	625	NA	NA	NA	NA	NA	NA	NA	NA	NA	NA	NA	NA	NA	NA	NA	NA	0.648	0.698	0.541	0.616	NA	1.887	1.911	1.812	1.98	1.082	1.295	0.851	1.877	2.271
759	201.5	90.05	473.159	475.165	239.1	10036.8	1	1	Tier 2	6-Lactoyl-5,6,7,8-tetrahydropterin	AN01811002	HMDB0002065	C04244	169508	1.16	10.8				1.236	1.131	1.08	0.554	1.16	0.696	0.925	0.902	1.262	1.243	1.249	0.725	1.276	0.689	0.636	0.892	1.198	0.509	0.526	1.084	1.162	0.881	NA	NA	NA	0.67	0.566	NA	NA	NA
760	201.6	200.9	297.602	299.608	127.087	10864.8	2	2	Tier 3 one-reaction								0	1	20	NA	NA	NA	NA	NA	NA	NA	NA	NA	NA	NA	NA	NA	NA	NA	NA	1.689	2.911	3.71	0.791	1.71	1.158	2.83	3.505	1.043	0.231	0.201	NA	NA	0.181
761	201.6	200.1	381.146	383.153	147.088	46693.4	1	1	Unidentified											1.235	1.064	1.1	1.031	1.119	1.47	1.205	1.215	1.217	1.058	1.117	1.57	1.227	1.146	0.995	0.913	NA	NA	NA	NA	NA	NA	NA	NA	NA	NA	NA	NA	NA	NA
762	201.7	199.7	403.204	405.21	169.146	10618.7	1	1	Tier 3 one-reaction								0	6	88	NA	NA	NA	NA	NA	NA	NA	NA	NA	NA	NA	NA	NA	NA	NA	NA	0.789	1.038	1.27	0.978	0.774	1.085	1.856	1.702	1.494	1.545	1.588	1.116	0.902	0.847
763	201.7	90	481.178	483.181	247.119	10562	1	1	Tier 2	Threoninyl-gamma-Glutamic acid	AN01924002	HMDB0029075		131750786	2.57	53.8				NA	NA	NA	NA	NA	NA	NA	NA	NA	NA	NA	NA	NA	NA	NA	NA	NA	NA	NA	NA	NA	NA	NA	NA	NA	NA	NA	NA	NA	NA
764	201.7	199	511.2	513.206	277.141	20971.7	1	1	Tier 3 one-reaction								0	2	99	NA	NA	NA	NA	NA	NA	NA	NA	NA	NA	NA	NA	NA	NA	NA	NA	0.95	0.227	0.437	1.232	0.715	1.614	0.589	0.519	1.19	0.872	0.616	1.645	1.52	1.172
765	201.8	88.725	516.178	518.186	282.12	39183.5	1	1	Tier 1	Threoninyl-Tyrosine	AN02430000	HMDB0029073		11778518	6.52	2.5				NA	NA	NA	NA	NA	NA	NA	NA	NA	NA	NA	NA	NA	NA	NA	NA	0.471	0.194	NA	0.763	0.408	0.67	NA	NA	0.282	NA	NA	1.359	0.982	1.731
766	202.1	199.25	382.095	384.103	148.037	25690.4	1	1	Tier 3 zero-reaction								6	51	554	NA	NA	NA	NA	NA	NA	NA	NA	NA	NA	NA	NA	NA	NA	NA	NA	0.431	0.323	0.313	0.437	0.567	0.894	0.816	0.694	0.914	0.53	0.495	0.857	0.908	0.678
767	202.4	200.7	564.116	566.124	330.058	24968.8	1	1	Tier 2	2,5-Dihydroxybenzoate 5-O-glucuronide	PR03108001				1.35	49.4				NA	NA	NA	NA	NA	NA	NA	NA	NA	NA	NA	NA	NA	NA	NA	NA	NA	NA	NA	NA	NA	NA	NA	NA	NA	NA	NA	NA	NA	NA
768	202.5	89.85	434.09	436.095	200.031	5212.5	1	1	Tier 2	2-Hydroxy-5-carboxymethylmuconate semialdehyde	AN01288001		C04642	5280709	0.1	39.7				NA	NA	NA	NA	NA	NA	NA	NA	NA	NA	NA	NA	NA	NA	NA	NA	0.58	0.47	0.479	NA	NA	NA	NA	NA	0.921	0.6	0.461	NA	1.182	1.24
769	202.6	90.1	497.151	499.162	263.092	7046	1	1	Tier 1	Asparaginyl-Methionine	AN02153000	HMDB0028737		18218183	6.54	8.4				NA	NA	NA	NA	NA	NA	NA	NA	NA	NA	NA	NA	NA	NA	NA	NA	NA	NA	NA	NA	NA	NA	NA	NA	NA	NA	NA	NA	NA	NA
770	202.6	199.85	392.163	394.17	158.105	56117.8	1	1	Tier 3 one-reaction								0	6	216	0.755	0.485	0.676	0.934	0.884	1.015	0.773	0.681	0.97	1.066	1.018	1.282	1.177	1.037	0.959	0.993	0.845	0.562	0.553	0.96	0.715	0.996	1.427	1.243	1.149	0.963	0.848	1.397	1.342	1.263
771	202.9	200.05	432.085	434.091	198.027	37022.4	1	1	Tier 3 one-reaction								0	5	106	NA	NA	NA	NA	NA	NA	NA	NA	NA	NA	NA	NA	NA	NA	NA	NA	0.649	0.814	0.372	0.66	1.091	1.172	2.553	0.794	0.595	0.419	0.35	1.129	0.694	0.998
772	202.9	201.8	353.115	355.122	119.056	189726	1	1	Tier 2	Isomer 2 of Threonine	AN00291000	HMDB0000167	C00188	6288	0.71	23.6				1.278	1.448	1.233	1.241	1.584	1.845	1.676	2.338	1.834	1.537	1.634	1.872	1.432	1.126	1.147	0.887	NA	NA	NA	NA	NA	NA	NA	NA	NA	NA	NA	NA	NA	NA
773	203.1	201.7	317.568	319.576	167.02	6179.5	2	2	Tier 3 zero-reaction								1	8	179	0.744	1.516	2.088	NA	1.509	0.287	0.591	2.708	1.141	2.327	1.741	0.389	1.304	0.698	0.619	0.775	NA	NA	NA	NA	NA	NA	NA	NA	NA	NA	NA	NA	NA	NA
774	203.1	91.25	375.1	377.108	141.042	24940	1	1	Tier 2	2-Aminomuconate semialdehyde	AN00514000	HMDB0001280	C03824	5280625	3.61	41.7				0.654	0.689	NA	NA	NA	0.718	NA	NA	1.025	0.862	0.869	1.235	1.038	NA	NA	0.909	NA	NA	NA	NA	NA	NA	NA	NA	NA	NA	NA	NA	NA	NA
775	203.2	200.65	363.112	365.119	129.054	371104	1	1	Tier 3 one-reaction								0	6	199	NA	NA	NA	NA	NA	NA	NA	NA	NA	NA	NA	NA	NA	NA	NA	NA	0.767	0.676	0.457	0.835	0.705	1.252	0.758	0.869	1.024	1.061	1.049	1.795	2.441	2.149
776	203.3	209.65	326.107	328.113	92.0484	785214	1	1	Tier 3 zero-reaction								1	25	436	NA	NA	NA	NA	NA	NA	NA	NA	NA	NA	NA	NA	NA	NA	NA	NA	0.743	1.027	1.204	0.901	0.249	0.913	1.368	1.292	0.733	1.559	1.293	0.806	0.576	0.746
777	203.6	88.85	458.138	460.145	224.08	11811.5	1	1	Tier 2	5-Hydroxykynurenine	AN01634001	HMDB0012819	C05651	9548587	1.21	5.7				0.787	0.83	0.835	0.793	NA	0.726	0.897	1.144	1.208	1.12	1.073	1.68	1.474	1.292	1.261	1.084	NA	NA	NA	NA	NA	NA	NA	NA	NA	NA	NA	NA	NA	NA
778	203.8	196.5	317.131	319.138	83.0725	10051.5	1	1	Tier 3 one-reaction								0	2	188	0.923	1.243	1.247	1.432	1.721	1.632	2.345	2.689	1.687	1.024	0.798	1.119	0.986	0.815	0.486	0.409	0.691	0.702	0.63	0.929	0.867	1.107	1.505	1.393	1.068	0.652	0.581	1.28	1.148	1.082
779	204	202.6	437.094	439.1	203.035	39768.4	1	1	Tier 3 one-reaction								0	2	11	0.558	0.507	0.551	0.732	0.484	0.703	0.688	0.641	0.99	1.093	0.864	0.832	0.706	0.655	0.779	0.885	NA	NA	NA	NA	NA	NA	NA	NA	NA	NA	NA	NA	NA	NA
780	204.2	202.8	450.159	452.165	216.101	19595.2	1	1	Tier 3 one-reaction								0	10	310	NA	NA	NA	NA	NA	NA	NA	NA	NA	NA	NA	NA	NA	NA	NA	NA	1.232	1.25	1.698	0.948	0.474	1.024	1.649	2.064	1.381	1.218	1.163	1.175	1.111	1.041
781	204.2	203	334.086	336.092	100.027	13165.8	1	1	Tier 3 one-reaction								0	3	187	NA	NA	NA	NA	NA	NA	NA	NA	NA	NA	NA	NA	NA	NA	NA	NA	0.842	1.142	1.064	0.599	0.433	1.715	1.469	1.541	1.315	2.304	3.031	1.076	1.194	0.969
782	204.3	90.1	520.167	522.174	286.109	5663	1	1	Tier 1	Methionyl-Histidine	AN02491001	HMDB0028975		21263171	1.29	3.9				NA	NA	NA	NA	NA	NA	NA	NA	NA	NA	NA	NA	NA	NA	NA	NA	NA	NA	NA	NA	NA	NA	NA	NA	NA	NA	NA	NA	NA	NA
783	204.5	203.4	445.055	447.062	210.997	236231	1	1	Tier 3 only two-reaction								0	0	44	0.609	0.669	1.071	0.654	0.65	0.603	0.695	0.645	0.772	0.74	0.713	0.967	0.795	0.769	0.732	0.833	NA	NA	NA	NA	NA	NA	NA	NA	NA	NA	NA	NA	NA	NA
784	204.6	217.55	348.101	350.108	114.043	441869	1	1	Tier 2	3-Cyano-L-alanine	BM00253000	HMDB0060245	C02512	439742	1.21	26.1				0.76	0.688	1.061	0.892	0.944	0.791	0.707	0.786	0.767	0.885	0.751	0.964	0.802	1.113	1.099	1.093	NA	NA	NA	NA	NA	NA	NA	NA	NA	NA	NA	NA	NA	NA
785	204.7	203.2	525.153	527.16	291.095	124673	1	1	Tier 3 one-reaction								0	20	427	NA	NA	NA	NA	NA	NA	NA	NA	NA	NA	NA	NA	NA	NA	NA	NA	NA	NA	NA	NA	NA	NA	NA	NA	NA	NA	NA	NA	NA	NA
786	204.7	203.45	595.124	597.13	361.065	7443.32	1	1	Tier 3 one-reaction								0	7	201	1.149	1.711	1.603	0.15	1.12	NA	0.382	1.386	0.398	0.764	0.595	NA	1.025	0.515	0.419	0.507	NA	NA	NA	NA	NA	NA	NA	NA	NA	NA	NA	NA	NA	NA
787	204.8	203.7	564.153	566.158	330.095	10480.8	1	1	Tier 3 one-reaction								0	17	316	0.936	0.805	0.433	1.087	1.077	1.32	1.136	0.668	1.651	1.094	0.881	0.814	0.802	0.876	0.646	0.534	NA	NA	NA	NA	NA	NA	NA	NA	NA	NA	NA	NA	NA	NA
788	204.8	90.15	513.155	515.162	279.097	15427.5	1	1	Tier 2	N-Acetyl-6-Pyruvoyltetrahydropterin	PR02392000				0.68	33.3				NA	NA	NA	NA	NA	NA	NA	NA	NA	NA	NA	NA	NA	NA	NA	NA	0.516	0.728	0.714	0.963	1.717	0.584	NA	NA	NA	0.386	NA	NA	0.98	1.289
789	204.8	203.9	476.113	478.118	242.055	12218.4	1	1	Tier 3 one-reaction								0	17	353	NA	NA	NA	NA	NA	NA	NA	NA	NA	NA	NA	NA	NA	NA	NA	NA	1.63	1.418	1.807	1.421	0.869	1.118	1.384	1.147	1.664	1.14	1.135	1.424	0.905	1.133
790	205.1	203.95	457.179	459.185	223.121	28411.2	1	1	Tier 3 one-reaction								0	1	124	3.493	3.088	2.926	0.758	0.789	0.603	0.513	0.544	0.165	0.081	NA	NA	NA	0.089	0.086	0.047	NA	NA	NA	NA	NA	NA	NA	NA	NA	NA	NA	NA	NA	NA
791	205.2	215.525	321.091	323.097	87.0326	69022.8	1	1	Tier 2	Isomer 1 of Dehydroalanine	AN00113001	HMDB0003609	C02218	123991	2.64	0.5				0.667	0.613	0.588	0.957	0.675	1.15	1.013	0.572	0.788	0.759	0.68	1.193	0.979	0.97	0.67	0.742	0.639	0.359	0.47	0.691	0.55	0.648	0.943	0.701	1.066	1.053	0.952	0.774	0.681	0.655
792	205.2	204.05	395.127	397.134	161.069	397215	1	1	Tier 2	4-Methyl-L-glutamic acid	BM00754000		C06234	440959	0.32	3.9				1.565	1.442	1.324	1.102	1.146	1.888	1.498	1.568	0.492	0.46	0.416	0.493	0.469	0.722	0.579	0.563	NA	NA	NA	NA	NA	NA	NA	NA	NA	NA	NA	NA	NA	NA
793	205.3	204.05	517.211	519.218	283.153	15267.5	1	1	Tier 3 one-reaction								0	5	155	0.262	0.16	0.199	1.214	1.417	0.751	0.524	0.459	0.902	0.442	0.575	1.212	1.12	1.018	0.994	0.826	NA	NA	NA	NA	NA	NA	NA	NA	NA	NA	NA	NA	NA	NA
794	205.4	204.3	390.063	392.07	156.005	8601.5	1	1	Tier 3 zero-reaction								1	7	166	0.754	0.441	0.467	0.609	0.471	1.291	1.132	0.776	1.99	1.416	1.042	1.26	0.722	0.58	0.502	0.392	NA	NA	NA	NA	NA	NA	NA	NA	NA	NA	NA	NA	NA	NA
795	205.4	90.2	438.168	440.174	204.11	5057	1	1	Tier 1	Seryl-Valine	AN01349001	HMDB0094706, HMDB29052, HMDB94706		7020159	0.55	6.3				NA	NA	NA	NA	NA	NA	NA	NA	NA	NA	NA	NA	NA	NA	NA	NA	NA	NA	NA	NA	NA	NA	NA	NA	NA	NA	NA	NA	NA	NA
796	205.4	203.725	426.112	428.118	192.053	95607.6	1	1	Tier 3 one-reaction								0	1	187	1.006	0.288	0.206	1.611	0.678	1.124	0.759	0.345	0.239	0.215	0.116	0.42	0.764	0.59	0.452	0.405	1.424	0.29	0.127	1.678	0.372	1.609	1.088	0.664	0.348	0.441	0.28	0.47	0.493	0.576
797	205.6	214.9	389.127	391.133	155.068	94078.8	1	1	Tier 2	Isomer 2 of Histidine	AN00684000	HMDB0000177		773	2.33	8.1				0.916	1.023	0.929	1.453	1.105	1.174	1.16	1.157	1.006	0.777	0.777	1.582	1.116	1.072	1.024	0.89	0.996	0.459	0.359	1.215	1.064	1.368	1.045	1.035	2.028	1.279	1.161	1.49	0.922	1.176
798	205.7	203.75	502.175	504.182	268.117	195421	1	1	Tier 2	Hydroxyprolyl-Histidine	AN02226000	HMDB0028865		76895453	0.47	4.7				NA	NA	NA	NA	NA	NA	NA	NA	NA	NA	NA	NA	NA	NA	NA	NA	0.875	0.524	0.516	1.098	0.979	1.028	0.713	0.582	0.826	0.776	0.771	1.271	1.36	1.179
799	205.7	204.4	478.161	480.168	488.206	42565.5	2	2	Tier 3 one-reaction								0	3	170	0.902	0.739	0.719	0.889	0.858	1.001	0.894	0.821	1.082	0.975	0.982	1.256	1.288	1.175	1.134	1.085	NA	NA	NA	NA	NA	NA	NA	NA	NA	NA	NA	NA	NA	NA
800	205.8	204.4	565.058	569.071	97.9484	6661.6	1	2	Unidentified											NA	NA	NA	NA	NA	NA	NA	NA	NA	NA	NA	NA	NA	NA	NA	NA	NA	NA	NA	NA	NA	NA	NA	NA	NA	NA	NA	NA	NA	NA
801	205.9	204.7	391.179	393.186	157.121	49534.9	1	1	Tier 3 only two-reaction								0	0	59	0.935	1.27	1.036	1.118	1.852	1.164	1.042	1.219	NA	0.138	0.228	0.106	0.099	0.131	0.174	0.174	NA	NA	NA	NA	NA	NA	NA	NA	NA	NA	NA	NA	NA	NA
802	205.9	90.2	502.175	504.181	268.117	432096	1	1	Tier 2	Histidinyl-Hydroxyproline	AN02226001	HMDB0028886		9900059	1.15	4.4				0.909	0.791	0.842	1.071	1.042	1.094	0.888	0.9	0.911	0.798	0.878	1.064	1.101	1.045	1.001	0.99	NA	NA	NA	NA	NA	NA	NA	NA	NA	NA	NA	NA	NA	NA
803	205.9	205.225	282.025	284.031	47.9668	9797.21	1	1	Tier 3 only two-reaction								0	0	57	1.443	3.709	3.636	1.162	1.592	1.637	3.132	5.416	2.869	2.472	3.448	1.16	1.653	1.081	1.384	2.016	0.527	0.976	0.846	0.597	0.793	0.65	0.993	1.183	0.884	0.886	1.139	0.806	0.671	0.775
804	205.9	205.1	533.087	537.1	65.9777	113290	1	2	Tier 3 only two-reaction								0	0	72	1.72	3.721	4.832	1.155	1.808	1.477	3.441	6.629	2.804	3.111	3.969	1.338	1.602	1.206	1.575	2.433	0.471	0.791	0.903	0.496	0.628	0.638	0.903	1.279	0.862	0.829	1.122	0.673	0.676	0.65
805	205.9	204.675	535.087	539.098	67.9774	17622.7	1	2	Unidentified											2.029	4.292	5.403	1.328	2.146	1.778	4.333	6.764	3.429	3.726	4.327	1.532	1.736	1.553	1.809	2.531	0.828	1.139	1.243	0.835	0.928	1.052	1.632	2.089	1.353	1.255	1.526	1.17	1.169	1.071
806	206.1	205.625	589.044	593.057	121.935	5858.61	1	2	Tier 3 one-reaction								0	2	5	1.566	3.675	3.71	1.108	1.47	1.46	3.272	5.446	2.73	2.463	3.558	1.159	1.479	1.168	1.408	1.865	0.488	0.793	0.881	0.533	0.665	0.764	0.916	1.259	0.858	0.912	1.043	0.752	0.709	0.654
807	206.1	204.2	412.168	414.174	178.109	12473.5	1	1	Tier 3 zero-reaction								3	11	193	NA	NA	NA	NA	NA	NA	NA	NA	NA	NA	NA	NA	NA	NA	NA	NA	1.065	1.146	1.3	0.978	1.054	0.912	1.15	1.217	1.387	1.078	1.152	1.417	1.085	1.046
808	206.1	205.85	432.195	434.201	198.136	51599.8	1	1	Tier 3 one-reaction								0	1	90	NA	NA	NA	NA	NA	NA	NA	NA	NA	NA	NA	NA	NA	NA	NA	NA	1.621	1.304	1.059	1.153	0.915	0.941	NA	NA	0.324	0.264	0.263	0.243	0.257	0.234
809	206.1	204.2	322.158	324.165	88.0999	24903.6	1	1	Tier 2	Isomer 1 of Putrescine	AN00122000	HMDB0001414	C00134	1045	0.08	11.7				0.752	0.741	0.791	0.764	0.769	0.738	0.729	0.666	1.05	1.038	1.014	1.262	1.168	1.059	0.96	1.002	0.88	0.58	0.685	0.871	0.675	0.766	0.633	0.574	1.163	1.042	0.978	1.501	1.417	1.324
810	206.2	90.2	364.168	366.175	130.11	1765789	1	1	Tier 1	N-Acetylputrescine	AN00400000	HMDB0002064	C02714	122356	1.04	3.7				0.787	0.63	0.642	0.65	0.676	0.656	0.567	0.491	0.897	0.977	0.989	1.126	1.146	0.912	0.96	1.045	NA	NA	NA	NA	NA	NA	NA	NA	NA	NA	NA	NA	NA	NA
811	206.4	89.85	478.162	480.169	244.104	75363	1	1	Tier 1	Prolyl-Glutamic acid	AN01874002	HMDB0029016		3563697	3.98	2.7				0.97	0.887	0.875	0.904	1.008	0.963	0.937	0.936	0.941	0.907	1.12	0.945	1.054	0.824	0.886	0.814	NA	NA	NA	NA	NA	NA	NA	NA	NA	NA	NA	NA	NA	NA
812	206.4	205.3	315.108	317.115	162.1	32419	2	2	Tier 3 zero-reaction								1	15	219	0.963	0.69	0.686	0.876	0.751	0.925	0.672	0.628	1.003	0.885	0.949	1.12	1.18	1.092	0.936	1.066	NA	NA	NA	NA	NA	NA	NA	NA	NA	NA	NA	NA	NA	NA
813	206.5	206.425	362.118	364.124	128.059	2.27015e+06	1	1	Tier 2	gamma-Amino-gamma-cyanobutanoic acid	BM00373003		C05715	440769	2.52	8.3				0.836	0.861	1.059	0.897	1.105	0.929	0.818	1.05	0.728	0.863	1.042	0.761	0.751	0.715	0.885	0.94	0.892	0.965	1.378	0.758	1.483	0.822	0.839	1.036	0.645	0.976	1.282	0.722	0.673	0.622
814	206.5	205.2	429.06	431.066	195.002	24727.3	1	1	Tier 3 one-reaction								0	2	37	1.163	0.918	1.404	1.01	0.893	1.106	1.291	1.166	0.124	0.102	0.128	0.224	0.218	0.216	0.253	0.221	NA	NA	NA	NA	NA	NA	NA	NA	NA	NA	NA	NA	NA	NA
815	206.7	204.425	460.117	462.123	226.058	74597.7	1	1	Tier 3 zero-reaction								1	19	409	0.889	0.798	0.9	0.653	0.774	0.961	1.189	0.913	1.164	1.089	1.183	1.182	1.163	1.014	0.876	0.883	0.672	0.71	0.824	0.815	0.282	0.53	0.658	0.737	1.222	1.278	1.293	1.496	0.628	0.97
816	206.8	205.4	477.161	479.168	486.206	660009	2	2	Tier 3 zero-reaction								1	8	196	0.897	0.671	0.632	0.912	0.804	0.899	0.633	0.583	0.953	0.823	0.909	1.131	1.108	1.108	0.99	1.01	NA	NA	NA	NA	NA	NA	NA	NA	NA	NA	NA	NA	NA	NA
817	206.8	90.2	465.194	467.199	231.135	6345	1	1	Tier 1	Glycyl-Arginine	AN01721001	HMDB0028835		333414	5.74	7.2				NA	NA	NA	NA	NA	NA	NA	NA	NA	NA	NA	NA	NA	NA	NA	NA	NA	NA	NA	NA	NA	NA	NA	NA	NA	NA	NA	NA	NA	NA
818	207.1	91.7	337.086	339.092	103.027	50283	1	1	Tier 2	(Z)-3-Peroxyaminoacrylic acid	AN00184002		C20249	46173085	0.98	6.3				0.874	0.685	0.785	0.805	0.921	1	0.548	0.57	0.95	1.277	1.243	0.81	0.725	0.88	1.06	1.332	NA	NA	NA	NA	NA	NA	NA	NA	NA	NA	NA	NA	NA	NA
819	207.2	204.35	492.143	494.149	258.085	68440.3	1	1	Tier 3 zero-reaction								3	30	487	0.883	0.76	0.821	0.827	0.841	0.83	0.928	0.921	0.994	0.981	0.945	1.069	1.133	1.04	0.917	0.922	0.837	0.707	0.727	0.872	0.596	0.913	0.803	0.701	1.073	0.989	1.033	1.31	1.028	1.11
820	207.2	206.1	436.189	438.196	202.131	42694.9	1	1	Tier 3 one-reaction								0	14	195	0.951	0.779	0.905	0.87	1.013	0.849	0.814	0.889	0.888	0.873	0.936	1.093	1.157	1.089	1.007	1.045	NA	NA	NA	NA	NA	NA	NA	NA	NA	NA	NA	NA	NA	NA
821	207.3	89.15	473.158	475.165	239.1	6955.75	1	1	Tier 2	6-(1'-Hydroxy-2'-oxopropyl)-tetrahydropterin	AN01811000		C21640	89718940	0.81	0.2				NA	NA	NA	NA	NA	NA	NA	NA	NA	NA	NA	NA	NA	NA	NA	NA	0.475	0.557	0.922	0.627	0.471	NA	NA	NA	NA	NA	1.656	1.1	0.918	0.907
822	207.3	206.1	474.066	476.073	240.008	11707.2	1	1	Tier 2	1,2-Dihydroxynaphthalene-6-sulfonic acid	BM01817000		C16196	9543072	2.69	50.1				NA	NA	NA	NA	NA	NA	NA	NA	NA	NA	NA	NA	NA	NA	NA	NA	NA	NA	NA	NA	NA	NA	NA	NA	NA	NA	NA	NA	NA	NA
823	207.4	206.05	445.189	447.196	211.131	34064.5	1	1	Tier 3 one-reaction								0	1	124	NA	NA	NA	NA	NA	NA	NA	NA	NA	NA	NA	NA	NA	NA	NA	NA	0.755	0.22	0.092	0.945	0.597	1.007	0.638	0.366	1.037	0.941	0.781	1.352	1.148	1.006
824	207.4	90.2	530.158	532.167	296.099	6983.5	1	1	Tier 1	Aspartyl-Tyrosine	AN02641000	HMDB0028765		19365650	4.86	0.9				NA	0.763	0.853	0.65	1.1	0.842	NA	1.335	1.63	1.269	1.37	1.587	1.956	1.01	1.143	NA	NA	NA	NA	NA	NA	NA	NA	NA	NA	NA	NA	NA	NA	NA
825	207.4	207.35	306.619	308.626	145.121	34075.8	2	2	Tier 3 one-reaction								0	3	76	NA	NA	NA	NA	NA	NA	NA	NA	NA	NA	NA	NA	NA	NA	NA	NA	0.844	0.15	0.443	0.919	1.059	0.707	1.07	0.91	0.98	0.333	0.067	0.047	0.056	0.06
826	207.6	90.25	486.169	488.175	252.11	42162	1	1	Tier 1	Alanyl-Tyrosine	AN01996000	HMDB0028699		92946	3.18	4.8				1.035	0.851	0.959	0.731	0.855	1.09	0.978	0.906	1.096	0.947	1.14	1.176	1.254	0.775	0.745	0.729	NA	NA	NA	NA	NA	NA	NA	NA	NA	NA	NA	NA	NA	NA
827	207.9	205.65	527.146	529.152	293.088	38685.9	1	1	Tier 3 one-reaction								0	11	233	NA	NA	NA	NA	NA	NA	NA	NA	NA	NA	NA	NA	NA	NA	NA	NA	2.783	1.69	1.45	1.226	1.44	1.229	1.04	0.956	1.355	1.275	1.421	0.542	1.026	1.163
828	207.9	88.95	381.11	383.118	147.052	76058	1	1	Tier 1	N-Methyl-D-aspartic acid	AN00583007				9	0.2				1.21	0.869	0.907	1.089	1.365	1.047	0.923	0.816	0.637	0.513	0.657	0.817	0.787	0.926	0.977	0.923	NA	NA	NA	1.38	NA	NA	1.61	0.569	0.73	0.8	0.713	1.208	0.855	0.97
829	208	90.3	575.207	577.217	341.149	4751	1	1	Tier 1	Tryptophyl-Histidine	AN03270001	HMDB0029085		18218250	0.85	3				NA	NA	NA	NA	NA	NA	NA	NA	NA	NA	NA	NA	NA	NA	NA	NA	NA	NA	NA	NA	NA	NA	NA	NA	NA	NA	NA	NA	NA	NA
830	208.1	206	404.139	406.146	170.081	791753	1	1	Tier 3 one-reaction								0	6	248	NA	NA	NA	NA	NA	NA	NA	NA	NA	NA	NA	NA	NA	NA	NA	NA	1.178	0.665	0.826	0.676	0.666	0.839	0.534	0.541	0.789	1.159	1.431	0.871	1.068	1.334
831	208.1	91.15	323.105	325.113	89.0469	119132	1	1	Tier 1	Beta-Alanine	AN00124003	HMDB0000056	C00099	239	5.4	0.9				0.935	1.02	1.165	0.877	1.094	1.1	0.964	1.213	0.79	1.054	1.268	0.856	0.931	0.862	1.108	0.991	NA	NA	NA	NA	NA	NA	NA	NA	NA	NA	NA	NA	NA	NA
832	208.2	92.625	470.14	472.147	236.082	15616.2	1	1	Tier 1	Methionyl-Serine	AN01779000	HMDB0028982		4448381	1.31	1				NA	NA	NA	NA	NA	NA	NA	NA	NA	NA	NA	NA	NA	NA	NA	NA	1.038	0.61	0.36	1.095	0.347	1.448	NA	1.393	NA	0.556	NA	NA	NA	NA
833	208.2	204.25	531.209	533.214	297.15	22644.2	1	1	Tier 3 one-reaction								0	1	45	NA	NA	NA	NA	NA	NA	NA	NA	NA	NA	NA	NA	NA	NA	NA	NA	0.328	0.138	0.821	0.361	0.18	0.548	0.542	0.66	0.649	0.504	0.546	2.83	2.063	2.475
834	208.5	86.05	461.148	463.155	227.09	10040	1	1	Tier 2	Deoxycytidine	AN01672000	HMDB0000014	C00881	13711	0.41	4.5				NA	NA	NA	NA	NA	NA	NA	NA	NA	NA	NA	NA	NA	NA	NA	NA	0.952	0.905	0.323	0.596	0.665	0.549	0.589	0.785	0.63	0.61	0.688	0.922	0.694	0.808
835	208.6	207.5	477.662	479.668	243.604	11919.7	1	1	Unidentified											NA	NA	NA	NA	NA	NA	NA	NA	NA	NA	NA	NA	NA	NA	NA	NA	NA	NA	NA	NA	NA	NA	NA	NA	NA	NA	NA	NA	NA	NA
836	208.9	205.75	418.144	420.148	184.086	18761	1	1	Tier 3 one-reaction								0	15	311	NA	NA	NA	NA	NA	NA	NA	NA	NA	NA	NA	NA	NA	NA	NA	NA	3.247	2.849	2.381	4.019	3.49	2.995	8.126	9.51	6.49	3.113	2.341	6.698	5.924	7.089
837	208.9	208	592.149	594.155	358.09	122908	1	1	Tier 3 zero-reaction								1	14	296	1.129	1.002	0.883	0.99	0.89	1.193	1.094	0.996	0.816	0.827	0.749	1.05	1.024	0.706	0.656	0.655	NA	NA	NA	NA	NA	NA	NA	NA	NA	NA	NA	NA	NA	NA
838	209	204.15	448.143	450.15	214.084	22217.2	1	1	Tier 3 one-reaction								0	6	234	NA	NA	NA	NA	NA	NA	NA	NA	NA	NA	NA	NA	NA	NA	NA	NA	0.767	0.944	0.997	0.877	1.091	0.964	1.152	1.447	1.184	1.124	1.073	0.949	0.955	0.969
839	209	207.725	456.071	458.077	222.012	74041.3	1	1	Tier 3 one-reaction								0	2	39	0.901	0.603	0.859	0.879	0.958	0.939	0.954	0.917	0.808	0.834	0.852	0.828	0.835	0.858	0.832	0.82	0.976	1.183	2.513	1.152	1.419	1.146	1.692	0.947	0.519	0.409	0.393	0.596	0.467	0.62
840	209	204.2	447.068	449.076	213.009	20402.3	1	1	Tier 3 zero-reaction								1	3	92	1.122	0.942	1.32	1.082	0.91	1.076	1.307	1.131	0.104	0.091	0.151	0.214	0.242	0.238	0.251	0.203	NA	NA	NA	NA	NA	NA	NA	NA	NA	NA	NA	NA	NA	NA
841	209.2	205.1	319.082	321.09	85.0232	12001.5	1	1	Unidentified											NA	NA	NA	NA	NA	NA	NA	NA	NA	NA	NA	NA	NA	NA	NA	NA	0.448	0.951	0.422	0.838	0.779	1.21	2.186	1.659	1.029	0.621	0.422	2.299	1.863	1.699
842	209.2	207.85	551.216	553.224	317.158	11958.8	1	1	Tier 3 one-reaction								0	7	163	0.774	0.726	0.639	0.874	1.133	1.039	1.329	0.975	1.65	1.179	1.083	1.411	1.195	1.555	1.182	0.927	NA	NA	NA	NA	NA	NA	NA	NA	NA	NA	NA	NA	NA	NA
843	209.3	208.35	407.09	409.097	173.032	45103.9	1	1	Tier 3 one-reaction								0	16	236	0.632	0.57	0.574	0.629	0.712	0.652	0.617	0.636	0.911	1.078	0.866	1.171	1.162	1.08	0.975	1.052	NA	NA	NA	NA	NA	NA	NA	NA	NA	NA	NA	NA	NA	NA
844	209.7	207.15	487.199	489.205	253.141	47981.5	1	1	Tier 3 one-reaction								0	8	134	NA	NA	NA	NA	NA	NA	NA	NA	NA	NA	NA	NA	NA	NA	NA	NA	0.776	0.152	NA	0.846	0.477	1.592	0.744	0.437	1.499	1.189	0.939	2.603	1.722	0.766
845	209.7	92.3	427.097	429.104	193.039	16326.8	1	1	Tier 2	3-Amino-4,7-dihydroxycoumarin	BM01208002		C12468	54691343	7.67	70.5				0.942	0.677	0.545	1.07	0.634	0.68	0.541	0.437	0.595	0.538	0.514	0.655	0.352	0.319	0.516	0.472	NA	NA	NA	NA	NA	NA	NA	NA	NA	NA	NA	NA	NA	NA
846	209.8	90.4	337.12	339.128	103.062	23679.5	1	1	Tier 1	gamma-Aminobutyric acid	AN00189003	HMDB0000112	C00334	119	8.42	3				1.54	0.603	0.101	0.974	0.897	2.207	1.492	1.061	0.334	0.233	0.223	NA	0.428	1.277	1.01	0.907	NA	NA	NA	NA	NA	NA	NA	NA	NA	NA	NA	NA	NA	NA
847	209.8	89.75	487.14	489.146	253.081	20226.5	1	1	Tier 2	N-Acetyl-6-Carboxy-5,6,7,8-tetrahydropterin	PR02005000				2.23	0.5				0.787	0.853	0.979	0.871	0.991	0.943	1.431	1.193	1.277	1.27	1.397	1.307	1.6	1.321	1.331	1.076	NA	NA	NA	NA	NA	NA	NA	NA	NA	NA	NA	NA	NA	NA
848	209.9	208.9	399.639	401.646	165.581	50495.8	1	1	Unidentified											NA	NA	NA	NA	NA	NA	NA	NA	NA	NA	NA	NA	NA	NA	NA	NA	NA	NA	NA	NA	NA	NA	NA	NA	NA	NA	NA	NA	NA	NA
849	209.9	205.45	480.159	482.165	246.1	308732	1	1	Tier 3 one-reaction								0	9	179	NA	NA	NA	NA	NA	NA	NA	NA	NA	NA	NA	NA	NA	NA	NA	NA	0.719	1.112	1.08	0.737	0.445	0.729	1.063	0.881	0.995	0.752	0.752	0.774	0.458	0.588
850	209.9	90.3	413.116	415.123	179.057	1097063	1	1	Tier 1	Hippuric acid	AN01006000	HMDB0000714	C01586	464	3.4	1.6				NA	NA	NA	NA	NA	NA	NA	NA	NA	NA	NA	NA	NA	NA	NA	NA	NA	NA	NA	NA	NA	NA	NA	NA	NA	NA	NA	NA	NA	NA
851	210	210.725	455.13	457.137	221.072	144705	1	1	Tier 3 one-reaction								0	19	306	0.69	0.605	0.647	0.855	1.161	0.842	0.792	0.756	0.504	0.475	0.572	0.901	1.06	1.507	1.38	1.571	0.774	0.476	0.46	0.864	0.74	0.825	0.778	0.681	1.504	1.032	0.909	1.57	1.475	1.242
852	210.3	208.8	459.205	461.211	225.147	27831.3	1	1	Tier 3 only two-reaction								0	0	66	0.634	0.472	0.526	0.775	0.62	0.611	0.52	0.493	1.548	1.391	1.259	1.311	1.273	1.296	1.08	1.01	0.613	0.451	0.414	0.865	0.579	0.604	0.699	0.578	1.56	NA	0.963	0.889	1.189	1.447
853	210.4	209.7	552.117	554.123	318.059	14552.9	1	1	Tier 3 one-reaction								0	7	183	0.268	0.199	0.181	0.482	0.272	1.361	0.945	0.677	1.565	1.199	0.949	2.167	1.286	0.652	0.519	0.386	NA	NA	NA	NA	NA	NA	NA	NA	NA	NA	NA	NA	NA	NA
854	210.5	90.725	500.184	502.19	266.126	62956.8	1	1	Tier 2	gamma-Glutamyltyramine	BM02198000		C20926	10214674	2.36	4.3				NA	NA	NA	NA	NA	NA	NA	NA	NA	NA	NA	NA	NA	NA	NA	NA	NA	NA	NA	NA	NA	NA	NA	NA	0.982	1.365	1.611	1.22	1.06	1.22
855	210.8	206.65	591.227	595.241	124.118	10365.4	1	2	Unidentified											NA	NA	NA	NA	NA	NA	NA	NA	NA	NA	NA	NA	NA	NA	NA	NA	1.259	1.413	1.507	0.945	1.302	1.481	1.419	1.682	1.225	1.12	1.062	1.55	1.805	1.838
856	210.9	210.1	504.614	506.621	270.556	7411.6	1	1	Unidentified											0.956	0.721	0.768	1.024	0.995	0.849	0.735	0.885	0.976	0.85	0.929	0.953	1.142	1.029	0.932	0.869	NA	NA	NA	NA	NA	NA	NA	NA	NA	NA	NA	NA	NA	NA
857	210.9	210.5	332.106	334.112	196.095	12521.2	2	2	Tier 3 one-reaction								0	14	346	NA	NA	NA	NA	NA	NA	NA	NA	NA	NA	NA	NA	NA	NA	NA	NA	0.82	0.29	0.19	0.575	0.365	1.041	0.714	0.64	0.696	0.807	0.801	0.619	0.845	0.63
858	210.9	90.4	513.178	515.186	279.12	4317.5	1	1	Tier 1	Phenylalanyl-Asparagine	AN02393002	HMDB0028990		10468817	6.74	2.9				NA	NA	0.828	1.033	1.04	1.043	NA	NA	NA	0.954	0.801	1.284	1.302	1.059	0.821	0.8	NA	NA	NA	NA	NA	NA	NA	NA	NA	NA	NA	NA	NA	NA
859	211.2	90.55	427.096	429.103	193.038	17003	1	1	Tier 2	5,6-Dihydroxyindole-2-carboxylic acid	AN01208003	HMDB0001253	C04185	119405	7.96	74.9				0.657	0.55	0.388	1.57	1.1	0.683	0.42	NA	NA	0.385	NA	0.308	0.242	0.344	0.558	0.546	NA	NA	NA	NA	NA	NA	NA	NA	NA	NA	NA	NA	NA	NA
860	211.6	215.5	618.165	620.171	384.106	15856.7	1	1	Tier 3 one-reaction								0	8	315	1.958	1.833	1.405	0.856	0.204	1.415	1.179	0.737	0.551	0.447	0.623	0.393	0.359	0.196	0.141	0.108	NA	NA	NA	NA	NA	NA	NA	NA	NA	NA	NA	NA	NA	NA
861	211.6	210.1	427.097	429.104	193.038	16703.3	1	1	Tier 3 zero-reaction								3	11	176	0.84	0.603	0.497	0.958	0.848	0.688	0.76	0.576	0.622	0.519	0.457	0.749	0.61	0.66	0.658	0.594	NA	NA	NA	NA	NA	NA	NA	NA	NA	NA	NA	NA	NA	NA
862	211.6	210.9	588.117	590.123	354.059	23690.8	1	1	Tier 3 one-reaction								0	4	191	0.315	0.372	0.174	0.15	0.108	0.213	0.244	0.144	0.074	NA	NA	0.116	0.108	2.533	1.651	1.125	NA	NA	NA	NA	NA	NA	NA	NA	NA	NA	NA	NA	NA	NA
863	211.8	207.65	520.176	522.182	286.118	44668.5	1	1	Tier 3 one-reaction								0	15	466	NA	NA	NA	NA	NA	NA	NA	NA	NA	NA	NA	NA	NA	NA	NA	NA	0.649	0.668	0.562	0.489	0.673	1.219	0.636	0.665	2.359	2.051	2	1.323	2.001	1.393
864	212	210.45	484.157	486.162	250.099	84537	1	1	Tier 2	Threoninyl-Methionine	AN01971001	HMDB0029067		7020164	0.54	10.6				NA	NA	NA	NA	NA	NA	NA	NA	NA	NA	NA	NA	NA	NA	NA	NA	0.834	0.975	0.952	0.54	1.643	0.895	2.058	1.224	0.943	0.874	1.024	0.833	0.945	0.776
865	212.1	211.4	590.13	592.14	356.072	9913.2	1	1	Tier 2	2-Hydroxy-3-(4-hydroxyphenyl)propenoate O-glucuronide	PR03466001				4.52	45.5				NA	NA	NA	NA	NA	NA	NA	NA	NA	NA	NA	NA	NA	NA	NA	NA	NA	NA	NA	NA	NA	NA	NA	NA	NA	NA	NA	NA	NA	NA
866	212.2	211.25	563.209	565.216	329.151	1.84725e+06	1	1	Tier 3 one-reaction								0	1	84	NA	NA	NA	NA	NA	NA	NA	NA	NA	NA	NA	NA	NA	NA	NA	NA	0.461	0.781	0.892	0.331	3.044	0.287	1.056	0.673	0.649	0.298	0.278	1.116	1.252	1.813
867	212.2	90.4	348.138	350.145	114.08	4128895	1	1	Tier 2	3-Amino-2-piperidone	AN00255000	HMDB0000323		5200225	1.23	40.3				NA	NA	NA	NA	NA	NA	NA	NA	NA	NA	NA	NA	NA	NA	NA	NA	NA	NA	NA	NA	NA	NA	NA	NA	NA	NA	NA	NA	NA	NA
868	212.3	211.55	528.13	530.137	294.072	16192.7	1	1	Tier 3 one-reaction								0	4	251	0.702	0.703	0.679	0.306	1.006	0.248	0.741	0.913	0.552	0.703	0.494	0.716	1.035	0.969	1.296	0.966	NA	NA	NA	NA	NA	NA	NA	NA	NA	NA	NA	NA	NA	NA
869	212.7	212.35	540.1	542.105	306.041	12208.9	1	1	Tier 2	4-Hydroxy-5-(dihydroxyphenyl)-valeric acid-O-sulphate	AN02790000	HMDB0059978		131769796	1.14	40.1				1.752	1.644	1.345	0.709	0.336	1.904	1.787	1.236	0.949	1.721	0.81	0.807	1.48	1.733	0.214	0.161	NA	NA	NA	NA	NA	NA	NA	NA	NA	NA	NA	NA	NA	NA
870	212.7	211.55	461.2	463.206	227.142	56117.5	1	1	Tier 3 one-reaction								0	1	28	NA	NA	NA	NA	NA	NA	NA	NA	NA	NA	NA	NA	NA	NA	NA	NA	0.937	1.277	1.415	1.033	1.089	1.432	1.345	2.802	2.012	1.687	1.726	1.672	1.92	1.574
871	212.8	89.85	464.149	466.155	230.091	146316	1	1	Tier 2	Aspartyl-L-proline	AN01708005	HMDB0002335		170612	0.75	20.2				0.855	0.809	0.826	0.867	0.905	0.956	0.88	0.853	0.79	1.029	1.09	0.93	0.958	0.886	1.006	0.906	NA	NA	NA	NA	NA	NA	NA	NA	NA	NA	NA	NA	NA	NA
872	212.9	91.85	365.117	367.124	131.058	223496	1	1	Tier 1	5-Aminolevulinic acid	AN00406002	HMDB0001149	C00430	137	1.03	2.3				0.494	0.205	0.214	1.285	1.1	0.973	0.66	0.572	0.89	0.919	0.965	1.123	1.097	0.964	0.878	0.961	NA	NA	NA	NA	NA	NA	NA	NA	NA	NA	NA	NA	NA	NA
873	213	212.7	446.176	448.182	212.118	16589.8	1	1	Tier 3 only two-reaction								0	0	52	1.073	1.375	1.467	1.322	1.452	1.451	1.715	2.115	1.121	1.024	1.165	1.185	0.912	1.271	0.851	0.937	NA	NA	NA	NA	NA	NA	NA	NA	NA	NA	NA	NA	NA	NA
874	213	212.35	370.606	372.612	136.547	7316.42	1	1	Unidentified											NA	NA	NA	NA	NA	NA	NA	NA	NA	NA	NA	NA	NA	NA	NA	NA	0.676	1.391	1.19	NA	0.782	0.749	NA	NA	0.836	NA	0.969	0.815	0.48	0.809
875	213.1	212.8	409.142	411.149	175.084	42510.8	1	1	Tier 2	N-Carboxyethyl-g-aminobutyric acid	AN00957000	HMDB0002201		2572	0.89	1.5				1.063	1.157	1.045	1.035	1.057	1.22	1.78	1.264	1.147	1.055	0.875	1.409	1.248	1.167	1.121	1.07	NA	NA	NA	NA	NA	NA	NA	NA	NA	NA	NA	NA	NA	NA
876	213.2	210.7	359.116	361.124	250.116	15579.1	2	2	Tier 3 one-reaction								0	11	343	NA	NA	NA	NA	NA	NA	NA	NA	NA	NA	NA	NA	NA	NA	NA	NA	0.345	0.182	0.105	0.757	0.536	0.534	0.948	1.04	1.08	0.813	0.697	1.159	0.967	0.923
877	213.2	213.55	412.106	414.113	178.048	267866	1	1	Tier 3 zero-reaction								5	62	697	NA	NA	NA	NA	NA	NA	NA	NA	NA	NA	NA	NA	NA	NA	NA	NA	0.583	0.603	0.754	0.726	0.899	0.695	0.966	0.788	1.266	0.932	0.852	1.363	1.269	1.022
878	213.2	224.45	432.169	434.176	198.111	284755	1	1	Tier 3 one-reaction								0	3	149	NA	NA	NA	NA	NA	NA	NA	NA	NA	NA	NA	NA	NA	NA	NA	NA	2.38	1.263	1.594	1.844	0.754	1.423	0.641	0.66	0.154	0.205	0.248	0.25	0.284	0.331
879	213.3	211.5	464.148	466.154	230.09	27792.2	1	1	Tier 2	Isomer 1 of Prolyl-Aspartic acid	AN01708001	HMDB0029013		3838871	1.03	11.5				NA	NA	NA	NA	NA	NA	NA	NA	NA	NA	NA	NA	NA	NA	NA	NA	0.732	0.735	0.625	0.874	0.673	0.944	0.906	0.822	0.956	0.697	0.657	1.139	1.3	1.367
880	213.4	213.35	358.041	360.047	123.983	17684.6	1	1	Tier 3 one-reaction								0	3	92	0.997	1.62	2.268	0.69	1.105	1.062	1.594	2.048	0.944	1.382	1.444	0.592	0.688	0.622	0.832	0.852	NA	NA	NA	NA	NA	NA	NA	NA	NA	NA	NA	NA	NA	NA
881	213.5	212.8	423.121	425.128	189.063	29320.8	1	1	Tier 2	L-2-Amino-6-oxoheptanedioic acid	BM01144000		C03871	194695	1.13	40.3				NA	NA	NA	NA	NA	NA	NA	NA	NA	NA	NA	NA	NA	NA	NA	NA	0.619	0.793	0.686	0.647	0.826	1.03	1.138	1.145	1.472	1.226	1.218	1.337	1.236	1.192
882	213.9	213.55	263.085	265.092	29.0266	33042.5	1	1	Tier 3 one-reaction								0	1	270	NA	NA	NA	NA	NA	NA	NA	NA	NA	NA	NA	NA	NA	NA	NA	NA	1.16	0.694	0.856	0.817	0.874	1.123	0.886	0.678	0.624	0.84	1.026	0.844	0.975	1.046
883	214	212.35	539.207	541.213	305.148	19620.7	1	1	Tier 2	Isomer 1 of Arginyl-Methionine	AN02783000	HMDB0028715		7019989	6.65	64.8				NA	NA	NA	NA	NA	NA	NA	NA	NA	NA	NA	NA	NA	NA	NA	NA	1.225	0.937	1.084	0.799	0.673	0.909	0.958	1.263	0.853	1.044	0.762	1.49	1.872	1.407
884	214.1	213.7	311.593	313.6	155.07	18532.5	2	2	Tier 3 zero-reaction								1	14	279	1.11	1.043	0.9	1.101	0.997	1.269	1.153	1.131	0.91	0.809	0.919	0.954	0.977	1.029	1.252	1.101	NA	NA	NA	NA	NA	NA	NA	NA	NA	NA	NA	NA	NA	NA
885	214.2	90.5	704.222	706.229	470.163	15698	1	1	Tier 2	7-hydroxymethotrexic acid	ED04456000	HMDB0061104		5484402	2.46	7.3				NA	NA	NA	NA	NA	NA	NA	NA	NA	NA	NA	NA	NA	NA	NA	NA	NA	NA	NA	NA	NA	NA	NA	NA	NA	NA	NA	NA	NA	NA
886	214.4	213.9	326.107	328.114	92.0488	1001675	1	1	Unidentified											NA	NA	NA	NA	NA	NA	NA	NA	NA	NA	NA	NA	NA	NA	NA	NA	NA	NA	NA	NA	NA	NA	NA	NA	NA	NA	NA	NA	NA	NA
887	214.5	89.35	498.139	500.143	264.081	4985.5	1	1	Tier 1	Methionyl-Aspartic acid	AN02172001	HMDB0028969		17900030	1.78	4.2				1.077	NA	1.144	NA	1.388	NA	NA	NA	3.01	1.764	1.701	2.446	NA	2.015	1.264	1.119	NA	NA	NA	NA	NA	NA	NA	NA	NA	NA	NA	NA	NA	NA
888	214.7	90.55	415.118	417.124	181.06	69889.5	1	1	Tier 2	7,8-Dihydroxanthopterin	AN01035001		C21065	135959	0.59	4.4				0.93	1.235	1.782	0.21	1.54	0.278	0.658	1.433	1.312	2.439	2.932	0.299	0.929	0.669	0.731	1.578	NA	NA	NA	NA	NA	NA	NA	NA	NA	NA	NA	NA	NA	NA
889	214.8	90.5	466.162	468.169	232.104	12385	1	1	Tier 1	Aspartyl-Valine	AN01730001	HMDB0028766		4991131	7.22	2.1				NA	NA	NA	NA	NA	NA	NA	NA	NA	NA	NA	NA	NA	NA	NA	NA	NA	NA	NA	NA	NA	NA	NA	NA	NA	NA	NA	NA	NA	NA
890	214.8	214.9	468.041	470.047	233.983	10175.9	1	1	Tier 2	Isomer 1 of 2,5-Dihydroxybenzoate 2-O-sulfate	PR01750000				1.09	10.2				0.682	0.633	0.525	0.531	0.414	0.393	0.337	0.381	1.654	1.46	1.256	1.938	1.488	0.729	0.757	0.661	NA	NA	NA	NA	NA	NA	NA	NA	NA	NA	NA	NA	NA	NA
891	214.8	214.4	297.602	299.608	127.088	14787.2	2	2	Tier 3 only two-reaction								0	0	3	NA	NA	NA	NA	NA	NA	NA	NA	NA	NA	NA	NA	NA	NA	NA	NA	NA	NA	NA	NA	NA	NA	NA	NA	NA	NA	NA	NA	NA	NA
892	214.9	214.9	501.097	503.102	267.038	7117.56	1	1	Tier 3 one-reaction								0	1	53	1.852	2.34	2.868	1.568	1.885	1.293	3.804	4.502	2.29	2.165	2.223	2.234	1.707	2.136	1.184	1.546	NA	NA	NA	NA	NA	NA	NA	NA	NA	NA	NA	NA	NA	NA
893	215.1	215.35	578.244	580.249	344.185	45795.4	1	1	Tier 3 one-reaction								0	1	115	NA	NA	NA	NA	NA	NA	NA	NA	NA	NA	NA	NA	NA	NA	NA	NA	1.041	0.779	1.597	0.49	1.584	0.433	NA	NA	1.49	NA	0.107	0.088	0.108	0.727
894	215.2	213.65	333.103	335.11	99.0447	2.48847e+06	1	1	Tier 3 only two-reaction								0	0	7	1.071	1.056	1.099	0.779	1.021	0.88	0.911	1.005	1.026	1.188	0.965	0.94	0.897	0.907	0.981	1.107	1.208	0.754	0.797	0.818	0.868	1.193	0.703	0.608	0.578	0.944	1.101	0.819	0.993	0.956
895	215.2	215.35	509.105	511.11	275.046	10561.9	1	1	Tier 3 one-reaction								0	11	233	0.882	0.896	0.793	0.685	0.567	0.726	0.714	0.63	0.926	0.735	0.815	1.282	1.192	1.031	0.88	0.765	NA	NA	NA	NA	NA	NA	NA	NA	NA	NA	NA	NA	NA	NA
896	215.3	227.575	396.111	398.118	162.053	79837.9	1	1	Tier 3 zero-reaction								5	77	620	0.621	0.902	0.66	0.54	0.558	0.992	1.277	1.183	1.945	1.689	1.787	1.146	1.019	0.748	0.756	0.73	0.406	0.433	0.323	0.594	0.448	0.568	0.764	0.532	2.023	1.596	1.379	2.023	1.086	0.647
897	215.4	215.5	374.08	376.087	140.022	21410.1	1	1	Tier 3 one-reaction								0	8	151	0.897	1.404	1.173	0.932	0.687	1.174	1.566	1.47	1.441	1.245	1.461	0.806	0.706	0.756	1.064	1.106	NA	NA	NA	NA	NA	NA	NA	NA	NA	NA	NA	NA	NA	NA
898	215.4	90.6	472.153	474.159	238.094	59431	1	1	Tier 1	Glycyl-Tyrosine	AN01801000	HMDB0028853		92829	3.22	0.6				NA	NA	NA	NA	NA	NA	NA	NA	NA	NA	NA	NA	NA	NA	NA	NA	NA	NA	NA	NA	NA	NA	NA	NA	NA	NA	NA	NA	NA	NA
899	215.5	215.8	505.189	507.196	271.131	27076.1	1	1	Tier 3 one-reaction								0	1	76	NA	NA	NA	NA	NA	NA	NA	NA	NA	NA	NA	NA	NA	NA	NA	NA	0.824	0.944	0.391	1.106	0.802	1.045	1.495	0.89	0.64	0.58	1.114	1.607	1.619	1.44
900	215.6	91.3	480.178	482.185	246.12	16573.5	1	1	Tier 1	Glutamyl-Valine	AN01906005	HMDB0059717, HMDB28832, HMDB59717		6992567	1.89	6.8				0.815	0.69	0.78	1.057	0.848	0.899	0.807	0.795	1.176	0.897	0.969	1.02	1	1.217	1.057	0.972	NA	NA	NA	NA	NA	NA	NA	NA	NA	NA	NA	NA	NA	NA
901	216	90.6	513.152	515.159	279.094	4273	1	1	Tier 2	N-Acetyl-Sepiapterin	PR02392001				6.78	46.1				NA	NA	NA	NA	NA	NA	NA	NA	NA	NA	NA	NA	NA	NA	NA	NA	NA	NA	NA	NA	NA	NA	NA	NA	NA	NA	NA	NA	NA	NA
902	216.1	91.55	512.149	514.159	278.091	16752.5	1	1	Tier 1	Glutamyl-Methionine	AN02376000	HMDB0028825		6426949	5.15	1.6				0.269	0.4	0.395	0.49	0.459	0.322	0.652	NA	0.509	0.28	0.288	0.4	0.316	0.4	0.215	0.187	NA	NA	NA	NA	NA	NA	NA	NA	NA	NA	NA	NA	NA	NA
903	216.3	90.6	701.196	705.208	234.086	94446	1	2	Tier 2	Tabtoxin biosynthesis intermediate 3	BM01757000		C20913	92042779	2.61	74.4				NA	NA	NA	NA	NA	NA	NA	NA	NA	NA	NA	NA	NA	NA	NA	NA	NA	NA	NA	NA	NA	NA	NA	NA	NA	NA	NA	NA	NA	NA
904	216.6	214.55	338.124	340.131	104.066	20626.5	1	1	Tier 3 only two-reaction								0	0	23	NA	NA	NA	NA	NA	NA	NA	NA	NA	NA	NA	NA	NA	NA	NA	NA	0.986	0.692	0.702	1.138	1.516	2.061	0.459	1.946	1.468	1.819	1.845	1.359	1.485	1.663
905	216.9	216.35	636.195	640.209	169.086	25843.2	1	2	Tier 3 zero-reaction								2	11	261	0.075	0.061	0.037	1.514	1.054	0.386	0.213	0.144	0.219	0.353	0.179	1.274	1.008	1.515	1.039	0.942	NA	NA	NA	NA	NA	NA	NA	NA	NA	NA	NA	NA	NA	NA
906	217.1	90.4	406.142	408.149	172.084	242464	1	1	Tier 1	Prolyl-Glycine	AN00914001	HMDB0011178		6426709	4.62	4.3				0.859	0.581	0.466	0.86	0.67	0.973	0.721	0.553	1.05	1.04	0.96	1.324	1.103	1.137	1.074	0.94	NA	NA	NA	NA	NA	NA	NA	NA	NA	NA	NA	NA	NA	NA
907	217.4	216.25	347.12	349.126	113.061	2.03724e+07	1	1	Tier 3 only two-reaction								0	0	7	NA	NA	NA	NA	NA	NA	NA	NA	NA	NA	NA	NA	NA	NA	NA	NA	0.974	0.691	0.702	1.15	0.352	1.051	0.734	0.551	1.048	1.114	1.112	1.422	1.35	1.399
908	217.8	217.35	599.201	601.206	365.142	6383.75	1	1	Tier 3 one-reaction								0	7	255	1.412	1.121	0.973	1.702	1.698	1.568	1.63	1.577	1.743	1.312	1.1	1.679	1.732	1.811	1.197	1.225	NA	NA	NA	NA	NA	NA	NA	NA	NA	NA	NA	NA	NA	NA
909	219.2	219.225	323.106	325.113	89.0475	1.73504e+06	1	1	Tier 1	Alanine	AN00124000	HMDB0000161	C00041	5950	3.62	0.8				0.997	1.139	0.966	0.799	0.894	1.281	1.101	1.142	0.71	0.836	1.155	0.692	0.8	0.763	0.814	0.796	1.162	1.64	1.404	1.197	0.897	1.543	1.015	1.322	1.005	0.842	1.084	1.147	1.132	0.996
910	219.6	219.6	455.13	457.136	221.072	117850	1	1	Tier 3 one-reaction								0	19	306	NA	NA	NA	NA	NA	NA	NA	NA	NA	NA	NA	NA	NA	NA	NA	NA	NA	NA	NA	NA	NA	NA	NA	NA	NA	NA	NA	NA	NA	NA
911	219.8	90.7	517.153	519.155	283.095	5300	1	1	Tier 2	8-Hydroxy-deoxyguanosine	AN02440000	HMDB0003333		73318	6.83	12.9				NA	NA	NA	NA	NA	NA	NA	NA	NA	NA	NA	NA	NA	NA	NA	NA	NA	NA	NA	NA	NA	NA	NA	NA	NA	NA	NA	NA	NA	NA
912	219.8	230.312	400.108	402.113	166.049	68891.8	1	1	Tier 3 zero-reaction								5	35	623	0.449	0.326	0.264	0.224	0.33	0.67	0.271	0.324	2.48	1.531	0.384	1.264	1.326	0.961	0.801	0.855	0.199	0.268	0.239	0.232	NA	NA	NA	NA	2.257	1.669	1.842	1.303	1.226	0.877
913	219.8	219.9	549.178	551.185	315.119	8131	1	1	Tier 3 one-reaction								0	13	282	1.133	2.218	1.795	1.424	2.025	1.327	2.504	2.522	2.238	1.487	1.27	2.009	1.263	0.956	NA	NA	NA	NA	NA	NA	NA	NA	NA	NA	NA	NA	NA	NA	NA	NA
914	219.9	220.5	515.094	517.099	281.036	13952.9	1	1	Tier 3 one-reaction								0	1	88	0.117	NA	0.074	1.115	1.527	1.152	0.971	0.484	1.896	1.519	1.553	0.569	0.514	0.49	0.469	0.457	NA	NA	NA	NA	NA	NA	NA	NA	NA	NA	NA	NA	NA	NA
915	219.9	90.7	719.224	721.23	485.165	22679.5	1	1	Tier 2	N-Acetyl-Dihydrofolic acid	PR04560000				0.99	2.2				3.312	3.386	3.213	5.212	NA	5.169	9.508	11.375	7.575	4.416	NA	5.807	6.24	4.102	2.489	0.575	NA	NA	NA	NA	NA	NA	NA	NA	NA	NA	NA	NA	NA	NA
916	220	90.25	365.115	367.123	131.057	57402	1	1	Tier 2	3-Hydroxy-L-proline	AN00406001			559314	0.49	4				0.787	0.807	0.84	0.684	0.882	0.862	0.752	0.866	0.955	1.06	1.138	0.895	0.958	1.042	1.198	1.117	NA	NA	NA	NA	NA	NA	NA	NA	NA	NA	NA	NA	NA	NA
917	220.1	220.2	640.263	644.277	173.153	69173.8	1	2	Tier 3 one-reaction								0	5	48	NA	NA	NA	NA	NA	NA	NA	NA	NA	NA	NA	NA	NA	NA	NA	NA	NA	NA	NA	NA	NA	NA	NA	NA	NA	NA	NA	NA	NA	NA
918	220.2	220.25	394.141	396.148	160.083	20270.4	1	1	Tier 2	Alanyl-Alanine	AN00738000	HMDB0028680		5484352	5	21.6				NA	NA	NA	NA	NA	NA	NA	NA	NA	NA	NA	NA	NA	NA	NA	NA	0.941	0.608	0.523	1.256	1.006	1.384	1.045	0.947	0.624	0.524	0.383	0.88	1.407	1.256
919	220.3	220.4	371.106	373.113	137.047	16217.4	1	1	Tier 3 zero-reaction								5	16	351	NA	NA	NA	NA	NA	NA	NA	NA	NA	NA	NA	NA	NA	NA	NA	NA	NA	NA	NA	NA	NA	NA	NA	NA	NA	NA	NA	NA	NA	NA
920	220.3	220.1	597.031	599.034	362.973	9096.07	1	1	Tier 3 only two-reaction								0	0	25	NA	NA	NA	NA	NA	NA	NA	NA	NA	NA	NA	NA	NA	NA	NA	NA	2.577	2.451	2.282	2.587	2.018	2.717	3.351	3.555	1.953	2.382	2.089	2.205	2.309	2.449
921	220.4	220.6	460.151	462.159	226.093	12726.5	1	1	Tier 2	Isomer 1 of Porphobilinogen	AN01658000	HMDB0000245	C00931	1021	6.07	1				NA	NA	NA	NA	NA	NA	NA	NA	NA	NA	NA	NA	NA	NA	NA	NA	NA	NA	NA	NA	NA	NA	NA	NA	NA	NA	NA	NA	NA	NA
922	220.5	90.15	394.142	396.149	160.084	23356	1	1	Tier 2	D-Alanyl-D-alanine	BM00738003	HMDB0003459	C00993	5460362	3.29	20				0.781	0.595	0.6	0.875	0.687	0.902	0.66	0.54	2.023	1.52	1.528	1.266	1.09	1.25	1.169	0.879	NA	NA	NA	NA	NA	NA	NA	NA	NA	NA	NA	NA	NA	NA
923	220.6	90.875	464.184	466.19	230.126	5060.5	1	1	Tier 2	Valyl-Hydroxyproline	AN01711001	HMDB0029128		10242944	7.85	8.3				NA	1.803	NA	6.951	7.432	4.334	11.87	19.328	7.45	NA	4.579	2.589	NA	7.051	1.374	NA	1.3	1.223	1.275	1.505	1.713	1.434	NA	NA	NA	0.741	NA	NA	NA	NA
924	220.6	89	600.201	602.207	366.143	161590	1	1	Tier 2	Tetrahydropentoxyline	AN03582000	HMDB0029992		192669	4.91	9.5				0.719	0.51	0.539	0.821	0.749	0.757	0.591	0.491	0.899	0.791	0.817	1.131	1.14	1.121	0.982	0.935	NA	NA	NA	NA	NA	NA	NA	NA	NA	NA	NA	NA	NA	NA
925	220.6	221	475.236	477.242	241.178	14757.8	1	1	Tier 3 only two-reaction								0	0	29	NA	NA	NA	NA	NA	NA	NA	NA	NA	NA	NA	NA	NA	NA	NA	NA	0.933	0.385	0.334	0.614	1.239	0.701	0.688	0.588	0.826	1.021	1.158	1.165	1.937	1.094
926	220.8	221	654.115	656.121	420.056	4989.33	1	1	Tier 3 one-reaction								0	11	160	NA	NA	NA	NA	NA	NA	NA	NA	NA	NA	NA	NA	NA	NA	NA	NA	NA	NA	NA	NA	NA	NA	NA	NA	NA	NA	NA	NA	NA	NA
927	220.8	221	320.634	322.641	173.152	64305.4	2	2	Tier 3 one-reaction								0	5	48	NA	NA	NA	NA	NA	NA	NA	NA	NA	NA	NA	NA	NA	NA	NA	NA	1.403	0.293	0.112	0.991	0.707	0.875	NA	NA	0.705	0.714	0.573	0.263	0.257	0.249
928	220.8	90.8	536.227	538.234	302.169	5143	1	1	Tier 1	Glutaminyl-Arginine	AN02742002	HMDB0028791		25216500	5.46	2.1				NA	NA	NA	NA	NA	NA	NA	NA	NA	NA	NA	NA	NA	NA	NA	NA	NA	NA	NA	NA	NA	NA	NA	NA	NA	NA	NA	NA	NA	NA
929	220.8	90.1	524.169	526.174	290.11	5569.5	1	1	Tier 2	N-Succinyl-LL-2,6-diaminoheptanedioic acid	BM02554000	HMDB0012267	C04421	440333	8.35	14.7				0.77	0.766	0.944	0.8	1.012	1.011	NA	NA	1.07	0.904	0.95	1.087	1.053	1.046	0.998	0.804	NA	NA	NA	NA	NA	NA	NA	NA	NA	NA	NA	NA	NA	NA
930	221	90.8	679.226	681.233	445.168	16391	1	1	Tier 2	Tetrahydrofolic acid	AN04262000	HMDB0001846	C00101	5460413	4.76	49.5				1.02	1.235	1.078	1.296	1.16	1.161	1.585	1.776	1.721	1.57	1.264	1.721	1.519	1.777	1.108	0.99	NA	NA	NA	NA	NA	NA	NA	NA	NA	NA	NA	NA	NA	NA
931	221	221.525	480.143	482.149	246.084	51609.5	1	1	Tier 2	Isomer 2 of L-alpha-Aspartyl-L-hydroxyproline	AN01900001	HMDB0011160		132990981	1.63	70.8				0.932	1.31	1.502	1.088	1.348	0.731	1.644	1.658	1.687	1.634	1.671	1.374	1.393	1.117	1.108	1.155	0.672	0.442	0.497	0.899	0.77	0.742	0.409	1.001	0.988	1.106	0.978	1.312	1.428	1.196
932	221.1	90.8	677.219	679.225	443.161	33812	1	1	Tier 2	Dihydrofolic acid	AN04244000	HMDB0001056	C00415	135398604	8.51	12				NA	NA	NA	NA	NA	NA	NA	NA	NA	NA	NA	NA	NA	NA	NA	NA	NA	NA	NA	NA	NA	NA	NA	NA	NA	NA	NA	NA	NA	NA
933	221.1	220.2	353.15	355.159	119.092	32183.6	1	1	Unidentified											NA	NA	NA	1.298	1.212	NA	1.511	NA	1.828	1.796	1.726	2.188	2.031	2.035	1.695	1.892	0.567	0.433	0.261	0.852	0.738	0.898	NA	1.277	1.551	1.247	1.15	2.072	2.116	1.702
934	221.3	229.05	389.127	391.133	155.068	101441	1	1	Tier 2	Isomer 3 of Histidine	AN00684000	HMDB0000177		773	1.38	9.2				0.735	0.816	0.765	0.894	0.981	0.877	1.006	1.277	0.953	0.782	0.855	0.963	0.97	0.901	0.846	0.867	0.658	0.754	0.6	1.172	0.743	1.211	1.018	0.278	2.22	1.614	1.207	1.982	2.774	1.688
935	221.4	90.8	498.165	500.172	264.107	6023	1	1	Tier 2	Thiamine	AN02176000	HMDB0000235	C00378	1130	6.93	7.4				NA	NA	NA	NA	NA	NA	NA	NA	NA	NA	NA	NA	NA	NA	NA	NA	NA	NA	NA	NA	NA	NA	NA	NA	NA	NA	NA	NA	NA	NA
936	221.4	220.6	309.128	311.134	75.0692	441832	1	1	Tier 2	(R)-1-Aminopropan-2-ol	AN00077000		C03194	439938	3.52	31.3				0.955	0.719	0.789	0.85	1.025	1.124	1.068	0.981	1.12	1.041	1.06	1.124	1.225	0.917	0.892	1.024	0.823	0.715	0.744	1.081	0.769	1.179	1.03	0.885	0.992	1.053	1	1.251	1.413	0.966
937	221.5	90.8	749.234	751.241	515.176	4648	1	1	Tier 2	N-Acetyl-10-Formyltetrahydrofolic acid	PR04710001				0.27	10.2				NA	NA	NA	NA	NA	NA	NA	NA	NA	NA	NA	NA	NA	NA	NA	NA	NA	NA	NA	NA	NA	NA	NA	NA	NA	NA	NA	NA	NA	NA
938	221.6	221.4	495.088	497.095	261.03	9907.09	1	1	Tier 2	Isomer 2 of L-Tyrosine O-sulfate	AN02113000	HMDB0155722		514186	2.09	62.6				NA	NA	NA	NA	NA	NA	NA	NA	NA	NA	NA	NA	NA	NA	NA	NA	1.116	0.34	0.254	1.325	0.926	1.395	0.773	0.624	0.76	0.707	0.61	0.799	1.05	0.888
939	221.6	222.15	307.075	309.082	73.0164	62932.3	1	1	Tier 3 one-reaction								0	2	251	1.364	0.385	0.071	1.536	0.659	1.255	1.027	0.474	0.213	0.238	0.186	0.248	0.389	0.48	0.515	0.506	NA	NA	NA	NA	NA	NA	NA	NA	NA	NA	NA	NA	NA	NA
940	221.7	228.85	321.091	323.099	87.0325	76246.5	1	1	Tier 2	Isomer 1 of Aminoacrylic acid	AN00113000		C20253	46173136	1.91	11.3				1.029	1.083	1.243	0.899	0.747	1.15	0.887	0.718	0.59	0.511	0.46	0.832	0.794	0.622	0.572	0.568	NA	NA	NA	NA	NA	NA	NA	NA	NA	NA	NA	NA	NA	NA
941	221.8	218.7	377.613	379.62	143.555	26370.5	1	1	Unidentified											1.009	0.864	0.848	0.959	1.097	0.96	0.755	0.743	0.787	0.781	0.753	1.013	0.971	0.991	0.98	0.964	0.154	0.429	0.484	0.792	1.015	0.399	1.011	0.59	0.759	0.703	0.559	1.193	1.207	1.183
942	221.8	236.35	436.189	438.196	202.13	137669	1	1	Tier 2	Isomer 1 of Isoleucyl-Alanine	AN01324002	HMDB0028900		5246009	6.1	62.4				1.684	1.317	1.29	1.388	1.458	1.39	1.153	0.983	0.565	0.466	0.498	0.52	0.539	0.661	0.523	0.592	1.575	1	0.971	1.48	1.197	1.484	1.041	0.851	0.642	0.463	0.403	0.623	0.676	0.758
943	221.9	221.5	499.082	501.086	265.023	8498.1	1	1	Tier 3 one-reaction								0	1	44	1.308	1.632	1.738	1.316	1.389	1.475	2.356	3.443	2.269	1.832	1.71	1.536	1.807	1.322	1.253	1.097	1.184	1.687	1.393	1.3	0.975	1.423	1.851	1.909	1.22	0.968	0.921	1.481	1.387	1.338
944	221.9	221.2	445.153	447.159	211.095	16231.1	1	1	Tier 3 one-reaction								0	29	313	NA	NA	NA	NA	NA	NA	NA	NA	NA	NA	NA	NA	NA	NA	NA	NA	0.824	1.017	1.122	0.981	1.377	1.083	1.943	1.329	1.847	0.999	1.023	1.298	1.04	1.179
945	221.9	90.975	429.132	431.139	195.074	39606.4	1	1	Tier 2	6-(Hydroxymethyl)-7,8-dihydropterin	AN01232000		C01300	135398568	9.3	23.5				0.898	0.728	0.501	0.639	NA	1.12	NA	NA	1.2	0.953	0.844	0.808	0.824	1.079	0.953	0.848	NA	NA	NA	1.075	0.95	NA	11.489	NA	NA	NA	0.913	1.462	1.795	1.58
946	221.9	90.4	478.2	480.206	244.142	88262.2	1	1	Tier 2	Leucyl-Hydroxyproline	AN01876003	HMDB0028930		20847829	3.52	42.1				0.986	0.718	0.557	1.021	0.741	1.101	0.79	0.611	0.95	0.95	0.807	1.06	0.93	0.946	0.853	0.763	NA	NA	NA	NA	NA	NA	NA	NA	NA	NA	NA	NA	NA	NA
947	222	221.95	454.056	456.061	219.998	8917.86	1	1	Tier 3 only two-reaction								0	0	64	NA	NA	NA	NA	NA	NA	NA	NA	NA	NA	NA	NA	NA	NA	NA	NA	0.911	1.168	1.807	1.076	1.832	1.114	2.218	1.732	0.463	0.449	0.223	0.623	0.231	0.484
948	222.1	218.4	447.07	449.077	213.012	22826	1	1	Tier 3 one-reaction								0	2	39	1.152	0.942	1.373	1.076	0.926	1.097	1.308	1.208	0.135	0.106	0.125	0.239	0.227	0.232	0.252	0.23	NA	NA	NA	NA	NA	NA	NA	NA	NA	NA	NA	NA	NA	NA
949	222.1	231.925	428.127	430.134	194.069	412376	1	1	Tier 1	4-Aminohippuric acid	AN01217000	HMDB0001867		2148	0.03	4.8				1.383	0.349	0.07	1.545	0.672	1.24	1.006	0.504	0.209	0.294	0.188	0.246	0.415	0.505	0.533	0.54	0.993	1.06	0.563	1.406	1.098	2.002	1.422	1.436	1.766	1.256	0.781	1.984	2.02	1.367
950	222.2	222.45	377.613	379.62	287.11	67921.8	2	2	Tier 3 zero-reaction								1	11	321	0.945	0.774	0.761	0.968	1.179	0.961	0.819	0.763	0.826	0.772	0.791	0.963	1	1.01	0.911	0.936	NA	NA	NA	NA	NA	NA	NA	NA	NA	NA	NA	NA	NA	NA
951	222.2	222.75	490.046	492.053	255.988	6863.58	1	1	Tier 3 one-reaction								0	3	73	NA	NA	NA	NA	NA	NA	NA	NA	NA	NA	NA	NA	NA	NA	NA	NA	0.495	0.468	0.517	0.695	0.453	0.554	0.661	0.409	1.208	0.956	0.785	1.24	1.091	0.878
952	222.2	222.4	354.101	356.107	120.042	95867.9	1	1	Tier 3 zero-reaction								8	35	699	NA	NA	NA	NA	NA	NA	NA	NA	NA	NA	NA	NA	NA	NA	NA	NA	0.592	0.608	0.644	0.506	0.826	0.455	0.686	0.623	0.595	0.679	0.707	0.542	0.292	0.553
953	222.3	90.85	420.157	422.164	186.098	14711	1	1	Tier 1	Prolyl-Alanine	AN01106001	HMDB0029010		418041	8.47	1.3				0.786	0.66	0.645	0.933	0.884	0.956	0.878	0.79	1	1.01	0.974	1.055	1.061	0.961	0.942	0.922	NA	NA	NA	NA	NA	NA	NA	NA	NA	NA	NA	NA	NA	NA
954	222.3	88.65	494.159	496.166	260.101	123382	1	1	Tier 2	Hydroxyprolyl-Glutamic acid	AN02107000	HMDB0028862		61161456	9.46	57.9				NA	0.762	0.65	0.964	0.826	NA	NA	NA	NA	0.846	0.834	1.11	1.018	0.897	0.373	NA	NA	NA	NA	NA	NA	NA	NA	NA	NA	NA	NA	NA	NA	NA
955	222.4	222.8	499.231	501.241	265.172	6261	1	1	Tier 3 one-reaction								0	1	14	NA	NA	NA	NA	NA	NA	NA	NA	NA	NA	NA	NA	NA	NA	NA	NA	NA	NA	NA	NA	NA	NA	NA	NA	NA	NA	NA	NA	NA	NA
956	222.4	90.8	479.198	481.204	245.14	8963	1	1	Tier 1	Asparaginyl-Isoleucine	AN01890000	HMDB0028734		56991460	6.09	2.5				NA	0.528	0.755	0.887	0.804	1.095	NA	NA	1.2	0.896	1.044	0.999	NA	1.087	1.113	0.864	NA	NA	NA	NA	NA	NA	NA	NA	NA	NA	NA	NA	NA	NA
957	222.4	225.2	341.114	343.12	214.112	7364.67	2	2	Tier 3 only two-reaction								0	0	87	NA	NA	NA	NA	NA	NA	NA	NA	NA	NA	NA	NA	NA	NA	NA	NA	0.944	1.232	0.95	1.13	0.774	1.321	1.57	1.395	1.078	0.519	0.272	1.978	1.619	1.341
958	222.6	221.45	553.149	555.155	319.09	44898.4	1	1	Tier 3 one-reaction								0	8	293	NA	NA	NA	NA	NA	NA	NA	NA	NA	NA	NA	NA	NA	NA	NA	NA	0.711	0.844	0.819	0.22	0.097	0.891	1.248	1.374	1.656	1.186	1.435	0.094	2.601	2.277
959	222.9	223.4	394.174	396.184	160.116	11539	1	1	Unidentified											NA	NA	NA	NA	NA	NA	NA	NA	NA	NA	NA	NA	NA	NA	NA	NA	NA	NA	NA	NA	NA	NA	NA	NA	NA	NA	NA	NA	NA	NA
960	223.2	224	418.082	420.088	184.023	9500	1	1	Tier 3 one-reaction								0	3	142	1.539	1.333	0.902	0.303	1.311	0.34	1.021	1.753	NA	0.992	0.936	0.605	1.072	0.701	0.76	1.064	NA	NA	NA	NA	NA	NA	NA	NA	NA	NA	NA	NA	NA	NA
961	223.3	223.9	328.643	330.649	189.169	33927	2	2	Unidentified											NA	NA	NA	NA	NA	NA	NA	NA	NA	NA	NA	NA	NA	NA	NA	NA	NA	NA	NA	NA	NA	NA	NA	NA	NA	NA	NA	NA	NA	NA
962	223.3	223.4	327.643	329.65	187.169	263324	2	2	Tier 3 zero-reaction								2	3	31	NA	NA	NA	NA	NA	NA	NA	NA	NA	NA	NA	NA	NA	NA	NA	NA	1.344	0.239	0.081	0.602	0.385	0.569	0.718	0.367	1.092	1.008	0.744	0.454	0.311	0.39
963	223.3	226.25	458.642	460.648	224.584	8247.33	1	1	Unidentified											NA	NA	NA	NA	NA	NA	NA	NA	NA	NA	NA	NA	NA	NA	NA	NA	0.701	0.721	0.63	0.768	0.623	1.385	1.459	0.967	1.304	0.536	0.534	1.557	1.065	1.088
964	223.6	222.85	404.126	406.134	170.068	69220	1	1	Tier 3 one-reaction								0	17	323	NA	NA	NA	NA	NA	NA	NA	NA	NA	NA	NA	NA	NA	NA	NA	NA	0.61	0.382	0.395	0.79	0.659	1.381	1.233	0.981	1.568	1.013	0.897	1.175	0.825	0.923
965	223.7	90.9	453.168	455.175	219.109	140892	1	1	Tier 1	Pantothenic acid	AN01565000	HMDB0000210	C00864	6613	5.52	4.5				1.043	1.632	1.77	0.739	1.296	0.82	1.232	1.718	0.798	0.987	1.233	0.5	0.624	0.529	0.704	0.761	NA	NA	NA	NA	NA	NA	NA	NA	NA	NA	NA	NA	NA	NA
966	223.9	224.6	460.199	462.204	226.141	12038	1	1	Tier 3 only two-reaction								0	0	23	NA	NA	NA	NA	NA	NA	NA	NA	NA	NA	NA	NA	NA	NA	NA	NA	NA	NA	NA	NA	NA	NA	NA	NA	NA	NA	NA	NA	NA	NA
967	224	88.5	494.157	496.165	260.099	9872.5	1	1	Tier 2	L-alpha-glutamyl-L-hydroxyproline	AN02107001	HMDB0011161		25227055	8.08	65.4				NA	0.68	0.638	0.963	0.758	NA	NA	NA	NA	NA	0.835	1.077	1.12	NA	NA	0.706	NA	NA	NA	NA	NA	NA	NA	NA	NA	NA	NA	NA	NA	NA
968	224.1	225.1	381.146	383.154	147.087	112011	1	1	Unidentified											1.313	1.994	1.101	0.943	0.876	1.043	0.856	0.831	1.373	1.307	1.302	1.506	1.495	1.556	1.317	1.295	NA	NA	NA	NA	NA	NA	NA	NA	NA	NA	NA	NA	NA	NA
969	224.1	225.25	384.621	386.628	150.563	22079.8	1	1	Unidentified											0.656	0.551	0.518	1.138	0.995	0.969	0.755	0.521	0.698	0.644	0.727	1.129	1.185	1.169	0.98	0.959	NA	NA	NA	NA	NA	NA	NA	NA	NA	NA	NA	NA	NA	NA
970	224.4	225.1	441.115	443.121	207.057	110729	1	1	Tier 3 one-reaction								0	22	341	0.439	0.46	0.454	0.559	0.659	0.455	0.451	0.407	0.963	0.91	0.942	1.362	1.451	1.46	1.417	1.456	NA	NA	NA	NA	NA	NA	NA	NA	NA	NA	NA	NA	NA	NA
971	224.7	224.75	388.096	390.102	154.038	27143.7	1	1	Tier 3 zero-reaction								1	19	296	NA	NA	NA	NA	NA	NA	NA	NA	NA	NA	NA	NA	NA	NA	NA	NA	0.906	0.883	0.743	5.135	1.131	1.307	6.223	9.499	6.397	5.458	5.018	2.216	6.53	3.007
972	224.7	88.525	475.175	477.181	241.117	286512	1	1	Tier 2	Tetrahydrobiopterin	AN01838000	HMDB0000027	C00272	44257	6.05	32.4				NA	NA	NA	NA	NA	NA	NA	NA	NA	NA	NA	NA	NA	NA	NA	NA	1.288	1.182	1.21	1.005	0.773	NA	NA	0.776	0.629	0.815	NA	0.725	0.618	0.896
973	224.7	90.9	501.155	503.161	267.097	68002	1	1	Tier 1	Adenosine	AN02208000	HMDB0000050	C00212	60961	0.75	6.1				NA	NA	NA	NA	NA	NA	NA	NA	NA	NA	NA	NA	NA	NA	NA	NA	NA	NA	NA	NA	NA	NA	NA	NA	NA	NA	NA	NA	NA	NA
974	224.8	224.9	474.171	476.178	240.113	674728	1	1	Tier 3 one-reaction								0	18	412	NA	NA	NA	NA	NA	NA	NA	NA	NA	NA	NA	NA	NA	NA	NA	NA	1.117	1.099	0.603	0.887	0.331	0.674	0.906	0.644	1.764	1.736	1.489	1.415	0.825	1.703
975	224.9	90.95	381.112	383.118	147.053	60770.5	1	1	Tier 1	O-Acetyl-L-serine	AN00583002	HMDB0003011	C00979	99478	0.89	4.4				0.876	0.466	0.382	0.96	0.887	1.05	0.797	0.531	0.991	0.942	0.914	1.172	1.126	1.084	1.021	1.014	NA	NA	NA	NA	NA	NA	NA	NA	NA	NA	NA	NA	NA	NA
976	224.9	90.9	390.101	392.105	312.085	5005	2	2	Tier 2	N-Acetyl-D-Lombricine	PR02872000				5.13	44.8				1.215	1.432	NA	0.826	6.934	1.003	NA	1.742	NA	1.372	NA	4.724	1.132	1.242	1.051	1.279	NA	NA	NA	NA	NA	NA	NA	NA	NA	NA	NA	NA	NA	NA
977	225	225.65	442.153	444.159	208.094	31712.3	1	1	Tier 3 one-reaction								0	26	508	0.531	1.15	1.426	0.934	1.006	1.241	1.225	1.63	1.341	1.13	1.164	1.676	1.404	2.063	1.331	1.272	1.015	1.039	1.133	1.354	0.695	1.885	1.676	1.29	1.222	1.108	0.713	0.815	NA	0.914
978	225	90.95	498.134	500.141	264.076	6342	1	1	Tier 1	Aspartyl-Methionine	AN02172000	HMDB0028759		21488123	2.8	5.7				0.618	NA	0.663	0.772	0.949	NA	NA	NA	1.279	1.243	0.847	1.579	NA	1.199	1.006	NA	NA	NA	NA	NA	NA	NA	NA	NA	NA	NA	NA	NA	NA	NA
979	225	223.7	459.142	461.151	450.168	6382.5	2	2	Tier 3 one-reaction								0	1	105	NA	NA	NA	NA	NA	NA	NA	NA	NA	NA	NA	NA	NA	NA	NA	NA	0.937	0.676	0.887	1.137	0.967	1.326	1.787	1.939	1.235	1.032	0.769	1.796	1.616	1.499
980	225.7	226.6	412.105	414.112	178.046	36660.7	1	1	Tier 3 zero-reaction								5	56	551	NA	NA	NA	NA	NA	NA	NA	NA	NA	NA	NA	NA	NA	NA	NA	NA	NA	NA	NA	NA	NA	NA	NA	NA	NA	NA	NA	NA	NA	NA
981	225.7	227.15	468.077	470.084	234.019	10860.6	1	1	Tier 3 one-reaction								0	4	180	0.883	0.722	0.558	0.783	0.454	0.621	0.576	0.454	1.43	1.207	0.977	1.605	1.142	0.92	0.813	0.722	NA	NA	NA	NA	NA	NA	NA	NA	NA	NA	NA	NA	NA	NA
982	225.7	223.25	384.112	386.117	150.053	61171	1	1	Tier 3 zero-reaction								10	64	777	NA	NA	NA	NA	NA	NA	NA	NA	NA	NA	NA	NA	NA	NA	NA	NA	0.14	0.146	0.146	0.371	0.121	0.774	0.816	0.769	0.456	0.381	0.589	NA	0.339	0.369
983	225.9	226.2	430.118	432.123	196.06	20843.1	1	1	Tier 3 zero-reaction								8	48	551	NA	NA	NA	NA	NA	NA	NA	NA	NA	NA	NA	NA	NA	NA	NA	NA	1.057	0.828	0.806	1.268	0.821	1.062	1.115	1.047	0.955	0.624	0.603	1.265	1	1.302
984	225.9	227.2	618.165	620.171	384.107	21963.8	1	1	Tier 2	5-(3',4'-Dihydroxyphenyl)-gamma-valerolactone-4'-O-glucuronide	AN03768001	HMDB0059989		124202077	2.09	63.7				2.732	2.399	1.344	0.74	0.522	1.034	0.807	0.728	0.513	0.474	0.542	0.397	0.443	0.198	0.192	0.136	NA	NA	NA	NA	NA	NA	NA	NA	NA	NA	NA	NA	NA	NA
985	225.9	226.825	368.113	370.121	134.055	67191	1	1	Tier 1	2-Deoxy-D-ribose	AN00441002	HMDB0003224	C01801	9828112	8.48	1.4				0.857	1.743	1.668	0.918	1.73	1.271	1.533	2.016	1.995	1.749	1.199	1.274	1.619	1.016	0.993	1.077	0.945	0.808	0.878	0.883	0.82	0.986	0.509	0.937	1.31	1.469	1.421	1.364	1.106	0.861
986	225.9	91	420.158	422.163	186.1	18538	1	1	Tier 1	Alanyl-Proline	AN01106000	HMDB0028695		83525	0.59	5.5				NA	NA	NA	NA	NA	NA	NA	NA	NA	NA	NA	NA	NA	NA	NA	NA	NA	NA	NA	NA	NA	NA	NA	NA	NA	NA	NA	NA	NA	NA
987	225.9	227	480.18	482.186	246.122	147062	1	1	Tier 1	Isoleucyl-Aspartic acid	AN01906006	HMDB0028903		14304554	0.95	3.5				0.586	0.477	0.472	1.131	0.95	0.784	0.65	0.521	1.324	1.018	1.016	1.043	0.941	1.564	1.361	1.098	NA	NA	NA	NA	NA	NA	NA	NA	NA	NA	NA	NA	NA	NA
988	226.1	226.6	362.069	364.075	128.011	22858.4	1	1	Tier 3 one-reaction								0	8	227	NA	NA	NA	NA	NA	NA	NA	NA	NA	NA	NA	NA	NA	NA	NA	NA	1.655	1.774	1.054	0.407	0.689	2.665	2.647	0.969	0.399	0.311	0.351	0.407	0.432	0.385
989	226.1	227.95	366.1	368.108	132.042	79792.6	1	1	Tier 3 zero-reaction								7	65	697	0.848	0.833	0.809	0.731	0.846	0.748	0.838	0.971	0.904	1.021	1.029	0.799	0.887	0.799	0.822	0.843	NA	NA	NA	NA	NA	NA	NA	NA	NA	NA	NA	NA	NA	NA
990	226.2	91	366.065	368.071	132.006	12280	1	1	Tier 2	2-Hydroxyethylenedicarboxylic acid	AN00414001		C03981	54675764	1.42	1				0.886	0.899	0.77	0.841	0.708	1.42	1.668	1.148	0.816	0.856	0.84	0.924	0.879	0.6	0.728	0.731	NA	NA	NA	NA	NA	NA	NA	NA	NA	NA	NA	NA	NA	NA
991	226.3	225.95	350.153	352.161	116.094	1.49928e+06	1	1	Tier 2	5-Aminopentanamide	AN00270000	HMDB0012176	C00990	439358	2.25	7				NA	NA	NA	NA	NA	NA	NA	NA	NA	NA	NA	NA	NA	NA	NA	NA	0.802	NA	NA	0.995	0.623	1.104	0.668	NA	0.972	0.991	0.86	1.359	1.322	1.353
992	226.5	90.8	379.131	381.139	145.073	32445.5	1	1	Tier 2	6-Amino-2-oxohexanoic acid	AN00561007	HMDB0012151	C03239	439954	4.87	2.9				0.94	0.738	0.709	1.086	1.184	1.171	1.058	1.063	0.8	0.75	0.794	0.868	1.033	0.831	0.905	0.936	NA	NA	NA	NA	NA	NA	NA	NA	NA	NA	NA	NA	NA	NA
993	226.9	227.75	514.121	516.124	280.062	36009.4	1	1	Tier 3 one-reaction								0	4	122	NA	NA	NA	NA	NA	NA	NA	NA	NA	NA	NA	NA	NA	NA	NA	NA	0.676	1.087	1.153	0.515	0.527	0.679	2.018	2.717	1.678	1.263	1.172	1.487	1.07	1.034
994	227.5	232.25	420.194	422.2	186.136	11428	1	1	Tier 3 only two-reaction								0	0	2	0.683	0.653	0.577	0.736	0.558	0.47	0.551	0.433	1.177	1.14	1.027	1.269	1.306	1.15	0.885	1.057	1.41	1.355	1.524	1.727	1.936	1.694	2.422	2.758	2.692	1.477	0.937	2.306	1.872	1.863
995	227.5	91	408.192	410.2	174.134	8114	1	1	Tier 2	Ne,Ne dimethyllysine	AN00948000	HMDB0013287	C05545	4478779	5.2	48				NA	NA	NA	NA	NA	NA	NA	NA	NA	NA	NA	NA	NA	NA	NA	NA	NA	NA	NA	NA	NA	NA	NA	NA	NA	NA	NA	NA	NA	NA
996	227.8	228.15	416.102	418.108	182.044	105382	1	1	Tier 3 zero-reaction								4	13	382	0.841	0.961	0.84	0.297	1.021	0.188	0.501	1.011	1.354	1.611	1.507	0.832	1.352	1.138	0.756	0.715	0.637	0.43	0.35	0.397	1.967	0.364	0.507	0.419	1.332	1.31	1.666	0.815	1.327	0.926
997	227.9	227.65	391.143	393.15	157.085	144452	1	1	Tier 3 one-reaction								0	12	211	NA	NA	NA	NA	NA	NA	NA	NA	NA	NA	NA	NA	NA	NA	NA	NA	0.791	0.609	0.59	0.846	0.638	1.127	1.001	0.787	1.107	1.126	1.152	1.256	0.978	0.697
998	228	228.95	556.202	558.208	322.144	138737	1	1	Tier 3 one-reaction								0	3	121	NA	NA	NA	NA	NA	NA	NA	NA	NA	NA	NA	NA	NA	NA	NA	NA	1.094	1.35	1.539	1.16	0.562	1.051	1.274	1.677	0.426	0.645	0.761	0.342	0.299	0.434
999	228	90.3	504.128	506.131	270.07	67564	1	1	Tier 2	N-Methylserotonin O-sulfate	PR02249000				0.58	7.8				11.61	13.08	11.814	13.573	15.605	14.843	19.003	27.39	19.692	12.786	9.576	16.144	15.578	12.895	8.783	6.956	NA	NA	NA	NA	NA	NA	NA	NA	NA	NA	NA	NA	NA	NA
1000	228	238.775	396.111	398.117	162.052	69417.7	1	1	Tier 3 zero-reaction								5	77	620	0.441	0.916	0.56	0.581	0.616	0.683	1.291	1.281	2.007	1.821	2.074	1.05	0.94	0.598	0.849	0.859	NA	NA	NA	NA	NA	NA	NA	NA	NA	NA	NA	NA	NA	NA
1001	228.1	225.45	342.624	344.631	108.566	16757.8	1	1	Unidentified											NA	NA	NA	NA	NA	NA	NA	NA	NA	NA	NA	NA	NA	NA	NA	NA	1.177	1.423	1.176	1.34	0.229	1.54	1.505	1.261	2.481	2.444	2.814	2.169	2.224	2.008
1002	228.2	228.2	503.124	505.13	269.065	462847	1	1	Tier 3 one-reaction								0	7	271	NA	NA	NA	NA	NA	NA	NA	NA	NA	NA	NA	NA	NA	NA	NA	NA	0.175	0.765	0.794	0.35	0.704	0.364	1.175	0.781	1.548	0.384	0.371	1.476	1.207	2.189
1003	228.7	91.1	408.156	410.164	174.098	8163	1	1	Tier 2	N2-Acetyl-(2R,4S)-2,4-Diaminopentanoic acid	PR00943006				9.88	0.6				NA	NA	NA	NA	NA	NA	NA	NA	NA	NA	NA	NA	NA	NA	NA	NA	NA	NA	NA	NA	NA	NA	NA	NA	NA	NA	NA	NA	NA	NA
1004	228.7	230	520.127	522.134	286.069	23014.2	1	1	Tier 2	Isomer 1 of Diphenol glucuronide	AN02485001	HMDB0059998		124202060	0.04	55.5				1.674	1.441	0.951	1.183	0.69	0.969	1.002	0.388	0.897	0.7	0.483	0.977	0.775	0.614	0.61	0.52	NA	NA	NA	NA	NA	NA	NA	NA	NA	NA	NA	NA	NA	NA
1005	228.7	230.05	365.613	367.62	131.555	10441.3	1	1	Unidentified											0.61	0.616	0.583	0.38	0.52	0.485	0.769	0.63	1.787	1.299	1.412	0.979	1.128	0.877	1.206	1.372	NA	NA	NA	NA	NA	NA	NA	NA	NA	NA	NA	NA	NA	NA
1006	228.8	230.2	478.2	480.206	244.142	128902	1	1	Tier 2	Isoleucyl-Hydroxyproline	AN01876002	HMDB0028908		61158802	1.3	31.4				NA	NA	NA	NA	NA	NA	NA	NA	NA	NA	NA	NA	NA	NA	NA	NA	NA	NA	NA	NA	NA	NA	NA	NA	NA	NA	NA	NA	NA	NA
1007	228.9	230.3	449.164	451.171	215.105	36424	1	1	Tier 3 one-reaction								0	3	99	NA	NA	NA	NA	NA	NA	NA	NA	NA	NA	NA	NA	NA	NA	NA	NA	NA	NA	NA	NA	NA	NA	NA	NA	NA	NA	NA	NA	NA	NA
1008	229	230.4	514.192	516.203	280.134	13328	1	1	Tier 3 one-reaction								0	2	57	NA	NA	NA	NA	NA	NA	NA	NA	NA	NA	NA	NA	NA	NA	NA	NA	NA	NA	NA	NA	NA	NA	NA	NA	NA	NA	NA	NA	NA	NA
1009	229	230.4	457.566	459.571	223.507	8236	1	1	Unidentified											NA	NA	NA	NA	NA	NA	NA	NA	NA	NA	NA	NA	NA	NA	NA	NA	NA	NA	NA	NA	NA	NA	NA	NA	NA	NA	NA	NA	NA	NA
1010	229	91.15	482.057	484.063	247.998	89366.2	1	1	Tier 2	Homogentisic acid 2-O-sulfate	PR01931000				2.83	19.7				1.66	1.684	1.575	1.084	1.074	0.99	0.937	0.827	0.687	0.677	0.634	0.801	0.594	0.423	0.388	0.376	NA	NA	NA	NA	NA	NA	NA	NA	NA	NA	NA	NA	NA	NA
1011	229.1	231.4	277.101	279.107	43.0424	38745.8	1	1	Tier 3 one-reaction								0	4	291	NA	NA	NA	NA	NA	NA	NA	NA	NA	NA	NA	NA	NA	NA	NA	NA	0.773	0.715	0.53	0.437	0.62	0.799	0.761	1.074	0.612	0.93	1.045	0.752	0.885	0.804
1012	229.2	90.375	450.167	452.175	216.109	11258.2	1	1	Tier 1	Prolyl-Threonine	AN01516001	HMDB0029027		18218237	0.64	4.4				0.315	NA	0.3	0.983	0.332	0.539	0.569	0.566	1.212	1.183	1.042	0.892	0.836	1.26	1.191	1.154	0.604	NA	0.812	0.88	0.748	NA	NA	NA	0.825	0.636	0.513	0.749	NA	NA
1013	229.2	230.7	668.27	672.283	201.16	34429.5	1	2	Tier 3 only two-reaction								0	0	19	NA	NA	NA	NA	NA	NA	NA	NA	NA	NA	NA	NA	NA	NA	NA	NA	NA	NA	NA	NA	NA	NA	NA	NA	NA	NA	NA	NA	NA	NA
1014	229.3	230.8	451.189	453.196	217.13	17572	1	1	Tier 3 zero-reaction								1	22	237	NA	NA	NA	NA	NA	NA	NA	NA	NA	NA	NA	NA	NA	NA	NA	NA	NA	NA	NA	NA	NA	NA	NA	NA	NA	NA	NA	NA	NA	NA
1015	229.3	229.6	418.155	420.161	184.096	427509	1	1	Tier 3 one-reaction								0	6	235	NA	NA	NA	NA	NA	NA	NA	NA	NA	NA	NA	NA	NA	NA	NA	NA	1.238	1.603	0.945	0.681	0.787	1.097	0.851	1.06	0.64	1.081	1.4	0.729	0.912	0.919
1016	229.4	231.9	348.629	350.635	114.57	12031.8	1	1	Unidentified											NA	NA	NA	NA	NA	NA	NA	NA	NA	NA	NA	NA	NA	NA	NA	NA	2.085	0.348	0.16	1.831	0.382	2.551	2.812	3.206	0.569	0.332	0.583	2.799	1.35	0.391
1017	229.4	231.55	301.076	303.082	134.035	5191.67	2	2	Tier 3 one-reaction								0	1	21	NA	NA	NA	NA	NA	NA	NA	NA	NA	NA	NA	NA	NA	NA	NA	NA	1.687	1.176	0.851	0.792	2.881	0.712	1.115	1.88	0.767	0.989	0.844	1.013	0.859	0.894
1018	229.5	92.45	429.113	431.119	195.054	660688	1	1	Tier 2	Dopaquinone	AN01229001	HMDB0001229	C00822	439316	8.4	15.7				0.464	1.59	0.87	0.882	1.03	0.669	1.208	0.703	0.83	0.915	0.874	1.11	1.173	0.638	0.689	0.584	NA	NA	NA	NA	NA	NA	NA	NA	NA	NA	NA	NA	NA	NA
1019	229.5	91.1	553.173	555.181	319.114	4553.5	1	1	Tier 1	Tryptophyl-Aspartic acid	AN02961001	HMDB0029079		14717801	9.3	3.3				0.763	NA	NA	1.259	1.037	NA	NA	NA	NA	1.06	0.967	1.425	1.165	1.157	0.94	0.854	NA	NA	NA	NA	NA	NA	NA	NA	NA	NA	NA	NA	NA	NA
1020	229.5	231.5	457.064	459.07	223.005	16930	1	1	Tier 3 only two-reaction								0	0	14	1.015	1.615	1.333	0.513	0.586	1.045	2.015	2.659	1.294	0.804	1.268	0.547	0.68	0.443	0.593	0.583	NA	NA	NA	NA	NA	NA	NA	NA	NA	NA	NA	NA	NA	NA
1021	229.5	231.1	686.245	688.256	452.187	18325	1	1	Tier 3 one-reaction								0	3	199	NA	NA	NA	NA	NA	NA	NA	NA	NA	NA	NA	NA	NA	NA	NA	NA	NA	NA	NA	NA	NA	NA	NA	NA	NA	NA	NA	NA	NA	NA
1022	229.6	228.3	514.198	516.205	280.14	43617.4	1	1	Tier 1	Tyrosyl-Valine	AN02409000	HMDB0029118		14767562	5.24	7.1				NA	NA	NA	NA	NA	NA	NA	NA	NA	NA	NA	NA	NA	NA	NA	NA	NA	NA	NA	0.718	0.628	0.934	0.793	0.528	0.912	1.168	1.365	1.305	1.279	1.748
1023	229.6	242.8	351.136	353.144	117.077	89893.1	1	1	Tier 2	Isomer 2 of 5-Aminopentanoic acid	AN00277004	HMDB0003355	C00431	138	3.43	19.2				1.168	1.244	1.171	1.315	1.341	1.47	1.604	1.59	0.522	0.653	0.598	0.673	0.905	0.651	0.654	0.689	1.122	1.138	1.054	1.244	1.237	1.524	1.222	0.564	1.063	1.215	1.148	1.811	1.774	1.291
1024	229.7	231.325	457.064	459.07	446.011	7908.04	2	2	Tier 3 one-reaction								0	3	96	1.015	1.615	1.377	0.542	0.586	1.192	2.015	2.886	1.294	0.924	1.104	0.547	0.68	0.443	0.593	0.583	0.835	1.193	1.285	0.718	1.138	1.274	1.275	1.629	1.122	1.12	1.338	1.33	1.244	1.212
1025	229.7	90.8	486.168	488.176	252.11	18126.5	1	1	Tier 1	Phenylalanyl-Serine	AN01996001	HMDB0029004		193508	7.85	1.4				NA	NA	NA	NA	NA	NA	NA	NA	NA	NA	NA	NA	NA	NA	NA	NA	NA	NA	NA	NA	NA	NA	NA	NA	NA	NA	NA	NA	NA	NA
1026	229.8	229.95	342.624	344.631	217.132	22878	2	2	Tier 3 zero-reaction								1	22	300	NA	NA	NA	NA	NA	NA	NA	NA	NA	NA	NA	NA	NA	NA	NA	NA	1.145	1.122	1.092	1.292	0.187	1.382	1.844	1.133	2.628	2.381	2.368	1.863	2.224	2.089
1027	229.8	91.1	494.195	496.201	260.136	111930	1	1	Tier 1	Isoleucyl-Glutamic acid	AN02110003	HMDB0028906		18218218	2.44	2.9				0.82	0.819	0.828	0.937	0.943	0.98	0.785	0.79	0.77	0.837	0.9	0.936	0.98	0.968	1.026	0.959	NA	NA	NA	NA	NA	NA	NA	NA	NA	NA	NA	NA	NA	NA
1028	229.9	234.1	441.151	443.158	207.092	62087	1	1	Tier 3 one-reaction								0	8	105	0.356	0.369	0.481	0.438	0.479	0.924	0.565	1.476	0.561	0.516	0.451	1.71	1.137	1.825	1.609	1.453	NA	NA	NA	NA	NA	NA	NA	NA	NA	NA	NA	NA	NA	NA
1029	230	230.65	373.625	375.63	139.566	13134.2	1	1	Unidentified											NA	NA	NA	NA	NA	NA	NA	NA	NA	NA	NA	NA	NA	NA	NA	NA	0.547	0.534	0.479	0.975	1.337	1.049	NA	2.189	1.882	1.423	0.82	1.213	1.219	1.192
1030	230	91.1	470.141	472.147	236.083	4975	1	1	Tier 2	N-formylkynurenine	AN01778000	HMDB0001200	C02700	910	6.16	0.5				NA	NA	NA	NA	NA	NA	NA	NA	NA	NA	NA	NA	NA	NA	NA	NA	NA	NA	NA	NA	NA	NA	NA	NA	NA	NA	NA	NA	NA	NA
1031	230.1	92.2	566.206	568.212	332.148	7669.5	1	1	Tier 1	Glutaminyl-tryptophan	AN03144000	HMDB0028808		25176542	0.42	5.9				NA	NA	NA	NA	NA	NA	NA	NA	NA	NA	NA	NA	NA	NA	NA	NA	1.004	0.612	0.237	0.965	0.641	1.139	0.89	0.548	0.694	0.601	0.557	0.961	1.526	1.028
1032	230.1	230.75	567.164	569.17	333.106	21528	1	1	Tier 3 one-reaction								0	11	317	NA	NA	NA	NA	NA	NA	NA	NA	NA	NA	NA	NA	NA	NA	NA	NA	0.657	0.556	0.49	0.64	0.568	0.875	0.921	0.658	1.105	0.906	0.835	1.498	1.506	1.331
1033	230.1	231.7	337.609	339.615	103.551	9290.67	1	1	Unidentified											NA	NA	NA	NA	NA	NA	NA	NA	NA	NA	NA	NA	NA	NA	NA	NA	NA	NA	NA	NA	NA	NA	NA	NA	NA	NA	NA	NA	NA	NA
1034	230.2	227.95	497.257	499.263	263.199	17534.8	1	1	Tier 3 only two-reaction								0	0	39	NA	NA	NA	NA	NA	NA	NA	NA	NA	NA	NA	NA	NA	NA	NA	NA	0.268	0.123	0.084	0.53	0.336	0.452	0.551	0.289	0.863	1.025	0.743	1.148	0.717	1.134
1035	230.2	232.1	450.097	452.103	216.038	134926	1	1	Tier 3 one-reaction								0	5	322	NA	NA	NA	NA	NA	NA	NA	NA	NA	NA	NA	NA	NA	NA	NA	NA	0.652	0.934	0.422	0.709	1.626	1.191	1.933	1.197	0.799	0.576	0.676	0.835	0.805	0.828
1036	230.3	90.15	451.099	453.106	217.041	22364.5	1	1	Tier 2	Tyramine O-sulfate	AN01526000	HMDB0006409		153005	1.85	20.1				0.625	0.545	0.526	1.161	1.257	1.005	0.937	0.844	2.026	1.706	1.541	0.703	0.67	0.33	0.313	0.364	NA	NA	NA	NA	NA	NA	NA	NA	NA	NA	NA	NA	NA	NA
1037	230.5	232.2	503.175	507.184	36.0656	60475	1	2	Unidentified											NA	NA	NA	NA	NA	NA	NA	NA	NA	NA	NA	NA	NA	NA	NA	NA	NA	NA	NA	NA	NA	NA	NA	NA	NA	NA	NA	NA	NA	NA
1038	230.8	91.2	378.184	380.19	144.125	141006	1	1	Tier 2	N-Acetyl-Cadaverine	AN00553001	HMDB0002284		189087	3.67	41.6				1.339	1.21	1.146	0.814	0.883	1.515	1.72	1.695	0.481	0.485	0.476	0.647	0.85	0.795	0.912	0.951	NA	NA	NA	NA	NA	NA	NA	NA	NA	NA	NA	NA	NA	NA
1039	230.8	91.2	569.119	571.124	335.06	4466	1	1	Tier 2	7,8-Dihydroneopterin 2'-phosphate	AN03171001		C20566	52940252	6.07	23.8				NA	NA	NA	NA	NA	NA	NA	NA	NA	NA	NA	NA	NA	NA	NA	NA	NA	NA	NA	NA	NA	NA	NA	NA	NA	NA	NA	NA	NA	NA
1040	230.8	231.15	378.184	380.191	144.126	107610	1	1	Tier 2	1-(3-Aminopropyl)-4-aminobutanal	AN00553000	HMDB0012135		19913541	0.7	9.2				1.304	1.279	1.121	0.888	0.878	1.518	1.792	1.684	0.483	0.495	0.503	0.665	0.871	0.802	0.854	0.984	1.349	1.019	0.969	0.914	0.738	1.715	1.56	1.434	0.556	0.537	0.571	1.033	1.191	1.173
1041	230.9	233.7	421.118	423.123	187.059	15893.2	1	1	Tier 3 one-reaction								0	2	191	NA	NA	NA	NA	NA	NA	NA	NA	NA	NA	NA	NA	NA	NA	NA	NA	1.106	0.856	0.849	1.799	0.803	1.899	1.243	0.997	0.532	0.364	0.397	1.078	0.679	1.085
1042	230.9	90.95	480.179	482.186	246.121	49779.5	1	1	Tier 1	Leucyl-Aspartic acid	AN01906007	HMDB0028925		3328705	2.85	3.6				0.629	0.566	0.515	1.047	0.872	0.758	0.61	0.527	1.215	0.988	1.05	1.12	1.1	1.227	1.16	0.95	NA	NA	NA	NA	NA	NA	NA	NA	NA	NA	NA	NA	NA	NA
1043	230.9	233.05	512.184	514.191	278.126	84488.3	1	1	Tier 2	Leucyl-Methionine sulfoxide	AN02382001			91746314	7.4	6.9				0.869	0.663	0.589	0.997	0.801	0.965	0.818	0.666	1	0.928	0.841	1.037	0.955	0.918	0.8	0.72	NA	NA	NA	NA	NA	NA	NA	NA	NA	NA	NA	NA	NA	NA
1044	231	90	380.128	382.134	146.07	8099.5	1	1	Tier 1	L-Isoglutamine	BM00574006		C16673	445883	2.72	3				0.884	1.021	0.904	0.974	1.1	1.088	0.907	1.388	1.311	1.191	1.191	1.124	1.11	0.955	0.94	0.866	NA	NA	NA	NA	NA	NA	NA	NA	NA	NA	NA	NA	NA	NA
1045	231.1	231.25	386.092	388.099	152.034	455238	1	1	Tier 1	Xanthine	AN00646000	HMDB0000292	C00385	1188	1.37	7.6				NA	NA	NA	NA	NA	NA	NA	NA	NA	NA	NA	NA	NA	NA	NA	NA	1.175	0.776	0.694	0.407	1.216	0.624	0.614	0.753	0.934	1.294	1.195	0.754	1.548	1.288
1046	231.1	92.45	361.096	363.102	127.038	39782.5	1	1	Tier 2	5-Amino-4-imidazole carboxylic acid	AN00356000		C05516	117	0.94	6.4				0.124	0.092	0.092	0.221	0.235	0.215	0.261	0.274	0.198	0.13	NA	0.315	NA	0.285	0.146	0.193	NA	NA	NA	NA	NA	NA	NA	NA	NA	NA	NA	NA	NA	NA
1047	231.1	91.2	361.096	363.103	254.076	25873	2	2	Tier 2	L-Arginine phosphate	AN02016000	HMDB0029438	C05945	92150	3.15	42.6				NA	NA	NA	NA	NA	NA	NA	NA	NA	NA	NA	NA	NA	NA	NA	NA	NA	NA	NA	NA	NA	NA	NA	NA	NA	NA	NA	NA	NA	NA
1048	231.2	232.95	287.601	289.607	107.085	9177.17	2	2	Tier 3 only two-reaction								0	0	1	0.108	NA	NA	1.856	0.864	0.562	0.187	NA	0.173	0.179	NA	1.515	0.993	1.658	1.025	0.747	NA	NA	NA	NA	NA	NA	NA	NA	NA	NA	NA	NA	NA	NA
1049	231.3	233.25	378.067	380.072	144.009	180348	1	1	Tier 3 one-reaction								0	2	55	0.571	0.834	0.758	0.644	0.853	0.67	0.932	1.041	0.74	0.904	0.828	0.688	0.76	0.864	0.74	0.729	NA	NA	NA	NA	NA	NA	NA	NA	NA	NA	NA	NA	NA	NA
1050	231.3	232.7	335.118	337.124	101.059	78258.9	1	1	Tier 3 one-reaction								0	5	128	NA	NA	NA	NA	NA	NA	NA	NA	NA	NA	NA	NA	NA	NA	NA	NA	1.5	0.987	0.752	1.319	1.206	1.878	0.826	0.983	0.916	1.015	1.048	1.577	2.473	1.897
1051	231.7	233.5	334.638	336.644	100.579	70568.7	1	1	Unidentified											NA	NA	NA	NA	NA	NA	NA	NA	NA	NA	NA	NA	NA	NA	NA	NA	NA	NA	NA	NA	NA	NA	NA	NA	NA	NA	NA	NA	NA	NA
1052	231.9	234.3	397.088	399.095	163.03	26179.4	1	1	Tier 3 zero-reaction								1	12	229	0.764	0.683	0.894	0.962	1.048	0.638	0.738	0.919	0.879	0.915	0.814	0.966	0.934	0.93	0.821	0.844	NA	NA	NA	NA	NA	NA	NA	NA	NA	NA	NA	NA	NA	NA
1053	232	233.85	432.133	434.139	198.075	51181.9	1	1	Tier 2	5-Acetylamino-6-amino-3-methyluracil	AN01267000	HMDB0004400	C16366	88299	0.33	15.8				1.837	1.799	1.869	1.151	1.606	1.348	1.4	1.583	2.994	0.829	0.561	0.333	0.326	0.751	0.889	0.573	NA	NA	NA	NA	NA	NA	NA	NA	NA	NA	NA	NA	NA	NA
1054	232	234.45	371.072	373.079	137.014	17967.4	1	1	Tier 3 one-reaction								0	9	237	0.947	0.72	0.902	1.048	0.797	1.189	0.895	0.433	1.102	0.933	0.685	1.154	0.966	0.739	0.64	0.617	NA	NA	NA	NA	NA	NA	NA	NA	NA	NA	NA	NA	NA	NA
1055	232	90.25	392.127	394.135	158.069	16538	1	1	Tier 2	5-Hydroxyectoine	AN00716000		C16432	12011795	2.78	0.2				0.165	0.15	0.186	0.768	2.241	0.142	NA	0.533	0.58	0.747	0.84	0.602	1.699	1.787	1.051	1.209	NA	NA	NA	NA	NA	NA	NA	NA	NA	NA	NA	NA	NA	NA
1056	232	90.9	460.163	462.169	226.105	6299.5	1	1	Tier 2	Carnosine	AN01660003	HMDB0000033	C00386	439224	1.87	39.8				2.052	1.711	0.397	NA	2.182	0.757	3.18	3.317	2.591	NA	0.379	NA	0.64	0.95	NA	0.2	NA	NA	NA	NA	NA	NA	NA	NA	NA	NA	NA	NA	NA	NA
1057	232	233.9	433.19	435.196	199.132	34144	1	1	Tier 3 one-reaction								0	1	86	NA	NA	NA	NA	NA	NA	NA	NA	NA	NA	NA	NA	NA	NA	NA	NA	0.81	0.152	NA	1.119	0.198	1.238	0.711	NA	0.83	0.669	0.535	2.057	1.427	1.584
1058	232.5	234.45	312.091	314.098	156.066	5410.25	2	2	Tier 3 one-reaction								0	3	130	NA	NA	NA	NA	NA	NA	NA	NA	NA	NA	NA	NA	NA	NA	NA	NA	1.009	0.567	0.752	0.748	1.501	0.881	2.046	0.926	0.921	0.55	0.681	0.68	0.686	0.666
1059	232.5	235.45	319.111	321.117	85.0526	15764.2	1	1	Tier 3 zero-reaction								1	16	304	NA	NA	NA	NA	NA	NA	NA	NA	NA	NA	NA	NA	NA	NA	NA	NA	1.937	1.922	1.743	1.939	1.085	1.805	0.748	0.856	0.137	0.371	0.433	0.36	0.425	0.551
1060	232.5	235.45	600.175	602.181	366.117	16167.8	1	1	Tier 3 one-reaction								0	18	348	NA	NA	NA	NA	NA	NA	NA	NA	NA	NA	NA	NA	NA	NA	NA	NA	1.287	1.468	1.434	1.192	0.938	1.371	2.018	1.816	0.95	0.49	0.858	0.787	0.719	1.114
1061	232.5	91.2	371.124	373.129	274.131	8118	2	2	Tier 2	N2-Succinyl-L-arginine	AN02322002		C03296	439968	1.9	74				NA	NA	NA	NA	NA	NA	NA	NA	NA	NA	NA	NA	NA	NA	NA	NA	NA	NA	NA	NA	NA	NA	NA	NA	NA	NA	NA	NA	NA	NA
1062	232.5	232.5	396.141	398.147	162.083	458274	1	1	Tier 3 one-reaction								0	1	59	NA	NA	NA	NA	NA	NA	NA	NA	NA	NA	NA	NA	NA	NA	NA	NA	0.195	0.02	NA	0.401	0.289	0.354	0.15	0.05	0.725	0.626	0.456	2.182	2.028	2.14
1063	232.6	222.85	467.057	469.063	232.999	6032	1	1	Tier 2	3-Hydroxyanthranilate O-sulfate	PR01738000				1.97	60.6				0.876	0.797	0.944	0.692	0.55	1.427	1.429	0.893	1.15	0.8	0.633	1.137	1.091	1.102	0.992	0.838	NA	NA	NA	NA	NA	NA	NA	NA	NA	NA	NA	NA	NA	NA
1064	233	89.225	468.144	470.15	234.085	21525.2	1	1	Tier 2	L-beta-aspartyl-L-threonine	AN01757003	HMDB0011169		53480674	3.12	15.4				0.704	0.95	1.08	0.598	0.721	0.746	0.99	1.622	1.115	0.819	0.874	0.744	1.12	1.007	0.749	0.93	NA	0.262	NA	0.342	NA	0.401	NA	0.673	1.506	1.334	NA	1.53	1.144	1.031
1065	233	91.2	478.165	480.172	244.106	11443	1	1	Tier 2	Hydroxyprolyl-Hydroxyproline	AN01874001	HMDB0028864		61159526	0.24	1.2				NA	NA	NA	NA	NA	NA	NA	NA	NA	NA	NA	NA	NA	NA	NA	NA	NA	NA	NA	NA	NA	NA	NA	NA	NA	NA	NA	NA	NA	NA
1066	233	235.15	320.143	322.149	86.0843	7606.33	1	1	Tier 3 one-reaction								0	1	96	0.869	1.224	1.034	1.05	1.189	1.221	1.742	1.918	1.524	1.239	1.267	1.658	1.356	1.846	1.39	1.364	NA	NA	NA	NA	NA	NA	NA	NA	NA	NA	NA	NA	NA	NA
1067	233	235.725	361.132	363.139	127.074	181278	1	1	Tier 3 one-reaction								0	8	176	1.57	0.784	0.799	2.231	1.755	1.668	1.027	0.733	NA	NA	NA	0.302	0.306	0.57	0.486	0.39	1.357	1.406	1.713	1.637	1.396	1.984	1.001	2.18	0.779	0.855	0.765	0.254	0.209	0.874
1068	233.1	235.8	475.101	477.108	241.042	10271.5	1	1	Tier 3 one-reaction								0	8	186	1.093	1.07	0.947	1.087	1.017	0.792	0.911	0.962	1.663	1.167	1.109	1.11	1.001	0.779	0.801	0.615	NA	NA	NA	NA	NA	NA	NA	NA	NA	NA	NA	NA	NA	NA
1069	233.6	236.4	605.162	607.168	371.104	17065.9	1	1	Tier 3 one-reaction								0	3	215	0.683	0.816	0.822	0.592	0.395	0.541	0.579	0.381	1.249	0.995	0.743	1.711	1.448	0.871	0.725	0.543	NA	NA	NA	NA	NA	NA	NA	NA	NA	NA	NA	NA	NA	NA
1070	233.6	235.95	457.154	459.16	223.095	37874.4	1	1	Tier 3 one-reaction								0	19	276	0.255	0.302	0.23	1.015	1.543	0.546	1.421	0.988	0.819	0.548	0.533	1.55	1.6	1.858	1.417	1.306	NA	NA	NA	NA	NA	NA	NA	NA	NA	NA	NA	NA	NA	NA
1071	233.6	91.3	336.102	338.108	102.044	335886	1	1	Tier 2	N-Formiminoglycine	AN00178002		C02718	908	2.39	55.2				NA	NA	NA	NA	NA	NA	NA	NA	NA	NA	NA	NA	NA	NA	NA	NA	NA	NA	NA	NA	NA	NA	NA	NA	NA	NA	NA	NA	NA	NA
1072	233.6	243.9	374.614	376.62	140.556	17391.8	1	1	Unidentified											1.017	1.278	0.983	1.03	1.276	1.075	1.22	0.998	1.188	1.265	1.187	1.038	1.11	0.915	1.124	1.26	0.799	0.523	0.564	1.052	0.552	0.797	0.698	0.532	1.228	0.424	0.803	1.066	0.807	0.816
1073	233.7	91.3	623.131	625.136	389.073	16106	1	1	Tier 2	Acetyl adenylic acid	AN03822000	HMDB0006880	C05993	440867	0.65	57.6				NA	NA	NA	NA	NA	NA	NA	NA	NA	NA	NA	NA	NA	NA	NA	NA	NA	NA	NA	NA	NA	NA	NA	NA	NA	NA	NA	NA	NA	NA
1074	233.7	234.4	442.143	444.149	208.085	103819	1	1	Tier 2	Isomer 1 of Kynurenine	AN01408003	HMDB0000684	C01718	846	0.32	2.7				NA	NA	NA	NA	NA	NA	NA	NA	NA	NA	NA	NA	NA	NA	NA	NA	0.902	0.316	0.116	0.886	0.526	0.857	0.754	0.359	0.622	0.617	0.686	0.527	0.428	0.493
1075	233.8	234.95	293.096	295.102	59.0374	148622	1	1	Tier 2	Aminoacetaldehyde	AN00028000		C06735	363	1.39	3.6				NA	NA	NA	NA	NA	NA	NA	NA	NA	NA	NA	NA	NA	NA	NA	NA	0.805	0.408	0.396	0.735	0.86	0.85	0.841	0.644	1.11	0.983	0.864	0.742	0.737	0.52
1076	234.1	236.3	433.058	435.062	199	7439	1	1	Tier 3 one-reaction								0	2	34	NA	NA	NA	NA	NA	NA	NA	NA	NA	NA	NA	NA	NA	NA	NA	NA	NA	NA	NA	NA	NA	NA	NA	NA	NA	NA	NA	NA	NA	NA
1077	234.1	236.325	499.081	501.086	265.022	32500.4	1	1	Tier 3 one-reaction								0	1	41	1.463	1.87	1.988	1.487	1.593	1.585	2.268	3.353	2.013	1.718	1.642	1.516	1.796	1.346	1.258	1.24	1.097	1.506	1.248	1.056	0.817	1.231	1.414	1.736	0.776	0.817	0.913	0.859	0.962	1.039
1078	234.2	92.0875	442.143	444.15	208.084	123026	1	1	Tier 2	Formyl-5-hydroxykynurenamine	AN01408002	HMDB0012948	C05647	440743	3.98	6.4				0.504	0.536	0.453	0.679	0.568	0.65	0.595	0.51	1.17	1.39	1.303	1.4	1.127	1.352	1.405	1.142	0.968	0.3	0.116	1.268	0.775	0.86	0.163	NA	NA	NA	NA	NA	0.264	0.22
1079	234.2	237.6	431.138	433.145	197.08	231904	1	1	Tier 3 one-reaction								0	28	392	1.423	1.244	1.149	1.348	1.375	1.346	1.161	1.086	1.025	0.832	0.952	1.01	1.031	1.179	0.95	0.994	1.025	0.704	0.536	0.975	0.94	1.087	9.718	0.771	1.69	2.012	0.907	1.076	1.247	1.245
1080	234.3	90.25	539.196	541.204	305.137	5518.25	1	1	Tier 1	Tryptophyl-Threonine	AN02781001	HMDB0029093		17773480	5.43	0.1				NA	NA	NA	NA	NA	NA	NA	NA	NA	NA	NA	NA	NA	NA	NA	NA	1.142	NA	1.476	1.089	1.265	1.906	NA	NA	NA	NA	NA	NA	NA	1.242
1081	234.3	91.3	601.211	603.217	367.152	3584.5	1	1	Tier 1	Tyrosyl-Tryptophan	AN03595001	HMDB0029116		14475583	2.8	5.8				NA	NA	NA	NA	NA	NA	NA	NA	NA	NA	NA	NA	NA	NA	NA	NA	NA	NA	NA	NA	NA	NA	NA	NA	NA	NA	NA	NA	NA	NA
1082	234.4	242	382.096	384.102	148.037	206492	1	1	Tier 3 zero-reaction								6	51	554	NA	NA	NA	NA	NA	NA	NA	NA	NA	NA	NA	NA	NA	NA	NA	NA	0.634	0.563	0.55	0.751	0.649	0.74	0.91	0.617	1.406	0.977	0.913	1.494	1.051	0.85
1083	234.6	91.675	580.146	582.155	346.088	9267.5	1	1	Tier 2	3,4-Dihydroxyphenylethyleneglycol 3-O-glucuronide	PR03343000				1.2	18.9				1.556	1.256	NA	1.427	NA	2.27	1.554	NA	3.07	2.019	1.44	2.086	1.278	1	0.61	0.597	NA	NA	NA	NA	NA	NA	NA	NA	NA	NA	NA	NA	NA	NA
1084	234.7	237.7	488.184	490.191	254.126	63864.6	1	1	Tier 3 one-reaction								0	17	283	0.798	0.605	0.452	0.631	0.59	1.48	0.989	0.928	1.371	1.073	1.192	1.904	1.513	0.584	0.542	0.521	NA	NA	NA	NA	NA	NA	NA	NA	NA	NA	NA	NA	NA	NA
1085	234.8	91.3	514.165	516.171	280.107	79617	1	1	Tier 1	Phenylalanyl-Aspartic acid	AN02406001	HMDB0028991		6992643	0.61	2				0.686	0.57	0.567	1.132	0.864	0.76	0.617	0.538	1.123	0.945	1.031	1.098	1.063	1.318	1.136	1.022	NA	NA	NA	NA	NA	NA	NA	NA	NA	NA	NA	NA	NA	NA
1086	234.9	236.9	456.057	458.063	221.998	17161.2	1	1	Tier 3 only two-reaction								0	0	21	NA	NA	NA	NA	NA	NA	NA	NA	NA	NA	NA	NA	NA	NA	NA	NA	0.89	0.999	0.986	0.897	0.632	1.155	1.372	1.277	0.931	0.937	1.006	1.172	1.3	1.068
1087	235	91.3	385.106	387.115	151.048	63391	1	1	Tier 1	Guanine	AN00636000	HMDB0000132	C00242	764	5.64	1.2				NA	NA	NA	NA	NA	NA	NA	NA	NA	NA	NA	NA	NA	NA	NA	NA	NA	NA	NA	NA	NA	NA	NA	NA	NA	NA	NA	NA	NA	NA
1088	235	91.35	482.057	484.063	247.999	7964	1	1	Tier 2	3,4-Dihydroxymandelaldehyde 3-O-sulfate	PR01931004				1.1	49.7				0.874	0.719	0.595	0.763	0.676	0.9	NA	NA	1.338	0.904	0.767	1.31	1.13	0.487	0.406	0.428	NA	NA	NA	NA	NA	NA	NA	NA	NA	NA	NA	NA	NA	NA
1089	235.1	238.9	352.109	354.113	236.1	9863.5	2	2	Tier 3 zero-reaction								1	26	355	NA	NA	NA	NA	NA	NA	NA	NA	NA	NA	NA	NA	NA	NA	NA	NA	1.393	1.164	1.626	0.5	0.76	1.059	2.553	1.482	1.326	1.015	1.122	1.22	0.978	NA
1090	235.1	91.3	480.158	482.164	246.1	97522	1	1	Tier 1	Gly-Gly-Gly-Gly	AN01902000	HMDB0258893		69481	6.67	4.3				NA	NA	NA	NA	NA	NA	NA	NA	NA	NA	NA	NA	NA	NA	NA	NA	NA	NA	NA	NA	NA	NA	NA	NA	NA	NA	NA	NA	NA	NA
1091	235.2	234.7	327.083	329.089	93.0251	9087	1	1	Tier 3 one-reaction								0	3	126	0.313	0.33	0.33	0.372	0.44	0.416	0.385	0.808	0.62	0.588	0.568	1.445	1.31	1.836	1.665	1.578	NA	NA	NA	NA	NA	NA	NA	NA	NA	NA	NA	NA	NA	NA
1092	235.3	91.3	494.195	496.201	260.136	23122	1	1	Tier 1	Glutamyl-Isoleucine	AN02110005	HMDB0028822		9813855	4.43	6				0.912	1.23	1.262	1.053	1.324	1.416	1.091	1.493	0.48	0.689	0.814	0.694	0.561	0.7	0.796	0.621	NA	NA	NA	NA	NA	NA	NA	NA	NA	NA	NA	NA	NA	NA
1093	235.3	91.9	488.184	490.191	254.125	53150.2	1	1	Tier 2	L-Pyridosine	EF02022001	HMDB0029443		15664012	0.39	14.2				0.812	0.59	0.432	0.648	0.551	1.506	1.016	0.913	1.383	1.073	1.198	1.868	1.498	0.565	0.54	0.52	NA	NA	NA	NA	NA	NA	NA	NA	NA	NA	NA	NA	NA	NA
1094	235.4	251.925	389.126	391.133	155.067	39833.3	1	1	Tier 2	Isomer 4 of Histidine	AN00684000	HMDB0000177		773	4.43	25.4				1.154	1.104	1.002	1.077	1.191	1.105	1.217	1.768	1.25	0.829	0.983	1.158	1.073	0.934	1.017	0.963	1.187	1.163	1.201	1.028	0.92	1.61	1.495	2.314	1.281	0.981	0.857	1.168	1.405	1.384
1095	235.5	238.2	355.618	357.624	121.559	7053	1	1	Unidentified											NA	NA	NA	NA	NA	NA	NA	NA	NA	NA	NA	NA	NA	NA	NA	NA	0.841	0.873	1.071	0.781	0.79	1.082	1.392	0.937	0.752	1.271	1.174	1.058	0.917	1.2
1096	235.6	236.6	382.125	384.131	148.067	203228	1	1	Tier 3 one-reaction								0	1	71	NA	NA	NA	NA	NA	NA	NA	NA	NA	NA	NA	NA	NA	NA	NA	NA	0.688	0.134	0.483	1.083	0.725	0.882	0.542	0.216	0.961	0.986	0.947	1.386	1.094	0.956
1097	235.6	91.35	359.117	361.124	125.059	182005	1	1	Tier 1	5-Methylcytosine	AN00334002	HMDB0002894	C02376	65040	0.47	4.7				0.81	0.445	0.459	0.871	0.854	0.826	0.665	0.589	0.639	0.732	0.524	1.131	1.288	1.409	1.052	0.891	NA	NA	NA	NA	NA	NA	NA	NA	NA	NA	NA	NA	NA	NA
1098	235.6	238.3	364.168	366.174	130.109	15516.5	1	1	Tier 2	Isomer 1 of N-Acetylputrescine	AN00400000	HMDB0002064	C02714	122356	3.06	27				NA	NA	NA	NA	NA	NA	NA	NA	NA	NA	NA	NA	NA	NA	NA	NA	1.429	0.571	0.412	0.929	1.008	1.382	1.47	1.11	0.732	0.492	0.604	0.918	0.739	0.778
1099	235.7	237.45	500.16	502.166	266.101	67098.3	1	1	Tier 3 one-reaction								0	22	574	0.929	1.161	1.163	0.987	0.997	1.058	1.137	1.208	1.306	1.37	1.226	1.095	1.151	1.122	0.971	0.923	0.872	0.844	1.015	0.824	0.863	1.101	1.587	1.304	1.007	1.106	1.253	1.483	1.593	1.286
1100	236.1	91.4	422.172	424.18	188.113	9736	1	1	Tier 1	Valyl-Alanine	AN01133006	HMDB0029120		6992637	6.69	1.9				NA	NA	NA	NA	NA	NA	NA	NA	NA	NA	NA	NA	NA	NA	NA	NA	NA	NA	NA	NA	NA	NA	NA	NA	NA	NA	NA	NA	NA	NA
1101	236.2	250.425	567.062	569.069	333.003	9092.52	1	1	Tier 3 only two-reaction								0	0	47	2.877	4.375	5.062	2.311	3.525	3.177	5.634	8.502	4.804	4.304	4.249	2.785	2.732	2.374	2.375	2.619	0.902	1.163	1.461	1.175	1.048	1.163	1.829	1.896	1.921	1.145	1.273	1.332	1.209	1.206
1102	236.4	237.8	497.185	499.192	263.127	113261	1	1	Tier 3 one-reaction								0	1	118	NA	NA	NA	NA	NA	NA	NA	NA	NA	NA	NA	NA	NA	NA	NA	NA	0.959	0.114	0.079	1.015	0.484	0.749	0.896	0.107	0.738	0.632	0.606	1.193	1.028	1.196
1103	236.6	91.4	379.132	381.139	145.073	60122	1	1	Tier 2	2-Amino-5-oxohexanoic acid	AN00561006		C05825	440805	1.05	6.5				0.713	0.38	0.366	0.91	0.9	0.885	1.073	0.81	1.2	1.086	1.042	1.22	1.286	1.064	1.01	1.047	NA	NA	NA	NA	NA	NA	NA	NA	NA	NA	NA	NA	NA	NA
1104	236.6	250.625	565.059	567.062	331.001	14177.7	1	1	Tier 3 only two-reaction								0	0	64	2.799	3.817	3.906	3.178	3.466	3.355	5.344	7.737	4.716	3.142	2.879	3.374	3.524	3.14	2.397	1.96	1.446	1.79	1.817	1.717	1.238	1.856	2.256	2.257	1.411	1.485	1.628	1.67	1.445	1.414
1105	236.6	239.2	394.653	396.66	321.189	39843	2	2	Tier 3 one-reaction								0	2	48	NA	NA	NA	NA	NA	NA	NA	NA	NA	NA	NA	NA	NA	NA	NA	NA	NA	NA	NA	NA	NA	NA	NA	NA	NA	NA	NA	NA	NA	NA
1106	236.7	239.6	420.122	422.128	186.064	46042.2	1	1	Tier 3 one-reaction								0	16	346	0.467	0.917	0.531	0.944	0.671	0.829	0.667	0.66	1.494	1.464	1.09	1.438	1.035	1.136	0.845	0.816	NA	NA	NA	NA	NA	NA	NA	NA	NA	NA	NA	NA	NA	NA
1107	236.7	238.2	353.073	355.08	119.015	56165.2	1	1	Tier 3 only two-reaction								0	0	26	NA	NA	NA	NA	NA	NA	NA	NA	NA	NA	NA	NA	NA	NA	NA	NA	0.576	0.472	0.426	0.676	0.268	0.655	0.501	0.376	0.661	0.679	0.705	0.963	0.857	0.92
1108	236.9	239.95	399.068	401.074	165.01	112911	1	1	Tier 3 one-reaction								0	7	176	1.509	2.039	2.21	0.853	1.542	1.227	1.88	2.218	0.475	0.522	0.704	0.356	0.414	0.271	0.398	0.423	NA	NA	NA	NA	NA	NA	NA	NA	NA	NA	NA	NA	NA	NA
1109	236.9	240.05	473.087	475.093	239.029	16822.5	1	1	Tier 3 one-reaction								0	4	135	0.49	0.63	0.672	0.696	1.136	0.879	0.914	1.133	0.891	0.866	0.881	1.19	1.104	0.915	0.975	0.941	NA	NA	NA	NA	NA	NA	NA	NA	NA	NA	NA	NA	NA	NA
1110	237.1	239.8	377.613	379.62	143.555	26538.6	1	1	Unidentified											NA	NA	NA	NA	NA	NA	NA	NA	NA	NA	NA	NA	NA	NA	NA	NA	NA	NA	NA	NA	NA	NA	NA	NA	NA	NA	NA	NA	NA	NA
1111	237.3	237.55	468.656	470.663	234.598	5991.5	1	1	Unidentified											NA	NA	NA	NA	NA	NA	NA	NA	NA	NA	NA	NA	NA	NA	NA	NA	0.801	0.742	0.882	0.642	2.84	0.922	1.192	1.315	1.333	1.817	1.757	0.882	0.744	0.515
1112	237.3	91.65	351.1	353.107	117.042	15277.5	1	1	Tier 2	L-Aspartate 4-semialdehyde	AN00273002	HMDB0012249	C00441	439235	3.45	53.2				1.198	1.081	0.96	1.429	1.218	2.016	1.284	NA	1.179	1.105	1.262	1.434	1.34	1.366	1.49	1.1	NA	NA	NA	NA	NA	NA	NA	NA	NA	NA	NA	NA	NA	NA
1113	237.6	91.4	619.184	621.19	385.126	5155	1	1	Tier 2	Nocardicin G	BM03780000		C17355	13942922	7.81	14.1				NA	NA	NA	NA	NA	NA	NA	NA	NA	NA	NA	NA	NA	NA	NA	NA	NA	NA	NA	NA	NA	NA	NA	NA	NA	NA	NA	NA	NA	NA
1114	237.6	94.5	590.181	592.187	356.122	13659	1	1	Tier 2	N-Acetyl-Dihydropteroic acid	PR03469002				0.57	32.3				NA	NA	NA	NA	NA	NA	NA	NA	NA	NA	NA	NA	NA	NA	NA	NA	NA	NA	NA	NA	NA	NA	NA	NA	NA	NA	NA	NA	NA	NA
1115	237.6	238.45	377.153	379.159	143.094	95039.5	1	1	Tier 3 zero-reaction								1	19	346	0.362	0.317	0.353	0.238	0.233	3.762	4.976	3.822	0.616	0.589	0.514	0.571	0.588	0.411	0.482	0.431	0.366	0.256	0.185	0.352	0.181	3.851	3.758	3.641	0.409	0.347	0.351	0.808	0.982	0.714
1116	237.7	252.2	400.108	402.113	166.049	115874	1	1	Tier 3 zero-reaction								5	35	623	0.283	0.284	0.256	0.251	0.531	0.365	0.296	0.371	2.484	2.337	2.595	1.634	2.238	1.277	1.075	1.304	1.605	1.333	1.136	1.519	1.302	1.35	1.4	1.209	0.629	0.68	0.801	1.107	1.005	1.087
1117	237.7	240.4	418.19	420.194	184.131	13370.5	1	1	Tier 3 one-reaction								0	2	74	NA	NA	NA	NA	NA	NA	NA	NA	NA	NA	NA	NA	NA	NA	NA	NA	NA	NA	NA	NA	NA	NA	NA	NA	NA	NA	NA	NA	NA	NA
1118	237.8	240.45	472.165	474.171	238.106	43984.3	1	1	Tier 3 one-reaction								0	16	371	0.827	0.658	0.643	0.673	0.81	0.734	0.818	0.851	0.913	0.802	0.798	1.024	0.917	0.834	0.987	0.991	0.851	0.702	0.769	1.177	1.016	0.965	0.808	0.897	0.722	0.916	1.005	1.102	1.129	1.225
1119	237.9	234.95	468.154	470.162	468.192	10798.8	2	2	Tier 3 one-reaction								0	4	250	NA	NA	NA	NA	NA	NA	NA	NA	NA	NA	NA	NA	NA	NA	NA	NA	0.933	1.069	0.6	1.185	1.527	1.434	1.233	1.914	1.355	1.385	1.589	0.941	1.249	1.6
1120	238.1	240.5	372.112	374.119	138.054	60016.3	1	1	Tier 3 zero-reaction								1	17	499	NA	NA	NA	NA	NA	NA	NA	NA	NA	NA	NA	NA	NA	NA	NA	NA	1.108	0.943	0.947	1.068	1.062	1.526	0.951	0.922	0.722	1.196	1.48	1.4	1.528	1.604
1121	238.1	239.525	309.091	311.098	75.0329	708911	1	1	Tier 2	Isomer 1 of Glycine	AN00076000	HMDB0000123	C00037	750	3.55	62.4				0.881	0.944	1.022	0.827	0.915	1.049	1.08	1.301	1.183	1.102	1.24	0.964	0.982	0.827	0.954	0.939	0.455	0.113	0.051	0.623	0.377	1.172	0.592	0.325	1.435	1.256	0.863	1.618	1.455	1.097
1122	238.2	249.5	317.131	319.138	83.0728	8500.5	1	1	Tier 3 one-reaction								0	2	188	0.795	1.051	1.136	1.443	1.825	1.603	2.37	2.824	1.83	0.986	0.777	1.245	1.031	0.87	0.538	0.38	0.737	0.722	0.669	0.933	0.814	1.13	1.318	1.445	1.348	0.702	0.639	1.508	1.276	1.242
1123	238.7	241.6	396.111	398.118	162.053	110297	1	1	Tier 3 zero-reaction								5	81	736	NA	NA	NA	NA	NA	NA	NA	NA	NA	NA	NA	NA	NA	NA	NA	NA	NA	NA	NA	NA	NA	NA	NA	NA	NA	NA	NA	NA	NA	NA
1124	238.9	242.45	441.095	443.1	414.072	7611	2	2	Tier 3 one-reaction								0	1	150	1.01	0.888	0.761	0.997	1.103	0.978	1.035	1.001	1.064	0.774	0.825	1.283	1.275	1.344	1.143	0.985	NA	NA	NA	NA	NA	NA	NA	NA	NA	NA	NA	NA	NA	NA
1125	239	91.1	707.223	709.23	473.165	5017.5	1	1	Tier 2	10-Formyltetrahydrofolic acid	AN04478002	HMDB0000972	C00234	6326742	0.17	25.9				1.413	NA	1.136	0.927	NA	NA	1.64	NA	NA	1.448	NA	1.5	1.681	1.832	0.99	NA	NA	NA	NA	NA	NA	NA	NA	NA	NA	NA	NA	NA	NA	NA
1126	239	240.3	519.143	521.15	285.085	38291.5	1	1	Tier 3 one-reaction								0	22	351	0.802	0.777	0.698	1.678	1.273	0.993	1.435	1.555	0.854	0.641	0.55	1.202	1.024	0.943	0.619	0.531	0.463	0.12	NA	1.94	0.959	0.635	0.345	1.142	1.913	1.204	0.67	2.416	2.211	0.982
1127	239.1	242.35	484.092	486.098	250.034	14275.1	1	1	Tier 3 one-reaction								0	8	190	NA	NA	NA	NA	NA	NA	NA	NA	NA	NA	NA	NA	NA	NA	NA	NA	0.272	0.474	0.496	0.199	2.427	NA	0.681	1.044	1.495	0.528	0.419	0.839	1.168	1.258
1128	239.1	241.75	443.15	445.156	209.092	311134	1	1	Tier 3 one-reaction								0	12	462	NA	NA	NA	NA	NA	NA	NA	NA	NA	NA	NA	NA	NA	NA	NA	NA	1.093	1.081	1.07	0.969	1.294	0.996	1.053	0.938	0.885	0.793	0.867	1.19	0.97	1.163
1129	239.2	242	351.101	353.107	117.043	14482.1	1	1	Tier 2	Isomer 1 of L-2-Amino-3-oxobutanoic acid	AN00273001	HMDB0006454	C03508	440033	0.03	48.2				NA	NA	NA	NA	NA	NA	NA	NA	NA	NA	NA	NA	NA	NA	NA	NA	0.724	0.439	NA	0.84	0.594	1.137	1.414	1.085	1.277	1.41	1.533	0.806	0.49	0.668
1130	239.3	242.3	431.617	433.623	197.558	6685.33	1	1	Unidentified											NA	NA	NA	NA	NA	NA	NA	NA	NA	NA	NA	NA	NA	NA	NA	NA	NA	NA	NA	NA	NA	NA	NA	NA	NA	NA	NA	NA	NA	NA
1131	239.5	91.5	359.103	361.11	125.045	106311	1	1	Tier 2	Aminohydroquinone	BM00333001		C14604	3017497	5.44	42.2				1.5	1.31	1.287	NA	NA	NA	NA	NA	0.129	0.165	0.178	0.235	0.244	0.349	0.397	0.405	NA	NA	NA	NA	NA	NA	NA	NA	NA	NA	NA	NA	NA	NA
1132	239.5	242.75	337.123	339.13	103.065	1.35332e+07	1	1	Tier 1	2-Aminobutyric acid	AN00189000	HMDB0245013	C02356	6657	5.08	9.2				1.691	1.239	1.29	2.281	1.902	1.345	1.072	0.919	0.088	0.123	0.147	0.179	0.176	0.309	0.393	0.372	NA	NA	NA	NA	NA	NA	NA	NA	NA	NA	NA	NA	NA	NA
1133	239.7	242.1	440.594	442.601	206.536	9555.25	1	1	Unidentified											1.112	0.804	0.746	0.993	0.787	0.914	0.821	0.722	1.012	0.829	0.917	1.008	1.151	1.25	1.236	1.124	NA	NA	NA	NA	NA	NA	NA	NA	NA	NA	NA	NA	NA	NA
1134	239.9	90.55	373.132	375.139	139.074	28043	1	1	Tier 2	L-Histidinal	AN00493000		C01929	152657	6.86	17				1.244	1.121	0.951	1.308	1.086	1.326	1.073	NA	1.2	0.99	0.854	1.436	1.11	1.307	1.289	0.963	NA	NA	NA	NA	NA	NA	NA	NA	NA	NA	NA	NA	NA	NA
1135	240	241.3	483.205	485.211	249.147	9804.33	1	1	Tier 3 one-reaction								0	4	75	NA	NA	NA	NA	NA	NA	NA	NA	NA	NA	NA	NA	NA	NA	NA	NA	1.16	0.476	0.431	1.489	0.8	1.172	0.601	0.776	2.698	1.953	1.377	2.862	1.164	0.726
1136	240.1	243.95	561.081	563.087	327.023	5480.9	1	1	Tier 3 only two-reaction								0	0	47	0.884	0.913	1.581	0.914	1.623	0.866	1.645	1.444	0.298	0.401	0.334	0.307	NA	0.175	0.299	0.361	NA	NA	NA	NA	NA	NA	NA	NA	NA	NA	NA	NA	NA	NA
1137	240.2	244.9	381.138	383.146	294.16	11085.7	2	2	Tier 3 one-reaction								0	12	203	NA	NA	NA	NA	NA	NA	NA	NA	NA	NA	NA	NA	NA	NA	NA	NA	1.196	1.79	2.459	1.228	1.221	1.604	3.827	3.809	2.222	1.436	0.817	NA	1.094	1.391
1138	240.2	91.5	513.178	515.187	279.12	15654	1	1	Tier 1	Asparaginyl-Phenylalanine	AN02393001	HMDB0028738		18218184	6.07	2.2				NA	NA	NA	NA	NA	NA	NA	NA	NA	NA	NA	NA	NA	NA	NA	NA	NA	NA	NA	NA	NA	NA	NA	NA	NA	NA	NA	NA	NA	NA
1139	240.2	91.5	528.18	530.186	294.121	26823	1	1	Tier 1	Phenylalanyl-Glutamic acid	AN02608002	HMDB0028994		151134	3.18	1.2				NA	NA	NA	NA	NA	NA	NA	NA	NA	NA	NA	NA	NA	NA	NA	NA	NA	NA	NA	NA	NA	NA	NA	NA	NA	NA	NA	NA	NA	NA
1140	240.2	243.3	436.037	438.043	201.979	4426	1	1	Tier 3 only two-reaction								0	0	54	NA	NA	NA	NA	NA	NA	NA	NA	NA	NA	NA	NA	NA	NA	NA	NA	NA	NA	NA	NA	NA	NA	NA	NA	NA	NA	NA	NA	NA	NA
1141	240.4	243.95	376.096	378.102	142.037	88067.8	1	1	Tier 1	5-Hydroxymethyluracil	AN00526000	HMDB0000469	C03088	78168	1.05	1.1				0.822	1.075	1.094	0.753	0.988	0.74	0.999	1.226	0.795	0.928	0.958	0.575	0.582	0.728	0.884	0.927	NA	NA	NA	NA	NA	NA	NA	NA	NA	NA	NA	NA	NA	NA
1142	240.4	243.05	431.115	433.122	394.114	9898	2	2	Tier 3 one-reaction								0	13	379	0.907	0.752	0.7	0.773	0.866	0.573	0.857	0.863	1.302	0.964	1.153	1.078	1.067	1.101	0.864	1.001	NA	NA	NA	NA	NA	NA	NA	NA	NA	NA	NA	NA	NA	NA
1143	240.4	243.3	454.649	456.656	220.591	12258.7	1	1	Unidentified											0.936	0.979	1.033	0.766	0.768	0.758	1.123	1.003	1.247	1.421	1.417	1.05	1.044	0.939	1.021	1.126	NA	NA	NA	NA	NA	NA	NA	NA	NA	NA	NA	NA	NA	NA
1144	240.5	244.9	666.123	668.128	432.065	6678	1	1	Tier 3 zero-reaction								1	9	201	NA	NA	NA	NA	NA	NA	NA	NA	NA	NA	NA	NA	NA	NA	NA	NA	0.8	1.5	1.263	1.22	1.823	1.387	1.612	NA	0.553	0.506	0.484	1.046	0.88	0.995
1145	240.6	245	508.085	510.089	274.027	7581.4	1	1	Tier 3 one-reaction								0	9	168	NA	NA	NA	NA	NA	NA	NA	NA	NA	NA	NA	NA	NA	NA	NA	NA	2.041	2.162	2.03	1.316	1.379	1.087	1.397	1.34	1.345	0.984	1.109	1.278	1.309	1.156
1146	240.7	243.65	386.127	388.134	152.069	75325.9	1	1	Tier 3 zero-reaction								4	35	533	NA	NA	NA	NA	NA	NA	NA	NA	NA	NA	NA	NA	NA	NA	NA	NA	0.906	0.826	0.971	0.944	1.292	1.665	0.97	1.424	1.208	1.705	2.271	1.156	1.458	0.871
1147	240.7	243.55	440.094	442.1	412.07	25936.7	2	2	Tier 3 one-reaction								0	2	96	0.77	0.624	0.672	0.955	0.827	0.815	0.697	0.673	0.829	0.673	0.808	0.991	1.031	1.097	0.955	0.912	NA	NA	NA	NA	NA	NA	NA	NA	NA	NA	NA	NA	NA	NA
1148	240.7	243.9	434.176	436.186	200.118	27265	1	1	Tier 3 only two-reaction								0	0	54	NA	NA	NA	NA	NA	NA	NA	NA	NA	NA	NA	NA	NA	NA	NA	NA	NA	NA	NA	NA	NA	NA	NA	NA	NA	NA	NA	NA	NA	NA
1149	240.7	91.5	591.168	593.172	357.11	3477	1	1	Tier 2	Tyrosine O-glucuronide	PR03476000				7.37	36				NA	NA	NA	NA	NA	NA	NA	NA	NA	NA	NA	NA	NA	NA	NA	NA	NA	NA	NA	NA	NA	NA	NA	NA	NA	NA	NA	NA	NA	NA
1150	240.8	243.2	279.08	281.087	45.0218	227010	1	1	Tier 3 zero-reaction								1	8	274	0.345	0.254	0.288	1.95	0.904	1.68	1.039	0.495	0.519	0.413	0.338	1.396	0.846	0.993	1.164	1.087	1.006	0.504	0.409	0.757	0.779	1.116	0.806	0.76	1.227	1.063	0.952	0.9	1.412	1.137
1151	240.9	244.55	382.647	384.654	297.178	57438	2	2	Tier 3 only two-reaction								0	0	73	0.819	0.669	0.71	0.892	0.866	0.794	0.691	0.662	1.179	1.156	1.167	1.309	1.263	1.151	1.091	1.25	NA	NA	NA	NA	NA	NA	NA	NA	NA	NA	NA	NA	NA	NA
1152	241.1	240.875	404.164	406.17	170.105	43459.3	1	1	Tier 3 one-reaction								0	7	165	0.445	0.124	0.099	0.809	0.677	0.886	0.572	0.216	0.95	0.725	0.497	1.713	1.211	1.686	1.285	1.112	0.51	0.228	0.183	0.962	0.682	1.021	0.913	1.65	1.583	1.16	0.9	3.137	2.144	3.004
1153	241.1	243.55	432.087	434.093	198.029	9914.38	1	1	Tier 3 one-reaction								0	27	399	NA	NA	NA	NA	NA	NA	NA	NA	NA	NA	NA	NA	NA	NA	NA	NA	0.903	1.088	0.571	0.676	0.813	1.297	1.822	1.111	1.034	0.731	0.711	1.188	1.03	1.251
1154	241.3	242.7	376.168	378.175	142.11	85296.8	1	1	Tier 3 one-reaction								0	5	123	NA	NA	NA	NA	NA	NA	NA	NA	NA	NA	NA	NA	NA	NA	NA	NA	0.844	0.516	0.557	0.673	0.878	0.593	0.597	0.442	0.929	0.839	0.855	1.075	1.274	1.1
1155	241.3	244.6	432.17	434.176	198.112	174582	1	1	Tier 3 one-reaction								0	3	150	NA	NA	NA	NA	NA	NA	NA	NA	NA	NA	NA	NA	NA	NA	NA	NA	NA	NA	NA	NA	NA	NA	NA	NA	NA	NA	NA	NA	NA	NA
1156	241.4	241.45	408.191	410.201	174.133	7515.08	1	1	Tier 3 only two-reaction								0	0	1	NA	NA	NA	NA	NA	NA	NA	NA	NA	NA	NA	NA	NA	NA	NA	NA	1.602	0.887	0.973	1.271	0.587	1.692	1.557	4.062	2.21	1.788	1.75	2.412	2.297	2.126
1157	241.4	244.425	518.268	520.275	284.209	11110.5	1	1	Tier 3 one-reaction								0	1	29	0.655	0.183	NA	1.244	0.949	0.865	0.434	0.414	0.509	0.449	0.296	1.407	1.274	1.452	1.067	0.985	0.761	0.215	0.119	1.343	0.952	1.051	2.053	NA	NA	0.402	0.52	1.102	0.633	0.983
1158	241.4	91.6	399.122	401.129	165.063	42608.5	1	1	Tier 1	1-Methylguanine	AN00812002	HMDB0003282	C04152	70315	4.25	6.2				1.714	1.513	1.554	0.924	1.508	1.332	1.664	1.78	1.091	1.326	1.425	0.572	0.97	0.721	0.499	1.209	NA	NA	NA	NA	NA	NA	NA	NA	NA	NA	NA	NA	NA	NA
1159	241.4	91.6	579.163	581.172	345.105	4297	1	1	Tier 2	L-Noradrenaline 3-O-glucuronide	PR03330000				1.03	60.9				NA	NA	NA	NA	NA	NA	NA	NA	NA	NA	NA	NA	NA	NA	NA	NA	0.839	NA	NA	1.184	NA	1.527	1.239	NA	NA	0.736	NA	3.571	3.782	3.331
1160	241.7	245	361.132	363.139	127.073	50215.2	1	1	Tier 3 one-reaction								0	8	176	NA	NA	NA	NA	NA	NA	NA	NA	NA	NA	NA	NA	NA	NA	NA	NA	NA	NA	NA	NA	NA	NA	NA	NA	NA	NA	NA	NA	NA	NA
1161	241.7	244.05	448.189	450.196	214.13	10762.7	1	1	Tier 2	Isomer 1 of Valyl-Proline	AN01489001	HMDB0029135		9837272	3.96	41.7				NA	NA	NA	NA	NA	NA	NA	NA	NA	NA	NA	NA	NA	NA	NA	NA	1.368	2.671	1.935	2.899	1.956	2.776	4.212	2.203	2.497	1.126	1.138	1.683	3.933	2.533
1162	242	241.45	410.09	412.097	176.032	118856	1	1	Tier 2	Ascorbic acid	AN00966003	HMDB0000044	C00072	54670067	0.38	32.6				NA	NA	NA	NA	NA	NA	NA	NA	NA	NA	NA	NA	NA	NA	NA	NA	0.488	0.759	0.738	0.667	1.07	0.707	0.946	0.871	1.149	0.711	0.668	1.562	1.065	1.182
1163	242.1	245.4	436.19	438.197	202.131	331839	1	1	Tier 2	Isoleucyl-Alanine	AN01324002	HMDB0028900		5246009	0.59	39.2				NA	NA	NA	NA	NA	NA	NA	NA	NA	NA	NA	NA	NA	NA	NA	NA	NA	NA	NA	NA	NA	NA	NA	NA	NA	NA	NA	NA	NA	NA
1164	242.1	90	473.158	475.164	239.1	12522	1	1	Tier 2	Dihydrobiopterin	AN01811003	HMDB0002215	C00268	133246	2.26	11.8				NA	NA	NA	NA	NA	NA	NA	NA	NA	NA	NA	NA	NA	NA	NA	NA	NA	NA	NA	NA	NA	NA	NA	NA	NA	NA	NA	NA	NA	NA
1165	242.2	91.6	408.157	410.163	174.099	8226	1	1	Tier 1	Glycyl-Valine	AN00943002	HMDB0028854		2724807	8.12	4.4				NA	NA	NA	NA	NA	NA	NA	NA	NA	NA	NA	NA	NA	NA	NA	NA	NA	NA	NA	NA	NA	NA	NA	NA	NA	NA	NA	NA	NA	NA
1166	242.2	91.6	411.094	413.1	354.071	29242	2	2	Tier 1	Glycyl-Cysteine	AN00992001	HMDB0028838		22342009	5.14	8.4				0.864	0.84	1.084	0.732	0.887	1.02	1.488	1.534	1.259	1.179	NA	1.32	1.376	1.249	1.02	NA	NA	NA	NA	NA	NA	NA	NA	NA	NA	NA	NA	NA	NA	NA
1167	242.3	90.025	456.127	458.134	222.069	19979.4	1	1	Tier 1	Threoninyl-Cysteine	AN01608002	HMDB0029058		88082028	5.77	7.7				NA	NA	NA	NA	1.281	1.395	1.409	0.915	0.716	0.531	0.7	0.669	0.431	0.851	NA	0.715	0.6	0.68	NA	NA	NA	NA	NA	NA	1.337	1.119	1.295	NA	NA	1.262
1168	242.3	246.1	390.112	392.118	156.053	163796	1	1	Tier 3 zero-reaction								3	17	320	1.838	1.655	1.675	1.678	1.661	1.909	1.865	1.564	0.687	0.807	0.844	0.926	0.952	0.862	0.927	0.893	NA	NA	NA	NA	NA	NA	NA	NA	NA	NA	NA	NA	NA	NA
1169	242.4	246.1	460.117	462.123	226.058	39021.7	1	1	Tier 2	3-Nitrotyrosine	AN01655000	HMDB0001904		65124	0.91	59.2				0.835	0.823	0.954	0.617	0.781	0.773	1.172	1.05	1.194	1.246	1.481	0.944	1.414	1.098	0.83	1.08	NA	NA	NA	NA	NA	NA	NA	NA	NA	NA	NA	NA	NA	NA
1170	242.9	245.475	309.127	311.134	75.0683	102684	1	1	Tier 2	Isomer 1 of (R)-1-Aminopropan-2-ol	AN00077000		C03194	439938	0.64	6.5				0.886	0.687	0.63	0.763	0.846	0.838	0.733	0.733	1.332	1.274	1.289	1.432	1.498	1.439	1.254	1.37	0.667	0.476	0.532	0.82	0.45	0.802	0.587	0.564	1.271	1.241	1.186	1.607	1.369	1.429
1171	243.1	246.6	347.117	349.124	113.059	169162	1	1	Tier 3 zero-reaction								1	2	206	NA	NA	NA	NA	NA	NA	NA	NA	NA	NA	NA	NA	NA	NA	NA	NA	NA	NA	NA	NA	NA	NA	NA	NA	NA	NA	NA	NA	NA	NA
1172	243.1	245.1	597.169	599.173	363.11	30789.6	1	1	Tier 3 one-reaction								0	25	423	NA	NA	NA	NA	NA	NA	NA	NA	NA	NA	NA	NA	NA	NA	NA	NA	0.354	0.731	0.66	0.211	0.703	0.298	1.041	1.971	0.544	0.385	0.624	0.947	1.176	1.437
1173	243.3	245.9	446.183	448.19	212.124	21068.8	1	1	Tier 3 only two-reaction								0	0	19	NA	NA	NA	NA	NA	NA	NA	NA	NA	NA	NA	NA	NA	NA	NA	NA	1.376	1.614	1.351	1.137	0.896	1.697	1.619	2.46	1.806	1.339	1.532	NA	1.754	1.646
1174	243.5	247.25	392.163	394.17	158.105	47675.7	1	1	Tier 3 one-reaction								0	6	216	1.258	0.939	0.947	0.891	0.956	1.018	0.958	0.868	1.276	0.652	0.438	0.705	0.689	0.777	0.695	0.702	NA	NA	NA	NA	NA	NA	NA	NA	NA	NA	NA	NA	NA	NA
1175	243.6	91.6	464.189	466.192	230.131	4521	1	1	Tier 2	Hydroxyprolyl-Valine	AN01711000	HMDB0028876		61158071	9.31	1.6				NA	NA	NA	NA	NA	NA	NA	NA	NA	NA	NA	NA	NA	NA	NA	NA	NA	NA	NA	NA	NA	NA	NA	NA	NA	NA	NA	NA	NA	NA
1176	243.9	247.65	340.123	342.128	106.064	32079.5	1	1	Tier 3 only two-reaction								0	0	5	NA	NA	NA	NA	NA	NA	NA	NA	NA	NA	NA	NA	NA	NA	NA	NA	1.196	1.045	1.017	1.209	0.429	1.366	1.397	1.077	0.667	0.67	0.756	0.812	0.503	0.858
1177	243.9	93.9	430.098	432.105	196.04	11064	1	1	Tier 2	3-(3,4-Dihydroxyphenyl)pyruvic acid	AN01241000		C04045	165198	9.76	36				NA	NA	NA	NA	NA	NA	NA	NA	NA	NA	NA	NA	NA	NA	NA	NA	NA	NA	NA	NA	NA	NA	NA	NA	NA	NA	NA	NA	NA	NA
1178	243.9	91.6	486.17	488.175	252.111	35856	1	1	Tier 2	Tyrosyl-Alanine	AN01996003	HMDB0029098		4078684	9.7	5.3				NA	NA	NA	NA	NA	NA	NA	NA	NA	NA	NA	NA	NA	NA	NA	NA	NA	NA	NA	NA	NA	NA	NA	NA	NA	NA	NA	NA	NA	NA
1179	244	91.7	475.122	477.128	482.128	4890	2	2	Tier 2	N-[(7,8-Dihydropterin-6-yl)methyl]-4-(beta-D-ribofuranosyl)aniline 5'-phosphate	AN04536000		C20562	71296199	4.26	73.4				NA	NA	NA	NA	NA	NA	NA	NA	NA	NA	NA	NA	NA	NA	NA	NA	NA	NA	NA	NA	NA	NA	NA	NA	NA	NA	NA	NA	NA	NA
1180	244	248.1	527.22	529.226	293.162	11638.4	1	1	Tier 3 one-reaction								0	9	123	1.59	NA	0.646	0.463	NA	0.666	NA	1.2	1.403	1.297	0.781	2.065	1.729	2.111	1.538	1.3	NA	NA	NA	NA	NA	NA	NA	NA	NA	NA	NA	NA	NA	NA
1181	244.1	241.35	462.183	464.19	228.125	39554.7	1	1	Tier 3 one-reaction								0	2	42	NA	NA	NA	NA	NA	NA	NA	NA	NA	NA	NA	NA	NA	NA	NA	NA	1.108	1.191	1.134	1.031	0.395	1.722	1.671	0.945	0.684	0.717	0.765	1.073	1.06	1.061
1182	244.1	247.55	486.17	488.175	252.112	33307	1	1	Tier 2	Isomer 1 of Alanyl-Tyrosine	AN01996000	HMDB0028699		92946	2.12	0.3				NA	NA	NA	NA	NA	NA	NA	NA	NA	NA	NA	NA	NA	NA	NA	NA	1.248	0.927	0.646	1.495	1.099	1.173	2.093	1.618	1.095	0.734	0.886	1.312	1.691	1.289
1183	244.1	245.3	437.165	439.171	203.106	2.21235e+06	1	1	Tier 1	Tryptophanamide	AN01336000	HMDB0013318	C00977	89366	2.21	3.2				0.632	NA	NA	0.92	0.814	0.93	1.113	NA	0.761	0.588	NA	1.567	1.061	1.131	1.255	1.018	0.719	0.151	0.035	0.986	0.602	0.946	0.487	0.298	0.987	1.082	1.077	1.334	1.271	1.34
1184	244.2	91.7	404.078	406.084	170.02	7641	1	1	Tier 2	Gallic acid	BM00887000	HMDB0005807	C01424	370	6.15	12.5				NA	NA	NA	NA	NA	NA	NA	NA	NA	NA	NA	NA	NA	NA	NA	NA	NA	NA	NA	NA	NA	NA	NA	NA	NA	NA	NA	NA	NA	NA
1185	244.3	91.7	438.167	440.174	204.109	673022	1	1	Tier 2	N6-Acetyl-N6-hydroxy-L-lysine	AN01349000		C03955	128888	4.6	48.3				NA	NA	NA	NA	NA	NA	NA	NA	NA	NA	NA	NA	NA	NA	NA	NA	NA	NA	NA	NA	NA	NA	NA	NA	NA	NA	NA	NA	NA	NA
1186	244.5	248.2	382.096	384.102	148.037	236036	1	1	Tier 3 zero-reaction								6	56	635	NA	NA	NA	NA	NA	NA	NA	NA	NA	NA	NA	NA	NA	NA	NA	NA	NA	NA	NA	NA	NA	NA	NA	NA	NA	NA	NA	NA	NA	NA
1187	244.7	248.5	532.662	534.668	298.604	6194	1	1	Unidentified											NA	NA	NA	NA	NA	NA	NA	NA	NA	NA	NA	NA	NA	NA	NA	NA	NA	NA	NA	NA	NA	NA	NA	NA	NA	NA	NA	NA	NA	NA
1188	244.7	249.3	370.647	372.654	273.178	14945.2	2	2	Tier 3 only two-reaction								0	0	36	NA	NA	NA	NA	NA	NA	NA	NA	NA	NA	NA	NA	NA	NA	NA	NA	1.138	0.672	0.269	1.175	3.01	1.118	1.802	NA	0.752	0.407	0.172	0.549	1.579	0.67
1189	245	248.95	496.073	498.079	262.015	140885	1	1	Tier 2	3-hydroxy-3-(3-hydroxyphenyl)propanoic acid-O-sulphate	AN02127003	HMDB0059967		124202083	0.06	45				1.131	1.178	1.135	0.792	0.86	2.543	2.496	2.078	0.39	0.376	0.301	0.545	0.538	0.333	0.285	0.269	NA	NA	NA	NA	NA	NA	NA	NA	NA	NA	NA	NA	NA	NA
1190	245	91.8	454.143	456.15	220.085	23842.2	1	1	Tier 1	Methionyl-Alanine	AN01586003	HMDB0028966		14878381	8.21	2.1				0.78	0.597	0.702	0.793	NA	NA	0.85	0.623	0.43	NA	0.224	NA	1.14	1.109	0.923	0.896	NA	0.441	0.618	NA	NA	NA	1.003	1.11	0.687	NA	0.352	1.973	1.865	1.206
1191	245	249.35	526.065	528.071	292.007	6745.7	1	1	Tier 3 one-reaction								0	3	74	0.887	0.869	0.915	1.889	1.425	0.757	1.015	0.998	NA	NA	NA	NA	NA	1.092	0.974	0.823	NA	NA	NA	NA	NA	NA	NA	NA	NA	NA	NA	NA	NA	NA
1192	245.1	92.85	720.232	722.242	486.174	74436	1	1	Tier 2	Nocardicin C	BM04566000		C17351	13770100	9.82	70.8				NA	NA	NA	NA	NA	NA	NA	NA	NA	NA	NA	NA	NA	NA	NA	NA	NA	NA	NA	NA	NA	NA	NA	NA	NA	NA	NA	NA	NA	NA
1193	245.1	248.6	516.192	518.2	282.133	11978.7	1	1	Tier 3 one-reaction								0	10	303	1.194	1.044	0.941	1.088	1.242	1.199	0.907	1.024	1.173	1.034	0.837	1.43	0.993	1.431	1.223	1.163	1.156	1.206	1.066	1.165	1	1.763	1.275	1.145	1.475	1.215	1.169	1.847	1.775	1.676
1194	245.2	240.7	359.116	361.123	250.116	40154.6	2	2	Tier 3 one-reaction								0	11	347	NA	NA	NA	NA	NA	NA	NA	NA	NA	NA	NA	NA	NA	NA	NA	NA	0.869	0.567	0.54	0.926	0.853	1.069	0.721	0.678	0.711	0.625	0.598	0.751	0.982	0.887
1195	245.3	91.7	548.122	550.13	314.064	14753	1	1	Tier 2	Gentisate aldehyde 2-O-glucuronide	PR02900001				2.03	10.2				0.303	0.474	NA	0.741	0.463	0.305	0.662	0.478	0.472	0.531	0.409	1.084	0.836	0.72	0.573	0.52	NA	NA	NA	NA	NA	NA	NA	NA	NA	NA	NA	NA	NA	NA
1196	245.4	244.8	401.661	403.668	167.603	35116.2	1	1	Unidentified											NA	NA	NA	NA	NA	NA	NA	NA	NA	NA	NA	NA	NA	NA	NA	NA	0.763	0.622	0.648	0.482	0.596	0.535	0.581	0.496	0.694	0.978	0.855	0.67	0.379	0.848
1197	245.7	249.6	402.157	404.167	336.198	8621	2	2	Tier 3 one-reaction								0	2	61	NA	NA	NA	NA	NA	NA	NA	NA	NA	NA	NA	NA	NA	NA	NA	NA	NA	NA	NA	NA	NA	NA	NA	NA	NA	NA	NA	NA	NA	NA
1198	245.7	248.7	423.112	425.119	189.054	40728.5	1	1	Tier 3 only two-reaction								0	0	102	NA	NA	NA	NA	NA	NA	NA	NA	NA	NA	NA	NA	NA	NA	NA	NA	1.685	NA	NA	1.388	0.786	1.683	1.121	0.442	0.532	0.597	0.521	0.594	1.063	0.893
1199	245.8	249.7	335.11	337.119	101.052	26248	1	1	Unidentified											NA	NA	NA	NA	NA	NA	NA	NA	NA	NA	NA	NA	NA	NA	NA	NA	NA	NA	NA	NA	NA	NA	NA	NA	NA	NA	NA	NA	NA	NA
1200	245.8	249.75	448.153	450.159	214.094	36836.2	1	1	Tier 3 one-reaction								0	11	339	NA	NA	NA	NA	NA	NA	NA	NA	NA	NA	NA	NA	NA	NA	NA	NA	0.643	0.844	0.741	0.755	0.953	0.784	1.026	1.167	1.053	0.854	0.849	1.156	0.937	0.906
1201	245.9	91.35	379.131	381.139	145.073	20536.5	1	1	Tier 2	(S)-5-Amino-3-oxohexanoic acid	AN00561008	HMDB0012131	C03656	440077	2.6	2.9				0.805	1.223	1.541	0.78	0.955	1.006	1.424	1.99	1.348	1.134	1.194	0.942	0.946	0.835	0.736	0.737	NA	NA	NA	NA	NA	NA	NA	NA	NA	NA	NA	NA	NA	NA
1202	246.2	247.95	505.175	507.181	271.116	49827.6	1	1	Tier 3 one-reaction								0	12	390	NA	NA	NA	NA	NA	NA	NA	NA	NA	NA	NA	NA	NA	NA	NA	NA	0.327	0.216	0.273	0.608	0.393	0.61	0.541	0.291	1.536	1.228	1.067	1.274	0.923	1.708
1203	246.2	91.825	578.134	580.141	344.075	20699.2	1	1	Tier 2	3,4-Dihydroxymandelaldehyde 4-O-glucuronide	PR03312005				3.94	26.2				0.86	0.763	0.594	0.896	0.75	1.712	1.661	1.367	NA	0.53	NA	0.681	NA	NA	NA	NA	NA	NA	NA	NA	NA	NA	NA	NA	NA	NA	NA	NA	NA	NA
1204	246.3	250.3	323.599	325.605	179.08	8032	2	2	Tier 3 zero-reaction								3	42	622	NA	NA	NA	NA	NA	NA	NA	NA	NA	NA	NA	NA	NA	NA	NA	NA	NA	NA	NA	NA	NA	NA	NA	NA	NA	NA	NA	NA	NA	NA
1205	246.3	251.45	435.133	437.14	201.074	55342.1	1	1	Tier 3 one-reaction								0	2	264	NA	NA	NA	NA	NA	NA	NA	NA	NA	NA	NA	NA	NA	NA	NA	NA	0.859	0.919	1.358	0.337	0.372	0.868	2.558	0.958	0.622	NA	0.929	1.211	0.81	1.031
1206	246.4	91.8	579.163	581.169	345.105	5239.5	1	1	Tier 2	L-Noradrenaline 4-O-glucuronide	PR03330001				1.47	73.9				NA	NA	NA	NA	NA	NA	NA	NA	NA	NA	NA	NA	NA	NA	NA	NA	NA	NA	NA	NA	NA	NA	NA	NA	NA	NA	NA	NA	NA	NA
1207	246.5	249.55	428.127	430.134	194.069	163339	1	1	Tier 2	Isomer 1 of 4-Aminohippuric acid	AN01217000	HMDB0001867		2148	0.58	12.3				NA	NA	NA	NA	NA	NA	NA	NA	NA	NA	NA	NA	NA	NA	NA	NA	0.828	0.665	0.216	1.447	0.987	1.652	3.425	1.557	1.266	1.311	0.595	2.453	1.829	1.265
1208	246.6	91.8	525.179	527.186	291.12	5811	1	1	Tier 1	Seryl-Tryptophan	AN02566000	HMDB0029050		14409364	0.41	6.8				NA	NA	NA	NA	NA	NA	NA	NA	NA	NA	NA	NA	NA	NA	NA	NA	NA	NA	NA	NA	NA	NA	NA	NA	NA	NA	NA	NA	NA	NA
1209	246.7	91.8	480.178	482.184	246.119	8187	1	1	Tier 1	Aspartyl-Isoleucine	AN01906003	HMDB0028756		21845165	5.78	1.7				0.701	0.709	0.651	1.206	0.988	0.961	0.95	NA	1.197	0.86	1.119	0.962	1.049	1.071	1.046	0.881	NA	NA	NA	NA	NA	NA	NA	NA	NA	NA	NA	NA	NA	NA
1210	246.8	246.75	532.163	534.165	596.21	14238.5	2	2	Tier 3 one-reaction								0	11	283	NA	NA	NA	NA	NA	NA	NA	NA	NA	NA	NA	NA	NA	NA	NA	NA	1.871	2.552	2.743	1.209	1.473	2.304	1.714	2.019	1.073	0.643	0.569	1.186	1.181	1.259
1211	246.8	91.8	448.108	450.109	214.049	33249	1	1	Tier 2	2-Hydroxy-6-oxonona-2,4-diene-1,9-dioic acid	AN01483000		C04479	9543133	3.04	1.7				NA	NA	NA	NA	NA	NA	NA	NA	NA	NA	NA	NA	NA	NA	NA	NA	NA	NA	NA	NA	NA	NA	NA	NA	NA	NA	NA	NA	NA	NA
1212	246.9	92.9625	363.102	365.109	129.043	55469.5	1	1	Tier 2	4-Oxoproline	AN00380006		C01877	107541	0.83	9.1				NA	0.517	NA	0.544	0.842	0.761	0.736	0.808	0.776	0.76	0.655	0.79	0.748	0.82	0.703	NA	0.237	NA	0.219	NA	1.049	NA	NA	1.063	1.174	1.141	1.137	NA	0.673	NA
1213	247.1	92.025	392.079	394.087	158.021	28949.8	1	1	Tier 2	2-Hydroxymuconic acid	BM00711002		C02501	54675756	1.07	1				0.403	0.476	0.255	0.406	0.345	0.442	0.669	0.405	1.156	1.008	0.702	0.8	0.532	0.96	0.429	0.304	0.749	0.625	0.41	0.658	NA	0.634	NA	NA	NA	NA	NA	NA	NA	0.707
1214	247.1	251.5	520.127	522.134	286.069	289904	1	1	Tier 2	Diphenol glucuronide	AN02485001	HMDB0059998		124202060	0.57	34.3				0.471	0.398	0.329	1.631	1.066	0.526	0.434	0.375	1.494	1.39	1.106	1.325	0.837	0.515	0.453	0.359	NA	NA	NA	NA	NA	NA	NA	NA	NA	NA	NA	NA	NA	NA
1215	247.2	254.55	351.135	353.144	117.077	56967	1	1	Tier 1	5-Aminopentanoic acid	AN00277004	HMDB0003355	C00431	138	6.41	6.9				1.147	1.035	1.154	1.001	1.425	1.435	1.801	1.463	0.981	0.914	0.872	1.395	1.226	1.06	0.894	0.814	NA	NA	NA	NA	NA	NA	NA	NA	NA	NA	NA	NA	NA	NA
1216	247.2	91.8	707.22	709.226	473.162	8955	1	1	Tier 2	Folinic acid	AN04478000	HMDB0001562, HMDB0002140	C03479, D01211, D07986	135402009	5.06	36.1				NA	NA	NA	NA	NA	NA	NA	NA	NA	NA	NA	NA	NA	NA	NA	NA	NA	NA	NA	NA	NA	NA	NA	NA	NA	NA	NA	NA	NA	NA
1217	247.2	251.85	550.136	552.144	316.078	56507.5	1	1	Tier 3 one-reaction								0	9	230	1.177	1.1	1.446	1.692	1.216	1.862	2.275	1.95	1.96	1.4	1.068	1.933	1.919	1.173	0.808	0.739	NA	NA	NA	NA	NA	NA	NA	NA	NA	NA	NA	NA	NA	NA
1218	247.2	251.4	355.618	357.624	121.56	6502	1	1	Unidentified											NA	NA	NA	NA	NA	NA	NA	NA	NA	NA	NA	NA	NA	NA	NA	NA	NA	NA	NA	NA	NA	NA	NA	NA	NA	NA	NA	NA	NA	NA
1219	247.3	252.2	454.061	456.068	220.003	23433.4	1	1	Tier 3 one-reaction								0	3	99	1.355	1.187	1.05	1.054	1.019	1.575	1.54	1.331	0.568	0.622	0.565	0.95	0.961	0.254	0.243	0.253	NA	NA	NA	NA	NA	NA	NA	NA	NA	NA	NA	NA	NA	NA
1220	247.5	90.875	370.097	372.103	136.039	649320	1	1	Tier 1	Hypoxanthine	AN00459000	HMDB0000157	C00262	790	3.58	5.7				1.182	0.967	0.416	0.803	0.5	0.7	0.733	0.3	1.265	1.072	0.859	1.213	0.812	1.849	1.031	0.695	NA	NA	NA	NA	NA	NA	NA	NA	NA	NA	NA	NA	NA	NA
1221	247.7	91.8	580.147	582.155	346.089	10282	1	1	Tier 2	3,4-Dihydroxyphenylethyleneglycol 4-O-glucuronide	PR03343001				1.22	38.9				NA	NA	NA	NA	NA	NA	NA	NA	NA	NA	NA	NA	NA	NA	NA	NA	NA	NA	NA	NA	NA	NA	NA	NA	NA	NA	NA	NA	NA	NA
1222	247.8	252.3	415.108	417.113	362.099	15758	2	2	Tier 3 one-reaction								0	8	287	0.828	1.013	0.553	0.861	0.816	0.908	0.726	0.626	1.081	0.857	1.059	1.149	1.133	1.064	0.976	0.941	NA	NA	NA	NA	NA	NA	NA	NA	NA	NA	NA	NA	NA	NA
1223	247.8	247.15	425.626	427.633	191.568	6851.67	1	1	Unidentified											NA	NA	NA	NA	NA	NA	NA	NA	NA	NA	NA	NA	NA	NA	NA	NA	0.453	0.393	0.761	0.889	0.52	NA	1.035	0.813	1.7	0.972	0.858	1.44	1.388	1.153
1224	248	91.8	359.104	361.113	125.045	17984	1	1	Tier 2	4-Aminocatechol	BM00333000		C18351	151726	8.58	34.1				NA	NA	NA	NA	NA	NA	NA	NA	NA	NA	NA	NA	NA	NA	NA	NA	NA	NA	NA	NA	NA	NA	NA	NA	NA	NA	NA	NA	NA	NA
1225	248	262.5	403.143	405.15	169.085	58515.5	1	1	Tier 2	Isomer 1 of 1-methyl-histidine	AN00877001	HMDB0000001	C01152	92105	3.39	28.7				NA	NA	NA	NA	NA	NA	NA	NA	NA	NA	NA	NA	NA	NA	NA	NA	0.555	0.604	0.492	0.954	0.44	0.749	0.419	0.553	1.925	1.384	1.152	2.102	2.43	1.607
1226	248.1	252.7	399.101	401.107	165.042	274389	1	1	Tier 3 zero-reaction								3	17	297	0.666	0.582	0.398	0.432	0.527	0.975	1.089	0.825	1.097	0.985	1.042	0.89	1.19	1.13	1.028	1.161	NA	NA	NA	NA	NA	NA	NA	NA	NA	NA	NA	NA	NA	NA
1227	248.3	253.1	416.108	418.114	364.1	5905	2	2	Tier 3 one-reaction								0	6	259	1.232	0.832	0.764	1.383	0.875	1.193	0.849	0.876	1.022	0.834	0.948	1.356	1.325	1.258	1.231	0.66	NA	NA	NA	NA	NA	NA	NA	NA	NA	NA	NA	NA	NA	NA
1228	248.3	91.55	395.126	397.134	161.068	63920	1	1	Tier 2	N-Methyl-L-glutamic acid	TM00754001	HMDB0062660	C01046	439377	6.77	22.2				0.91	NA	0.809	0.82	1.307	1.082	1.031	1.278	NA	0.67	NA	0.77	0.917	0.78	0.55	0.33	NA	NA	NA	NA	NA	NA	NA	NA	NA	NA	NA	NA	NA	NA
1229	248.3	251.3	357.067	359.072	123.009	37676.2	1	1	Tier 3 one-reaction								0	2	58	NA	NA	NA	NA	NA	NA	NA	NA	NA	NA	NA	NA	NA	NA	NA	NA	0.571	0.409	0.409	0.83	0.973	0.643	0.591	0.517	0.679	0.726	0.661	0.851	0.703	0.522
1230	248.3	253	315.109	317.116	162.101	46846.6	2	2	Tier 2	Isomer 1 of 5-Hydroxylysine	AN00774001	HMDB0000450	C16741	3032849	0.32	68				0.938	0.653	0.602	0.937	0.812	0.87	0.691	0.581	1.014	0.901	1.091	1.2	1.172	1.126	1.193	1.092	NA	NA	NA	NA	NA	NA	NA	NA	NA	NA	NA	NA	NA	NA
1231	248.4	253.2	492.143	494.149	258.084	27021.4	1	1	Tier 3 zero-reaction								3	30	487	0.902	1.25	0.985	1.006	1.159	1.099	1.139	0.975	1.102	0.896	0.87	1.108	1.008	1.064	0.908	0.914	NA	NA	NA	NA	NA	NA	NA	NA	NA	NA	NA	NA	NA	NA
1232	248.5	253.6	467.121	469.124	233.063	48935.8	1	1	Tier 3 one-reaction								0	1	108	1.133	0.859	0.897	1.042	1.413	1.029	1.742	2.67	1.527	0.42	0.502	1.088	1.023	0.789	0.201	0.16	NA	NA	NA	NA	NA	NA	NA	NA	NA	NA	NA	NA	NA	NA
1233	248.5	91.8	440.129	442.138	206.071	5776	1	1	Tier 1	Glycyl-Methionine	AN01376000	HMDB0028847		96757	7.13	3.4				NA	NA	NA	NA	NA	NA	NA	NA	NA	NA	NA	NA	NA	NA	NA	NA	NA	NA	NA	NA	NA	NA	NA	NA	NA	NA	NA	NA	NA	NA
1234	248.5	252.95	396.135	398.142	324.153	652757	2	2	Tier 3 zero-reaction								1	7	215	0.905	0.636	0.6	0.918	0.758	0.835	0.641	0.527	0.979	0.881	0.955	1.2	1.166	1.123	1.065	1.063	NA	NA	NA	NA	NA	NA	NA	NA	NA	NA	NA	NA	NA	NA
1235	248.6	253.475	465.114	467.119	231.056	21120.9	1	1	Tier 3 one-reaction								0	10	238	1.667	1.67	1.403	0.983	0.801	2.176	2.219	2.059	0.773	0.85	0.064	0.192	NA	0.049	0.796	0.526	1.85	1.484	1.384	1.331	1.779	2.613	2.345	2.303	1.391	0.768	0.676	2.025	3.179	1.327
1236	248.7	252.925	440.061	442.068	206.003	10294.7	1	1	Tier 3 only two-reaction								0	0	24	0.758	0.978	0.818	0.837	0.693	0.982	1.267	1.217	0.72	0.858	0.849	0.718	0.676	0.681	0.766	0.811	0.999	1.223	1.299	1.134	2.285	1.499	1.462	1.509	1.261	1.216	0.975	1.541	1.659	1.252
1237	248.9	247.6	345.623	347.63	111.565	12990.2	1	1	Unidentified											NA	NA	NA	NA	NA	NA	NA	NA	NA	NA	NA	NA	NA	NA	NA	NA	0.718	0.6	0.312	0.839	0.501	0.947	0.544	0.376	1.477	1	0.943	1.787	1.201	0.704
1238	248.9	253.4	481.146	483.153	247.088	324921	1	1	Tier 3 one-reaction								0	3	204	0.646	0.535	0.6	0.81	1.091	0.811	0.722	0.694	0.449	0.506	0.585	1.052	1.282	1.335	1.278	1.362	NA	NA	NA	NA	NA	NA	NA	NA	NA	NA	NA	NA	NA	NA
1239	249	93.5	417.113	419.119	183.055	5157	1	1	Tier 2	4-Pyridoxic acid	AN01065001	HMDB0000017	C00847	6723	6.87	22				1.309	1.643	1.376	1.267	1.136	1.622	2.216	1.965	1.382	1.393	1.389	NA	1.83	1.197	1.28	1.28	NA	NA	NA	NA	NA	NA	NA	NA	NA	NA	NA	NA	NA	NA
1240	249.4	93.025	484.152	486.161	250.094	11840.4	1	1	Tier 2	N-Acetyl-Formyl-5-hydroxykynurenamine	PR01970000				0.66	17.1				0.676	0.593	0.498	0.792	0.815	0.823	0.814	0.681	0.95	0.938	0.825	1.153	1.007	1.193	1.182	1.203	0.862	0.276	NA	1.271	NA	NA	NA	1.113	0.526	0.439	0.96	NA	1.161	0.973
1241	249.5	254	559.3	563.316	92.1905	5672.5	1	2	Unidentified											NA	NA	NA	NA	NA	NA	NA	NA	NA	NA	NA	NA	NA	NA	NA	NA	NA	NA	NA	NA	NA	NA	NA	NA	NA	NA	NA	NA	NA	NA
1242	249.7	254.05	345.102	347.11	111.043	55078.9	1	1	Tier 2	Isomer 1 of Cytosine	AN00233000	HMDB0000630	C00380	597	0.53	37.7				NA	NA	NA	NA	NA	NA	NA	NA	NA	NA	NA	NA	NA	NA	NA	NA	0.778	0.846	1.551	0.782	0.657	1.332	0.816	1.338	0.529	0.683	0.829	0.65	0.83	0.634
1243	249.7	91.9	468.041	470.048	233.983	12852	1	1	Tier 2	2,5-Dihydroxybenzoate 5-O-sulfate	PR01750001				1.45	46.9				0.907	0.726	0.61	0.788	0.575	1.072	0.828	0.752	1.586	1.141	0.856	1.948	1.06	0.493	0.427	0.405	NA	NA	NA	NA	NA	NA	NA	NA	NA	NA	NA	NA	NA	NA
1244	249.7	259.4	321.091	323.097	87.0323	56622.1	1	1	Tier 2	Isomer 2 of Aminoacrylic acid	AN00113000		C20253	46173136	1.64	20.8				0.762	1.001	1.078	0.739	0.865	0.865	0.99	1.245	1.019	0.903	1.24	0.875	0.843	0.736	0.838	0.758	0.393	0.832	0.622	0.824	1.486	0.785	1.429	1.136	1	0.333	0.319	1.112	0.576	1
1245	249.8	254.85	468.041	470.047	233.983	12684.1	1	1	Tier 2	2,5-Dihydroxybenzoate 2-O-sulfate	PR01750000				1.71	50				0.819	0.739	0.616	0.77	0.666	1.017	0.856	0.752	1.653	1.137	0.83	1.858	1.035	0.501	0.412	0.424	NA	NA	NA	NA	NA	NA	NA	NA	NA	NA	NA	NA	NA	NA
1246	249.8	91.25	512.151	514.157	278.092	16784	1	1	Tier 2	Methionyl-Glutamic acid	AN02376001	HMDB0028972		14843111	2.71	34.6				0.572	0.68	0.868	0.512	0.858	0.731	0.764	1.052	1.63	1.173	1.247	1.19	1.499	0.815	NA	1.337	NA	NA	NA	NA	NA	NA	NA	NA	NA	NA	NA	NA	NA	NA
1247	249.9	92.625	456.157	458.166	222.099	25341	1	1	Tier 1	Phenylalanyl-Glycine	AN01612001	HMDB0028995		6992303	3.24	8.4				1.153	1.102	0.826	1.153	1.04	1.05	1.177	0.96	1.229	1.23	1.145	1.377	1.369	1.198	1.26	1.17	1.229	0.82	0.555	1.944	1.742	1.679	1.138	0.366	NA	NA	NA	NA	0.533	0.689
1248	249.9	268.7	317.132	319.138	83.0732	7786.93	1	1	Tier 3 one-reaction								0	2	188	0.78	1.124	1.321	1.502	1.797	1.647	2.428	2.747	1.943	1.071	0.842	1.238	1.126	0.882	0.545	0.4	0.739	0.755	0.726	0.98	0.861	1.179	1.629	1.632	1.416	0.886	0.734	1.584	1.354	1.196
1249	250.1	92	407.127	409.135	173.068	6036.5	1	1	Tier 2	(2S,5S)-trans-Carboxymethylproline	BM00926005		C17366	447989	6.59	14.1				1.854	1.068	0.974	1.073	1.126	0.978	NA	NA	1.206	1.1	1.126	0.99	1.485	0.828	0.652	0.673	2.203	3.685	3.266	4.237	3.644	4.78	3.435	NA	NA	NA	1.19	1.649	1.623	1.377
1250	250.2	252	584.17	586.177	350.112	36165.7	1	1	Tier 3 one-reaction								0	14	363	NA	NA	NA	NA	NA	NA	NA	NA	NA	NA	NA	NA	NA	NA	NA	NA	0.592	NA	0.242	0.95	0.526	0.709	1.016	0.919	1.266	0.918	0.717	1.579	0.933	1.335
1251	250.3	254.8	603.151	605.154	369.092	9574.5	1	1	Tier 3 one-reaction								0	7	284	NA	NA	NA	NA	NA	NA	NA	NA	NA	NA	NA	NA	NA	NA	NA	NA	NA	NA	NA	NA	NA	NA	NA	NA	NA	NA	NA	NA	NA	NA
1252	250.3	255.2	538.138	540.144	304.079	13148.5	1	1	Tier 3 one-reaction								0	5	230	0.404	0.351	0.212	0.617	0.471	1.474	1.5	0.761	1.775	1.108	0.734	1.579	1.622	0.893	0.796	0.689	NA	NA	NA	NA	NA	NA	NA	NA	NA	NA	NA	NA	NA	NA
1253	250.5	251.075	450.205	452.211	216.146	20307.2	1	1	Tier 2	Valyl-Valine	AN01522000	HMDB0029140		107475	3.13	45.9				0.955	1.042	1.21	1.154	1.248	1.174	1.371	1.453	1.241	1.133	1.259	1.285	1.476	0.967	1.099	1.096	1.197	1.347	1.465	0.95	1.304	1.121	1.943	1.415	0.259	0.15	0.168	NA	2.073	0.157
1254	250.6	91.9	547.176	549.18	313.117	11993	1	1	Tier 2	Tyramine O-glucuronide	AN02887000	HMDB0010328	C03033	193088	4.55	8.9				NA	NA	NA	NA	NA	NA	NA	NA	NA	NA	NA	NA	NA	NA	NA	NA	NA	NA	NA	NA	NA	NA	NA	NA	NA	NA	NA	NA	NA	NA
1255	250.8	91.55	392.08	394.087	158.022	31783	1	1	Tier 2	3-Hydroxy-cis,cis-muconic acid	BM00711001		C03676	54675763	0.89	7.1				NA	NA	NA	NA	NA	NA	NA	NA	NA	NA	NA	NA	NA	NA	NA	NA	NA	NA	NA	NA	NA	NA	NA	NA	NA	NA	NA	NA	NA	NA
1256	250.8	255.4	474.067	476.073	240.009	5223.5	1	1	Tier 2	Isomer 1 of 1,2-Dihydroxynaphthalene-6-sulfonic acid	BM01817000		C16196	9543072	0.47	0.8				NA	NA	NA	NA	NA	NA	NA	NA	NA	NA	NA	NA	NA	NA	NA	NA	NA	NA	NA	NA	NA	NA	NA	NA	NA	NA	NA	NA	NA	NA
1257	250.9	93.175	496.155	498.162	262.097	17460.5	1	1	Tier 2	Hydroxyprolyl-Methionine	AN02138000	HMDB0028869		61157324	0.16	9.4				1.727	1.533	1.437	1.195	1.003	0.609	0.581	0.576	0.549	0.446	0.403	0.434	0.37	0.34	0.473	0.53	NA	NA	NA	NA	1.117	1.46	NA	NA	1.054	0.851	0.598	1.453	1.867	0.946
1258	251.1	255.5	295.084	297.091	122.051	11652	2	2	Tier 3 only two-reaction								0	0	42	0.68	NA	NA	0.92	0.634	0.898	NA	NA	0.297	0.254	0.237	2.277	2.288	1.287	1.023	0.97	0.737	NA	NA	0.574	0.647	0.486	0.205	NA	0.308	0.275	0.239	1.478	1.639	0.658
1259	251.3	255.9	356.062	358.069	122.004	14336.7	1	1	Tier 3 zero-reaction								1	4	108	NA	NA	NA	NA	NA	NA	NA	NA	NA	NA	NA	NA	NA	NA	NA	NA	NA	NA	NA	NA	NA	NA	NA	NA	NA	NA	NA	NA	NA	NA
1260	251.3	256	337.122	339.129	103.064	351322	1	1	Tier 1	3-Aminoisobutyric acid	AN00189001	HMDB0003911	C05145	64956	1.75	4.1				NA	NA	NA	NA	NA	NA	NA	NA	NA	NA	NA	NA	NA	NA	NA	NA	NA	NA	NA	NA	NA	NA	NA	NA	NA	NA	NA	NA	NA	NA
1261	251.3	256	576.154	578.16	342.095	17381	1	1	Tier 3 one-reaction								0	25	360	NA	NA	NA	NA	NA	NA	NA	NA	NA	NA	NA	NA	NA	NA	NA	NA	NA	NA	NA	NA	NA	NA	NA	NA	NA	NA	NA	NA	NA	NA
1262	251.4	255.975	416.102	418.108	182.043	50908.1	1	1	Tier 3 zero-reaction								4	12	358	2.055	2.501	2.086	0.598	2.55	0.358	0.999	2.363	1.271	1.471	1.44	0.416	1.294	1.231	0.977	0.802	1.593	0.998	0.762	0.858	3.522	0.702	6.48	0.373	1.313	1.197	1.009	0.342	0.38	0.536
1263	251.5	92	446.174	448.18	212.115	78146	1	1	Tier 1	prolyl-proline	AN01464000	HMDB0011180		11622593	2.04	4.3				NA	NA	NA	NA	NA	NA	NA	NA	NA	NA	NA	NA	NA	NA	NA	NA	NA	NA	NA	NA	NA	NA	NA	NA	NA	NA	NA	NA	NA	NA
1264	251.6	266.275	567.13	569.136	333.072	11576.1	1	1	Tier 3 one-reaction								0	9	212	1.004	0.714	0.712	0.863	1.548	1.016	0.975	1.622	1.46	0.836	0.769	1.443	1.192	1.094	1.071	0.991	0.36	0.587	0.621	0.627	0.841	0.804	1.847	2.087	2.041	0.979	0.552	1.546	1.84	1.728
1265	251.7	92	439.096	441.102	205.037	12448	1	1	Tier 1	Xanthurenic acid	AN01356001	HMDB0000881	C02470	5699	0.99	2.4				0.695	0.633	0.559	1.173	0.921	1.013	0.892	0.854	0.743	0.813	0.699	1.115	1.044	1.11	0.745	0.6	NA	NA	NA	NA	NA	NA	NA	NA	NA	NA	NA	NA	NA	NA
1266	251.8	99	593.178	595.186	359.12	5634.83	1	1	Tier 2	Normetanephrine O-glucuronide	PR03514000				3.75	19.2				NA	NA	NA	NA	NA	NA	NA	NA	NA	NA	NA	NA	NA	NA	NA	NA	0.719	0.21	0.412	0.966	0.935	0.835	0.823	0.676	1.149	0.663	0.753	1.206	0.968	0.862
1267	251.8	253.925	468.169	470.175	234.111	34088.2	1	1	Tier 3 one-reaction								0	11	356	0.962	0.874	0.87	0.968	1.111	0.982	1.039	0.75	1.268	1.129	1.213	1.306	1.356	1.189	1.101	1.06	0.903	0.809	0.78	0.856	0.801	0.86	0.843	0.726	1.406	1.137	1.025	1.318	1.319	1.282
1268	251.9	256.9	383.105	385.112	149.047	100721	1	1	Tier 3 zero-reaction								1	16	270	0.667	0.385	0.293	1.104	0.5	0.999	0.717	0.478	0.89	0.922	0.651	1.262	1.107	1.048	1.084	1.096	NA	NA	NA	NA	NA	NA	NA	NA	NA	NA	NA	NA	NA	NA
1269	252.2	91.15	323.106	325.113	89.0472	129328	1	1	Tier 1	N-Methyl-Glycine	AN00124004	HMDB0000271	C00213	1088	2.77	0.1				1.321	1.852	2.669	0.675	0.826	1.73	1.542	2.239	0.43	0.511	0.5	0.576	0.568	0.552	0.49	0.503	NA	NA	NA	NA	NA	NA	NA	NA	NA	NA	NA	NA	NA	NA
1270	252.3	259.725	680.072	682.077	446.013	31643.2	1	1	Tier 3 one-reaction								0	4	96	0.727	0.936	0.955	0.691	0.688	1.063	1.336	1.273	0.899	0.742	0.868	0.997	0.942	0.859	0.864	0.854	0.821	0.887	0.971	0.846	1.285	0.863	1.155	1.065	1.014	0.937	0.88	0.99	0.805	0.857
1271	252.3	92	586.183	588.193	352.125	3824	1	1	Tier 2	Serotonin O-glucuronide	PR03420000				7	9.4				NA	NA	NA	NA	NA	NA	NA	NA	NA	NA	NA	NA	NA	NA	NA	NA	NA	NA	NA	NA	NA	NA	NA	NA	NA	NA	NA	NA	NA	NA
1272	252.4	257.2	340.618	342.624	106.56	10843	1	1	Unidentified											NA	NA	NA	NA	NA	NA	NA	NA	NA	NA	NA	NA	NA	NA	NA	NA	NA	NA	NA	NA	NA	NA	NA	NA	NA	NA	NA	NA	NA	NA
1273	252.4	255.7	474.167	476.175	240.109	17550.5	1	1	Tier 3 only two-reaction								0	0	7	NA	NA	NA	NA	NA	NA	NA	NA	NA	NA	NA	NA	NA	NA	NA	NA	0.457	0.424	0.493	0.732	0.841	0.742	1.088	0.494	1.727	0.613	0.688	1.526	1.146	1.019
1274	252.4	258.65	644.032	646.035	409.973	5348	1	1	Tier 3 one-reaction								0	4	25	2.002	2.521	2.402	1.815	2.278	2.239	3.144	4.409	2.503	2.095	1.955	2.363	2.239	2.004	1.402	1.465	NA	NA	NA	NA	NA	NA	NA	NA	NA	NA	NA	NA	NA	NA
1275	252.5	258.95	336.611	338.617	102.553	10374	1	1	Unidentified											0.153	0.257	0.14	1.271	1.35	0.426	0.543	0.471	0.572	0.59	0.465	1.168	1.13	1.338	1.437	1.33	NA	NA	NA	NA	NA	NA	NA	NA	NA	NA	NA	NA	NA	NA
1276	252.7	257.7	483.096	485.103	249.038	27422.6	1	1	Tier 3 zero-reaction								1	8	128	0.856	0.461	0.525	1.297	1.169	1.192	0.614	0.362	0.268	0.24	0.234	0.873	0.787	1.162	1.175	0.689	NA	NA	NA	NA	NA	NA	NA	NA	NA	NA	NA	NA	NA	NA
1277	252.8	251.5	513.195	515.201	279.137	31251.5	1	1	Tier 3 one-reaction								0	1	39	NA	NA	NA	NA	NA	NA	NA	NA	NA	NA	NA	NA	NA	NA	NA	NA	NA	NA	NA	NA	0.585	NA	0.736	0.979	0.88	0.958	1.101	1.291	1.131	1.065
1278	252.8	258.85	283.033	285.038	48.9746	22944.2	1	1	Unidentified											3.445	5.003	6.014	3.014	2.995	3.625	6.274	8.806	4.481	4.618	5.238	3.191	4.167	3.215	2.946	3.498	NA	NA	NA	NA	NA	NA	NA	NA	NA	NA	NA	NA	NA	NA
1279	252.8	258.65	682.078	684.079	448.019	9699.11	1	1	Tier 3 only two-reaction								0	0	53	4.264	5.66	4.4	4.922	5.906	6.069	8.339	10.083	6.98	4.228	4.183	5.725	5.888	4.934	3.613	2.843	NA	NA	NA	NA	NA	NA	NA	NA	NA	NA	NA	NA	NA	NA
1280	252.9	91.55	514.198	516.205	280.14	14824.2	1	1	Tier 1	Valyl-Tyrosine	AN02409001	HMDB0029139		7009554	3.85	7.3				NA	NA	NA	NA	NA	NA	NA	NA	NA	NA	NA	NA	NA	NA	NA	NA	NA	0.196	NA	NA	NA	0.3	NA	0.59	0.985	1.366	1.557	1.193	1.207	1.19
1281	253.1	92	520.17	522.175	286.111	4847	1	1	Tier 1	Histidinyl-Methionine	AN02491000	HMDB0028891		7408103	0.68	2.2				NA	NA	NA	NA	NA	NA	NA	NA	NA	NA	NA	NA	NA	NA	NA	NA	NA	NA	NA	NA	NA	NA	NA	NA	NA	NA	NA	NA	NA	NA
1282	253.1	259	621.016	623.019	386.958	9354.58	1	1	Tier 3 only two-reaction								0	0	12	1.99	2.458	2.592	1.925	2.263	2.16	3.344	4.701	2.924	2.169	2.063	2.506	2.407	2.227	1.723	1.463	NA	NA	NA	NA	NA	NA	NA	NA	NA	NA	NA	NA	NA	NA
1283	253.2	258.1	347.116	349.123	113.058	24233	1	1	Tier 3 only two-reaction								0	0	1	NA	NA	NA	NA	NA	NA	NA	NA	NA	NA	NA	NA	NA	NA	NA	NA	NA	NA	NA	NA	NA	NA	NA	NA	NA	NA	NA	NA	NA	NA
1284	253.4	258	418.117	420.124	184.059	54021.9	1	1	Tier 3 one-reaction								0	11	244	NA	NA	NA	NA	NA	NA	NA	NA	NA	NA	NA	NA	NA	NA	NA	NA	1.17	1.332	1.872	0.798	0.531	1.485	0.983	2.414	0.877	0.889	0.936	0.945	1.149	0.972
1285	253.5	259	447.603	449.609	213.544	11937.8	1	1	Unidentified											0.774	0.68	1.034	1.252	1.08	1.235	1.104	0.917	1.308	1.22	1.203	1.124	1.254	0.736	0.64	0.731	NA	NA	NA	NA	NA	NA	NA	NA	NA	NA	NA	NA	NA	NA
1286	253.7	92.25	548.122	550.13	314.063	11082.2	1	1	Tier 2	Gentisate aldehyde 5-O-glucuronide	PR02900002				5.14	1.7				0.554	0.65	0.4	1.1	0.989	0.539	NA	NA	0.652	0.462	NA	0.723	0.743	0.896	0.771	0.635	NA	NA	NA	NA	NA	NA	NA	NA	NA	NA	NA	NA	NA	NA
1287	253.8	91.6	480.178	482.186	246.12	55405.5	1	1	Tier 1	Aspartyl-Leucine	AN01906004	HMDB0028757		332962	3.44	0.8				0.562	0.456	0.446	1.2	0.95	0.84	0.802	0.581	1.473	1.058	1.083	0.832	0.852	1.723	1.444	1.27	NA	NA	NA	NA	NA	NA	NA	NA	NA	NA	NA	NA	NA	NA
1288	253.8	259.1	448.1	450.108	428.084	10238	2	2	Tier 3 one-reaction								0	1	188	0.742	0.7	1.043	1.189	1.097	1.127	1.037	0.872	1.547	1.132	1.383	1.334	1.204	0.789	0.671	0.766	NA	NA	NA	NA	NA	NA	NA	NA	NA	NA	NA	NA	NA	NA
1289	253.9	92	447.102	449.108	426.087	34060	2	2	Tier 2	S-Glutathionyl-L-cysteine /Cysteineglutathione disulfide	AN04120000		C05526	10455148	0.81	53.5				0.738	0.639	0.862	1.191	0.795	1.151	0.78	0.795	1.164	1.012	1.138	0.985	1.088	0.7	0.649	0.698	NA	NA	NA	NA	NA	NA	NA	NA	NA	NA	NA	NA	NA	NA
1290	254	249.975	335.106	337.114	101.048	174678	1	1	Tier 2	1-Aminocyclopropane-1-carboxylic acid	AN00171002	HMDB0036458	C01234	535	1.55	9.8				0.701	0.575	0.523	1.361	1.076	0.798	0.674	0.626	1.023	1.022	0.898	1.176	1.186	0.925	0.628	0.693	0.748	0.551	0.566	0.723	0.92	0.752	0.739	0.978	1.21	0.919	0.914	0.914	1.116	0.816
1291	254	261.95	565.059	567.062	331.001	80435.5	1	1	Tier 3 only two-reaction								0	0	65	2.247	2.846	2.99	2.128	2.502	2.579	3.82	5.329	3.063	2.48	2.522	2.68	2.838	2.343	1.825	1.684	NA	NA	NA	NA	NA	NA	NA	NA	NA	NA	NA	NA	NA	NA
1292	254.3	257.15	593.108	595.115	359.049	8207	1	1	Tier 3 one-reaction								0	3	156	NA	NA	NA	NA	NA	NA	NA	NA	NA	NA	NA	NA	NA	NA	NA	NA	0.363	0.579	0.601	0.435	0.674	0.606	NA	1.459	0.576	0.851	0.52	0.749	0.648	0.668
1293	254.3	259.35	516.096	518.102	282.037	8210.2	1	1	Tier 2	Isomer 1 of N-Acetyl-L-Cystine	TA02422000			12049111	6.12	45				0.581	0.464	0.14	0.812	0.467	1.213	1.21	NA	0.599	0.495	NA	0.449	0.621	1.85	1.426	1.381	NA	NA	NA	NA	NA	NA	NA	NA	NA	NA	NA	NA	NA	NA
1294	254.4	92.1	454.143	456.156	220.085	29953	1	1	Tier 1	Alanyl-Methionine	AN01586000	HMDB0028693		85744	9.36	2.7				0.171	NA	0.176	NA	0.209	NA	NA	NA	0.97	0.497	0.421	0.56	0.475	0.294	0.16	NA	NA	NA	NA	NA	NA	NA	NA	NA	NA	NA	NA	NA	NA	NA
1295	254.4	91.95	500.185	502.191	266.126	82874.5	1	1	Tier 1	Phenylalanyl-Threonine	AN02198001	HMDB0029005		18218233	1.13	4.7				NA	NA	NA	NA	NA	NA	NA	NA	NA	NA	NA	NA	NA	NA	NA	NA	NA	NA	NA	NA	NA	NA	NA	NA	NA	NA	NA	NA	NA	NA
1296	254.5	254.6	356.608	358.615	122.55	14832.2	1	1	Unidentified											NA	NA	NA	NA	NA	NA	NA	NA	NA	NA	NA	NA	NA	NA	NA	NA	NA	NA	NA	NA	NA	NA	0.596	0.446	1.521	1.182	1.141	1.805	2.147	1.551
1297	254.6	256.9	489.134	491.14	255.076	38414.2	1	1	Tier 3 one-reaction								0	23	559	NA	NA	NA	NA	NA	NA	NA	NA	NA	NA	NA	NA	NA	NA	NA	NA	0.435	0.657	0.741	0.521	NA	1.404	2.018	1.968	1.37	1.093	0.926	2.592	2.536	2.192
1298	254.6	269.7	473.085	475.091	239.027	51381	1	1	Tier 3 one-reaction								0	1	82	NA	NA	NA	NA	NA	NA	NA	NA	NA	NA	NA	NA	NA	NA	NA	NA	0.983	0.66	0.624	1.281	0.938	0.766	1.242	1.108	1.375	1.274	1.144	1.145	0.85	0.822
1299	254.9	91.075	551.197	553.204	317.138	3831.75	1	1	Tier 2	Hydroxyprolyl-Tryptophan	AN02939000	HMDB0028874		85611882	4.06	20.8				NA	NA	NA	NA	NA	NA	NA	NA	NA	NA	NA	NA	NA	NA	NA	NA	NA	0.747	4.595	NA	1.03	NA	NA	NA	NA	NA	1.856	2.428	2.51	2.375
1300	254.9	260	361.123	363.13	254.13	11384	2	2	Tier 3 one-reaction								0	8	148	NA	NA	NA	NA	NA	NA	NA	NA	NA	NA	NA	NA	NA	NA	NA	NA	NA	NA	NA	NA	NA	NA	NA	NA	NA	NA	NA	NA	NA	NA
1301	255.1	256.2	453.077	455.083	219.019	13564.4	1	1	Tier 3 one-reaction								0	7	207	0.946	0.823	0.904	1.133	1.171	1.23	1.284	1.206	1.429	1.847	1.608	1.578	1.6	1.747	1.74	1.516	0.989	1.108	0.78	1.201	0.792	1.538	1.412	1.111	0.847	0.813	0.658	1.044	0.874	0.924
1302	255.3	260.7	405.147	407.154	171.089	48592.7	1	1	Tier 3 one-reaction								0	30	321	0.789	0.738	1.108	1.161	1.119	1.355	1.609	1.999	1.79	1.119	0.852	1.743	1.773	1.494	1.28	1.112	NA	NA	NA	NA	NA	NA	NA	NA	NA	NA	NA	NA	NA	NA
1303	255.4	92.1	471.142	473.148	237.083	11394.5	1	1	Tier 1	Sepiapterin	AN01790003	HMDB0000238	C00835	65253	2.44	7.9				0.632	0.659	0.489	0.841	0.73	0.744	1.046	1.056	1.285	0.81	0.75	0.893	0.891	0.94	0.651	0.476	NA	NA	NA	NA	NA	NA	NA	NA	NA	NA	NA	NA	NA	NA
1304	255.4	90.3	515.169	517.175	281.111	27484.8	1	1	Tier 2	N-Acetyl-7,8-Dihydrobiopterin	PR02417002				0.11	17.4				0.929	0.794	0.684	1.314	1.037	1	0.83	0.782	1.424	1.051	1.2	1.151	1.292	1.498	1.267	1.189	0.8	1.122	1.534	1.107	0.415	0.48	NA	0.857	NA	NA	NA	NA	NA	NA
1305	255.5	260.7	549.181	551.188	315.122	23436	1	1	Tier 3 one-reaction								0	5	234	NA	NA	NA	NA	NA	NA	NA	NA	NA	NA	NA	NA	NA	NA	NA	NA	NA	NA	NA	NA	NA	NA	NA	NA	NA	NA	NA	NA	NA	NA
1306	255.6	258	309.073	311.079	75.0149	10165.8	1	1	Tier 3 one-reaction								0	1	120	NA	NA	NA	NA	NA	NA	NA	NA	NA	NA	NA	NA	NA	NA	NA	NA	0.206	0.21	0.2	0.208	0.242	0.218	0.265	0.35	0.782	0.845	0.861	1.571	1.598	1.952
1307	255.6	92.5	562.136	564.142	328.078	12929	1	1	Tier 2	3,4-Dihydroxyphenylacetaldehyde 3-O-glucuronide	PR03076001				3.7	0.4				0.799	0.9	0.612	1.14	0.666	0.7	0.71	0.497	0.445	0.232	0.253	0.268	0.308	0.319	0.29	0.241	NA	NA	NA	NA	NA	NA	NA	NA	NA	NA	NA	NA	NA	NA
1308	255.6	273.9	400.108	402.114	166.05	975918	1	1	Tier 3 zero-reaction								5	35	623	1.625	1.475	1.289	1.004	1.457	1.329	1.575	1.427	0.914	0.972	0.899	0.803	1.076	1.129	1.193	1.287	0.101	0.112	0.1	0.222	0.181	0.155	0.509	0.4	1.507	1.43	1.335	1.33	1.677	1.331
1309	255.7	92.1	527.142	529.145	293.083	4842	1	1	Tier 2	S-(Indolylmethylthiohydroximoyl)-L-cysteine	AN02588000		C16518	25245902	3.71	46				NA	NA	NA	NA	NA	NA	NA	NA	NA	NA	NA	NA	NA	NA	NA	NA	NA	NA	NA	NA	NA	NA	NA	NA	NA	NA	NA	NA	NA	NA
1310	255.7	260.2	578.133	580.139	344.074	18930.6	1	1	Tier 2	Isomer 1 of Homogentisic acid 2-O-glucuronide	PR03312000				0.2	2.4				1.101	0.91	0.652	0.927	0.752	1.743	1.611	1.386	0.923	0.626	0.432	1.132	0.626	0.227	0.238	0.192	NA	NA	NA	NA	NA	NA	NA	NA	NA	NA	NA	NA	NA	NA
1311	255.8	261	419.613	421.62	185.555	6215	1	1	Unidentified											NA	NA	NA	NA	NA	NA	NA	NA	NA	NA	NA	NA	NA	NA	NA	NA	NA	NA	NA	NA	NA	NA	NA	NA	NA	NA	NA	NA	NA	NA
1312	255.8	261.35	387.148	389.154	153.09	27743.2	1	1	Tier 2	2,4-Diamino-6-hydroxylaminotoluene	BM00663001		C16399	9543226	1.33	15.5				1.511	1.269	1.152	1.454	1.275	1.517	1.787	1.755	0.884	0.917	0.93	1.016	1.012	0.809	0.835	0.86	NA	NA	NA	NA	NA	NA	NA	NA	NA	NA	NA	NA	NA	NA
1313	255.9	261.85	418.153	420.158	184.094	16170.7	1	1	Tier 3 one-reaction								0	6	232	NA	NA	NA	NA	NA	NA	NA	NA	NA	NA	NA	NA	NA	NA	NA	NA	0.9	0.83	0.841	0.803	0.952	1.103	0.554	0.958	1.237	1.133	1.033	1.253	1.526	1.424
1314	255.9	260.8	458.15	460.155	224.091	62880	1	1	Tier 3 zero-reaction								1	23	265	NA	NA	NA	NA	NA	NA	NA	NA	NA	NA	NA	NA	NA	NA	NA	NA	1.052	1.324	1.104	0.833	1.389	0.947	1.227	0.878	1.005	0.622	0.603	1.078	0.865	1.087
1315	256.1	260.2	388.088	390.094	154.03	88970.8	1	1	Tier 3 one-reaction								0	4	139	NA	NA	NA	NA	NA	NA	NA	NA	NA	NA	NA	NA	NA	NA	NA	NA	1.378	1.154	1.172	2.192	0.901	0.92	0.789	0.503	0.399	0.432	0.4	0.315	0.269	0.224
1316	256.3	260.55	520.19	522.195	286.131	46394.6	1	1	Tier 3 one-reaction								0	3	150	NA	NA	NA	NA	NA	NA	NA	NA	NA	NA	NA	NA	NA	NA	NA	NA	1.258	1.443	1.393	1.155	0.606	1.352	NA	NA	0.52	0.543	0.551	1.075	1.496	0.983
1317	256.4	92.15	528.143	530.149	294.085	4200	1	1	Tier 2	N-Acetyl-5-Hydroxy-N-formylkynurenine	PR02604000				0.23	14.5				NA	NA	NA	NA	NA	NA	NA	NA	NA	NA	NA	NA	NA	NA	NA	NA	1.681	2.389	2.14	2.02	1.242	3.39	NA	NA	NA	NA	NA	2.95	NA	1.909
1318	256.4	260.65	527.142	531.154	60.0326	22496.4	1	2	Tier 3 zero-reaction								1	2	140	NA	NA	NA	NA	NA	NA	NA	NA	NA	NA	NA	NA	NA	NA	NA	NA	0.855	1.105	1.042	1.027	0.419	1.832	2.341	3.206	1.739	2.059	2.032	2.673	4.267	4.414
1319	256.5	92.4	508.155	510.162	274.097	22348.5	1	1	Tier 2	2,3-Dihydrothienamycin	BM02318000		C20820	92042763	1.04	20				NA	NA	NA	NA	NA	NA	NA	NA	NA	NA	NA	NA	NA	NA	NA	NA	0.947	0.663	0.334	2.286	0.537	1.95	NA	NA	NA	NA	0.49	0.634	0.882	0.401
1320	256.5	264.3	323.141	325.149	89.0829	37886.6	1	1	Tier 3 one-reaction								0	13	292	0.844	1.257	1.119	0.72	1.408	0.949	1.493	1.543	1.624	1.58	2	0.977	1.428	1.028	1.101	1.298	0.667	0.743	0.678	0.744	0.784	0.864	1.26	1.184	1.473	1.41	1.512	1.085	1.202	1.071
1321	256.7	92.2	369.094	371.101	135.036	49520.5	1	1	Tier 1	L-Homocysteine	AN00450000	HMDB0000742	C00155	91552	2.37	1.4				1.077	0.845	0.865	1.042	1.078	0.838	0.79	0.671	0.952	0.832	1.106	0.9	0.993	0.841	0.939	0.886	NA	NA	NA	NA	NA	NA	NA	NA	NA	NA	NA	NA	NA	NA
1322	256.8	92.2	542.171	544.175	616.226	9643	2	2	Tier 2	N-Acetyl-THF-L-glutamic acid	PR05134000				0.7	20.3				NA	NA	NA	NA	NA	NA	NA	NA	NA	NA	NA	NA	NA	NA	NA	NA	NA	NA	NA	NA	NA	NA	NA	NA	NA	NA	NA	NA	NA	NA
1323	256.9	92.2	418.096	420.104	184.038	8848	1	1	Tier 1	3,4-Dihydroxymandelic acid	AN01076000	HMDB0001866	C05580	85782	1.92	6.9				NA	NA	NA	NA	NA	NA	NA	NA	NA	NA	NA	NA	NA	NA	NA	NA	NA	NA	NA	NA	NA	NA	NA	NA	NA	NA	NA	NA	NA	NA
1324	257	262.5	419.109	421.116	370.102	13247.7	2	2	Tier 3 one-reaction								0	6	307	1.032	3.085	2.512	2.112	3.276	1.705	5.403	6.567	2.246	0.923	0.863	1.138	3.74	1.553	0.991	0.837	NA	NA	NA	NA	NA	NA	NA	NA	NA	NA	NA	NA	NA	NA
1325	257.2	263	413.115	415.122	179.057	41547.1	1	1	Tier 3 zero-reaction								2	44	413	NA	NA	NA	NA	NA	NA	NA	NA	NA	NA	NA	NA	NA	NA	NA	NA	2.278	1.878	1.266	3.024	1.148	3.442	3.066	1.795	2.516	0.455	0.52	2.842	1.907	2.484
1326	257.4	89.05	454.128	456.134	220.07	33676.5	1	1	Tier 1	Seryl-Aspartic acid	AN01583002	HMDB0029035		7016057	4.15	5.6				NA	NA	NA	NA	NA	NA	NA	NA	NA	NA	NA	NA	NA	NA	NA	NA	NA	NA	NA	NA	NA	NA	NA	NA	NA	NA	NA	NA	NA	NA
1327	257.5	92.2	389.091	391.098	155.033	25084	1	1	Tier 2	N-Methylethanolamine phosphate	AN00681000	HMDB0060173	C01210	439436	4.85	54.2				NA	NA	NA	NA	NA	NA	NA	NA	NA	NA	NA	NA	NA	NA	NA	NA	NA	NA	NA	NA	NA	NA	NA	NA	NA	NA	NA	NA	NA	NA
1328	257.5	254.95	567.129	569.135	333.07	15114.9	1	1	Tier 3 one-reaction								0	7	163	NA	NA	NA	NA	NA	NA	NA	NA	NA	NA	NA	NA	NA	NA	NA	NA	0.356	0.683	0.787	0.304	0.468	0.691	1.587	1.377	1.208	0.787	0.751	1.987	2.31	1.547
1329	257.6	262.65	503.123	505.128	269.064	19340.2	1	1	Tier 3 one-reaction								0	7	175	NA	NA	NA	NA	NA	NA	NA	NA	NA	NA	NA	NA	NA	NA	NA	NA	0.553	0.656	0.643	0.504	2.41	0.514	1.061	0.717	0.86	0.362	0.358	1.634	1.118	1.722
1330	257.6	257.4	300.08	302.086	132.042	13404.4	2	2	Tier 3 zero-reaction								7	65	699	0.883	1.156	1.058	0.635	0.972	0.813	1.027	1.088	1.323	1.128	1.33	0.843	1.066	0.865	1.02	1.173	0.728	0.606	0.83	0.687	0.898	1.045	0.607	0.623	1.147	1.206	0.965	1.166	1.116	0.908
1331	257.7	263.1	518.184	520.189	284.126	29367	1	1	Tier 3 one-reaction								0	11	285	NA	NA	NA	NA	NA	NA	NA	NA	NA	NA	NA	NA	NA	NA	NA	NA	NA	NA	NA	NA	NA	NA	NA	NA	NA	NA	NA	NA	NA	NA
1332	257.7	263.3	479.22	481.227	245.162	22073.1	1	1	Tier 3 zero-reaction								3	16	198	0.754	0.592	0.659	0.986	0.821	1.036	0.883	1.039	0.993	0.963	0.917	1.31	1.257	1.093	1.006	0.95	NA	NA	NA	NA	NA	NA	NA	NA	NA	NA	NA	NA	NA	NA
1333	257.7	263.2	548.116	550.122	314.058	17187.6	1	1	Tier 3 one-reaction								0	12	210	0.896	0.464	0.807	0.816	0.985	0.808	0.854	0.557	0.923	1.072	0.862	0.985	1.023	0.963	0.967	1.01	NA	NA	NA	NA	NA	NA	NA	NA	NA	NA	NA	NA	NA	NA
1334	257.8	263.8	374.152	376.159	140.094	28759.6	1	1	Tier 3 one-reaction								0	1	161	0.75	0.349	0.441	1.017	1.037	1.005	0.636	0.529	0.742	0.864	0.682	1.24	1.018	1.229	1.072	0.939	NA	NA	NA	NA	NA	NA	NA	NA	NA	NA	NA	NA	NA	NA
1335	258.5	264	293.553	295.558	118.989	6665	2	2	Tier 3 only two-reaction								0	0	27	NA	NA	NA	NA	NA	NA	NA	NA	NA	NA	NA	NA	NA	NA	NA	NA	NA	NA	NA	NA	NA	NA	NA	NA	NA	NA	NA	NA	NA	NA
1336	258.7	264.6	310.074	312.08	76.0156	18463	1	1	Tier 3 zero-reaction								1	15	513	0.835	1.038	1.139	0.883	0.773	1.218	0.894	1.277	1.049	1.2	1.143	0.935	0.752	0.695	0.755	0.863	NA	NA	NA	NA	NA	NA	NA	NA	NA	NA	NA	NA	NA	NA
1337	258.8	92.025	515.167	517.174	281.109	62949.5	1	1	Tier 2	N-Acetyl-6-Lactoyl-5,6,7,8-tetrahydropterin	PR02417000				6.63	36.8				1.504	1.224	1.128	1.801	1.351	1.042	1.009	0.872	0.964	0.73	0.717	0.917	0.99	0.903	0.772	0.745	NA	NA	NA	NA	NA	NA	NA	NA	NA	NA	NA	NA	NA	NA
1338	258.9	92.2	400.125	402.131	332.133	68858.5	2	2	Tier 2	N-Acetyl-N-(L-Arginino)succinic acid	PR03142000				1.27	38.9				1.653	1.711	1.571	0.82	1.399	1.13	1.426	1.547	1.69	1.752	2	0.783	1.021	0.895	0.893	1.512	NA	NA	NA	NA	NA	NA	NA	NA	NA	NA	NA	NA	NA	NA
1339	259.2	262.9	562.149	564.155	328.09	24322.7	1	1	Tier 3 one-reaction								0	20	383	NA	NA	NA	NA	NA	NA	NA	NA	NA	NA	NA	NA	NA	NA	NA	NA	0.952	0.135	0.404	1.141	0.946	1.152	1.175	1.5	1.369	0.809	0.551	1.652	1.887	1.529
1340	259.2	265.05	594.137	596.143	360.079	321866	1	1	Tier 2	Rosmarinic acid	AN03521010	HMDB0003572	C01850	5281792	9.24	16.4				NA	NA	NA	NA	NA	NA	NA	NA	NA	NA	NA	NA	NA	NA	NA	NA	0.775	1.903	2.315	0.695	0.217	1.124	2.029	2.08	0.801	0.829	0.929	1.071	0.618	0.855
1341	259.4	265.2	429.122	431.128	195.064	56304.7	1	1	Tier 3 one-reaction								0	10	250	1.139	1.11	1.467	1.092	1.633	1.289	1.218	1.264	1.199	0.776	0.727	0.87	1.012	1.103	0.928	0.974	NA	NA	NA	NA	NA	NA	NA	NA	NA	NA	NA	NA	NA	NA
1342	259.5	263.95	393.147	395.154	159.089	83221.1	1	1	Tier 3 zero-reaction								6	42	442	0.856	0.659	0.702	0.803	0.812	0.949	0.926	0.758	1.173	1.207	1.09	1.087	0.966	0.84	0.786	0.773	NA	NA	NA	NA	NA	NA	NA	NA	NA	NA	NA	NA	NA	NA
1343	259.5	264.65	399.122	401.129	165.064	148253	1	1	Tier 1	7-Methylguanine	AN00812000	HMDB0000897	C02242	11361	0.65	7.8				NA	NA	NA	NA	NA	NA	NA	NA	NA	NA	NA	NA	NA	NA	NA	NA	1.608	1.492	1.944	1.24	1.558	2.513	1.392	1.812	2.082	1.58	1.628	1.285	1.777	1.22
1344	259.5	263.9	327.056	329.062	92.9981	22495.6	1	1	Tier 3 one-reaction								0	1	27	NA	NA	NA	NA	NA	NA	NA	NA	NA	NA	NA	NA	NA	NA	NA	NA	0.431	0.264	0.213	0.556	0.204	0.875	0.991	0.797	1.761	1.67	1.412	1.13	0.588	0.972
1345	259.7	265.65	514.164	516.171	280.106	294829	1	1	Tier 2	Isomer 1 of Phenylalanyl-Aspartic acid	AN02406001	HMDB0028991		6992643	0.08	18.5				1.674	1.466	1.515	1.502	1.134	0.841	0.852	0.673	0.667	0.557	0.527	0.661	0.741	0.69	0.61	0.613	NA	NA	NA	NA	NA	NA	NA	NA	NA	NA	NA	NA	NA	NA
1346	259.8	92.3	498.138	500.146	264.08	6054	1	1	Tier 2	N2'-Acetyl-L-Cystathionine	PR02173000				7.04	64				NA	NA	NA	NA	NA	NA	NA	NA	NA	NA	NA	NA	NA	NA	NA	NA	NA	NA	NA	NA	NA	NA	NA	NA	NA	NA	NA	NA	NA	NA
1347	259.8	266.5	575.196	577.203	341.138	33496	1	1	Tier 3 one-reaction								0	2	120	NA	NA	NA	NA	NA	NA	NA	NA	NA	NA	NA	NA	NA	NA	NA	NA	0.928	0.258	0.901	1.583	0.354	1.382	0.739	2.067	1.957	0.49	0.373	0.544	0.535	0.841
1348	259.9	92.3	514.164	516.171	280.106	313461	1	1	Tier 1	Aspartyl-Phenylalanine	EF02406002	HMDB0000706		93078	1.01	0.2				1.312	1.09	1.023	1.601	1.179	0.845	0.804	0.677	0.761	0.631	0.61	0.705	0.735	0.767	0.669	0.68	NA	NA	NA	NA	NA	NA	NA	NA	NA	NA	NA	NA	NA	NA
1349	259.9	265.6	486.167	488.173	252.109	15275	1	1	Tier 1	seryl-Phenylalanine	AN01996002	HMDB0029046		7009597	4.06	2				NA	NA	NA	NA	NA	NA	NA	NA	NA	NA	NA	NA	NA	NA	NA	NA	NA	NA	NA	NA	NA	NA	NA	NA	NA	NA	NA	NA	NA	NA
1350	260.1	264.875	307.111	309.118	73.0528	71218.9	1	1	Tier 2	Aminoacetone	AN00065000	HMDB0002134	C01888	215	0.95	4.3				0.422	0.517	0.436	1.142	0.865	0.764	0.655	0.615	1.526	1.263	1.112	1.466	1.282	1.227	1.018	0.823	0.869	0.848	0.81	1.11	0.841	1.055	0.91	0.546	1.124	0.903	0.853	1.296	1.174	1.023
1351	260.1	266.1	368.096	370.101	134.037	36942.1	1	1	Tier 3 one-reaction								0	14	248	1.51	1.476	1.472	1.305	1.11	0.801	0.937	0.821	0.843	0.555	0.499	0.646	0.682	0.751	0.491	0.626	NA	NA	NA	NA	NA	NA	NA	NA	NA	NA	NA	NA	NA	NA
1352	260.2	90.3	500.147	502.158	266.088	38238.5	1	1	Tier 2	N2'-Acetyl-5'-Hydroxykynurenine	PR02197000				7.17	30.1				NA	NA	NA	0.504	NA	0.388	NA	NA	0.406	0.371	0.329	0.416	0.416	0.328	0.408	0.363	NA	NA	NA	NA	NA	NA	NA	NA	0.465	0.292	0.281	0.68	0.56	0.456
1353	260.2	281.025	321.091	323.098	87.0328	577169	1	1	Tier 2	Isomer 3 of Aminoacrylic acid	AN00113000		C20253	46173136	0.49	32.5				1.161	1.165	1.619	0.846	0.812	1.047	1.015	1.046	0.796	0.677	0.623	0.708	0.84	0.582	0.714	0.552	0.74	0.553	0.553	0.84	0.637	0.768	0.709	0.462	0.656	0.99	1.099	1.013	0.608	0.51
1354	260.4	266.1	374.614	376.62	140.556	13710	1	1	Unidentified											NA	NA	NA	NA	NA	NA	NA	NA	NA	NA	NA	NA	NA	NA	NA	NA	NA	NA	NA	NA	NA	NA	NA	NA	NA	NA	NA	NA	NA	NA
1355	260.5	279.5	388.132	390.141	308.148	22112	2	2	Tier 3 one-reaction								0	5	245	NA	0.674	0.778	0.731	0.565	1.144	1.379	NA	1.634	1.119	1.206	1.548	1.602	1.098	0.732	0.734	0.816	0.736	0.825	0.768	0.77	0.839	1.332	0.874	0.965	0.97	0.926	0.884	0.761	0.687
1356	260.5	266.3	530.196	532.201	296.137	62283.1	1	1	Tier 3 one-reaction								0	18	323	NA	NA	NA	NA	NA	NA	NA	NA	NA	NA	NA	NA	NA	NA	NA	NA	NA	NA	NA	NA	NA	NA	NA	NA	NA	NA	NA	NA	NA	NA
1357	260.5	266.975	354.062	356.069	240.008	21568.5	2	2	Tier 3 only two-reaction								0	0	72	0.946	1.862	1.974	0.675	0.753	1.382	2.392	2.271	1.227	1.286	1.589	0.826	0.842	0.671	0.956	1.142	0.877	0.983	1.564	0.775	1.062	0.804	1.19	0.792	0.828	1.171	1.293	1.062	0.922	0.766
1358	260.7	267.2	551.12	553.125	317.062	23311.7	1	1	Tier 3 one-reaction								0	2	105	NA	NA	NA	NA	NA	NA	NA	NA	NA	NA	NA	NA	NA	NA	NA	NA	0.92	2.145	2.134	1.547	1.873	1.703	4.132	0.958	0.581	0.942	0.477	1.292	1.202	1.088
1359	260.8	267.1	391.046	393.052	313.975	6661.58	2	2	Tier 3 only two-reaction								0	0	29	0.821	1.381	2.101	0.629	0.808	1.389	2.447	2.252	1.226	1.209	1.476	0.878	0.853	0.845	1.117	1.073	NA	NA	NA	NA	NA	NA	NA	NA	NA	NA	NA	NA	NA	NA
1360	260.8	263.35	433.117	435.123	199.059	15547.2	1	1	Tier 2	2-Amino-5-hydroxyl-4-hydroxylamino-6-nitrotoluene	BM01278003		C16414	9543131	0.45	21.1				NA	NA	NA	NA	NA	NA	NA	NA	NA	NA	NA	NA	NA	NA	NA	NA	0.519	0.399	0.36	0.375	0.384	1.059	0.869	0.714	2.122	1.119	0.952	0.605	2.877	2.155
1361	260.9	267.35	355.062	357.069	242.008	7626.75	2	2	Tier 3 one-reaction								0	6	155	1.032	2.127	2.223	0.728	0.781	1.843	2.482	2.832	1.367	1.245	1.637	0.919	0.986	0.675	1.153	1.168	NA	NA	NA	NA	NA	NA	NA	NA	NA	NA	NA	NA	NA	NA
1362	260.9	267.1	352.108	354.114	236.099	30396	2	2	Tier 3 one-reaction								0	13	183	NA	NA	NA	NA	NA	NA	NA	NA	NA	NA	NA	NA	NA	NA	NA	NA	0.917	1.844	0.244	0.868	0.881	0.784	0.733	0.979	1.286	0.817	0.725	1.409	1.111	0.916
1363	261	267.325	432.158	434.165	198.1	59479	1	1	Tier 3 one-reaction								0	10	279	0.995	0.716	0.639	1.545	1.219	1.738	1.504	1.187	1.529	1.072	0.9	1.262	1.272	0.962	0.905	0.801	0.944	0.953	0.739	1.529	0.858	1.182	2.388	1.727	1.455	1.127	0.997	0.905	0.907	0.982
1364	261.1	267	542.269	544.274	308.21	6640	1	1	Tier 3 one-reaction								0	4	93	NA	NA	NA	NA	NA	NA	NA	NA	NA	NA	NA	NA	NA	NA	NA	NA	NA	NA	NA	NA	NA	NA	NA	NA	NA	NA	NA	NA	NA	NA
1365	261.1	268	373.131	375.138	139.073	13304.5	1	1	Tier 2	Isomer 1 of L-Histidinal	AN00493000		C01929	152657	6.21	4.7				NA	NA	NA	NA	NA	NA	NA	NA	NA	NA	NA	NA	NA	NA	NA	NA	1.114	1.626	1.103	1.001	1.218	1.561	1.712	NA	NA	0.998	1.136	2.165	1.764	NA
1366	261.3	92.3	373.13	375.137	139.072	13525	1	1	Tier 2	4-Amino-5-hydroxymethyl-2-methylpyrimidine	AN00493001		C01279	777	4.5	13.7				NA	NA	NA	NA	NA	NA	NA	NA	NA	NA	NA	NA	NA	NA	NA	NA	NA	NA	NA	NA	NA	NA	NA	NA	NA	NA	NA	NA	NA	NA
1367	261.3	268.05	438.06	440.068	204.002	11984	1	1	Tier 3 one-reaction								0	3	118	NA	NA	NA	NA	NA	NA	NA	NA	NA	NA	NA	NA	NA	NA	NA	NA	0.741	1.668	1.925	0.877	1.278	1.489	0.796	NA	NA	0.416	0.502	0.877	0.696	1.199
1368	261.5	92.8	446.09	448.096	212.032	9101	1	1	Tier 2	2-Hydroxy-6-ketononatrienedioic acid	AN01455000		C12624	45108157	6.81	3.3				NA	NA	NA	0.657	NA	0.71	NA	0.934	0.813	0.807	0.762	0.942	0.671	0.66	0.797	0.739	NA	NA	NA	NA	NA	NA	NA	NA	NA	NA	NA	NA	NA	NA
1369	261.5	267.2	394.096	396.103	160.038	1.26319e+06	1	1	Tier 3 zero-reaction								2	39	468	NA	NA	NA	NA	NA	NA	NA	NA	NA	NA	NA	NA	NA	NA	NA	NA	0.752	0.718	0.783	0.647	0.933	1.054	1.514	0.526	0.988	0.69	0.699	1.013	0.824	0.842
1370	261.5	267.4	517.167	519.17	283.109	67057	1	1	Tier 3 one-reaction								0	13	234	NA	NA	NA	NA	NA	NA	NA	NA	NA	NA	NA	NA	NA	NA	NA	NA	NA	NA	NA	NA	NA	NA	NA	NA	NA	NA	NA	NA	NA	NA
1371	261.5	288.8	424.106	426.113	190.048	1.24672e+06	1	1	Tier 2	2,4-Dihydroxyhept-2-enedioic acid	AN01161001		C06201	5280910	0.65	50.2				0.904	0.736	0.71	0.706	0.756	0.721	0.65	0.536	0.796	0.712	0.688	0.73	0.693	0.611	0.766	0.795	0.938	0.617	0.556	0.955	0.874	0.909	0.594	0.496	1.012	0.841	0.848	1.273	1.257	1.236
1372	261.6	92.6	545.159	547.165	311.101	4168.5	1	1	Tier 2	Dhurrin	BM02863000	HMDB0060471	C05143	161355	1.94	3.5				NA	NA	NA	NA	NA	NA	NA	NA	NA	NA	NA	NA	NA	NA	NA	NA	NA	NA	NA	NA	NA	NA	NA	NA	NA	NA	NA	NA	NA	NA
1373	262	267.9	383.112	385.119	298.107	9145	2	2	Tier 3 zero-reaction								1	20	393	NA	NA	NA	NA	NA	NA	NA	NA	NA	NA	NA	NA	NA	NA	NA	NA	NA	NA	NA	NA	NA	NA	NA	NA	NA	NA	NA	NA	NA	NA
1374	262	264.25	643.267	645.274	409.209	8048.7	1	1	Tier 3 one-reaction								0	5	136	NA	NA	NA	NA	NA	NA	NA	NA	NA	NA	NA	NA	NA	NA	NA	NA	0.764	0.774	0.82	0.8	0.893	0.922	1	0.708	1.024	0.761	0.894	1.143	0.928	1.067
1375	262	282.325	335.142	337.149	101.084	23168.7	1	1	Tier 2	Isomer 1 of 5-Aminopentanal	AN00174001	HMDB0012815	C12455	443849	1.25	25.9				0.935	1.633	1.438	1.312	2.034	1.632	2.249	2.732	1.522	0.819	0.703	0.802	0.972	0.576	0.402	0.456	1.004	1.101	1.192	0.83	1.691	1.069	2.432	1.382	0.527	0.458	0.435	0.824	0.767	0.598
1376	262	265.95	330.607	332.613	193.097	25811.2	2	2	Tier 3 one-reaction								0	25	533	NA	NA	NA	NA	NA	NA	NA	NA	NA	NA	NA	NA	NA	NA	NA	NA	0.82	0.749	0.855	0.679	0.826	1.093	1.373	1.919	0.813	0.99	1.498	0.779	1.187	0.799
1377	262.3	280.85	494.056	496.063	259.998	11681	1	1	Tier 2	Isomer 1 of 2-Hydroxy-3-(4-hydroxyphenyl)propenoate O-sulfate	PR02098001				1.15	50				1.326	1.345	1.296	1.121	1.072	1.453	1.559	1.313	1.194	0.82	0.851	0.641	0.828	0.706	0.719	0.713	NA	NA	NA	NA	NA	NA	NA	NA	NA	NA	NA	NA	NA	NA
1378	262.4	264.05	382.611	384.618	148.553	11512.8	1	1	Unidentified											NA	NA	NA	NA	NA	NA	NA	NA	NA	NA	NA	NA	NA	NA	NA	NA	0.749	0.718	0.598	0.809	0.281	NA	0.774	0.605	1.484	1.564	1.565	1.404	0.862	1.051
1379	262.4	268.425	295.084	297.091	122.052	15565.4	2	2	Tier 3 only two-reaction								0	0	2	0.619	0.251	NA	0.728	0.806	0.613	0.337	0.332	0.224	0.466	0.385	2.366	2.171	1.297	1.43	0.991	0.626	0.09	0.093	0.504	0.617	0.386	0.202	NA	0.289	0.278	0.242	1.321	1.505	0.548
1380	262.4	268.55	270.074	272.081	72.032	8142	2	2	Tier 3 only two-reaction								0	0	199	0.532	1.051	1.145	0.457	1.089	0.612	1.104	1.504	1.165	1.131	1.329	0.919	1.687	0.859	1.388	1.554	NA	NA	NA	NA	NA	NA	NA	NA	NA	NA	NA	NA	NA	NA
1381	262.4	92.1	578.133	580.14	344.075	11524	1	1	Tier 2	Homogentisic acid 5-O-glucuronide	PR03312001				2.55	17.2				0.704	0.735	0.588	0.814	0.755	1.249	1.46	1.26	0.539	0.297	0.231	0.63	0.444	NA	NA	NA	NA	NA	NA	NA	NA	NA	NA	NA	NA	NA	NA	NA	NA	NA
1382	262.5	264.4	510.161	512.164	276.102	25721	1	1	Tier 3 one-reaction								0	5	113	NA	NA	NA	NA	NA	NA	NA	NA	NA	NA	NA	NA	NA	NA	NA	NA	3.895	0.89	0.997	9.267	4.885	9.353	1.786	1.554	2.34	1.509	1.19	1.829	3.815	2.283
1383	262.7	92.8	484.155	486.162	250.096	5617	1	1	Tier 2	N2-Acetyl-L-Kynurenine	TA01969000	HMDB0240342		54201144	5.89	3.5				NA	NA	NA	NA	NA	NA	NA	NA	NA	NA	NA	NA	NA	NA	NA	NA	0.73	NA	NA	1.425	1.09	NA	1.577	NA	NA	1.151	0.78	2.146	1.508	NA
1384	263.1	92.4	557.186	559.191	323.128	6834	1	1	Tier 2	Bialaphos	AN03008000		C06457	5462314	6.34	67.1				NA	NA	NA	NA	NA	NA	NA	NA	NA	NA	NA	NA	NA	NA	NA	NA	NA	NA	NA	NA	NA	NA	NA	NA	NA	NA	NA	NA	NA	NA
1385	263.3	270.5	400.082	402.088	166.023	36668.4	1	1	Tier 2	Isomer 1 of 4-Formylsalicylic acid	BM00818003		C14100	656876	8.39	68				NA	NA	NA	NA	NA	NA	NA	NA	NA	NA	NA	NA	NA	NA	NA	NA	0.861	0.197	0.103	1.074	0.777	1.271	0.779	0.494	0.72	0.612	0.39	0.896	0.948	1.032
1386	263.6	269.8	367.606	369.613	133.548	8971.75	1	1	Unidentified											NA	NA	NA	NA	NA	NA	NA	NA	NA	NA	NA	NA	NA	NA	NA	NA	NA	NA	NA	NA	NA	NA	NA	NA	NA	NA	NA	NA	NA	NA
1387	263.6	269.95	338.106	340.113	104.048	449784	1	1	Tier 3 zero-reaction								8	58	664	0.071	0.093	0.123	2.652	3.152	0.454	0.484	0.555	0.271	0.197	0.202	0.11	0.158	0.238	0.301	0.326	0.163	0.142	0.146	2.919	1.095	0.451	0.397	0.335	0.159	0.179	0.203	0.331	0.279	0.203
1388	263.7	264.9	414.645	416.651	180.587	11673.5	1	1	Unidentified											NA	NA	NA	NA	NA	NA	NA	NA	NA	NA	NA	NA	NA	NA	NA	NA	0.764	0.492	0.633	0.943	1.008	1.183	1.42	1.143	1.053	0.781	0.814	1.287	1.39	1.335
1389	263.9	270.9	371.116	373.123	137.058	76878.4	1	1	Tier 3 one-reaction								0	5	164	NA	NA	NA	NA	NA	NA	NA	NA	NA	NA	NA	NA	NA	NA	NA	NA	0.675	0.4	1.269	1.035	0.861	1.073	1.654	NA	0.6	4.51	1.786	1.701	1.878	1.312
1390	264	269.65	443.091	445.097	209.033	59908.7	1	1	Tier 3 one-reaction								0	11	153	1.01	0.816	0.648	1.029	0.796	0.809	0.918	0.679	0.434	0.383	0.263	0.598	0.739	0.464	0.437	0.553	1.31	1.002	0.645	1.67	1.758	1.212	0.901	0.819	0.537	0.386	0.327	0.707	0.809	0.526
1391	264.1	266.25	522.141	524.148	288.082	16894.5	1	1	Tier 3 one-reaction								0	1	151	NA	NA	NA	NA	NA	NA	NA	NA	NA	NA	NA	NA	NA	NA	NA	NA	0.985	0.771	0.654	0.997	0.461	1.007	1.332	1.145	1.497	0.748	0.661	1.44	1.505	1.854
1392	264.4	270.5	500.159	502.166	266.101	22422	1	1	Tier 3 one-reaction								0	22	574	NA	NA	NA	NA	NA	NA	NA	NA	NA	NA	NA	NA	NA	NA	NA	NA	0.932	0.787	0.707	0.907	0.539	0.937	0.919	1.331	1.252	0.822	0.629	1.462	1.707	1.841
1393	264.6	271	346.115	348.123	224.114	18617.5	2	2	Tier 3 one-reaction								0	10	231	1.542	1.996	1.227	3.939	3.595	3.24	2.453	4.294	2.626	1.841	1.977	3.292	2.891	3.239	1.462	1.186	NA	NA	NA	NA	NA	NA	NA	NA	NA	NA	NA	NA	NA	NA
1394	264.6	279.2	404.127	406.134	170.068	113347	1	1	Tier 3 one-reaction								0	17	323	1.605	1.243	1.046	1.775	1.026	1.448	2.871	0.881	0.793	0.751	0.459	0.927	0.749	0.876	0.878	0.819	0.887	0.932	0.941	0.901	0.713	0.728	2.982	1.935	0.911	0.772	0.86	0.628	0.661	0.572
1395	264.7	92.5	689.212	691.222	455.154	8670.5	1	1	Tier 2	5,10-Methenyltetrahydrofolic acid	AN04334000	HMDB0001354	C00445	135398657	2.61	12.8				1.09	NA	NA	0.642	0.758	1.216	NA	NA	NA	0.459	NA	0.607	NA	0.774	0.532	0.534	NA	NA	NA	NA	NA	NA	NA	NA	NA	NA	NA	NA	NA	NA
1396	265	92.5	939.291	943.303	472.182	5497	1	2	Tier 2	5-Formiminotetrahydrofolic acid	AN04471000	HMDB0001534	C00664	5459780	2.47	55.5				NA	NA	NA	NA	NA	NA	NA	NA	NA	NA	NA	NA	NA	NA	NA	NA	NA	NA	NA	NA	NA	NA	NA	NA	NA	NA	NA	NA	NA	NA
1397	265.1	92.775	492.125	494.135	258.066	22354.2	1	1	Tier 2	Northienamycin	BM02069000		C17369	132448	2.55	20.3				0.178	NA	NA	0.221	0.234	0.22	NA	NA	0.153	0.124	0.09	0.266	0.208	0.193	0.16	0.166	NA	NA	NA	NA	NA	NA	NA	NA	NA	NA	NA	NA	NA	NA
1398	265.1	268.2	547.138	549.143	313.08	20099	1	1	Tier 3 one-reaction								0	15	305	NA	NA	NA	NA	NA	NA	NA	NA	NA	NA	NA	NA	NA	NA	NA	NA	0.564	0.168	0.097	1.702	0.964	1.116	0.482	0.391	1.206	0.634	0.291	1.555	1.686	1.946
1399	265.2	278.6	390.114	392.122	312.112	5055.28	2	2	Tier 3 one-reaction								0	5	111	0.856	1.057	0.72	0.853	0.961	0.854	1.118	0.78	1.46	1.017	1.131	1.066	0.932	0.913	0.905	1.046	1.047	1.115	1.069	0.905	1.009	0.999	1.133	1.19	0.838	0.634	0.818	1.177	0.962	1.126
1400	265.4	267.825	323.107	325.113	89.0482	198520	1	1	Tier 2	Isomer 1 of N-Methyl-Glycine	AN00124004	HMDB0000271	C00213	1088	4.25	17.5				1.025	1.559	1.059	1.103	NA	0.99	1.467	1.986	0.952	0.998	1.163	0.832	0.799	0.746	0.797	0.909	1.075	0.98	1.138	0.665	0.722	1.271	1.257	1.07	1.549	1.274	1.455	0.634	2.078	2.067
1401	265.4	271.9	296.095	298.102	62.0371	38465.5	1	1	Tier 3 one-reaction								0	19	504	NA	NA	NA	NA	NA	NA	NA	NA	NA	NA	NA	NA	NA	NA	NA	NA	0.607	0.766	1.023	0.756	0.284	1.08	1.629	1.497	0.691	0.82	0.822	0.787	0.546	1.166
1402	265.5	271.8	356.609	358.616	122.55	13280	1	1	Unidentified											NA	NA	NA	NA	NA	NA	NA	NA	NA	NA	NA	NA	NA	NA	NA	NA	NA	NA	NA	NA	NA	NA	NA	NA	NA	NA	NA	NA	NA	NA
1403	265.5	92.5	365.152	367.159	131.094	21061	1	1	Tier 1	6-Aminohexanoic acid	BM00410006	HMDB0001901	C02378	564	1.49	2.5				0.95	1.688	2.191	0.849	1.167	0.84	1.898	2.86	1.721	1.799	1.862	0.565	0.586	0.404	0.834	1.148	NA	NA	NA	NA	NA	NA	NA	NA	NA	NA	NA	NA	NA	NA
1404	265.6	267.975	392.2	394.206	158.141	78840.9	1	1	Tier 3 one-reaction								0	3	77	1.36	1.153	1.029	0.979	0.826	1.307	1.592	1.693	0.39	0.451	0.393	0.514	0.723	0.967	1.044	1.279	1.579	1.094	0.802	0.63	0.511	1.496	1.537	1.329	0.406	0.5	0.412	0.668	1.05	1.468
1405	265.7	271.75	481.066	483.072	247.008	14638.2	1	1	Tier 3 one-reaction								0	1	70	NA	NA	NA	NA	NA	NA	NA	NA	NA	NA	NA	NA	NA	NA	NA	NA	0.763	0.951	1.58	0.764	0.894	1.131	0.841	0.781	0.911	1.525	1.662	1.143	1.815	1.269
1406	265.7	275.75	375.114	377.118	282.11	8332	2	2	Tier 3 one-reaction								0	17	309	NA	NA	NA	NA	NA	NA	NA	NA	NA	NA	NA	NA	NA	NA	NA	NA	1.04	1.134	1.045	0.761	0.323	1.226	1.52	1.739	1.522	0.988	0.929	NA	0.648	NA
1407	266	272.25	647.325	649.332	413.266	5800.7	1	1	Tier 3 one-reaction								0	18	184	NA	NA	NA	NA	NA	NA	NA	NA	NA	NA	NA	NA	NA	NA	NA	NA	0.788	0.251	0.32	1.158	0.698	1.262	0.522	0.392	0.787	0.97	1.072	1.336	1.156	1.236
1408	266.2	271.4	312.091	314.098	156.066	6313.17	2	2	Tier 3 only two-reaction								0	0	8	NA	NA	NA	NA	NA	NA	NA	NA	NA	NA	NA	NA	NA	NA	NA	NA	0.697	0.308	0.55	1.092	0.591	0.707	0.728	0.931	1.556	1.127	0.938	0.967	0.832	0.727
1409	266.2	273.675	366.1	368.107	132.042	123818	1	1	Tier 3 zero-reaction								7	69	753	0.875	0.995	0.936	0.874	0.935	1.03	1.092	1.037	1.044	1.183	1.185	0.901	0.993	0.829	0.949	0.899	0.906	0.747	0.701	0.906	0.714	0.943	0.761	0.751	1.499	1.144	1.116	1.402	1.254	1.118
1410	266.3	273	395.597	397.604	161.539	9440.3	1	1	Unidentified											0.583	0.458	0.564	0.718	0.762	0.756	0.553	0.606	1.158	1.299	1.104	1.264	1.217	1.151	1.146	1.105	NA	NA	NA	NA	NA	NA	NA	NA	NA	NA	NA	NA	NA	NA
1411	266.3	270.8	409.142	411.149	175.084	13169.8	1	1	Tier 2	Isomer 1 of N-Carboxyethyl-g-aminobutyric acid	AN00957000	HMDB0002201		2572	1.75	61.8				NA	NA	NA	NA	NA	NA	NA	NA	NA	NA	NA	NA	NA	NA	NA	NA	1.061	1.616	1.333	1.131	1.461	1.732	2.37	2.769	2.119	1.78	1.852	1.499	1.573	1.607
1412	266.5	272	398.154	400.16	164.095	2.61552e+06	1	1	Tier 2	Kynuramine	AN00800000	HMDB0012246		9692	2.38	31				0.793	0.294	0.241	1.166	0.946	1.047	0.674	0.593	0.913	0.864	0.629	1.256	1.231	1.265	1.215	0.883	0.834	0.149	0.035	1.154	0.65	1.075	0.541	0.276	0.857	0.952	0.885	1.229	1.096	1.186
1413	266.8	273.3	413.125	415.133	179.067	27934.5	1	1	Tier 3 only two-reaction								0	0	3	NA	NA	NA	NA	NA	NA	NA	NA	NA	NA	NA	NA	NA	NA	NA	NA	NA	NA	NA	NA	NA	NA	NA	NA	NA	NA	NA	NA	NA	NA
1414	267.2	274.725	355.111	357.118	121.053	32508.7	1	1	Tier 3 zero-reaction								1	12	244	1.385	1.92	1.283	1.084	0.676	0.788	1.637	1.813	0.404	0.515	0.54	0.376	0.628	0.62	0.583	0.561	1.441	1.193	1.003	1.862	0.604	1.791	NA	2.795	0.411	0.404	1.17	1.935	0.884	1.738
1415	267.4	274.35	496.073	498.079	262.015	33499.8	1	1	Tier 2	Isomer 1 of 3-hydroxy-3-(3-hydroxyphenyl)propanoic acid-O-sulphate	AN02127003	HMDB0059967		124202083	0.03	70.2				1.248	1.267	1.166	1.146	1.078	1.255	1.177	1.238	0.708	0.676	0.575	0.615	0.737	0.75	0.712	0.7	NA	NA	NA	NA	NA	NA	NA	NA	NA	NA	NA	NA	NA	NA
1416	267.5	274.2	444.158	446.165	210.1	97875	1	1	Tier 2	N-Acetyl-Pyridoxamine	PR01438001				1.66	4				NA	NA	NA	NA	NA	NA	NA	NA	NA	NA	NA	NA	NA	NA	NA	NA	NA	NA	NA	NA	NA	NA	NA	NA	NA	NA	NA	NA	NA	NA
1417	268	274.6	468.656	470.663	234.598	8025.5	1	1	Unidentified											NA	NA	NA	NA	NA	NA	NA	NA	NA	NA	NA	NA	NA	NA	NA	NA	NA	NA	NA	NA	NA	NA	NA	NA	NA	NA	NA	NA	NA	NA
1418	268	92.6	419.093	421.1	185.035	9416	1	1	Tier 2	2-Amino-3-carboxymuconate semialdehyde	AN01089000	HMDB0001330	C04409	5280673	5.86	51.7				NA	NA	NA	NA	NA	NA	NA	NA	NA	NA	NA	NA	NA	NA	NA	NA	NA	NA	NA	NA	NA	NA	NA	NA	NA	NA	NA	NA	NA	NA
1419	268	275	353.645	355.652	239.174	19678.6	2	2	Tier 3 one-reaction								0	2	15	0.697	0.095	NA	1.238	0.582	0.519	0.555	0.366	0.734	0.533	0.502	0.584	0.788	1.779	0.727	1.099	NA	NA	NA	NA	NA	NA	NA	NA	NA	NA	NA	NA	NA	NA
1420	268	274.95	731.173	733.174	497.115	4629.17	1	1	Tier 3 one-reaction								0	6	252	NA	NA	NA	NA	NA	NA	NA	NA	NA	NA	NA	NA	NA	NA	NA	NA	4.173	4.501	3.362	5.761	3.622	6.038	8.44	7.922	7.903	4.684	3.637	7.27	7.276	6.815
1421	268.1	92.6	364.082	366.091	260.048	58206	2	2	Tier 2	3-Hydroxykynurenamine O-sulfate	PR02102001				2.55	56.4				NA	NA	NA	NA	NA	NA	NA	NA	NA	NA	NA	NA	NA	NA	NA	NA	NA	NA	NA	NA	NA	NA	NA	NA	NA	NA	NA	NA	NA	NA
1422	268.1	273.6	420.194	422.201	186.136	20683.7	1	1	Tier 3 one-reaction								0	4	105	NA	NA	NA	NA	NA	NA	NA	NA	NA	NA	NA	NA	NA	NA	NA	NA	1.128	0.587	0.499	0.902	0.983	0.923	0.683	0.674	0.853	0.863	0.758	1.071	1.174	1.088
1423	268.2	274.15	526.162	528.17	292.104	27578.9	1	1	Tier 3 zero-reaction								1	12	226	0.893	0.962	0.921	0.948	1.14	0.969	1.118	1.065	1.598	1.093	1.242	1.325	1.497	1.116	1.149	0.945	NA	NA	NA	NA	NA	NA	NA	NA	NA	NA	NA	NA	NA	NA
1424	268.6	92.6	509.186	511.192	275.128	15316	1	1	Tier 1	Tryptophyl-Alanine	AN02337001	HMDB0029076		263475	4.55	2.5				NA	NA	NA	NA	NA	NA	NA	NA	NA	NA	NA	NA	NA	NA	NA	NA	NA	NA	NA	NA	NA	NA	NA	NA	NA	NA	NA	NA	NA	NA
1425	268.6	275.4	374.116	376.126	280.116	25071	2	2	Tier 3 one-reaction								0	18	483	NA	NA	NA	NA	NA	NA	NA	NA	NA	NA	NA	NA	NA	NA	NA	NA	NA	NA	NA	NA	NA	NA	NA	NA	NA	NA	NA	NA	NA	NA
1426	268.6	274.8	402.604	404.612	168.546	6766.75	1	1	Unidentified											0.679	0.753	0.537	0.8	0.929	0.738	0.947	0.711	0.979	0.975	1.013	0.891	1.067	1.059	1.009	1.113	NA	NA	NA	NA	NA	NA	NA	NA	NA	NA	NA	NA	NA	NA
1427	268.8	274.3	364.583	366.589	130.525	19522.3	1	1	Unidentified											NA	NA	NA	NA	NA	NA	NA	NA	NA	NA	NA	NA	NA	NA	NA	NA	0.966	0.294	0.139	0.735	0.561	0.606	0.744	0.505	1.154	1.673	1.797	0.839	0.289	0.562
1428	268.8	276	396.078	398.083	162.02	50841.2	1	1	Tier 3 only two-reaction								0	0	69	0.681	0.827	0.797	0.582	0.944	0.488	0.709	0.964	0.792	0.75	0.896	0.618	0.704	0.806	0.833	0.785	NA	NA	NA	NA	NA	NA	NA	NA	NA	NA	NA	NA	NA	NA
1429	268.8	276.95	331.1	333.106	194.083	11037.8	2	2	Tier 3 only two-reaction								0	0	27	NA	NA	NA	NA	NA	NA	NA	NA	NA	NA	NA	NA	NA	NA	NA	NA	0.799	1.917	2.416	0.412	1.015	0.729	NA	1.923	2.041	NA	0.881	1.728	0.94	1.012
1430	269	92.6	369.113	371.119	135.055	241862	1	1	Tier 1	Adenine	AN00452000	HMDB0000034	C00147	190	1.67	3.3				1.07	0.91	0.894	0.749	0.975	0.853	0.895	0.844	1.217	1.121	1.252	0.912	0.92	0.82	1.064	1.284	NA	NA	NA	NA	NA	NA	NA	NA	NA	NA	NA	NA	NA	NA
1431	269	92.6	482.116	484.123	248.057	19521	1	1	Tier 2	Pyridoxamine phosphate	AN01932000	HMDB0001555	C00647	1053	6.07	40.9				NA	NA	NA	NA	NA	NA	NA	NA	NA	NA	NA	NA	NA	NA	NA	NA	NA	NA	NA	NA	NA	NA	NA	NA	NA	NA	NA	NA	NA	NA
1432	269	276.4	411.584	413.591	177.526	20224	1	1	Unidentified											0.708	0.523	0.569	0.924	0.749	0.756	0.629	0.476	1.276	0.881	0.982	1.176	1.119	1.46	1.312	1.101	NA	NA	NA	NA	NA	NA	NA	NA	NA	NA	NA	NA	NA	NA
1433	269.3	276.6	381.6	383.607	147.542	12071.7	1	1	Unidentified											0.781	0.534	0.598	0.789	0.855	0.758	0.653	0.523	1.096	0.946	1.15	1.242	1.187	1.096	0.89	0.943	NA	NA	NA	NA	NA	NA	NA	NA	NA	NA	NA	NA	NA	NA
1434	269.4	92.6	360.112	362.118	126.054	12359	1	1	Tier 1	5-Amino-4-imidazolecarboxyamide	AN00348000	HMDB0003192	C04051	9679	2.65	3.3				NA	NA	NA	0.394	NA	0.464	NA	0.866	1.456	1.048	0.696	0.968	0.67	0.549	0.327	0.376	NA	NA	NA	NA	NA	NA	NA	NA	NA	NA	NA	NA	NA	NA
1435	269.4	92.6	411.094	413.101	354.071	9772	2	2	Tier 1	Cysteinyl-Glycine	AN00992000	HMDB0000078	C01419	439498	1.73	6.1				NA	NA	NA	NA	NA	NA	NA	NA	NA	NA	NA	NA	NA	NA	NA	NA	NA	NA	NA	NA	NA	NA	NA	NA	NA	NA	NA	NA	NA	NA
1436	269.4	277	364.171	366.178	130.112	2208514	1	1	Tier 2	Isomer 2 of N-Acetylputrescine	AN00400000	HMDB0002064	C02714	122356	6.47	11.2				1.153	0.359	0.374	1.555	1.274	1.216	0.897	0.439	0.732	0.834	0.55	1.298	1.197	1.282	1.071	0.919	0.829	0.184	0.034	0.975	0.587	0.903	NA	NA	0.755	0.902	0.787	1.08	0.973	1.193
1437	269.6	276.5	428.636	430.641	194.578	4651	1	1	Unidentified											NA	NA	NA	NA	NA	NA	NA	NA	NA	NA	NA	NA	NA	NA	NA	NA	NA	NA	NA	NA	NA	NA	NA	NA	NA	NA	NA	NA	NA	NA
1438	269.6	277.15	606.167	608.173	372.109	25324.3	1	1	Tier 3 one-reaction								0	12	336	1.168	1.225	0.68	1.148	1.031	2.137	2.382	1.247	0.117	0.151	0.212	0.369	0.268	0.226	0.199	0.191	NA	NA	NA	NA	NA	NA	NA	NA	NA	NA	NA	NA	NA	NA
1439	269.6	273.6	416.101	418.108	182.043	20378.9	1	1	Tier 3 zero-reaction								4	12	358	0.748	0.857	0.721	1.693	1.368	0.356	0.705	0.913	4.885	3.788	4.038	2.83	4.578	2.191	2.18	2.19	0.267	0.257	0.298	0.277	0.493	NA	6.48	5.268	3.018	2.537	2.28	2.079	2.536	2.096
1440	269.6	271.5	408.076	410.086	174.017	32376.5	1	1	Tier 3 zero-reaction								3	16	173	NA	NA	NA	NA	NA	NA	NA	NA	NA	NA	NA	NA	NA	NA	NA	NA	0.173	0.244	0.273	0.261	0.607	0.207	0.599	0.387	0.485	0.211	0.148	0.513	0.387	0.482
1441	269.7	92.475	462.168	464.175	228.11	24138.2	1	1	Tier 2	Hydroxyprolyl-Proline	AN01684001	HMDB0028871		61156945	6.5	2.3				0.395	0.34	0.45	1.139	0.746	0.785	0.6	0.531	1.367	1.363	1.002	1.177	0.884	1.332	1.02	0.947	1.22	1.045	1.027	0.925	1.489	1.729	NA	NA	NA	NA	1.076	0.875	NA	NA
1442	269.9	92.7	455.148	457.154	221.089	44962.5	1	1	Tier 2	Pyrimidodiazepine	AN01599000		C02587	196146	4.03	21				0.787	0.736	0.866	0.813	0.869	0.785	0.856	0.823	1.311	1.359	1.363	1.359	1.3	1.311	1.201	1.299	NA	NA	NA	NA	NA	NA	NA	NA	NA	NA	NA	NA	NA	NA
1443	269.9	92.7	265.101	267.107	31.0425	559503	1	1	Tier 1	Methylamine	BM00008000	HMDB0000164	C00218	6329	0.02	2.4				0.682	0.644	0.509	1.44	1.051	1.404	1.134	0.934	0.804	0.784	0.793	1.284	0.977	1.068	1.271	1.286	NA	NA	NA	NA	NA	NA	NA	NA	NA	NA	NA	NA	NA	NA
1444	270.1	92.7	349.123	351.129	115.065	356662	1	1	Tier 1	Proline	AN00259000	HMDB0000162	C00148	614	4.67	0.4				NA	NA	NA	NA	NA	NA	NA	NA	NA	NA	NA	NA	NA	NA	NA	NA	NA	NA	NA	NA	NA	NA	NA	NA	NA	NA	NA	NA	NA	NA
1445	270.2	278.825	362.61	364.616	128.551	13785.2	1	1	Unidentified											0.988	1.229	1.111	0.78	0.926	0.813	1.224	0.988	1.327	1.177	1.201	0.866	1.084	0.952	1.121	1.19	0.561	0.207	0.202	1.053	0.819	0.882	0.839	0.956	1.396	0.721	0.397	1.553	1.282	1.055
1446	270.2	274.45	345.103	347.112	111.045	69983.8	1	1	Tier 2	Isomer 2 of Cytosine	AN00233000	HMDB0000630	C00380	597	6.19	14.7				NA	NA	NA	NA	NA	NA	NA	NA	NA	NA	NA	NA	NA	NA	NA	NA	0.442	0.176	0.151	0.622	0.444	0.753	0.442	0.253	0.921	0.596	0.451	1.085	1.227	1.131
1447	270.4	92.7	578.135	580.141	344.077	20959	1	1	Tier 2	3,4-Dihydroxyphenylacetate 3-O-glucuronide	PR03312002				2.38	22.5				NA	NA	NA	NA	NA	NA	NA	NA	NA	NA	NA	NA	NA	NA	NA	NA	NA	NA	NA	NA	NA	NA	NA	NA	NA	NA	NA	NA	NA	NA
1448	270.5	290.95	473.087	475.093	239.028	41928.2	1	1	Tier 3 one-reaction								0	4	135	NA	NA	NA	NA	NA	NA	NA	NA	NA	NA	NA	NA	NA	NA	NA	NA	0.841	0.865	0.973	0.839	0.908	0.674	0.592	0.594	1.387	1.167	1.323	1.141	0.802	0.789
1449	270.5	92.7	515.148	517.157	281.09	14507	1	1	Tier 2	4-Hydroxyphenylacetylglutamic acid	AN02415000	HMDB0006061	C05595	440731	3.84	4.4				NA	NA	NA	NA	NA	NA	NA	NA	NA	NA	NA	NA	NA	NA	NA	NA	NA	NA	NA	NA	NA	NA	NA	NA	NA	NA	NA	NA	NA	NA
1450	270.8	277.7	393.113	395.118	159.054	116754	1	1	Tier 3 only two-reaction								0	0	69	0.141	0.22	0.217	0.818	1.838	0.293	0.69	1.114	1.005	1.238	1.074	0.839	1.104	1.053	1.108	1.376	NA	NA	NA	NA	NA	NA	NA	NA	NA	NA	NA	NA	NA	NA
1451	271	278.5	498.181	500.188	264.123	73202.1	1	1	Tier 3 one-reaction								0	16	367	NA	NA	NA	NA	NA	NA	NA	NA	NA	NA	NA	NA	NA	NA	NA	NA	0.818	0.745	1.027	0.744	0.94	0.761	1.368	0.744	0.274	0.138	0.086	0.131	0.105	0.289
1452	271	92.775	376.085	378.092	142.027	8625.25	1	1	Tier 2	2-Hydroxymuconate semialdehyde	BM00525004		C00682	5280366	1.94	4				0.44	NA	NA	NA	NA	1.323	0.895	0.786	1.595	1.15	0.888	2.167	1.197	0.5	0.364	0.336	0.818	0.631	0.52	0.796	0.639	1.842	NA	NA	2.007	1.436	0.881	NA	NA	NA
1453	271.1	278.15	415.147	417.154	362.178	8616.84	2	2	Tier 3 one-reaction								0	1	80	0.683	0.491	0.455	1.232	1.15	1.089	0.918	0.797	1.202	0.985	0.915	1.111	0.814	1.06	0.982	0.751	NA	NA	NA	NA	NA	NA	NA	NA	NA	NA	NA	NA	NA	NA
1454	271.2	278.3	503.123	505.129	269.065	35137.6	1	1	Tier 3 one-reaction								0	7	257	NA	NA	NA	NA	NA	NA	NA	NA	NA	NA	NA	NA	NA	NA	NA	NA	0.655	0.606	0.666	0.497	2.948	0.417	1.347	0.585	0.526	0.271	0.225	1.827	1.4	1.88
1455	271.3	280.75	339.137	341.143	105.078	13720.4	1	1	Tier 2	2-Amino-2-methyl-1,3-propanediol	AN00204001	HMDB0244975	C11260	1531	1.97	37.3				1.402	1.738	2.032	1.326	2.227	1.481	1.82	2.299	0.253	0.236	0.211	0.294	0.226	0.234	0.216	0.194	NA	NA	NA	NA	NA	NA	NA	NA	NA	NA	NA	NA	NA	NA
1456	271.3	279.05	277.065	279.071	43.0062	65895.3	1	1	Tier 2	Cyanic acid	AN00013000	HMDB0002078	C01417	540	2.06	11.4				NA	NA	NA	NA	NA	NA	NA	NA	NA	NA	NA	NA	NA	NA	NA	NA	0.746	1.094	1.42	0.956	1.003	0.906	0.668	1.019	0.792	0.709	0.916	0.992	1.397	1.403
1457	271.4	279.725	406.107	408.114	172.049	404857	1	1	Tier 3 zero-reaction								1	14	300	0.56	0.65	0.795	0.694	1.018	0.582	0.586	0.928	0.433	0.676	0.617	0.758	0.985	1.035	1.226	1.385	0.589	1.022	1.123	0.616	0.54	0.653	0.759	0.865	0.732	0.674	0.927	0.675	0.925	1
1458	271.4	277.65	376.126	378.134	284.136	14826.4	2	2	Tier 3 one-reaction								0	4	178	NA	NA	NA	NA	NA	NA	NA	NA	NA	NA	NA	NA	NA	NA	NA	NA	0.538	0.901	0.628	0.79	0.664	1.217	2.048	1.721	1.316	1.455	1.216	1.127	1.134	1.233
1459	271.5	278.95	419.163	421.169	185.105	11664.5	1	1	Tier 3 zero-reaction								2	12	238	1.591	1.347	0.566	0.85	1.507	1.199	1.36	1.965	1.18	0.192	0.609	0.419	0.463	0.41	0.597	0.114	NA	NA	NA	NA	NA	NA	NA	NA	NA	NA	NA	NA	NA	NA
1460	271.7	278.9	666.316	668.322	432.257	3912	1	1	Tier 3 only two-reaction								0	0	78	NA	NA	NA	NA	NA	NA	NA	NA	NA	NA	NA	NA	NA	NA	NA	NA	NA	NA	NA	NA	NA	NA	NA	NA	NA	NA	NA	NA	NA	NA
1461	271.9	279.875	611.325	613.331	377.267	11204.2	1	1	Tier 3 one-reaction								0	3	113	0.9	0.89	1.071	1.088	1.115	0.881	0.997	0.859	0.736	0.732	0.642	0.98	0.776	0.919	0.782	0.801	1.072	1.033	1.145	0.975	1.342	1.215	2.273	0.91	0.286	0.233	0.217	0.347	0.304	0.359
1462	271.9	280.85	317.131	319.139	83.0731	9004.62	1	1	Tier 3 one-reaction								0	2	188	1.031	1.278	1.286	1.455	1.82	1.649	2.307	2.828	1.821	1.044	0.795	1.265	1.053	0.814	0.52	0.398	NA	NA	NA	NA	NA	NA	NA	NA	NA	NA	NA	NA	NA	NA
1463	272	279.9	331.609	333.616	195.102	162750	2	2	Tier 3 one-reaction								0	8	252	NA	NA	NA	NA	NA	NA	NA	NA	NA	NA	NA	NA	NA	NA	NA	NA	0.89	0.414	0.4	1.633	0.372	1.162	NA	NA	0.774	0.899	1.087	0.414	0.375	0.264
1464	272.1	278.65	461.221	463.228	227.163	15246.4	1	1	Tier 3 one-reaction								0	1	40	NA	NA	NA	NA	NA	NA	NA	NA	NA	NA	NA	NA	NA	NA	NA	NA	0.682	0.169	0.126	0.858	0.76	0.946	0.656	1.47	0.896	1.13	0.757	1.156	1.28	1.054
1465	272.2	279.65	338.107	340.114	104.048	1.32458e+06	1	1	Tier 3 only two-reaction								0	0	1	0.07	0.088	0.1	2.874	3.062	0.355	0.51	0.546	0.135	0.15	0.158	0.094	0.096	0.087	0.09	0.11	NA	NA	NA	NA	NA	NA	NA	NA	NA	NA	NA	NA	NA	NA
1466	272.2	91.2	551.199	553.203	317.14	4279.5	1	1	Tier 2	Tryptophyl-Hydroxyproline	AN02939001	HMDB0029084		69042543	5.01	0				NA	NA	NA	NA	NA	NA	NA	NA	NA	NA	NA	NA	NA	NA	NA	NA	NA	NA	NA	NA	NA	NA	NA	NA	NA	NA	NA	NA	NA	NA
1467	272.2	279.325	362.154	364.161	128.096	4.27927e+06	1	1	Tier 3 only two-reaction								0	0	1	1.09	0.969	0.964	1.066	1.087	1.026	0.909	0.84	0.723	0.743	0.736	0.906	0.924	0.886	0.882	0.892	1.193	1.176	1.371	0.917	1.428	1.128	2.221	0.983	0.203	0.189	0.185	0.248	0.242	0.276
1468	272.5	280.6	592.15	594.156	358.092	7390.67	1	1	Tier 3 zero-reaction								1	15	371	1.281	0.96	0.688	1.021	0.847	1.064	1.146	0.855	0.74	0.799	0.674	1.111	0.747	0.549	0.584	0.527	NA	NA	NA	NA	NA	NA	NA	NA	NA	NA	NA	NA	NA	NA
1469	272.7	280.35	445.091	447.097	211.033	17743.9	1	1	Tier 3 one-reaction								0	4	84	0.929	4.27	0.765	5.479	0.907	0.565	6.155	0.615	1.516	1.592	1.101	1.004	0.704	0.552	0.616	0.652	NA	NA	NA	NA	NA	NA	NA	NA	NA	NA	NA	NA	NA	NA
1470	272.8	92.05	307.111	309.118	73.0529	23022	1	1	Tier 2	3-Aminopropanal	AN00065001	HMDB0001106	C05665	75	1.28	22.6				0.913	0.548	NA	1.569	NA	1.397	NA	NA	NA	0.621	NA	1.004	1.055	1.075	0.825	0.692	NA	NA	NA	NA	NA	NA	NA	NA	NA	NA	NA	NA	NA	NA
1471	272.8	280.3	394.133	396.139	320.15	8483.33	2	2	Tier 3 zero-reaction								2	10	207	NA	NA	NA	NA	NA	NA	NA	NA	NA	NA	NA	NA	NA	NA	NA	NA	NA	NA	NA	NA	NA	NA	NA	NA	NA	NA	NA	NA	NA	NA
1472	272.8	281.125	423.067	425.073	189.009	26155.4	1	1	Tier 3 zero-reaction								1	3	109	0.447	0.365	0.337	0.553	0.551	0.588	0.639	0.566	1.818	1.669	1.712	1.684	1.225	0.81	0.629	0.577	0.402	0.272	0.231	0.618	0.442	0.65	0.517	0.51	2.296	2.111	1.938	2.453	1.714	1.134
1473	272.9	92.85	343.111	345.116	109.052	74101	1	1	Tier 1	4-Hydroxyaniline	BM00219000	HMDB0001169	C02372	403	1.17	1.4				1.079	1.458	1.76	1.09	1.764	1.293	1.5	1.87	NA	0.885	0.756	NA	NA	NA	NA	NA	NA	NA	NA	NA	NA	NA	NA	NA	NA	NA	NA	NA	NA	NA
1474	272.9	280.5	307.111	309.118	73.0531	42662.6	1	1	Tier 2	Isomer 1 of Aminoacetone	AN00065000	HMDB0002134	C01888	215	0.62	10.4				NA	NA	NA	NA	NA	NA	NA	NA	NA	NA	NA	NA	NA	NA	NA	NA	0.857	0.501	0.417	1.175	0.832	0.908	0.776	0.485	0.968	0.774	0.633	0.68	0.812	0.644
1475	273	277.9	495.206	497.212	261.148	13392.6	1	1	Tier 3 only two-reaction								0	0	75	NA	NA	NA	NA	NA	NA	NA	NA	NA	NA	NA	NA	NA	NA	NA	NA	0.793	0.212	NA	1.122	0.944	0.931	0.686	0.492	1.078	0.927	0.76	1.264	1.207	1.251
1476	273.2	292.5	311.102	313.108	154.086	10686.5	2	2	Tier 3 one-reaction								0	5	136	NA	NA	NA	NA	NA	NA	NA	NA	NA	NA	NA	NA	NA	NA	NA	NA	0.85	0.606	0.469	0.942	0.724	1.048	1.687	2.651	NA	0.845	0.888	1.325	1.412	1.236
1477	273.3	281.75	468.041	470.047	233.983	13081.4	1	1	Tier 3 one-reaction								0	4	58	1.166	1.207	1.141	0.861	1.045	0.899	0.983	0.818	0.988	0.982	1.149	0.687	0.906	0.809	0.74	0.838	NA	NA	NA	NA	NA	NA	NA	NA	NA	NA	NA	NA	NA	NA
1478	273.4	280.05	472.164	474.171	238.106	69841.1	1	1	Tier 3 one-reaction								0	16	371	NA	NA	NA	NA	NA	NA	NA	NA	NA	NA	NA	NA	NA	NA	NA	NA	0.68	1.232	1.11	0.603	1.478	0.573	1.382	0.487	1.538	1.156	1.025	1.42	1.32	1.394
1479	273.5	92.8	409.107	411.113	175.049	152905	1	1	Tier 2	7-Cyano-7-carbaguanine	AN00954000		C15996	446357	0.26	4.7				0.656	0.469	0.471	0.825	0.7	0.805	0.596	0.538	0.976	1.023	0.894	1.265	1.116	1.106	1.206	1.236	NA	NA	NA	NA	NA	NA	NA	NA	NA	NA	NA	NA	NA	NA
1480	273.6	281.2	411.668	413.674	177.61	14792	1	1	Unidentified											NA	NA	NA	NA	NA	NA	NA	NA	NA	NA	NA	NA	NA	NA	NA	NA	NA	NA	NA	NA	NA	NA	NA	NA	NA	NA	NA	NA	NA	NA
1481	273.7	278.05	489.217	491.222	255.158	9993	1	1	Tier 2	L-Pyrrolysine	BM02037000		C16138	5460671	0.51	27.4				NA	NA	NA	NA	NA	NA	NA	NA	NA	NA	NA	NA	NA	NA	NA	NA	0.248	0.124	0.18	0.437	0.244	0.835	1.283	0.731	0.718	0.722	0.339	2	0.804	1.409
1482	273.7	279	601.256	603.263	367.198	16177.3	1	1	Tier 3 one-reaction								0	2	99	NA	NA	NA	NA	NA	NA	NA	NA	NA	NA	NA	NA	NA	NA	NA	NA	0.682	0.521	0.512	1.155	0.742	0.636	0.726	0.523	1.076	0.863	0.924	1.285	1.113	1.005
1483	273.8	280.8	393.135	395.141	318.153	34589	2	2	Tier 3 one-reaction								0	5	93	0.737	0.749	0.632	0.968	0.802	0.848	0.752	0.638	1.585	1.333	1.276	1.3	1.166	1.124	1.004	1.038	NA	NA	NA	NA	NA	NA	NA	NA	NA	NA	NA	NA	NA	NA
1484	273.8	92.8	478.147	480.154	244.089	3540	1	1	Tier 2	Carbapenem biosynthesis intermediate 2	BM01872001		C20818	92042761	1.76	5.1				NA	NA	NA	NA	NA	NA	NA	NA	NA	NA	NA	NA	NA	NA	NA	NA	NA	NA	NA	NA	NA	NA	NA	NA	NA	NA	NA	NA	NA	NA
1485	274	282	392.2	394.206	158.141	13092.8	1	1	Tier 3 one-reaction								0	3	77	1.281	1.036	1.018	1.096	0.933	1.377	1.711	1.804	0.425	0.467	0.408	0.509	0.65	0.947	0.91	0.966	NA	NA	NA	NA	NA	NA	NA	NA	NA	NA	NA	NA	NA	NA
1486	274.2	92.8	360.101	362.108	126.042	195775	1	1	Tier 1	Imidazole-4-acetic acid	AN00345002	HMDB0002024	C02835	96215	2.65	3.7				1.361	1.332	1.231	1.286	1.3	1.467	1.403	1.294	0.887	1	0.997	1.016	1.048	1.03	1.004	1.01	NA	NA	NA	NA	NA	NA	NA	NA	NA	NA	NA	NA	NA	NA
1487	274.4	283.225	415.118	417.125	181.06	265125	1	1	Tier 2	8-Hydroxy-7-methylguanine	AN01035000	HMDB0006037		308075	0.85	42.9				1.287	1.426	1.367	0.399	1.31	0.627	1.004	1.316	1.006	1.725	1.716	0.382	0.871	0.733	0.77	1.415	1.288	1.455	1.388	0.539	0.654	0.679	NA	NA	1.147	1.923	2.209	0.407	0.86	0.824
1488	274.4	297.375	429.111	431.118	195.053	376528	1	1	Tier 1	Salicyluric acid	BM01229005	HMDB0000840	C07588	10253	0.4	5.6				0.527	1.391	0.807	0.88	0.923	0.683	1.186	0.72	0.84	0.869	0.859	1.061	1.161	0.654	0.708	0.614	NA	NA	NA	NA	NA	NA	1.111	0.91	0.389	0.325	0.255	0.517	1.099	0.835
1489	274.6	282.65	532.104	536.117	64.995	13197.3	1	2	Tier 3 only two-reaction								0	0	50	0.794	0.449	0.431	1.347	1.205	1.131	1.134	0.716	0.829	0.716	0.649	1.249	1.08	1.001	0.921	0.937	NA	NA	NA	NA	NA	NA	NA	NA	NA	NA	NA	NA	NA	NA
1490	274.8	282.7	579.274	581.279	345.216	4578	1	1	Tier 3 one-reaction								0	4	100	NA	NA	NA	NA	NA	NA	NA	NA	NA	NA	NA	NA	NA	NA	NA	NA	NA	NA	NA	NA	NA	NA	NA	NA	NA	NA	NA	NA	NA	NA
1491	274.8	283.5	334.086	336.092	100.028	53686.8	1	1	Tier 3 one-reaction								0	3	188	NA	NA	NA	NA	NA	NA	NA	NA	NA	NA	NA	NA	NA	NA	NA	NA	0.877	1.125	3.14	0.581	0.538	0.764	0.701	0.956	0.542	0.858	1.04	0.974	0.862	0.91
1492	275	282.45	414.598	416.604	180.539	10293.2	1	1	Unidentified											NA	NA	NA	NA	NA	NA	NA	NA	NA	NA	NA	NA	NA	NA	NA	NA	0.929	3.099	4.666	0.689	0.194	1.196	NA	NA	NA	1.484	2.197	0.729	0.448	0.533
1493	275	92.8	578.135	580.14	344.076	25254	1	1	Tier 2	3,4-Dihydroxyphenylacetate 4-O-glucuronide	PR03312003				3.14	33.6				NA	NA	NA	NA	NA	NA	NA	NA	NA	NA	NA	NA	NA	NA	NA	NA	NA	NA	NA	NA	NA	NA	NA	NA	NA	NA	NA	NA	NA	NA
1494	275.2	284.15	437.138	439.143	203.079	17511.5	1	1	Tier 3 one-reaction								0	36	575	NA	NA	NA	NA	NA	NA	NA	NA	NA	NA	NA	NA	NA	NA	NA	NA	1.09	1.733	2.209	1.144	1.229	1.094	1.444	1.725	NA	0.669	0.366	1.13	0.643	0.479
1495	275.4	283.4	401.623	403.63	167.565	7182.92	1	1	Unidentified											0.756	1.074	1.135	0.664	0.741	0.733	1.021	0.99	1.439	1.573	1.618	1.194	1.325	1.038	1.343	1.512	NA	NA	NA	NA	NA	NA	NA	NA	NA	NA	NA	NA	NA	NA
1496	275.5	283.05	566.15	570.165	99.0409	12134	1	2	Tier 3 one-reaction								0	4	162	NA	NA	NA	NA	NA	NA	NA	NA	NA	NA	NA	NA	NA	NA	NA	NA	1.503	1.402	1.316	1.138	0.755	1.645	1.37	1.616	1.208	1.301	1.428	1.125	1.231	1.067
1497	275.5	283.4	352.086	354.092	118.028	7.65888e+06	1	1	Tier 3 zero-reaction								4	52	588	NA	NA	NA	NA	NA	NA	NA	NA	NA	NA	NA	NA	NA	NA	NA	NA	0.517	0.428	0.446	1.125	0.714	0.524	0.649	0.906	1	0.84	0.82	1.283	1.026	0.993
1498	275.8	92.9	321.127	323.134	87.0689	2874908	1	1	Tier 2	4-Aminobutyraldehyde	AN00115001	HMDB0001080	C00555	118	1.39	8.8				1.249	1.69	2.066	1.225	2.104	1.433	1.6	2.091	0.092	0.104	0.1	0.1	0.097	0.097	0.107	0.104	NA	NA	NA	NA	NA	NA	NA	NA	NA	NA	NA	NA	NA	NA
1499	275.8	93.475	429.112	431.119	195.054	3.82897e+06	1	1	Tier 2	2-Carboxy-2,3-dihydro-5,6-dihydroxyindole	AN01229000	HMDB0004067	C05604	161255	2.01	14.5				NA	0.15	0.244	0.251	0.37	0.303	NA	0.951	0.54	0.366	NA	0.44	0.543	0.257	0.169	0.088	NA	NA	NA	NA	NA	NA	NA	NA	NA	NA	NA	NA	NA	NA
1500	275.9	91.9	441.112	443.119	207.054	68586.5	1	1	Tier 2	4-(2-Aminophenyl)-2,4-dioxobutanoic acid	AN01385000	HMDB0000978	C01252	472	0.85	16.4				0.493	0.421	0.412	0.586	0.647	0.445	0.441	0.362	1.096	0.947	1.08	1.374	1.466	1.355	1.389	1.495	NA	NA	NA	NA	NA	NA	NA	NA	NA	NA	NA	NA	NA	NA
1501	276.2	92.7	445.107	447.113	211.049	6866.75	1	1	Tier 2	5-(2'-Formylethyl)-4,6-dihydroxypicolinic acid	AN01445000	HMDB0031727	C05654	54675772	9.52	10.2				1.578	1.438	1.104	1.372	0.91	1.03	1.364	1.939	0.946	0.793	1.101	1.469	0.905	0.936	0.84	1.36	NA	NA	NA	NA	NA	NA	NA	NA	NA	NA	NA	NA	NA	NA
1502	276.2	284.65	496.112	498.116	262.054	7950.33	1	1	Tier 3 only two-reaction								0	0	58	1.173	0.932	0.752	2.034	0.96	1.355	1.333	1.08	NA	NA	NA	1.015	NA	1.226	0.931	0.795	NA	NA	NA	NA	NA	NA	NA	NA	NA	NA	NA	NA	NA	NA
1503	276.4	92.9	500.186	502.192	266.127	4369	1	1	Tier 1	Threoninyl-Phenylalanine	AN02198002	HMDB0029068		7010579	1.87	1.2				NA	NA	NA	NA	NA	NA	NA	NA	NA	NA	NA	NA	NA	NA	NA	NA	NA	NA	NA	NA	NA	NA	NA	NA	NA	NA	NA	NA	NA	NA
1504	276.4	284.7	460.153	462.16	226.095	11054.3	1	1	Tier 2	Porphobilinogen	AN01658000	HMDB0000245	C00931	1021	1	65.1				0.926	0.622	0.438	0.9	0.744	0.958	0.842	0.692	1.621	1.664	0.824	1.44	1.136	1.102	0.769	0.675	NA	NA	NA	NA	NA	NA	NA	NA	NA	NA	NA	NA	NA	NA
1505	276.5	94.675	426.119	428.126	384.122	59976	2	2	Tier 1	S-Adenosyl-L-homocysteine	AN03771000	HMDB0000939	C00021	439155	0.92	0.6				1.082	1.198	0.993	1.341	1.321	1.334	1.146	2.065	1.731	1.144	1.265	1.73	1.671	1.499	1.271	1.261	NA	NA	1.102	0.581	0.55	NA	0.446	0.865	NA	1.177	1.354	NA	0.855	0.99
1506	276.5	280.05	470.174	472.179	236.115	220128	1	1	Tier 1	Phenylalanyl-Alanine	AN01782001	HMDB0028988		5488196	1.01	0.2				NA	NA	NA	NA	NA	NA	NA	NA	NA	NA	NA	NA	NA	NA	NA	NA	2.083	0.849	0.309	2.187	1.57	1.123	0.861	0.601	0.115	0.151	0.19	0.176	0.158	0.276
1507	276.7	91.95	562.138	564.143	328.08	13776.5	1	1	Tier 2	3,4-Dihydroxyphenylacetaldehyde 4-O-glucuronide	PR03076002				0.51	27.9				0.747	NA	NA	1.466	0.745	NA	NA	NA	1.303	0.679	NA	1.208	1.113	NA	0.503	0.493	NA	NA	NA	NA	NA	NA	NA	NA	NA	NA	NA	NA	NA	NA
1508	276.7	285.6	395.127	397.132	322.138	9535.47	2	2	Tier 3 one-reaction								0	11	310	1.822	3.253	4.281	1.195	1.455	1.192	1.127	1.373	0.719	0.586	0.624	0.77	0.665	0.653	0.523	0.404	NA	NA	NA	NA	NA	NA	NA	NA	NA	NA	NA	NA	NA	NA
1509	276.9	285.3	345.616	347.62	111.557	8053	1	1	Unidentified											NA	NA	NA	NA	NA	NA	NA	NA	NA	NA	NA	NA	NA	NA	NA	NA	NA	NA	NA	NA	NA	NA	NA	NA	NA	NA	NA	NA	NA	NA
1510	277	86.75	563.133	565.139	329.075	34534	1	1	Tier 2	3-Hydroxyanthranilate O-glucuronide	PR03093000				3.58	52.6				0.665	1.236	NA	0.78	0.956	0.76	0.792	0.761	0.861	1.12	NA	2.377	2.211	0.994	0.864	0.856	NA	NA	NA	NA	NA	NA	NA	NA	NA	NA	NA	NA	NA	NA
1511	277.1	286	422.171	424.18	188.113	15941	1	1	Tier 1	Glycyl-Isoleucine	AN01133003	HMDB0028844		259613	9.17	2.1				NA	NA	NA	NA	NA	NA	NA	NA	NA	NA	NA	NA	NA	NA	NA	NA	1.266	1.029	1.258	2.266	1.485	1.537	0.898	0.945	1.428	1.193	NA	2.236	2.425	1.528
1512	277.2	293.825	405.116	407.123	342.115	11963.5	2	2	Tier 3 zero-reaction								13	50	638	0.693	1.303	1.263	1.099	1.159	0.758	1.523	2.211	3.535	2.321	2.202	2.174	1.485	0.892	0.581	0.622	1.135	1.645	1.466	3.274	2.883	5.384	1.56	1.55	1.612	1.149	0.846	6.761	1.402	4.883
1513	277.3	285.8	517.163	519.17	283.105	21102	1	1	Tier 3 zero-reaction								1	20	410	NA	NA	NA	NA	NA	NA	NA	NA	NA	NA	NA	NA	NA	NA	NA	NA	NA	NA	NA	NA	NA	NA	NA	NA	NA	NA	NA	NA	NA	NA
1514	277.4	93	691.226	693.237	457.167	43809	1	1	Tier 2	5,10-Methylenetetrahydrofolic acid	AN04348001	HMDB0001533	C00143	439175	6.35	38.3				NA	NA	NA	NA	NA	NA	NA	NA	NA	NA	NA	NA	NA	NA	NA	NA	NA	NA	NA	NA	NA	NA	NA	NA	NA	NA	NA	NA	NA	NA
1515	277.7	286.05	539.637	543.65	72.5276	22179.9	1	2	Unidentified											0.823	0.7	0.599	0.79	0.892	1.146	0.852	0.698	0.561	0.745	0.538	0.904	0.67	0.829	1.21	1.112	NA	NA	NA	NA	NA	NA	NA	NA	NA	NA	NA	NA	NA	NA
1516	278	286.9	578.133	580.14	344.075	54492.7	1	1	Tier 2	Homogentisic acid 2-O-glucuronide	PR03312000				1.42	28.1				1.377	0.952	0.601	0.965	0.637	0.886	0.688	0.495	1.227	0.815	0.581	1.543	0.775	0.315	0.32	0.276	NA	NA	NA	NA	NA	NA	NA	NA	NA	NA	NA	NA	NA	NA
1517	278	283.95	541.157	545.17	74.0475	16107	1	2	Tier 3 one-reaction								0	4	203	NA	NA	NA	NA	NA	NA	NA	NA	NA	NA	NA	NA	NA	NA	NA	NA	0.811	0.538	0.743	0.948	0.913	1.121	1.128	0.94	2.141	2.089	2.087	1.107	1.568	1.059
1518	278.1	287.2	548.122	550.129	314.064	22428.4	1	1	Tier 2	Beta-D-Glucopyranuronic acid	AN02899000	HMDB0010314		168876	0.21	2.3				0.757	0.801	0.488	1.341	1.083	0.771	0.627	0.478	0.69	0.527	0.438	0.759	0.652	0.888	0.994	0.836	NA	NA	NA	NA	NA	NA	NA	NA	NA	NA	NA	NA	NA	NA
1519	278.2	286.9	365.114	367.122	262.112	6314	2	2	Tier 3 only two-reaction								0	0	57	NA	NA	NA	NA	NA	NA	NA	NA	NA	NA	NA	NA	NA	NA	NA	NA	NA	NA	NA	NA	NA	NA	NA	NA	NA	NA	NA	NA	NA	NA
1520	278.2	93.7	562.2	564.206	328.142	5012.5	1	1	Tier 1	Tyrosyl-Phenylalanine	AN03081001	HMDB0029112		3421919	0.69	3.6				NA	NA	NA	NA	NA	NA	NA	NA	NA	NA	NA	NA	NA	NA	NA	NA	NA	NA	NA	NA	NA	NA	NA	NA	NA	NA	NA	NA	NA	NA
1521	278.2	287.55	376.096	378.102	142.037	47445.5	1	1	Tier 3 zero-reaction								1	8	285	NA	NA	NA	NA	NA	NA	NA	NA	NA	NA	NA	NA	NA	NA	NA	NA	1.104	0.571	0.517	0.655	0.342	1.419	0.995	1.04	1.583	1.323	1.492	1.017	1.222	0.762
1522	278.3	278.2	323.106	325.114	89.0481	235378	1	1	Tier 2	Isomer 2 of N-Methyl-Glycine	AN00124004	HMDB0000271	C00213	1088	1.99	32.7				NA	NA	NA	NA	NA	NA	NA	NA	NA	NA	NA	NA	NA	NA	NA	NA	1.092	0.622	0.621	0.478	0.06	1.399	1.011	1.147	1.561	1.344	1.861	0.155	2.965	2.38
1523	278.5	285.375	377.152	379.159	143.094	13056.1	1	1	Tier 3 zero-reaction								1	19	346	0.718	0.51	0.415	0.797	0.847	0.972	0.779	0.99	1.088	0.873	0.729	1.417	1.041	1.057	1.028	0.858	0.772	0.331	1.214	1.075	1.051	1.281	1.365	0.953	0.95	0.576	0.425	2.02	1.669	2.014
1524	278.7	93	578.134	580.14	344.075	64587	1	1	Tier 2	3,4-Dihydroxymandelaldehyde 3-O-glucuronide	PR03312004				2.13	52.1				NA	NA	NA	NA	NA	NA	NA	NA	NA	NA	NA	NA	NA	NA	NA	NA	NA	NA	NA	NA	NA	NA	NA	NA	NA	NA	NA	NA	NA	NA
1525	278.7	285	686.276	688.28	452.218	9455.5	1	1	Tier 3 one-reaction								0	3	193	NA	NA	NA	NA	NA	NA	NA	NA	NA	NA	NA	NA	NA	NA	NA	NA	1.325	1.014	NA	1.881	NA	2.13	NA	NA	1.494	0.859	0.507	2.648	2.921	2.536
1526	278.9	288.3	402.086	404.093	168.027	254553	1	1	Tier 3 zero-reaction								1	8	192	0.185	0.351	0.401	0.306	0.362	0.17	0.384	0.808	0.272	0.358	0.554	0.157	0.242	0.137	0.191	0.244	NA	NA	NA	NA	NA	NA	NA	NA	NA	NA	NA	NA	NA	NA
1527	279.2	275.95	383.109	385.115	149.051	198930	1	1	Tier 1	Methionine	AN00608000	HMDB0000696	C00073	6137	0.73	0.7				0.59	0.424	0.368	0.876	0.512	0.868	0.716	0.574	0.955	0.931	0.71	1.164	1.019	0.962	1.072	0.951	NA	NA	NA	NA	NA	NA	NA	NA	NA	NA	NA	NA	NA	NA
1528	279.4	93.2	445.142	447.148	211.084	45004.5	1	1	Tier 2	N-Acetyl-L-Noradrenaline	PR01449002				1.5	17.5				NA	NA	NA	NA	NA	NA	NA	NA	NA	NA	NA	NA	NA	NA	NA	NA	1.397	0.978	0.719	2.087	1.209	1.913	NA	NA	NA	NA	NA	1.917	1.82	1.479
1529	279.4	287.1	431.131	433.134	197.073	190628	1	1	Tier 2	N-Hydroxy-L-tyrosine	BM01257000		C03004	174052	8.79	3.9				NA	NA	NA	NA	NA	NA	NA	NA	NA	NA	NA	NA	NA	NA	NA	NA	1.427	1.244	0.852	2.277	2.535	2.196	1.939	1.786	1.737	1.292	1.075	2.39	2.586	1.928
1530	279.5	288.05	277.082	279.089	86.0476	28744.5	2	2	Tier 3 one-reaction								0	5	223	NA	NA	NA	NA	NA	NA	NA	NA	NA	NA	NA	NA	NA	NA	NA	NA	0.682	0.121	NA	0.779	0.359	0.551	0.479	0.278	0.918	0.894	0.716	0.65	0.565	0.595
1531	279.6	288.25	390.064	392.072	156.006	8331.13	1	1	Tier 3 zero-reaction								1	7	175	NA	NA	NA	NA	NA	NA	NA	NA	NA	NA	NA	NA	NA	NA	NA	NA	0.636	1.566	1.745	0.46	0.832	0.586	0.724	1.256	1.08	0.672	0.91	NA	NA	NA
1532	279.7	288.8	404.126	406.134	170.068	196324	1	1	Tier 3 one-reaction								0	17	323	NA	NA	NA	NA	NA	NA	NA	NA	NA	NA	NA	NA	NA	NA	NA	NA	NA	NA	NA	NA	NA	NA	NA	NA	NA	NA	NA	NA	NA	NA
1533	279.8	93	473.159	475.17	239.101	10707	1	1	Tier 2	7,8-Dihydrobiopterin	AN01811004	HMDB0000038	C02953	119055	3.31	50.5				NA	NA	NA	NA	NA	NA	NA	NA	NA	NA	NA	NA	NA	NA	NA	NA	NA	NA	NA	NA	NA	NA	NA	NA	NA	NA	NA	NA	NA	NA
1534	279.8	288.9	516.226	518.231	282.168	6988	1	1	Tier 3 one-reaction								0	4	98	NA	NA	NA	NA	NA	NA	NA	NA	NA	NA	NA	NA	NA	NA	NA	NA	NA	NA	NA	NA	NA	NA	NA	NA	NA	NA	NA	NA	NA	NA
1535	279.9	290.325	474.169	476.175	240.111	35910.1	1	1	Tier 3 one-reaction								0	18	279	0.97	0.801	0.754	1.014	0.916	1.116	0.899	0.664	1.426	1.076	1.076	1.481	1.173	0.632	0.582	0.597	1.146	1.073	1.378	0.969	1.858	0.743	0.961	0.712	0.706	0.831	0.412	0.509	0.541	0.391
1536	280	289.25	552.106	554.113	318.048	9417.33	1	1	Tier 3 one-reaction								0	9	232	0.749	0.909	0.631	0.779	1.662	0.758	0.755	0.846	0.652	0.438	0.433	0.48	0.644	0.967	0.795	0.813	NA	NA	NA	NA	NA	NA	NA	NA	NA	NA	NA	NA	NA	NA
1537	280	288.5	485.083	487.089	251.025	13750.4	1	1	Tier 3 only two-reaction								0	0	52	NA	NA	NA	NA	NA	NA	NA	NA	NA	NA	NA	NA	NA	NA	NA	NA	1.211	1.246	1.105	NA	0.195	1.673	1.821	2.073	1.163	1.049	1.221	0.245	1.616	2.16
1538	280.2	287.05	527.134	529.139	293.075	23565.8	1	1	Tier 3 one-reaction								0	15	352	NA	NA	NA	NA	NA	NA	NA	NA	NA	NA	NA	NA	NA	NA	NA	NA	1.143	0.755	0.996	0.625	2.737	0.665	1.36	1.013	0.811	0.594	0.515	2.572	3.969	3.053
1539	280.2	289.55	580.218	582.225	346.16	40818.8	1	1	Tier 3 one-reaction								0	5	112	1.232	1.835	1.817	0.871	1.453	1.079	1.844	1.821	0.145	0.299	0.367	0.144	0.355	0.163	0.242	0.268	NA	NA	NA	NA	NA	NA	NA	NA	NA	NA	NA	NA	NA	NA
1540	280.4	286.45	458.183	460.191	224.125	12887.2	1	1	Tier 3 only two-reaction								0	0	32	NA	NA	NA	NA	NA	NA	NA	NA	NA	NA	NA	NA	NA	NA	NA	NA	0.982	NA	NA	1.306	NA	1.116	0.895	1.243	1.164	1.433	1.47	1.341	1.674	0.904
1541	280.6	296.625	511.225	513.231	277.167	7076.62	1	1	Tier 3 one-reaction								0	5	97	NA	NA	NA	NA	NA	NA	NA	1.009	1.144	0.773	0.382	1.572	1.429	1.621	1.351	1.29	0.671	0.754	NA	2.123	0.831	0.906	1.459	1.318	2.068	0.938	0.636	2.527	2.584	2.435
1542	280.7	290.05	598.23	600.237	364.172	13966.2	1	1	Tier 3 one-reaction								0	8	202	1.383	1.976	2.088	0.985	1.435	1.233	2.015	2.402	0.531	0.363	0.693	0.505	0.508	0.249	0.351	0.307	NA	NA	NA	NA	NA	NA	NA	NA	NA	NA	NA	NA	NA	NA
1543	280.7	290.55	463.062	465.068	229.004	20289.5	1	1	Tier 2	5,6-Dihydroxyindole 5-O-sulfate	PR01691000				0.45	52.5				0.413	0.394	0.484	0.325	0.387	0.312	0.287	0.36	1.105	1.227	1.243	1.307	1.47	1.405	1.241	1.165	NA	NA	NA	NA	NA	NA	NA	NA	NA	NA	NA	NA	NA	NA
1544	280.9	290	343.122	345.129	218.127	5558	2	2	Tier 3 one-reaction								0	6	263	NA	NA	NA	NA	NA	NA	NA	NA	NA	NA	NA	NA	NA	NA	NA	NA	NA	NA	NA	NA	NA	NA	NA	NA	NA	NA	NA	NA	NA	NA
1545	281.1	289.325	522.088	524.094	288.03	40450.7	1	1	Tier 2	5'-(3',4'-Dihydroxyphenyl)-gamma-valerolactone sulfate	AN02519000	HMDB0029191		129626609	0.35	12.1				1.727	1.497	0.992	0.637	0.165	1.513	1.25	1.112	1.315	1.034	0.758	0.926	0.925	0.312	0.244	0.153	1.537	1.069	0.767	1.283	0.221	2.051	1.737	1.129	1.693	1.367	1.018	1.555	1.337	0.601
1546	281.1	298.475	448.187	450.195	214.129	10592.9	1	1	Tier 2	Isomer 2 of Valyl-Proline	AN01489001	HMDB0029135		9837272	3.26	3.4				0.767	0.767	0.778	0.838	0.952	0.908	1.051	0.866	1.081	0.926	0.966	1.034	1.296	0.877	0.867	0.935	0.907	4.05	1.228	0.932	1.386	1.21	1.093	1.363	1.996	1.579	1.681	1.669	2.843	1.314
1547	281.2	290.05	392.126	394.133	316.135	6218.03	2	2	Tier 3 one-reaction								0	4	248	0.975	1.246	0.861	2.287	1.371	1.045	1.258	1.83	1.748	1.417	1.175	1.606	1.931	1.224	0.982	0.869	NA	NA	NA	NA	NA	NA	NA	NA	NA	NA	NA	NA	NA	NA
1548	281.2	92.7	337.12	339.128	103.062	33428	1	1	Tier 2	N-Ethylglycine	AN00189006	HMDB0041945	C11735	6992079	7.72	3.4				1.118	1	0.838	1.417	1.126	0.887	0.78	0.718	0.74	0.678	0.672	0.884	0.796	0.599	0.564	0.547	NA	NA	NA	NA	NA	NA	NA	NA	NA	NA	NA	NA	NA	NA
1549	281.8	93.1	415.132	417.138	181.074	1.08403e+06	1	1	Tier 2	3-Amino-3-(4-hydroxyphenyl)propanoic acid	AN01037005	HMDB0003831	C04368	440311	0.7	10.1				0.939	0.358	0.314	1.505	0.676	0.892	0.638	0.48	0.504	0.289	0.275	0.741	0.759	0.599	0.651	0.526	NA	NA	NA	NA	NA	NA	NA	NA	NA	NA	NA	NA	NA	NA
1550	281.9	287.25	404.066	406.072	170.007	36379.9	1	1	Tier 3 one-reaction								0	1	3	NA	NA	NA	NA	NA	NA	NA	NA	NA	NA	NA	NA	NA	NA	NA	NA	0.886	0.866	1.016	0.764	1.005	0.884	0.779	0.881	1.326	1.087	1.217	1.393	1.196	0.91
1551	281.9	291.6	380.116	382.122	146.057	40897.8	1	1	Tier 3 zero-reaction								7	60	688	2.167	2.477	2.164	0.685	0.753	0.76	1.291	1.502	1.518	1.472	1.596	0.942	1.003	0.857	0.943	1.024	NA	NA	NA	NA	NA	NA	NA	NA	NA	NA	NA	NA	NA	NA
1552	282	287.4	570.155	572.16	336.096	25866.8	1	1	Tier 3 one-reaction								0	6	355	NA	NA	NA	NA	NA	NA	NA	NA	NA	NA	NA	NA	NA	NA	NA	NA	0.733	0.167	0.386	1.075	0.415	0.989	0.774	0.539	1.855	1.359	0.726	2.128	1.917	1.716
1553	282.1	291.3	390.145	392.153	156.087	36078	1	1	Unidentified											NA	NA	NA	NA	NA	NA	NA	NA	NA	NA	NA	NA	NA	NA	NA	NA	NA	NA	NA	NA	NA	NA	NA	NA	NA	NA	NA	NA	NA	NA
1554	282.2	93.15	364.624	366.631	261.131	155597	2	2	Tier 2	Gamma-glutamyl-ornithine	AN02121000	HMDB0002248		189156	3.65	17.5				0.32	0.27	0.243	1.425	1.131	0.619	0.456	0.362	1.631	1.17	1.296	0.88	0.8	1.513	1.591	1.453	NA	NA	NA	NA	NA	NA	NA	NA	NA	NA	NA	NA	NA	NA
1555	282.3	93.1	455.121	457.122	442.126	7238	2	2	Tier 1	Cysteinyl-Threonine	AN01608001	HMDB0028785		20574757	9.55	4.4				NA	NA	NA	NA	NA	NA	NA	NA	NA	NA	NA	NA	NA	NA	NA	NA	NA	NA	NA	NA	NA	NA	NA	NA	NA	NA	NA	NA	NA	NA
1556	282.3	307.675	415.132	417.138	181.074	502072	1	1	Tier 2	L-Threo-3-Phenylserine	AN01037002	HMDB0002184		12314153	1.46	4.8				1.441	1.003	1.594	1.58	1.451	1.538	1.533	1.463	1.358	1.366	1.33	1.311	1.222	1.123	1.099	0.984	1.014	0.421	0.231	1.39	0.882	1.097	1.02	0.649	0.806	0.725	0.637	1.087	0.91	0.779
1557	282.4	291.925	443.09	445.097	209.032	83795.2	1	1	Tier 3 one-reaction								0	11	165	0.659	0.523	0.356	1.282	1.268	0.788	0.831	0.574	0.365	0.39	0.28	0.376	0.396	0.592	0.648	0.611	0.75	0.685	0.39	1.833	2.601	1.12	0.854	0.683	0.429	0.347	0.278	0.427	0.409	0.655
1558	282.4	291.6	545.18	547.186	311.122	30673.3	1	1	Tier 2	1,7-Dimethylguanosine	AN02865001	HMDB0001961		160130	2.14	72				NA	NA	NA	NA	NA	NA	NA	NA	NA	NA	NA	NA	NA	NA	NA	NA	NA	NA	NA	NA	NA	NA	NA	NA	NA	NA	NA	NA	NA	NA
1559	282.5	291.6	364.624	366.631	261.132	137956	2	2	Tier 2	N6-beta-Aspartyl-Lysine	AN02121001	HMDB0004985		22833646	1.14	14.5				NA	NA	NA	NA	NA	NA	NA	NA	NA	NA	NA	NA	NA	NA	NA	NA	NA	NA	NA	NA	NA	NA	NA	NA	NA	NA	NA	NA	NA	NA
1560	282.7	291.9	512.182	514.192	278.124	11446	1	1	Tier 2	Isomer 1 of Prolyl-Tyrosine	AN02380001	HMDB0029029		22395834	6.01	4.1				NA	NA	NA	NA	NA	NA	NA	NA	NA	NA	NA	NA	NA	NA	NA	NA	NA	NA	NA	NA	NA	NA	NA	NA	NA	NA	NA	NA	NA	NA
1561	282.7	288.75	422.089	424.096	188.031	70386	1	1	Tier 3 zero-reaction								1	14	219	NA	NA	NA	NA	NA	NA	NA	NA	NA	NA	NA	NA	NA	NA	NA	NA	0.119	0.139	0.119	0.197	0.219	0.204	0.137	0.175	1.729	1.683	1.395	1.836	2.222	1.36
1562	282.7	291.95	337.085	339.092	103.027	83017.6	1	1	Tier 3 zero-reaction								2	15	353	0.927	0.677	0.916	0.865	0.932	0.903	0.536	0.581	0.99	1.304	1.042	0.847	0.728	0.877	1.11	1.272	NA	NA	NA	NA	NA	NA	NA	NA	NA	NA	NA	NA	NA	NA
1563	282.7	290.35	527.195	529.201	293.136	19714.7	1	1	Tier 2	Glutaminyl-Phenylalanine	AN02592000	HMDB0028804		57288566	2.84	61.7				NA	NA	NA	NA	NA	NA	NA	NA	NA	NA	NA	NA	NA	NA	NA	NA	0.882	0.745	0.743	0.768	0.65	1.087	0.95	0.619	1.272	1.182	1.283	1.399	1.317	1.173
1564	282.8	93.2	346.086	348.093	112.028	2.73178e+06	1	1	Tier 1	Uracil	AN00240000	HMDB0000300	C00106	1174	1.42	1.9				1.674	1.647	1.684	1.124	1.498	1.044	1.231	1.076	0.48	0.513	0.486	0.458	0.521	0.641	0.58	0.519	NA	NA	NA	NA	NA	NA	NA	NA	NA	NA	NA	NA	NA	NA
1565	282.8	288.75	438.062	440.068	204.004	7995	1	1	Tier 3 one-reaction								0	4	142	NA	NA	NA	NA	NA	NA	NA	NA	NA	NA	NA	NA	NA	NA	NA	NA	0.725	1.007	1.593	0.848	0.621	1.291	NA	0.43	2.094	1.756	1.686	2.221	2.245	1.475
1566	282.8	292.55	452.115	454.12	218.056	86175.5	1	1	Tier 3 one-reaction								0	1	187	NA	NA	NA	NA	NA	NA	NA	NA	NA	NA	NA	NA	NA	NA	NA	NA	0.973	0.687	0.707	0.811	0.943	1.382	0.761	0.733	0.713	0.829	0.865	0.85	1.752	1.126
1567	282.8	297.35	437.115	439.122	203.057	102606	1	1	Tier 3 one-reaction								0	14	183	1.117	1.074	0.898	0.842	0.981	1.067	1.474	1.785	1.261	0.894	0.81	1.316	1.226	1.441	1.115	1.17	1.109	0.138	0.034	1.951	0.709	1.415	0.713	0.639	1.223	0.904	0.557	1.24	1.327	0.933
1568	282.8	292	494.056	496.062	259.997	10786.9	1	1	Tier 2	2-Hydroxy-3-(4-hydroxyphenyl)propenoate O-sulfate	PR02098001				3.24	73.7				NA	NA	NA	NA	NA	NA	NA	NA	NA	NA	NA	NA	NA	NA	NA	NA	NA	NA	NA	NA	NA	NA	NA	NA	NA	NA	NA	NA	NA	NA
1569	282.9	92.2	476.13	478.138	242.071	8748.5	1	1	Tier 2	Carbapenem biosynthesis intermediate 3	BM01847000		C20822	92042764	3.27	28.6				0.678	0.664	0.561	0.658	0.727	0.644	0.816	0.96	0.92	0.99	0.807	0.962	0.883	0.965	0.937	0.746	NA	NA	NA	NA	NA	NA	NA	NA	NA	NA	NA	NA	NA	NA
1570	283.1	292.65	362.067	364.073	256.017	9293.33	2	2	Tier 3 one-reaction								0	2	101	1.628	1.606	2.114	0.993	0.823	1.79	2.437	1.436	0.132	0.188	0.21	0.122	NA	NA	0.182	0.155	NA	NA	NA	NA	NA	NA	NA	NA	NA	NA	NA	NA	NA	NA
1571	283.1	93.2	351.137	353.145	117.079	930948	1	1	Tier 1	Valine	AN00277003	HMDB0000883	C00183	6287	0.05	0.8				0.946	0.914	0.877	0.924	0.921	1.038	0.835	0.746	0.902	0.808	1.14	0.893	1.09	0.972	1.248	1.112	NA	NA	NA	NA	NA	NA	NA	NA	NA	NA	NA	NA	NA	NA
1572	283.2	93.125	482.139	484.146	248.08	9668.12	1	1	Tier 2	5-Hydroxyindoleacetylglycine	AN01935002	HMDB0004185	C05832	440806	6.96	4.6				0.39	NA	NA	0.622	0.548	NA	0.692	NA	0.63	0.39	0.417	0.78	0.937	0.63	0.423	0.482	NA	NA	NA	0.808	NA	NA	NA	NA	0.86	0.97	0.945	1.076	1.001	NA
1573	283.4	292.95	593.263	595.269	359.205	4688.5	1	1	Tier 3 only two-reaction								0	0	55	0.703	0.654	0.821	1.08	0.88	1.133	1.004	0.705	1.326	0.904	0.876	0.937	1.359	1.133	1.078	0.81	NA	NA	NA	NA	NA	NA	NA	NA	NA	NA	NA	NA	NA	NA
1574	283.4	292.6	328.596	330.602	189.075	8497	2	2	Tier 3 one-reaction								0	10	250	NA	NA	NA	NA	NA	NA	NA	NA	NA	NA	NA	NA	NA	NA	NA	NA	NA	NA	NA	NA	NA	NA	NA	NA	NA	NA	NA	NA	NA	NA
1575	283.4	92.65	376.131	378.138	142.072	5288	1	1	Tier 2	Ectoine	AN00528000		C06231	126041	8.32	9				NA	1.864	2.342	NA	1.412	1.37	2.058	NA	2.461	3.381	NA	1.937	1.933	1.9	NA	1.76	NA	NA	NA	NA	NA	NA	NA	NA	NA	NA	NA	NA	NA	NA
1576	283.4	292.6	384.112	386.118	150.054	33565	1	1	Tier 3 zero-reaction								10	64	777	NA	NA	NA	NA	NA	NA	NA	NA	NA	NA	NA	NA	NA	NA	NA	NA	NA	NA	NA	NA	NA	NA	NA	NA	NA	NA	NA	NA	NA	NA
1577	283.5	92.15	490.147	492.154	256.089	6866.5	1	1	Tier 2	Carbapenem biosynthesis intermediate 4	BM02047000		C20823	92042765	0.24	17.2				1.314	NA	NA	1.266	1.498	NA	NA	NA	2.461	1.795	1.337	1.631	1.658	1.46	0.969	1.27	NA	NA	NA	NA	NA	NA	NA	NA	NA	NA	NA	NA	NA	NA
1578	283.9	93.2	371.106	373.113	137.047	16160.5	1	1	Tier 1	4-Aminobenzoic acid	AN00468008	HMDB0001392	C00568	978	2.94	1.4				NA	0.47	0.3	0.812	NA	NA	0.766	0.608	NA	0.309	0.255	0.424	0.36	0.462	0.375	0.261	NA	NA	NA	NA	NA	NA	NA	NA	NA	NA	NA	NA	NA	NA
1579	283.9	93.2	415.097	417.104	181.038	18794	1	1	Tier 2	2-Methyl-3-hydroxy-5-formylpyridine-4-carboxylic acid	AN01032000	HMDB0006954	C06050	440898	0.51	4.7				NA	NA	NA	NA	NA	NA	NA	NA	NA	NA	NA	NA	NA	NA	NA	NA	NA	NA	NA	NA	NA	NA	NA	NA	NA	NA	NA	NA	NA	NA
1580	283.9	293.4	437.209	439.216	203.151	11887.4	1	1	Tier 3 one-reaction								0	7	135	0.792	0.666	0.743	0.844	0.969	0.815	0.738	0.632	1.436	1.219	1.222	1.411	1.355	1.361	1.053	1.19	NA	NA	NA	NA	NA	NA	NA	NA	NA	NA	NA	NA	NA	NA
1581	284.3	93.2	744.138	748.149	277.028	5436	1	2	Tier 2	3,4-Dihydroxy-L-phenylalanine 4-O-sulfate	PR02360000				1.44	18.2				NA	NA	NA	NA	NA	NA	NA	NA	NA	NA	NA	NA	NA	NA	NA	NA	NA	NA	NA	NA	NA	NA	NA	NA	NA	NA	NA	NA	NA	NA
1582	284.3	293.55	454.649	456.656	220.59	11591.5	1	1	Unidentified											0.828	0.895	0.939	0.737	0.804	0.708	0.975	1.082	1.279	1.151	1.181	0.933	1.03	0.932	0.975	1.059	NA	NA	NA	NA	NA	NA	NA	NA	NA	NA	NA	NA	NA	NA
1583	284.3	293.6	388.636	390.642	154.578	9420	1	1	Unidentified											NA	NA	NA	NA	NA	NA	NA	NA	NA	NA	NA	NA	NA	NA	NA	NA	NA	NA	NA	NA	NA	NA	NA	NA	NA	NA	NA	NA	NA	NA
1584	284.4	294.4	521.035	523.041	286.977	8563.52	1	1	Tier 3 one-reaction								0	2	36	1.329	1.122	1.107	1.393	1.138	1.24	1.096	0.812	0.742	0.604	0.57	0.799	0.802	0.512	0.396	0.338	NA	NA	NA	NA	NA	NA	NA	NA	NA	NA	NA	NA	NA	NA
1585	284.6	294.45	424.052	426.058	189.994	492213	1	1	Tier 2	Pyrocatechol sulfate	AN01157002	HMDB0061713, HMDB59724, HMDB61713		3083879	0.55	48.1				1.286	1.197	1.07	1.511	1.224	1.319	1.023	0.773	0.686	0.671	0.619	0.794	0.671	0.407	0.377	0.369	NA	NA	NA	NA	NA	NA	NA	NA	NA	NA	NA	NA	NA	NA
1586	284.6	294.75	366.077	368.083	132.019	22100.1	1	1	Tier 3 only two-reaction								0	0	34	1.382	1.096	1.152	1.569	1.301	1.346	1.073	0.821	0.755	0.738	0.644	0.766	0.781	0.484	0.38	0.409	NA	NA	NA	NA	NA	NA	NA	NA	NA	NA	NA	NA	NA	NA
1587	284.6	93.4375	424.051	426.058	189.993	243743	1	1	Tier 2	3-Sulfocatechol	BM01157000		C06336	440983	0.41	65.6				1.363	1.19	1.076	1.507	1.24	1.325	1.015	0.767	0.654	0.67	0.617	0.796	0.672	0.419	0.377	0.363	1.256	0.783	0.694	1.691	1.1	1.385	0.849	0.555	0.869	0.901	0.72	1.012	0.837	0.493
1588	284.8	92.45	500.149	502.154	266.091	5616	1	1	Tier 2	N2-Acetyl-3'-Hydroxy-L-kynurenine	PR02197002				0.64	44.7				NA	NA	NA	NA	NA	NA	NA	NA	NA	NA	NA	NA	NA	NA	NA	NA	NA	NA	NA	NA	NA	NA	NA	NA	NA	NA	NA	NA	NA	NA
1589	284.9	295.325	329.096	331.102	95.0375	39212	1	1	Tier 3 one-reaction								0	5	224	1.487	3.163	3.011	1.035	1.736	1.334	2.297	4.217	2.844	1.973	3.045	0.744	0.677	0.715	0.988	1.091	0.877	0.837	1.01	0.933	1.138	1.005	1.118	1.061	1.296	1.037	1.611	1.073	1.061	0.73
1590	285	291.35	321.091	323.098	87.033	478075	1	1	Tier 2	Aminoacrylic acid	AN00113000		C20253	46173136	4.01	60.9				0.883	1.105	1.208	0.666	0.812	1.108	1.257	1.116	1.18	1.085	1.273	0.972	0.92	0.828	0.737	0.81	NA	NA	NA	NA	NA	NA	NA	NA	NA	NA	NA	NA	NA	NA
1591	285	93.2	436.07	438.076	202.012	5153	1	1	Tier 2	(1E,3E)-4-Hydroxybuta-1,3-diene-1,2,4-tricarboxylic acid	BM01310001		C04324	54675766	0.17	60.5				NA	NA	NA	NA	NA	NA	NA	NA	NA	NA	NA	NA	NA	NA	NA	NA	NA	NA	NA	NA	NA	NA	NA	NA	NA	NA	NA	NA	NA	NA
1592	285.1	293.975	432.158	434.166	198.099	18133.5	1	1	Tier 3 one-reaction								0	10	278	0.279	0.318	0.218	1.256	0.661	0.448	0.8	0.409	1.12	1.112	0.9	0.73	0.48	1.027	0.728	0.549	1.136	1.06	1.145	1.01	0.603	1.668	1.946	1.342	NA	NA	2.132	0.664	0.568	0.952
1593	285.1	93.2	442.142	444.149	208.084	87057	1	1	Tier 1	Kynurenine	AN01408003	HMDB0000684	C01718	846	0.65	1.9				NA	NA	NA	NA	NA	NA	NA	NA	NA	NA	NA	NA	NA	NA	NA	NA	NA	NA	NA	NA	NA	NA	NA	NA	NA	NA	NA	NA	NA	NA
1594	285.1	93.2	371.631	373.638	275.146	16621	2	2	Tier 2	Epsilon-(gamma-Glutamyl)-Lysine	AN02339000	HMDB0003869		7015684	2.14	8.5				0.896	1.203	1.328	1.139	1.207	1.238	1.155	1.408	0.683	0.764	0.997	0.758	0.781	0.769	0.847	0.691	NA	NA	NA	NA	NA	NA	NA	NA	NA	NA	NA	NA	NA	NA
1595	285.2	293.4	339.593	341.6	211.07	79269.4	2	2	Tier 3 one-reaction								0	18	299	NA	NA	NA	NA	NA	NA	NA	NA	NA	NA	NA	NA	NA	NA	NA	NA	0.676	1.096	1.945	0.169	7.003	0.087	0.748	1.02	0.536	0.815	0.878	0.328	0.252	0.408
1596	285.4	293	412.132	414.139	178.074	252887	1	1	Tier 3 zero-reaction								3	16	267	NA	NA	NA	NA	NA	NA	NA	NA	NA	NA	NA	NA	NA	NA	NA	NA	1.386	0.617	0.559	2.839	0.463	1.413	1.085	0.749	1.098	0.635	0.384	0.785	0.875	0.602
1597	285.4	280.05	376.126	378.132	284.136	12225.4	2	2	Tier 3 one-reaction								0	12	254	NA	NA	NA	NA	NA	NA	NA	NA	NA	NA	NA	NA	NA	NA	NA	NA	0.972	1.041	0.848	1.173	1.107	1.468	1.604	1.274	1.262	1.565	1.371	1.17	0.845	1.205
1598	285.5	295.35	400.108	402.114	166.05	1.93094e+06	1	1	Tier 3 zero-reaction								3	9	187	0.774	0.627	0.591	0.503	0.656	0.43	0.422	0.392	1.572	1.623	1.597	1.461	1.51	1.14	1.071	1.326	0.913	0.635	0.549	0.754	0.576	0.718	NA	1.001	1.517	1.185	1.029	1.424	1.686	1.312
1599	285.7	295	424.107	426.113	190.049	1.99913e+06	1	1	Tier 3 one-reaction								0	32	439	NA	NA	NA	NA	NA	NA	NA	NA	NA	NA	NA	NA	NA	NA	NA	NA	NA	NA	NA	NA	NA	NA	NA	NA	NA	NA	NA	NA	NA	NA
1600	285.7	295.2	380.106	382.113	146.048	26194.1	1	1	Tier 3 only two-reaction								0	0	62	NA	NA	NA	NA	NA	NA	NA	NA	NA	NA	NA	NA	NA	NA	NA	NA	2.663	2.461	1.628	2.518	1.344	3.171	1.732	2.656	1.756	1.218	1.155	2.214	2.071	2.159
1601	285.7	93.3	446.088	448.095	212.03	26477	1	1	Tier 2	5-Carboxyvanillic acid	BM01455001		C18338	16488	6.16	15.7				NA	NA	NA	NA	NA	NA	NA	NA	NA	NA	NA	NA	NA	NA	NA	NA	NA	NA	NA	NA	NA	NA	NA	NA	NA	NA	NA	NA	NA	NA
1602	285.8	295.85	534.101	538.113	66.9915	8949.53	1	2	Unidentified											2.413	1.885	1.429	2.558	2.606	2.623	2.684	2.108	2.609	2.747	2.24	2.263	1.863	1.954	2.694	2.104	NA	NA	NA	NA	NA	NA	NA	NA	NA	NA	NA	NA	NA	NA
1603	285.9	295.9	532.103	536.116	64.9936	49390.9	1	2	Tier 3 only two-reaction								0	0	50	1.676	1.719	1.514	2.612	2.717	2.363	2.257	2.074	2.104	1.999	2.121	2.31	2.033	1.729	2.6	2.311	NA	NA	NA	NA	NA	NA	NA	NA	NA	NA	NA	NA	NA	NA
1604	285.9	295.2	587.17	589.176	353.112	43687.5	1	1	Tier 3 one-reaction								0	7	340	NA	NA	NA	NA	NA	NA	NA	NA	NA	NA	NA	NA	NA	NA	NA	NA	NA	NA	NA	NA	NA	NA	NA	NA	NA	NA	NA	NA	NA	NA
1605	285.9	293.85	462.151	464.157	228.092	28573.2	1	1	Tier 3 one-reaction								0	6	97	NA	NA	NA	NA	NA	NA	NA	NA	NA	NA	NA	NA	NA	NA	NA	NA	0.492	0.242	0.129	0.815	1.597	0.59	NA	0.633	0.781	0.364	0.382	1.159	1.221	1.397
1606	285.9	295.55	432.194	434.201	198.136	19315.2	1	1	Tier 3 one-reaction								0	1	90	0.725	0.459	0.637	0.697	0.796	0.738	0.759	0.651	0.828	0.873	0.787	1.017	1.068	1.071	0.915	0.906	NA	NA	NA	NA	NA	NA	NA	NA	NA	NA	NA	NA	NA	NA
1607	286	296.1	388.133	390.139	154.074	388348	1	1	Tier 3 one-reaction								0	23	300	NA	NA	NA	NA	NA	NA	NA	NA	NA	NA	NA	NA	NA	NA	NA	NA	0.899	1.101	0.957	0.778	0.897	0.894	1.756	1.211	0.916	0.929	1	0.932	0.809	0.714
1608	286.4	296.5	541.128	543.134	307.07	113240	1	1	Tier 3 one-reaction								0	2	116	NA	NA	NA	NA	NA	NA	NA	NA	NA	NA	NA	NA	NA	NA	NA	NA	1.027	0.921	0.82	0.715	0.38	1.36	1.676	1.261	1.043	0.853	0.889	1.067	0.998	0.893
1609	286.5	296.1	478.066	480.071	244.007	13479.2	1	1	Tier 3 only two-reaction								0	0	38	NA	NA	NA	NA	NA	NA	NA	NA	NA	NA	NA	NA	NA	NA	NA	NA	1.307	1.839	3.321	1.13	3.028	2.369	NA	NA	NA	0.584	0.671	0.484	0.776	0.572
1610	286.8	287.9	511.224	513.231	277.166	8611.9	1	1	Tier 3 one-reaction								0	10	94	NA	NA	NA	NA	NA	NA	NA	NA	NA	NA	NA	NA	NA	NA	NA	NA	0.119	NA	NA	NA	NA	1.85	0.572	0.681	1.83	1.016	0.476	2.605	2.896	2.422
1611	286.8	94.6	396.125	398.129	162.066	18001.8	1	1	Tier 1	Glycyl-Serine	AN00770000	HMDB0028850		102466	9.38	2.9				1.085	1.272	1.36	0.797	1.057	0.968	1.108	1.528	1.772	1.156	1.546	1.245	NA	1.043	0.988	1.117	NA	NA	NA	NA	NA	NA	NA	NA	NA	NA	NA	NA	NA	NA
1612	286.9	291.55	365.124	367.129	262.131	17772.2	2	2	Tier 3 zero-reaction								2	7	152	0.893	0.831	0.987	1.478	1.29	1.209	1.305	1.009	1.451	1.091	1.267	1.256	1.1	1.402	1.428	1.259	1.025	0.763	0.741	1.461	1.327	1.614	1.717	2.908	1.509	9.913	1.16	1.517	1.573	1.831
1613	287	295.9	687.26	689.265	453.202	50880.5	1	1	Tier 3 one-reaction								0	1	101	NA	NA	NA	0.535	1.396	NA	NA	1.109	1.364	0.762	0.51	1.859	1.63	1.817	1.505	1.558	NA	NA	NA	NA	NA	NA	NA	NA	NA	NA	NA	NA	NA	NA
1614	287	296.45	605.256	607.261	371.198	10032.7	1	1	Tier 3 one-reaction								0	1	74	0.639	0.78	0.762	0.698	0.93	0.804	1.108	1.106	0.764	0.835	0.792	0.797	0.917	0.85	0.686	0.632	NA	NA	NA	NA	NA	NA	NA	NA	NA	NA	NA	NA	NA	NA
1615	287.2	296.6	759.137	761.14	525.079	5700.5	1	1	Tier 3 one-reaction								0	1	133	NA	NA	NA	NA	NA	NA	NA	NA	NA	NA	NA	NA	NA	NA	NA	NA	NA	NA	NA	NA	NA	NA	NA	NA	NA	NA	NA	NA	NA	NA
1616	287.3	295.7	501.155	503.161	267.096	44356.6	1	1	Tier 3 zero-reaction								3	50	741	NA	NA	NA	NA	NA	NA	NA	NA	NA	NA	NA	NA	NA	NA	NA	NA	0.86	0.688	0.772	1.153	0.504	0.801	3.483	0.555	0.706	0.502	0.562	1.17	1.171	1.427
1617	287.4	297.35	378.067	380.073	144.009	380662	1	1	Tier 3 one-reaction								0	2	55	0.645	0.738	0.802	0.72	0.917	0.694	0.959	1.005	0.722	0.887	0.837	0.734	0.863	0.887	0.754	0.754	NA	NA	NA	NA	NA	NA	NA	NA	NA	NA	NA	NA	NA	NA
1618	287.4	296.8	410.088	412.097	352.06	9285	2	2	Tier 3 one-reaction								0	2	147	NA	NA	NA	NA	NA	NA	NA	NA	NA	NA	NA	NA	NA	NA	NA	NA	NA	NA	NA	NA	NA	NA	NA	NA	NA	NA	NA	NA	NA	NA
1619	287.5	93.3	321.115	323.121	174.113	40543	2	2	Tier 1	Arginine	AN00945000	HMDB0000517	C00062	6322	0.31	3.7				1.758	2.535	2.931	NA	1.992	NA	1.775	2.359	0.534	0.438	0.535	0.441	0.432	0.335	0.352	0.374	NA	NA	NA	NA	NA	NA	NA	NA	NA	NA	NA	NA	NA	NA
1620	287.6	297.05	361.133	363.14	127.075	397430	1	1	Tier 3 one-reaction								0	8	182	NA	NA	NA	NA	NA	NA	NA	NA	NA	NA	NA	NA	NA	NA	NA	NA	1.029	0.587	0.649	0.518	0.651	1.224	0.828	0.735	1.242	1.168	1.11	1.323	1.46	0.884
1621	287.6	297	366.154	368.162	132.095	9194.5	1	1	Tier 3 one-reaction								0	2	80	NA	NA	NA	NA	NA	NA	NA	NA	NA	NA	NA	NA	NA	NA	NA	NA	NA	NA	NA	NA	NA	NA	NA	NA	NA	NA	NA	NA	NA	NA
1622	287.8	94	357.124	359.13	246.131	18755.5	2	2	Tier 2	D-Octopine	AN01908000		C04137	440237	3.67	23.1				NA	NA	2.118	1.17	1.554	1.911	2.406	2.117	1.441	NA	0.441	0.411	1.186	1.162	0.631	NA	NA	NA	NA	NA	NA	NA	NA	NA	NA	NA	NA	NA	NA	NA
1623	287.8	296.25	430.118	432.125	196.06	664140	1	1	Tier 3 zero-reaction								5	15	218	1.571	1.283	1.227	1.361	1.345	1.029	1.142	0.881	0.611	0.546	0.484	0.547	0.474	1.032	0.956	0.733	1.694	1.012	0.854	1.527	1.23	1.068	0.771	0.557	0.429	0.392	0.395	0.367	0.44	0.967
1624	287.9	297.45	456.071	458.077	222.013	109721	1	1	Tier 3 one-reaction								0	2	38	NA	NA	NA	NA	NA	NA	NA	NA	NA	NA	NA	NA	NA	NA	NA	NA	0.398	0.211	0.251	0.738	0.955	0.447	0.963	0.241	0.869	0.405	0.326	1.598	1.271	1.722
1625	287.9	296.85	680.258	684.271	213.149	8436	1	2	Tier 3 one-reaction								0	2	86	NA	NA	NA	NA	NA	NA	NA	NA	NA	NA	NA	NA	NA	NA	NA	NA	1.331	3.299	4.243	0.661	1.533	0.946	1.026	1.475	0.833	0.978	1.119	1.296	1.272	0.979
1626	287.9	93.8	429.112	431.12	195.054	8.05014e+06	1	1	Tier 2	3-Hydroxyhippuric acid	BM01229006	HMDB0006116		450268	4.66	4.4				1.215	1.16	0.874	1.611	1.282	1.262	1.156	0.795	0.407	0.35	0.31	0.532	0.61	0.631	0.706	0.669	NA	NA	NA	NA	NA	NA	NA	NA	NA	NA	NA	NA	NA	NA
1627	287.9	93.45	379.629	381.636	291.141	3512	2	2	Tier 2	Tabtoxin biosynthesis intermediate 5	BM02567000		C20915	92042781	0.3	9.5				1	NA	NA	1.33	NA	NA	1.662	NA	NA	1.239	0.829	1.639	1.571	2.348	1.71	1.483	NA	NA	NA	NA	NA	NA	NA	NA	NA	NA	NA	NA	NA	NA
1628	287.9	297.25	374.116	376.123	140.058	51772.6	1	1	Tier 3 zero-reaction								4	16	317	2.352	2.242	2.186	1.615	1.565	1.784	1.784	1.6	0.728	0.901	0.915	0.774	0.764	0.642	0.936	0.792	NA	NA	NA	NA	NA	NA	NA	NA	NA	NA	NA	NA	NA	NA
1629	288.3	93.4	495.168	497.174	261.11	15749.5	1	1	Tier 1	Glycyl-Tryptophan	AN02119000	HMDB0028852		102763	4.3	6.7				0.936	NA	NA	0.896	0.478	0.706	NA	NA	0.74	0.66	0.308	1.609	1.374	1.772	1.25	1.263	NA	NA	NA	NA	NA	NA	NA	NA	NA	NA	NA	NA	NA	NA
1630	288.4	297.6	326.111	328.117	184.105	12365.3	2	2	Tier 3 only two-reaction								0	0	40	NA	NA	NA	NA	NA	NA	NA	NA	NA	NA	NA	NA	NA	NA	NA	NA	1.131	1.022	1.129	0.805	1.58	1.308	2.093	NA	1.654	1.274	2.09	3.155	1.113	1.035
1631	289	297.9	300.561	302.567	133.005	6608.84	2	2	Tier 3 only two-reaction								0	0	34	NA	NA	NA	NA	NA	NA	NA	NA	NA	NA	NA	NA	NA	NA	NA	NA	1.267	1.541	1.96	0.974	2.808	1.146	1.794	1.427	0.958	0.814	1.099	1.559	1.236	1.374
1632	289	298.5	278.073	280.079	88.0297	5666	2	2	Tier 3 only two-reaction								0	0	7	NA	NA	NA	NA	NA	NA	NA	NA	NA	NA	NA	NA	NA	NA	NA	NA	NA	NA	NA	NA	NA	NA	NA	NA	NA	NA	NA	NA	NA	NA
1633	289	298.275	389.619	391.626	155.561	26853.5	1	1	Unidentified											1.01	0.848	1.029	0.773	0.883	0.792	0.856	0.9	1.267	1.345	1.378	1.074	1.026	0.972	0.993	1.106	0.844	0.594	0.611	1.003	0.52	0.698	0.718	1.513	2.276	1.497	1.36	1.152	0.769	1.182
1634	289.1	298.8	325.111	327.118	182.106	79218.2	2	2	Tier 3 one-reaction								0	16	245	NA	NA	NA	NA	NA	NA	NA	NA	NA	NA	NA	NA	NA	NA	NA	NA	1.209	0.957	1.563	0.598	1.402	2.911	1.829	1.34	NA	1.464	NA	NA	0.953	0.76
1635	289.3	298.85	397.126	399.132	163.067	1.82747e+06	1	1	Tier 3 zero-reaction								1	5	141	0.248	0.187	0.184	0.337	0.353	0.326	0.282	0.257	0.788	0.89	0.947	1.761	1.667	1.865	1.747	1.732	NA	NA	NA	NA	NA	NA	NA	NA	NA	NA	NA	NA	NA	NA
1636	289.3	299.3	446.185	448.191	212.127	63424.3	1	1	Tier 3 one-reaction								0	1	110	NA	NA	NA	NA	NA	NA	NA	NA	NA	NA	NA	NA	NA	NA	NA	NA	1.386	1.512	1.265	0.657	0.666	0.976	0.704	0.824	0.955	1.283	1.616	1.026	1.339	1.226
1637	289.4	93.5	473.139	475.146	239.08	8827.5	1	1	Tier 2	N-Acetyl-3,4-Dihydroxy-L-phenylalanine	PR01809000			13987867	6.55	16.7				1.88	2.217	2.12	2.288	2.749	2.767	4.369	5.209	3.57	2.154	2.119	3.052	2.945	1.489	1.796	0.756	0.927	NA	0.454	1.105	0.72	1.401	1.08	NA	1.364	1.062	0.698	NA	NA	2.054
1638	289.7	299.3	374.613	376.618	140.554	7155.5	1	1	Unidentified											NA	NA	NA	NA	NA	NA	NA	NA	NA	NA	NA	NA	NA	NA	NA	NA	NA	NA	NA	NA	NA	NA	NA	NA	NA	NA	NA	NA	NA	NA
1639	289.7	299.3	649.217	653.23	182.108	33497.5	1	2	Tier 3 only two-reaction								0	0	50	NA	NA	NA	NA	NA	NA	NA	NA	NA	NA	NA	NA	NA	NA	NA	NA	NA	NA	NA	NA	NA	NA	NA	NA	NA	NA	NA	NA	NA	NA
1640	289.9	93.4	470.174	472.181	236.116	20785	1	1	Tier 1	Alanyl-Phenylalanine	AN01782000	HMDB0028694		96814	6.15	9.8				NA	NA	NA	NA	NA	NA	NA	NA	NA	NA	NA	NA	NA	NA	NA	NA	NA	NA	NA	NA	NA	NA	NA	NA	NA	NA	NA	NA	NA	NA
1641	290.1	299	277.082	279.089	86.0474	36484.1	2	2	Tier 3 one-reaction								0	5	223	NA	NA	NA	NA	NA	NA	NA	NA	NA	NA	NA	NA	NA	NA	NA	NA	0.717	0.119	NA	0.754	0.383	0.579	0.499	0.318	0.999	0.965	0.842	0.661	0.664	0.63
1642	290.1	300.1	617.157	621.17	150.048	14225.5	1	2	Tier 3 one-reaction								0	3	119	NA	NA	NA	NA	NA	NA	NA	NA	NA	NA	NA	NA	NA	NA	NA	NA	0.759	0.211	0.318	0.864	0.59	0.785	NA	0.398	0.999	1.037	0.855	0.801	0.694	0.683
1643	290.1	93.4	438.148	440.154	204.089	2067682	1	1	Tier 1	Tryptophan	AN01348000	HMDB0000929	C00078	6305	0.5	2				0.868	0.788	0.778	0.963	0.887	1.007	0.755	0.677	1.002	0.903	1.299	1.077	1.175	1.172	1.396	1.208	NA	NA	NA	NA	NA	NA	NA	NA	NA	NA	NA	NA	NA	NA
1644	290.1	299.6	444.133	446.139	210.075	49429.8	1	1	Tier 3 zero-reaction								2	24	564	NA	NA	NA	NA	NA	NA	NA	NA	NA	NA	NA	NA	NA	NA	NA	NA	0.933	1.032	1.125	0.629	0.619	0.833	1.587	1.288	1.23	0.805	1.24	1.359	1.031	1.151
1645	290.1	300.6	500.185	502.191	266.126	95529.1	1	1	Tier 2	Isomer 1 of Phenylalanyl-Threonine	AN02198001	HMDB0029005		18218233	1.06	33				NA	NA	NA	NA	NA	NA	NA	NA	NA	NA	NA	NA	NA	NA	NA	NA	1.665	0.935	0.412	1.65	1.262	1.354	NA	3.19	0.958	1.736	0.255	0.625	0.385	0.484
1646	290.2	301.1	424.132	426.139	190.074	168540	1	1	Tier 3 one-reaction								0	14	208	0.855	0.295	0.868	1.318	1.037	1.503	0.667	1.028	0.81	0.664	0.53	1.242	1.172	1.413	0.875	0.785	0.767	0.284	0.224	1.102	0.725	0.894	0.634	0.66	1.213	1.391	1.26	1.213	1.031	1.153
1647	290.6	300.1	387.128	389.136	306.139	27092.8	2	2	Tier 3 only two-reaction								0	0	53	NA	NA	NA	NA	NA	NA	NA	NA	NA	NA	NA	NA	NA	NA	NA	NA	NA	NA	NA	NA	NA	NA	NA	NA	NA	NA	NA	NA	NA	NA
1648	290.7	299.85	305.559	307.565	143.001	7206.04	2	2	Tier 3 one-reaction								0	1	13	0.951	1.073	1.101	0.886	1.224	0.772	0.992	1.121	0.888	0.892	0.902	0.705	0.616	0.749	0.917	0.71	NA	NA	NA	NA	NA	NA	NA	NA	NA	NA	NA	NA	NA	NA
1649	290.8	301.85	338.106	340.113	208.096	141083	2	2	Tier 3 one-reaction								0	26	509	NA	NA	NA	NA	NA	NA	NA	NA	NA	NA	NA	NA	NA	NA	NA	NA	0.886	1.763	1.968	0.896	0.779	0.792	4.401	NA	NA	1.464	NA	0.697	0.492	0.821
1650	290.9	300.4	372.101	374.108	138.043	73777.5	1	1	Tier 3 zero-reaction								2	16	217	NA	NA	NA	NA	NA	NA	NA	NA	NA	NA	NA	NA	NA	NA	NA	NA	NA	NA	NA	NA	NA	NA	NA	NA	NA	NA	NA	NA	NA	NA
1651	290.9	303.85	388.135	390.142	308.154	12058.8	2	2	Tier 3 one-reaction								0	5	123	0.939	1.643	1.123	0.664	0.985	0.751	0.935	1.018	1.044	0.904	0.835	1.163	0.823	0.788	0.715	0.599	NA	NA	NA	NA	NA	NA	NA	NA	NA	NA	NA	NA	NA	NA
1652	290.9	297.55	332.119	334.125	196.121	17350.1	2	2	Tier 3 one-reaction								0	9	165	NA	NA	NA	NA	NA	NA	NA	NA	NA	NA	NA	NA	NA	NA	NA	NA	0.889	1.163	1.03	0.639	0.992	0.799	1.557	1.118	1.543	1.239	1.713	0.716	0.742	0.689
1653	290.9	300.5	366.594	368.601	132.536	15659	1	1	Unidentified											NA	NA	NA	NA	NA	NA	NA	NA	NA	NA	NA	NA	NA	NA	NA	NA	NA	NA	NA	NA	NA	NA	NA	NA	NA	NA	NA	NA	NA	NA
1654	290.9	92.4	459.159	461.164	225.101	9472.5	1	1	Tier 2	N-Acetyl-L-Normetanephrine	PR01646000				0.99	14.8				3.53	5.742	4.321	6.426	9.552	6.897	6.428	16.748	12.18	5.433	6.133	10.798	11.063	6.118	NA	5.055	NA	NA	NA	NA	NA	NA	NA	NA	NA	NA	NA	NA	NA	NA
1655	291.1	296.05	420.122	422.129	372.127	5809.25	2	2	Tier 3 one-reaction								0	15	556	NA	NA	NA	NA	NA	NA	NA	NA	NA	NA	NA	NA	NA	NA	NA	NA	0.927	1.073	0.959	NA	1.034	1.028	1.08	1.226	1.222	0.818	0.862	1.498	1.598	NA
1656	291.1	301.4	352.086	354.092	118.028	1.4447e+06	1	1	Tier 3 zero-reaction								4	52	588	NA	NA	NA	NA	NA	NA	NA	NA	NA	NA	NA	NA	NA	NA	NA	NA	0.565	1.093	1.495	0.938	0.629	0.555	0.723	1.686	0.749	0.689	0.688	1.024	0.771	0.703
1657	291.2	300.8	459.071	461.077	225.013	15471	1	1	Tier 3 one-reaction								0	3	53	NA	NA	NA	NA	NA	NA	NA	NA	NA	NA	NA	NA	NA	NA	NA	NA	NA	NA	NA	NA	NA	NA	NA	NA	NA	NA	NA	NA	NA	NA
1658	291.3	302.15	579.237	581.244	345.179	26014	1	1	Tier 3 one-reaction								0	4	143	NA	NA	NA	NA	NA	NA	NA	NA	NA	NA	NA	NA	NA	NA	NA	NA	1.619	0.28	0.134	0.921	0.534	2.504	1.16	0.699	0.703	0.511	0.278	0.428	0.218	0.336
1659	291.3	295.45	306.104	308.11	144.091	7425.76	2	2	Tier 3 one-reaction								0	17	254	NA	NA	NA	NA	NA	NA	NA	NA	NA	NA	NA	NA	NA	NA	NA	NA	0.649	NA	0.376	NA	0.516	1.857	0.891	1.466	1.254	1.636	1.888	0.585	1.061	0.352
1660	291.4	86.4	456.156	458.163	222.098	24571.5	1	1	Tier 1	Glycyl-Phenylalanine	AN01612000	HMDB0028848		97415	5.66	0				NA	NA	NA	NA	NA	NA	NA	NA	NA	NA	NA	NA	NA	NA	NA	NA	1.092	0.191	0.106	1.046	0.206	2.19	1.147	0.639	0.184	0.243	0.16	0.227	0.164	0.3
1661	291.6	308.9	462.168	464.175	228.109	13982.9	1	1	Tier 2	Isomer 1 of Prolyl-Hydroxyproline	AN01684000	HMDB0006695		11902893	8.59	16.9				0.721	0.687	0.666	1.041	0.815	1.097	0.892	0.958	1.055	1.254	0.909	1.186	0.913	0.924	1.032	0.874	1.171	1.395	1.363	1.364	1.514	1.595	1.647	2.467	1.149	1.153	1.146	1.228	1.03	0.904
1662	291.7	301.6	505.129	507.135	271.07	30506.2	1	1	Tier 3 one-reaction								0	23	490	0.933	0.87	0.544	0.452	1.049	0.298	0.83	0.773	0.678	0.507	0.248	0.407	0.826	0.743	0.621	0.535	NA	NA	NA	NA	NA	NA	NA	NA	NA	NA	NA	NA	NA	NA
1663	291.8	301.4	325.126	327.134	182.136	8416	2	2	Unidentified											NA	NA	NA	NA	NA	NA	NA	NA	NA	NA	NA	NA	NA	NA	NA	NA	NA	NA	NA	NA	NA	NA	NA	NA	NA	NA	NA	NA	NA	NA
1664	291.9	301.5	317.096	319.104	83.0377	7839.33	1	1	Tier 3 one-reaction								0	2	198	NA	NA	NA	NA	NA	NA	NA	NA	NA	NA	NA	NA	NA	NA	NA	NA	NA	NA	NA	NA	NA	NA	NA	NA	NA	NA	NA	NA	NA	NA
1665	292	301.9	340.068	342.073	106.009	44317.7	1	1	Tier 3 one-reaction								0	7	109	1.159	1.156	1.191	0.706	0.836	0.798	0.949	0.917	1.347	1.245	1.452	1.15	1.041	0.833	0.865	0.931	1.179	1.057	1.118	0.554	1.634	0.91	0.873	NA	0.965	1.008	1.183	1.004	1.299	0.773
1666	292.1	301.8	400.14	402.148	332.163	15258.4	2	2	Tier 3 one-reaction								0	8	190	0.893	1.568	1.645	1.176	1.273	1.534	1.799	1.997	1.659	1.12	1.013	1.218	1.468	1.668	1.298	1.032	NA	NA	NA	NA	NA	NA	NA	NA	NA	NA	NA	NA	NA	NA
1667	292.4	303.65	378.634	380.641	144.576	37226	1	1	Unidentified											NA	NA	NA	NA	NA	NA	NA	NA	NA	NA	NA	NA	NA	NA	NA	NA	1.106	1.741	1.594	1.202	0.672	1.679	3.026	NA	2.756	1.213	1.749	3.478	2.891	1.988
1668	292.5	295.5	442.154	444.16	208.096	42004.7	1	1	Tier 3 one-reaction								0	26	510	NA	NA	NA	NA	NA	NA	NA	NA	NA	NA	NA	NA	NA	NA	NA	NA	0.009	NA	0.028	0.811	1.093	0.727	1.183	1.905	1.166	1.69	2.189	0.706	0.598	0.831
1669	292.6	300.25	488.184	490.19	254.126	15006	1	1	Tier 3 one-reaction								0	17	265	NA	NA	NA	NA	NA	NA	NA	NA	NA	NA	NA	NA	NA	NA	NA	NA	0.369	0.908	NA	NA	NA	0.679	NA	NA	1.137	0.841	0.924	2.27	1.594	1.631
1670	292.6	296.8	379.135	381.143	290.154	29224.5	2	2	Tier 3 one-reaction								0	2	135	NA	NA	NA	NA	NA	NA	NA	NA	NA	NA	NA	NA	NA	NA	NA	NA	0.552	1.226	1.355	0.743	0.816	1.298	1.437	1.397	0.688	0.454	0.52	0.754	0.711	0.782
1671	292.6	93.5	364.083	366.091	260.05	137836	2	2	Tier 2	5-Hydroxykynurenamine O-sulfate	PR02102000				6.48	29.2				NA	NA	NA	NA	NA	NA	NA	NA	NA	NA	NA	NA	NA	NA	NA	NA	NA	NA	NA	NA	NA	NA	NA	NA	NA	NA	NA	NA	NA	NA
1672	292.9	303.5	390.111	392.119	156.053	28247.3	1	1	Tier 3 zero-reaction								3	17	320	1.031	0.929	0.942	0.99	1.347	1.051	1.424	1.095	1.2	0.917	0.784	0.859	0.98	0.923	0.792	0.984	1.224	1.556	1.457	0.581	0.686	1.271	2.054	2.906	1.583	1.214	1.281	0.551	1.143	0.802
1673	293.1	302.4	407.163	409.169	173.104	28002.2	1	1	Tier 3 zero-reaction								4	29	349	0.754	0.872	0.829	0.76	0.842	0.963	1.117	1.106	1.371	1.434	1.362	1.226	1.138	0.955	0.921	0.995	NA	NA	NA	NA	NA	NA	NA	NA	NA	NA	NA	NA	NA	NA
1674	293.1	302.85	509.177	511.183	275.119	42222.5	1	1	Tier 3 one-reaction								0	7	146	0.723	0.584	0.7	0.779	1.004	0.801	0.766	0.863	0.463	0.452	0.607	1.102	1.362	1.322	1.072	1.154	NA	NA	NA	NA	NA	NA	NA	NA	NA	NA	NA	NA	NA	NA
1675	293.3	94.25	429.146	431.153	195.088	77051.5	1	1	Tier 2	N-Acetyl-Vanillylamine	PR01234001				6.1	62.8				NA	NA	NA	NA	NA	NA	NA	NA	NA	NA	NA	NA	NA	NA	NA	NA	NA	NA	NA	NA	NA	NA	NA	NA	NA	NA	NA	NA	NA	NA
1676	293.4	93.6	480.161	482.166	246.102	9502	1	1	Tier 1	Methionyl-Proline	AN01904000	HMDB0028981		3472451	4.16	2.5				NA	NA	NA	NA	NA	NA	NA	NA	NA	NA	NA	NA	NA	NA	NA	NA	NA	NA	NA	NA	NA	NA	NA	NA	NA	NA	NA	NA	NA	NA
1677	293.5	303.15	386.066	388.073	152.008	14344	1	1	Tier 3 only two-reaction								0	0	21	NA	NA	NA	NA	NA	NA	NA	NA	NA	NA	NA	NA	NA	NA	NA	NA	0.913	0.69	0.657	0.767	0.699	1.343	1.02	0.76	1.149	0.854	0.772	1.044	0.825	0.792
1678	293.9	307.9	631.002	633.013	396.944	71332.5	1	1	Tier 3 only two-reaction								0	0	6	0.985	3.066	3.341	0.742	1.364	0.902	2.629	5.284	2.736	2.655	3.144	0.709	0.569	0.265	1.299	1.824	NA	NA	NA	NA	NA	NA	NA	NA	NA	NA	NA	NA	NA	NA
1679	293.9	294.05	389.134	391.139	310.152	7702.6	2	2	Tier 3 one-reaction								0	3	61	0.845	1.774	0.858	1.07	0.928	0.981	0.961	1.639	1.61	1.219	1.281	1.496	1.139	1.148	0.994	0.882	NA	NA	NA	NA	NA	NA	NA	NA	NA	NA	NA	NA	NA	NA
1680	294	303.7	636.096	638.102	402.038	49526.9	1	1	Tier 3 one-reaction								0	2	85	NA	NA	NA	NA	NA	NA	NA	NA	NA	NA	NA	NA	NA	NA	NA	NA	NA	NA	NA	NA	NA	NA	NA	NA	NA	NA	NA	NA	NA	NA
1681	294	93.6	762.228	766.241	295.119	9437	1	2	Tier 2	Tyr-Gly-Gly	AN02626000			123715	6.29	60.6				NA	NA	NA	NA	NA	NA	NA	NA	NA	NA	NA	NA	NA	NA	NA	NA	NA	NA	NA	NA	NA	NA	NA	NA	NA	NA	NA	NA	NA	NA
1682	294	303.2	376.096	378.102	142.038	45084.6	1	1	Tier 3 zero-reaction								1	8	285	NA	NA	NA	NA	NA	NA	NA	NA	NA	NA	NA	NA	NA	NA	NA	NA	0.929	0.683	0.369	0.277	0.244	1.415	NA	1.379	1.271	1.375	1.586	0.515	3.034	2.432
1683	294.2	93.6	464.13	466.139	230.071	6758	1	1	Tier 2	(5S)-3-(2-Aminoethylsulfanyl)-7-oxo-1-azabicyclo[3.2.0]heptane-2-carboxylic acid	BM01706000		C20817	92042760	0.92	40.9				NA	NA	NA	NA	NA	NA	NA	NA	NA	NA	NA	NA	NA	NA	NA	NA	NA	NA	NA	NA	NA	NA	NA	NA	NA	NA	NA	NA	NA	NA
1684	294.4	305.4	381.616	383.622	147.558	12020.8	1	1	Unidentified											NA	NA	NA	NA	NA	NA	NA	NA	NA	NA	NA	NA	NA	NA	NA	NA	0.79	0.926	0.709	0.83	0.666	1.71	1.642	1.666	1.294	0.689	0.668	0.731	1.402	0.743
1685	294.5	304.15	393.184	395.19	159.125	13215	1	1	Tier 2	Isomer 1 of 2-Aminooctanoic acid	AN00726001	HMDB0000991		69522	1.64	45.3				0.839	0.843	0.764	0.889	0.96	0.902	1.046	0.893	0.84	0.895	0.817	1.053	1.049	1.113	1.201	1.124	NA	NA	NA	NA	NA	NA	NA	NA	NA	NA	NA	NA	NA	NA
1686	294.5	93.65	355.078	357.084	363.059	9735	3	3	Tier 1	Guanosine monophosphate	AN03545000	HMDB0001397	C00144	135398631	3.9	6.1				1.512	NA	0.36	NA	NA	NA	NA	1.645	0.625	0.545	0.562	0.775	0.81	0.795	NA	0.589	NA	NA	NA	NA	NA	NA	NA	NA	NA	NA	NA	NA	NA	NA
1687	294.6	302.8	598.172	600.177	364.113	15250.8	1	1	Tier 3 one-reaction								0	10	344	NA	NA	NA	NA	NA	NA	NA	NA	NA	NA	NA	NA	NA	NA	NA	NA	0.78	0.779	0.759	0.637	1.561	0.61	1.494	0.726	0.674	0.399	0.373	1.3	2.363	2.567
1688	294.6	300.3	576.152	578.16	342.094	10168.8	1	1	Tier 3 one-reaction								0	21	338	1.056	0.895	0.627	1.687	1.45	1.316	1.206	1.058	0.748	0.52	0.477	0.866	0.848	0.877	0.911	0.782	NA	NA	NA	NA	NA	NA	NA	NA	NA	NA	NA	NA	NA	NA
1689	294.6	305.3	374.018	376.024	139.959	15136.7	1	1	Tier 3 one-reaction								0	1	4	1.336	1.172	1.695	0.952	1.194	1.043	1.531	1.568	0.519	0.733	0.684	0.654	0.725	0.754	0.579	0.627	NA	NA	NA	NA	NA	NA	NA	NA	NA	NA	NA	NA	NA	NA
1690	294.7	300.2	311.101	313.108	154.085	12522.2	2	2	Tier 3 one-reaction								0	14	265	NA	NA	NA	NA	NA	NA	NA	NA	NA	NA	NA	NA	NA	NA	NA	NA	1.004	1.039	NA	0.802	0.752	0.861	0.971	0.69	1.056	0.937	0.826	1.325	1.335	1.113
1691	294.8	302.15	350.621	352.629	116.563	13803.5	1	1	Unidentified											NA	NA	NA	NA	NA	NA	NA	NA	NA	NA	NA	NA	NA	NA	NA	NA	0.761	1.107	2.373	0.84	0.994	1.124	1.245	1.877	1.066	1.674	1.636	0.716	0.81	0.939
1692	294.9	93.6	422.173	424.181	188.115	5736	1	1	Tier 1	Gly-Norleucine	AN01133007			273080	5.31	7.5				NA	NA	NA	NA	NA	NA	NA	NA	NA	NA	NA	NA	NA	NA	NA	NA	NA	NA	NA	NA	NA	NA	NA	NA	NA	NA	NA	NA	NA	NA
1693	295	303.75	361.097	363.103	127.039	413510	1	1	Tier 3 one-reaction								0	6	203	NA	NA	NA	NA	NA	NA	NA	NA	NA	NA	NA	NA	NA	NA	NA	NA	1.149	0.895	0.828	1.117	0.675	1.249	0.844	0.937	1.178	0.992	1.024	1.373	1.634	1.539
1694	295.1	93.6	496.142	498.145	262.084	4790	1	1	Tier 1	Glutamyl-Aspartic acid	AN02135002	HMDB0028815, HMDB0030413, HMDB28815, HMDB30413		99716	8.35	4.8				NA	NA	NA	NA	NA	NA	NA	NA	NA	NA	NA	NA	NA	NA	NA	NA	NA	NA	NA	NA	NA	NA	NA	NA	NA	NA	NA	NA	NA	NA
1695	295.1	305.3	448.153	450.159	214.095	10499.9	1	1	Tier 3 one-reaction								0	11	347	0.388	0.409	0.362	0.851	0.617	0.659	0.766	0.63	1.226	1.275	0.818	1.203	1	1.307	1.051	1.033	NA	NA	NA	NA	NA	NA	NA	NA	NA	NA	NA	NA	NA	NA
1696	295.2	306.6	456.572	458.578	222.513	8741.83	1	1	Unidentified											0.739	0.196	0.111	0.794	0.804	1.067	0.792	0.45	0.838	0.591	0.508	1.164	1.091	0.987	1.13	1.225	NA	NA	NA	NA	NA	NA	NA	NA	NA	NA	NA	NA	NA	NA
1697	295.2	306.1	523.165	525.171	289.106	37373.2	1	1	Tier 3 one-reaction								0	8	182	NA	NA	NA	NA	NA	NA	NA	NA	NA	NA	NA	NA	NA	NA	NA	NA	1.584	1.559	1.214	1.586	0.552	1.283	0.895	0.947	0.475	0.496	0.493	0.412	0.445	0.453
1698	295.4	293.3	428.127	430.134	194.069	398117	1	1	Tier 2	Isomer 2 of 4-Aminohippuric acid	AN01217000	HMDB0001867		2148	0.18	42.4				0.671	0.967	0.855	0.654	0.711	0.854	0.83	0.741	0.919	1.015	1.024	0.915	0.953	1	0.93	0.97	1.006	0.12	0.05	2.692	0.639	1.481	0.698	0.168	0.456	0.308	0.2	0.958	0.889	0.926
1699	295.5	305.3	392.124	394.132	316.132	5418.67	2	2	Tier 3 one-reaction								0	5	124	NA	NA	NA	NA	NA	NA	NA	NA	NA	NA	NA	NA	NA	NA	NA	NA	NA	NA	NA	NA	NA	NA	NA	NA	NA	NA	NA	NA	NA	NA
1700	295.6	305.3	480.108	482.114	246.05	12387.2	1	1	Tier 3 one-reaction								0	11	359	0.816	0.659	0.743	0.233	1.191	0.283	0.894	0.971	0.534	0.813	0.672	1.071	1.684	1.531	1.488	1.259	NA	NA	NA	NA	NA	NA	NA	NA	NA	NA	NA	NA	NA	NA
1701	295.6	303.3	328.614	330.62	189.111	16300.7	2	2	Tier 3 zero-reaction								1	7	120	NA	NA	NA	NA	NA	NA	NA	NA	NA	NA	NA	NA	NA	NA	NA	NA	0.603	0.164	0.118	0.654	0.374	0.598	2.734	0.969	1.024	1.203	0.992	0.711	0.387	0.617
1702	295.6	304.85	529.127	531.134	295.069	19357.1	1	1	Tier 3 one-reaction								0	1	169	0.218	0.297	0.158	1.63	1.476	0.696	0.719	0.621	0.372	0.296	0.252	1.202	1.263	1.211	0.974	0.929	NA	NA	NA	NA	NA	NA	NA	NA	NA	NA	NA	NA	NA	NA
[truncated: 6,546 more rows]
[truncated: 18 more columns]
