# Supplementary material for: Study of Metabolite Detectability in Simultaneous Profiling of Amine/Phenol and Hydroxyl Submetabolomes by Analyzing a Mixture of Two Separately Dansyl-Labeled Samples
Source: Metabolites. 2025 Jul 23;15(8):496. doi: 10.3390/metabo15080496 (PMC12388855; doi:10.3390/metabo15080496)
Supplement: Supplementary file 1 [file metabolites-15-00496-s001.zip › Supplemental Tables/Supplemental Table S2_Detected_Peak_Pairs_Serum.xlsx]

## Sheet: Table description
	1. Supplementary Table 1 Content Description	Supplemental Table 1. List of peak pairs detected from CIL LC-MS measurement of the samples (experimental data with imputated value). Note that in "Peak Pair Information" section, column "No." shows individual peak pair number coded from the 4-channel LC-MS experiment. "A", "H", "C", and "K" indicates peak pairs were detected from amine/phenol, hydroxyl, carboxyl, and ketone/aldehyde channels, re…
	2.Information	Peak Pair Information										Tier 1 - Positive Identification /Tier 2 - High Confidence Putative Identification							Tier 3 - Putative Identification (MyCompoundID Library)			A-1	A-2	A-3	B-1	B-2	B-3	QC-1	QC-2	QC-3
		No.	RT (s)	Normalized RT (s)	m/z_light	m/z_heavy	Neutral Mass (Da)	Intensity	nCharge	nTag	Identification Level	Compound	NovaMT Library No.	HMDB_ID	KEGG_ID	PubChem_ID	Mass Error (ppm)	RT Error (s)	Zero-reaction	One-reaction	Two-reaction	A	A	A	B	B	B	QC	QC	QC

## Sheet: Supplemental Table S2
Peak Pair Information										Tier 1 - Positive Identification /Tier 2 - High Confidence Putative Identification							Tier 3 - Putative Identification (MyCompoundID Library)			Serum_1	Serum_2	Serum_3	Serum_4	Serum_5	Serum_6	Serum_7	Serum_8	Serum_9	Serum_10	Serum_11	Serum_12	Serum_13	Serum_14	Serum_15	Serum_1	Serum_2	Serum_3	Serum_4	Serum_5	Serum_6	Serum_7	Serum_8	Serum_9	Serum_10	Serum_11	Serum_12	Serum_13	Serum_14	Serum_15
No.	RT (s)	Normalized RT (s)	m/z_light	m/z_heavy	Neutral Mass (Da)	Intensity	nCharge	nTag	Identification Level	Compound	NovaMT Library No.	HMDB_ID	KEGG_ID	PubChem_ID	Mass Error (ppm)	RT Error (s)	Zero-reaction	One-reaction	Two-reaction	A	A	A	A	A	A	A	A	A	A	A	A	A	A	A	H	H	H	H	H	H	H	H	H	H	H	H	H	H	H
1	73.3	70	635.868	637.875	401.809	8300.9	1	1	Tier 3 only two-reaction								0	0	1	1.382	1.449	1.563	1.139	1.63	1.326	1.231	1.436	1.149	1.292	1.086	1.219	0.85	1.147	NA	1.068	1.14	1.144	1.144	1.107	0.949	1.144	1.292	1.364	1.127	1.152	NA	1.175	0.978	1.13
2	74.4	71	651.946	653.952	417.888	8375	1	1	Tier 3 only two-reaction								0	0	5	1.381	0.958	1.152	1.673	1.13	1.448	1.141	1.248	1.242	1.199	1.361	1.079	1.303	1.41	1.249	NA	NA	NA	NA	NA	NA	NA	NA	NA	NA	NA	NA	NA	NA	NA
3	74.4	71	583.96	585.965	349.901	8338.33	1	1	Tier 3 only two-reaction								0	0	7	NA	NA	NA	NA	NA	NA	NA	NA	NA	NA	NA	NA	NA	NA	NA	NA	NA	NA	NA	NA	NA	NA	NA	NA	NA	NA	NA	NA	NA	NA
4	74.4	71	515.971	517.978	281.913	10047.3	1	1	Tier 3 only two-reaction								0	0	15	NA	NA	NA	NA	NA	NA	NA	NA	NA	NA	NA	NA	NA	NA	NA	NA	NA	NA	NA	NA	NA	NA	NA	NA	NA	NA	NA	NA	NA	NA
5	75.1	71.85	379.997	382.004	145.939	14706.8	1	1	Tier 3 only two-reaction								0	0	8	NA	NA	NA	NA	NA	NA	NA	NA	NA	NA	NA	NA	NA	NA	NA	1.004	1.104	1.146	1.15	1.061	1.03	0.915	1.017	1.167	1.046	1.124	1.091	1.028	1.009	1.086
6	75.4	72	369.976	371.983	135.918	12257	1	1	Tier 3 only two-reaction								0	0	2	NA	NA	NA	NA	NA	NA	NA	NA	NA	NA	NA	NA	NA	NA	NA	NA	NA	NA	NA	NA	NA	NA	NA	NA	NA	NA	NA	NA	NA	NA
7	75.4	72	561.961	563.971	327.902	4005.33	1	1	Tier 3 only two-reaction								0	0	7	NA	NA	NA	NA	NA	NA	NA	NA	NA	NA	NA	NA	NA	NA	NA	NA	NA	NA	NA	NA	NA	NA	NA	NA	NA	NA	NA	NA	NA	NA
8	75.4	72	557.953	559.959	323.895	13519.8	1	1	Tier 3 only two-reaction								0	0	15	NA	NA	NA	NA	NA	NA	NA	NA	NA	NA	NA	NA	NA	NA	NA	NA	NA	NA	NA	NA	NA	NA	NA	NA	NA	NA	NA	NA	NA	NA
9	75.4	72	625.941	627.946	391.883	9781.82	1	1	Tier 3 only two-reaction								0	0	1	NA	NA	NA	NA	NA	NA	NA	NA	NA	NA	NA	NA	NA	NA	NA	NA	NA	NA	NA	NA	NA	NA	NA	NA	NA	NA	NA	NA	NA	NA
10	75.9	72.4	301.989	303.996	67.9308	22943.4	1	1	Unidentified											NA	NA	NA	NA	NA	NA	NA	NA	NA	NA	NA	NA	NA	NA	NA	0.624	0.646	0.605	0.662	0.636	0.649	0.723	0.619	0.646	0.646	0.668	0.65	0.62	0.694	0.682
11	76	72.7	545.079	549.095	77.9695	8210.65	1	2	Unidentified											NA	NA	NA	NA	NA	NA	NA	NA	NA	NA	NA	NA	NA	NA	NA	0.707	0.563	0.615	0.261	0.338	0.282	0.168	0.272	0.182	0.138	0.334	0.087	0.119	0.099	0.147
12	76.9	74	411.95	413.954	177.892	10887.5	1	1	Tier 3 one-reaction								0	2	10	0.951	1.042	0.9	0.929	0.881	0.842	0.844	0.926	0.931	0.95	0.93	0.932	0.892	0.913	0.96	NA	NA	NA	NA	NA	NA	NA	NA	NA	NA	NA	NA	NA	NA	NA
13	77.8	77	542.18	544.186	308.122	11949.5	1	1	Tier 3 one-reaction								0	14	393	NA	NA	NA	NA	NA	NA	NA	NA	NA	NA	NA	NA	NA	NA	NA	0.825	0.814	0.855	0.843	0.846	0.837	0.853	0.831	0.826	0.843	0.823	0.805	0.845	0.834	0.851
14	79.5	80.65	564.162	566.168	330.104	12776	1	1	Tier 3 one-reaction								0	12	304	NA	NA	NA	NA	NA	NA	NA	NA	NA	NA	NA	NA	NA	NA	NA	0.916	0.839	0.889	0.968	0.922	0.967	1.105	1.12	1.186	1.062	0.968	1.019	0.982	1.041	0.987
15	79.8	78.45	449.115	451.121	215.057	10498.1	1	1	Tier 2	sn-Glycero-3-phosphoethanolamine	AN01496000	HMDB0000114	C01233	444183	1.2	41.7				1.03	NA	0.997	1.067	1.063	1.077	1.089	1.153	1.169	1.266	1.31	1.258	1.374	1.458	1.185	1.06	1.253	1.159	1.352	1.409	1.37	1.324	1.407	1.395	NA	1.309	1.498	1.085	NA	1.332
16	80.5	76.75	537.213	539.219	303.154	7979.29	1	1	Tier 2	Arginyl-Glutamic acid	AN02758000	HMDB0028708		6995003	0.36	0.2				0.739	0.962	0.71	0.805	0.812	0.822	0.929	0.836	0.908	0.929	0.894	1.005	0.89	0.932	0.854	NA	NA	NA	NA	NA	NA	NA	NA	NA	NA	NA	NA	NA	NA	NA
17	80.8	77.2	366.149	368.155	132.09	85353	1	1	Tier 3 zero-reaction								2	17	245	1.429	1.73	1.05	1.106	1.009	0.995	1.058	1.243	1.073	1.065	1.327	1.018	1.177	1.453	1.233	NA	NA	NA	NA	NA	NA	NA	NA	NA	NA	NA	NA	NA	NA	NA
18	82.2	78.8	380.164	382.171	146.106	56175.3	1	1	Tier 3 zero-reaction								4	23	200	NA	NA	NA	NA	NA	NA	NA	NA	NA	NA	NA	NA	NA	NA	NA	NA	NA	NA	NA	NA	NA	NA	NA	NA	NA	NA	NA	NA	NA	NA
19	83.7	80.4	381.138	383.145	147.08	85367.2	1	1	Tier 3 only two-reaction								0	0	59	NA	NA	NA	NA	NA	NA	NA	NA	NA	NA	NA	NA	NA	NA	NA	NA	NA	NA	NA	NA	NA	NA	NA	NA	NA	NA	NA	NA	NA	NA
20	84	80.6	385.143	387.151	151.084	4105	1	1	Tier 3 one-reaction								0	12	331	NA	NA	NA	NA	NA	NA	NA	NA	NA	NA	NA	NA	NA	NA	NA	NA	NA	NA	NA	NA	NA	NA	NA	NA	NA	NA	NA	NA	NA	NA
21	84	80.7	385.059	387.068	151.001	13261	1	1	Tier 3 only two-reaction								0	0	20	NA	NA	NA	NA	NA	NA	NA	NA	NA	NA	NA	NA	NA	NA	NA	NA	NA	NA	NA	NA	NA	NA	NA	NA	NA	NA	NA	NA	NA	NA
22	86.7	82.475	403.144	405.15	169.085	82331.9	1	1	Tier 1	3-methyl-Histidine	AN00877000	HMDB0000479		64969	0.91	1.5				0.965	0.938	0.947	0.931	0.98	0.985	0.923	0.988	0.975	1.001	0.934	0.992	0.922	0.95	0.98	1.226	1.145	1.266	1.177	1.241	1.24	1.19	1.281	1.194	1.314	1.366	1.257	1.302	1.325	1.138
23	87	83.75	387.068	389.075	153.01	46172.7	1	1	Tier 2	3-Sulfino-L-alanine	AN00655000	HMDB0000996	C00606	1549098	2.02	6.7				1.035	1.003	0.99	1.052	0.986	0.982	1.03	1.029	0.953	0.978	1.052	0.983	0.991	1.037	1.006	NA	NA	NA	NA	NA	NA	NA	NA	NA	NA	NA	NA	NA	NA	NA
24	87.4	81.95	414.122	416.129	180.064	11626.7	1	1	Tier 3 zero-reaction								17	87	713	0.962	1.008	1.025	0.989	1.061	0.984	0.972	1.001	1.071	1.015	1	1.042	0.985	1.024	1.055	NA	NA	NA	NA	NA	NA	NA	NA	NA	NA	NA	NA	NA	NA	NA
25	88.8	88.55	494.17	496.177	260.112	15356.3	1	1	Tier 1	Asparaginyl-Glutamine	AN02109000	HMDB0028729		446922	0.08	1.6				0.85	NA	0.875	NA	0.947	0.958	0.922	0.931	0.944	0.936	0.921	0.914	0.93	0.931	0.944	NA	NA	NA	NA	NA	NA	NA	NA	NA	NA	NA	NA	NA	NA	NA
26	88.9	85.675	403.063	405.069	169.005	7195.83	1	1	Tier 2	L-Cysteic acid	AN00868000	HMDB0002757	C00506	72886	0.5	13.5				0.938	0.915	0.984	1.049	0.879	0.962	1.029	1.005	0.923	1.01	0.922	0.883	0.918	0.993	0.931	NA	NA	NA	NA	NA	NA	NA	NA	NA	NA	NA	NA	NA	NA	NA
27	89.1	85.8	296.033	298.04	61.9747	76678	1	1	Unidentified											NA	NA	NA	NA	NA	NA	NA	NA	NA	NA	NA	NA	NA	NA	NA	NA	NA	NA	NA	NA	NA	NA	NA	NA	NA	NA	NA	NA	NA	NA
28	89.1	100	321.091	323.098	87.0323	20836	1	1	Tier 3 zero-reaction								1	18	381	1.004	0.975	0.945	1.028	0.982	1.006	0.986	0.966	0.967	0.946	0.986	0.941	0.933	0.995	0.995	0.985	1.013	0.96	1.067	1.031	1.059	1.077	1.05	1.075	1.099	1.074	1.151	1.002	1.032	1.025
29	89.1	85.8	309.09	311.097	75.0318	4981	1	1	Tier 3 zero-reaction								1	21	435	NA	NA	NA	NA	NA	NA	NA	NA	NA	NA	NA	NA	NA	NA	NA	NA	NA	NA	NA	NA	NA	NA	NA	NA	NA	NA	NA	NA	NA	NA
30	91.1	85.3	335.143	337.149	101.084	6693.4	1	1	Tier 3 one-reaction								0	20	342	0.285	0.664	0.901	0.889	0.922	1.01	1.153	1.151	1.127	1.209	1.191	1.151	1.085	1.135	1.128	NA	NA	NA	NA	NA	NA	NA	NA	NA	NA	NA	NA	NA	NA	NA
31	91.7	86.6	524.169	526.176	290.111	13223	1	1	Tier 2	Isomer 1 of N-Succinyl-LL-2,6-diaminoheptanedioic acid	BM02554000	HMDB0012267	C04421	440333	0.3	49.2				NA	NA	NA	NA	NA	NA	NA	NA	NA	NA	NA	NA	NA	NA	NA	0.884	0.854	0.844	0.856	0.839	0.874	0.859	0.788	0.847	0.773	0.787	0.791	0.807	0.792	0.832
32	92	88.65	380.128	382.135	146.07	93058	1	1	Tier 2	Isomer 1 of Glutamine	AN00574000	HMDB0000641	C00064	5961	1.15	53.7				NA	NA	NA	NA	NA	NA	NA	NA	NA	NA	NA	NA	NA	NA	NA	0.897	0.872	0.891	0.88	0.923	0.847	0.845	0.909	0.86	0.943	0.894	0.864	1.089	1.18	0.898
33	92.2	86.65	557.216	559.223	323.158	4602.5	1	1	Tier 3 one-reaction								0	23	349	NA	NA	NA	NA	NA	NA	NA	NA	NA	NA	NA	NA	NA	NA	NA	0.94	1.058	1.093	1.023	0.952	1.035	1.033	1.009	0.986	0.957	0.94	0.926	0.859	0.921	0.99
34	92.7	88.9	542.18	544.187	308.122	24593.4	1	1	Tier 3 one-reaction								0	14	394	NA	NA	NA	NA	NA	NA	NA	NA	NA	NA	NA	NA	NA	NA	NA	0.825	0.845	0.851	0.848	0.853	0.859	0.864	0.826	0.821	0.86	0.835	0.846	0.884	0.841	0.852
35	93.2	95.5	509.17	511.176	275.112	66788.4	1	1	Tier 2	Glutamyl-gamma-Glutamic acid	AN02336004	HMDB0028833		131750762	0.54	2.9				0.925	0.909	0.908	1.001	0.912	0.928	0.944	0.966	0.889	0.913	0.936	0.913	0.966	0.915	0.931	NA	NA	NA	NA	NA	NA	NA	NA	NA	NA	NA	NA	NA	NA	NA
36	93.8	90.65	529.148	531.156	295.089	4304.86	1	1	Tier 3 one-reaction								0	35	578	NA	NA	NA	NA	NA	NA	NA	NA	NA	NA	NA	NA	NA	NA	NA	1.148	1.267	1.543	1.276	1.254	1.341	1.334	1.33	1.374	1.327	1.405	1.345	1.543	1.349	1.279
37	94.5	95.7	513.19	515.196	279.132	5662.86	1	1	Tier 3 one-reaction								0	15	432	NA	NA	NA	NA	NA	NA	NA	NA	NA	NA	NA	NA	NA	NA	NA	0.943	0.927	0.975	0.884	0.909	0.964	0.875	0.845	0.834	0.919	0.882	0.922	0.94	0.982	0.915
38	94.7	92	605.227	607.234	371.169	3249.5	1	1	Tier 3 one-reaction								0	3	253	NA	NA	NA	NA	NA	NA	NA	NA	NA	NA	NA	NA	NA	NA	NA	NA	NA	NA	NA	NA	NA	NA	NA	NA	NA	NA	NA	NA	NA	NA
39	95.4	90.35	385.036	387.041	150.977	10391.4	1	1	Tier 3 one-reaction								0	2	29	1.178	1.112	1.098	1.115	1.125	1.161	1.2	1.102	1.152	1.116	1.113	1.025	1.093	1.127	1.132	NA	NA	NA	NA	NA	NA	NA	NA	NA	NA	NA	NA	NA	NA	NA
40	95.5	99.55	495.089	497.096	261.031	9162.5	1	1	Tier 2	L-Tyrosine O-sulfate	AN02113000	HMDB0155722		514186	0.61	60.7				0.956	NA	0.872	0.938	0.956	1.027	0.926	0.983	0.923	1.02	0.91	0.935	0.965	0.964	0.85	NA	NA	NA	NA	NA	NA	NA	NA	NA	NA	NA	NA	NA	NA	NA
41	95.7	92.35	355.078	357.085	121.02	18902.7	1	1	Tier 2	Cysteine	AN00304000	HMDB0000574	C00097	594	0.02	32.6				1.031	1.13	1.059	1.154	1.098	1.136	1.177	1.133	1.063	1.148	1.139	1.079	1.101	1.065	1.105	NA	NA	NA	NA	NA	NA	NA	NA	NA	NA	NA	NA	NA	NA	NA
42	96.3	98.6	453.144	455.151	219.085	24633.5	1	1	Tier 1	Asparaginyl-Serine	AN01563000	HMDB0028740		18218185	0.96	1.1				0.89	NA	0.89	0.933	0.983	0.93	0.962	0.965	0.94	0.928	0.944	0.934	0.967	0.929	0.964	NA	NA	NA	NA	NA	NA	NA	NA	NA	NA	NA	NA	NA	NA	NA
43	96.4	92.45	484.177	486.183	250.119	5930.92	1	1	Tier 3 zero-reaction								1	13	374	NA	NA	NA	NA	NA	NA	NA	NA	NA	NA	NA	NA	NA	NA	NA	0.962	0.906	1.015	0.885	0.992	0.942	0.928	0.859	0.868	0.721	0.786	0.783	0.654	0.625	0.88
44	97.3	94.6	515.171	517.177	281.112	23819.2	1	1	Tier 3 zero-reaction								4	38	604	1.101	0.903	0.966	1.117	1.107	0.975	1.058	1.019	0.953	0.992	0.999	0.983	1.012	1.02	0.981	NA	NA	NA	NA	NA	NA	NA	NA	NA	NA	NA	NA	NA	NA	NA
45	97.3	103.4	453.144	455.151	219.086	11792	1	1	Tier 1	seryl-Asparagine	AN01563001	HMDB0029034		7016075	0.23	2.1				NA	NA	NA	NA	NA	NA	NA	NA	NA	NA	NA	NA	NA	NA	NA	NA	NA	NA	NA	NA	NA	NA	NA	NA	NA	NA	NA	NA	NA	NA
46	97.4	97.9125	413.138	415.145	179.08	204757	1	1	Tier 1	D-Galactosamine	AN01009004	HMDB0245095	C02262	24154	1.93	8.5				1.09	NA	1.122	1.13	1.114	1.095	1.12	1.08	1.067	1.05	1.093	1.07	1.127	1.085	1.062	1.066	1.127	1.055	1.123	1.058	1.097	1.13	1.059	1.122	1.062	1.109	1.106	1.094	1.082	1.099
47	98	95.3	427.18	429.187	193.122	17736	1	1	Tier 3 one-reaction								0	13	119	NA	NA	NA	NA	NA	NA	NA	NA	NA	NA	NA	NA	NA	NA	NA	0.991	1.041	0.987	1.066	1.044	1.053	1.122	1.023	1.112	1.149	1.131	1.105	1.06	1.043	1.066
48	98.2	97.05	422.211	424.217	188.152	20302.5	1	1	Tier 3 zero-reaction								1	4	83	NA	NA	NA	NA	NA	NA	NA	NA	NA	NA	NA	NA	NA	NA	NA	1.605	1.375	1.237	1.415	1.452	1.423	1.516	1.369	1.321	1.406	1.482	1.4	1.57	1.26	1.425
49	98.3	107.6	440.149	442.156	206.091	5851.7	1	1	Tier 2	Threoninyl-Serine	AN01378001	HMDB0029070		7016064	0.62	29.7				NA	NA	NA	NA	1.198	1.093	1.1	1.073	1.22	1.211	1.229	1.084	NA	NA	1.128	NA	NA	NA	NA	NA	NA	NA	NA	NA	NA	NA	NA	NA	NA	NA
50	99	105.55	467.16	469.165	233.101	5816	1	1	Tier 1	Glutaminyl-Serine/Seryl-Glutamine	AN01742001	HMDB0028806		54357903	0.16	1.5				NA	NA	0.797	0.876	NA	NA	0.811	0.825	0.778	0.803	0.752	0.815	0.786	0.875	0.821	NA	NA	NA	NA	NA	NA	NA	NA	NA	NA	NA	NA	NA	NA	NA
51	99.4	103.225	481.139	483.146	247.081	18372.3	1	1	Tier 1	Asparaginyl-Aspartic acid	AN01922000	HMDB0028727		25145403	2.53	3.7				0.945	1.039	0.923	0.999	0.952	0.945	0.939	0.939	0.896	0.916	0.946	0.942	0.936	0.943	0.915	NA	NA	NA	NA	NA	NA	NA	NA	NA	NA	NA	NA	NA	NA	NA
52	99.9	97.8	276.08	278.087	42.0217	1.11989e+06	1	1	Tier 3 one-reaction								0	3	196	1.079	0.98	1.007	1.059	1.019	1.001	1.036	1.056	0.977	0.966	1.029	1.032	0.99	0.958	1.005	0.861	0.876	0.886	0.822	0.902	0.88	0.819	0.867	0.887	0.847	0.867	0.893	0.871	0.843	0.858
53	100.2	97.975	388.108	390.114	154.05	399709	1	1	Tier 3 one-reaction								0	11	162	1	1.014	1.02	1.014	1.037	1.044	1.06	1.005	1.014	0.956	0.996	0.956	1.028	0.98	0.985	1.385	1.457	1.519	1.57	1.573	1.583	1.591	1.564	1.502	1.513	1.531	1.465	1.3	1.395	1.593
54	100.8	98.7	470.186	472.193	236.128	7024	1	1	Tier 3 one-reaction								0	7	242	NA	NA	NA	NA	NA	NA	NA	NA	NA	NA	NA	NA	NA	NA	NA	1.036	1.097	0.985	0.959	1.07	0.945	0.892	0.913	0.933	0.917	0.88	0.843	0.813	0.843	0.942
55	100.8	98.95	320.044	322.051	85.9856	10386.2	1	1	Tier 3 only two-reaction								0	0	12	1.095	1.233	1.088	0.999	1.12	0.952	1.018	0.972	1.111	1.056	0.975	1.097	1.113	0.958	0.936	NA	NA	NA	NA	NA	NA	NA	NA	NA	NA	NA	NA	NA	NA	NA
56	100.8	107.9	424.118	426.125	190.059	44599.5	1	1	Tier 2	Isomer 1 of L-beta-aspartyl-L-glycine	AN01163000	HMDB0011165		302430	0.42	20.7				0.9	NA	0.996	NA	0.966	0.96	0.987	0.906	0.963	0.932	0.897	0.941	0.944	0.888	0.96	NA	NA	NA	NA	NA	NA	NA	NA	NA	NA	NA	NA	NA	NA	NA
57	101.1	99	262.055	264.06	27.9963	22839.9	1	1	Unidentified											1.197	1.13	1.058	1.098	1.069	1.033	1.006	1.133	1.044	1.012	1.036	1.08	1.089	1.01	0.994	NA	NA	NA	NA	NA	NA	NA	NA	NA	NA	NA	NA	NA	NA	NA
58	101.9	100.4	454.129	456.136	220.071	12422.3	1	1	Tier 2	L-beta-aspartyl-L-serine	AN01583001	HMDB0011168		53480673	2.87	6.9				0.962	0.943	0.901	0.881	0.937	0.926	0.878	0.879	0.957	1.049	0.922	0.971	0.89	0.987	0.907	NA	NA	NA	NA	NA	NA	NA	NA	NA	NA	NA	NA	NA	NA	NA
59	102.2	108.3	454.13	456.136	220.072	12457.5	1	1	Tier 1	Seryl-Aspartic acid	AN01583002	HMDB0029035		7016057	4.75	5.7				0.928	NA	NA	0.895	0.95	NA	0.879	0.936	0.941	1.06	0.945	0.98	0.91	0.983	0.929	NA	NA	NA	NA	NA	NA	NA	NA	NA	NA	NA	NA	NA	NA	NA
60	102.4	100.7	335.142	337.149	101.084	7436	1	1	Tier 3 one-reaction								0	20	342	0.262	0.618	0.615	0.883	0.907	0.883	0.976	1.039	0.982	0.968	1.03	1.066	0.98	0.977	1.018	NA	NA	NA	NA	NA	NA	NA	NA	NA	NA	NA	NA	NA	NA	NA
61	103.4	101.5	495.154	497.161	261.096	22279.4	1	1	Tier 1	Glutaminyl-Aspartic acid	AN02118003	HMDB0028793		87275314	0.13	2.9				0.87	0.823	0.867	0.875	0.864	0.911	0.917	0.892	0.904	0.849	0.868	0.816	0.919	0.854	0.878	NA	NA	NA	NA	NA	NA	NA	NA	NA	NA	NA	NA	NA	NA	NA
62	103.4	101.5	416.129	418.135	182.071	6481	1	1	Tier 3 one-reaction								0	25	504	NA	NA	NA	NA	NA	NA	NA	NA	NA	NA	NA	NA	NA	NA	NA	NA	NA	NA	NA	NA	NA	NA	NA	NA	NA	NA	NA	NA	NA	NA
63	103.4	101.05	557.216	559.223	323.158	9243.5	1	1	Tier 3 one-reaction								0	21	335	NA	NA	NA	NA	NA	NA	NA	NA	NA	NA	NA	NA	NA	NA	NA	0.966	0.947	0.931	0.968	0.955	0.991	0.887	0.892	0.892	0.827	0.84	0.855	0.816	0.875	0.936
64	103.7	109.65	495.154	497.161	261.096	25317.5	1	1	Tier 1	Asparaginyl-Glutamic acid	AN02118000	HMDB0028730		7019991	0.1	0				0.835	0.777	0.864	0.876	0.85	0.87	0.882	0.862	0.849	0.828	0.834	0.82	0.965	0.863	0.89	NA	NA	NA	NA	NA	NA	NA	NA	NA	NA	NA	NA	NA	NA	NA
65	103.9	102.15	456.057	458.064	221.999	5853.58	1	1	Tier 3 only two-reaction								0	0	21	1.044	1.018	1.118	1.046	1.019	1.012	1.027	0.972	0.943	1.049	0.874	0.858	0.996	0.948	0.9	NA	NA	NA	NA	NA	NA	NA	NA	NA	NA	NA	NA	NA	NA	NA
66	104	103	317.132	319.139	83.0734	14614.7	1	1	Tier 3 one-reaction								0	2	188	0.625	0.727	0.795	0.887	0.908	0.956	0.94	0.924	0.962	0.961	1.004	0.955	0.97	1.009	0.995	NA	NA	NA	NA	NA	NA	NA	NA	NA	NA	NA	NA	NA	NA	NA
67	104.1	102.4	498.191	500.198	264.133	6986	1	1	Tier 3 one-reaction								0	13	290	NA	NA	NA	NA	NA	NA	NA	NA	NA	NA	NA	NA	NA	NA	NA	NA	NA	NA	NA	NA	NA	NA	NA	NA	NA	NA	NA	NA	NA	NA
68	104.2	102.225	422.186	424.192	188.128	98811.2	1	1	Tier 2	Isomer 1 of Homoarginine	AN01135000	HMDB0000670	C01924	9085	1.23	11.9				0.938	0.943	0.955	0.862	0.97	0.934	0.944	0.928	0.912	0.942	0.953	0.932	0.92	0.928	0.959	1.363	1.582	1.455	1.419	1.477	1.418	1.31	1.424	1.304	1.351	1.332	1.326	1.417	1.355	1.358
69	104.3	101.75	524.17	526.176	290.111	17988	1	1	Tier 2	Isomer 2 of N-Succinyl-LL-2,6-diaminoheptanedioic acid	BM02554000	HMDB0012267	C04421	440333	0.12	35.3				NA	NA	NA	NA	NA	NA	NA	NA	NA	NA	NA	NA	NA	NA	NA	0.784	0.791	0.779	0.772	0.731	0.778	0.767	0.744	0.791	0.78	0.779	0.802	0.79	0.795	0.748
70	104.4	105.375	359.073	361.08	125.015	1.60726e+06	1	1	Tier 1	Taurine	AN00329000	HMDB0000251	C00245	1123	1.19	9.2				0.927	NA	0.938	0.94	0.969	0.936	0.917	0.95	0.956	0.958	0.925	0.957	0.93	0.911	0.944	0.945	0.998	0.943	0.977	0.943	0.959	0.974	0.939	0.96	0.952	0.938	0.954	0.964	0.981	0.981
71	104.6	106.85	509.17	511.176	275.112	96237.8	1	1	Tier 1	Glutaminyl-Glutamic acid	AN02336002	HMDB0028796		7020029	0.36	8.9				0.933	NA	0.921	0.987	0.914	0.931	0.966	0.971	0.889	0.928	0.941	0.92	0.978	0.931	0.93	NA	NA	NA	NA	NA	NA	NA	NA	NA	NA	NA	NA	NA	NA	NA
72	105.1	96.55	398.128	400.135	164.069	896229	1	1	Tier 3 zero-reaction								6	74	774	0.826	1.014	0.865	1.155	1.383	1.268	0.869	1.531	0.992	0.983	1.084	1.093	1.152	2.018	1.009	0.899	0.987	0.909	0.975	0.924	0.928	0.977	0.91	0.95	0.91	0.926	0.968	0.984	0.977	0.962
73	105.5	103.8	413.138	415.145	179.08	152638	1	1	Tier 2	1-Amino-1-deoxy-scyllo-inositol	BM01009002		C01214	439440	1.19	0.8				NA	NA	NA	NA	NA	NA	NA	NA	NA	NA	NA	NA	NA	NA	NA	NA	NA	NA	NA	NA	NA	NA	NA	NA	NA	NA	NA	NA	NA	NA
74	105.5	104.875	450.181	452.187	216.123	16540	1	1	Tier 1	N-Acetyl-L-arginine	TA01518000	HMDB0004620		67427	0.74	0.7				NA	NA	NA	NA	NA	NA	NA	NA	NA	NA	NA	NA	NA	NA	NA	1.058	1.069	0.878	0.756	0.842	0.827	0.745	0.753	0.758	0.755	0.8	0.864	0.806	0.822	0.908
75	105.7	101.15	403.038	405.044	168.979	20324.4	1	1	Tier 3 one-reaction								0	1	18	1.017	1.065	0.952	0.995	0.928	0.945	0.949	1.024	0.918	0.926	0.974	0.935	0.93	0.953	0.951	1.03	1.033	1.091	0.997	1.037	1.038	0.999	1.057	1.031	0.997	1.013	0.907	0.968	1.084	0.957
76	105.8	111.3	511.176	513.188	277.118	9093	1	1	Tier 1	Arginyl-Cysteine	AN02362000	HMDB0028706		71355545	6.67	9.9				NA	NA	NA	NA	NA	NA	NA	NA	NA	NA	NA	NA	NA	NA	NA	NA	NA	NA	NA	NA	NA	NA	NA	NA	NA	NA	NA	NA	NA	NA
77	106.1	104.6	420.109	422.116	186.051	130362	1	1	Tier 3 only two-reaction								0	0	11	NA	NA	NA	NA	NA	NA	NA	NA	NA	NA	NA	NA	NA	NA	NA	NA	NA	NA	NA	NA	NA	NA	NA	NA	NA	NA	NA	NA	NA	NA
78	106.4	108.55	614.201	616.207	380.142	4721.5	1	1	Tier 3 one-reaction								0	21	449	NA	NA	NA	NA	NA	NA	NA	NA	NA	NA	NA	NA	NA	NA	NA	0.959	0.903	0.894	0.915	0.927	0.897	0.967	1.006	0.961	0.923	0.971	0.934	0.947	0.942	0.976
79	106.8	112.2	378.16	380.165	144.102	390286	1	1	Tier 2	4-Guanidinobutanamide	AN00551000		C03078	123	1.52	38.2				0.035	0.012	0.033	0.032	0.032	0.03	0.026	0.027	0.027	0.027	0.027	0.028	0.026	0.027	0.027	NA	NA	NA	NA	NA	NA	NA	NA	NA	NA	NA	NA	NA	NA	NA
80	106.9	111.975	436.202	438.208	202.144	61476.4	1	1	Tier 1	Symmetric dimethylarginine	AN01326001	HMDB0003334		169148	0.8	3				1.039	1.05	1.054	1.134	1.031	NA	0.978	1.06	1.02	1.003	0.988	0.98	0.99	1.006	1.012	NA	NA	NA	NA	NA	NA	NA	NA	NA	NA	NA	NA	NA	NA	NA
81	106.9	105.5	513.189	515.196	279.131	8517	1	1	Tier 3 one-reaction								0	15	432	NA	NA	NA	NA	NA	NA	NA	NA	NA	NA	NA	NA	NA	NA	NA	NA	NA	NA	NA	NA	NA	NA	NA	NA	NA	NA	NA	NA	NA	NA
82	107.6	106.225	373.089	375.096	139.031	9446.33	1	1	Tier 3 one-reaction								0	7	36	1.045	0.865	0.974	1.046	1.105	1.041	1.016	0.985	1.049	0.965	1.026	1.061	1.108	1.058	0.961	0.936	0.929	0.898	0.974	0.918	0.873	0.871	0.973	0.966	0.945	0.901	0.938	1.021	0.929	1.009
83	109.3	108.6	432.134	434.141	198.076	38661.3	1	1	Tier 3 zero-reaction								1	32	358	1.037	0.877	0.906	0.989	1.017	0.941	1.068	1.06	0.945	1.014	0.993	0.975	0.971	0.985	0.962	NA	NA	NA	NA	NA	NA	NA	NA	NA	NA	NA	NA	NA	NA	NA
84	109.5	117.8	321.091	323.097	87.0323	135637	1	1	Tier 3 zero-reaction								1	18	381	0.936	0.963	0.999	1.018	0.983	1.01	1.014	0.996	0.992	0.979	0.982	0.948	0.946	1.005	1.003	NA	NA	NA	NA	NA	NA	NA	NA	NA	NA	NA	NA	NA	NA	NA
85	110	108.65	502.139	504.146	268.081	24665.6	1	1	Tier 3 zero-reaction								4	23	460	0.947	0.916	0.912	0.919	0.861	0.795	0.903	0.914	0.945	0.973	0.923	0.982	0.894	0.941	0.862	NA	NA	NA	NA	NA	NA	NA	NA	NA	NA	NA	NA	NA	NA	NA
86	110	108.65	604.195	606.203	370.137	5898.54	1	1	Tier 3 one-reaction								0	18	374	NA	NA	NA	NA	NA	NA	NA	NA	NA	NA	NA	NA	NA	NA	NA	0.888	0.904	0.865	0.881	0.929	0.849	0.837	0.836	0.94	0.904	0.896	0.804	0.884	0.885	0.87
87	110.2	121.8	529.149	531.156	295.091	6342.28	1	1	Tier 3 one-reaction								0	35	543	NA	NA	NA	NA	NA	NA	NA	NA	NA	NA	NA	NA	NA	NA	NA	0.854	0.846	0.91	0.86	0.883	0.818	0.898	0.901	0.874	1.181	0.847	0.994	NA	NA	0.886
88	110.3	109.5	383.128	385.134	149.069	44500.7	1	1	Tier 3 zero-reaction								4	36	656	1.016	0.99	1.136	1.098	1.072	0.999	0.986	1.031	0.985	1.021	0.98	1.052	0.964	1.034	1.022	NA	NA	NA	NA	NA	NA	NA	NA	NA	NA	NA	NA	NA	NA	NA
89	110.3	112.5	351.113	353.119	117.054	8633.6	1	1	Tier 1	Guanidinoacetic acid	AN00274000	HMDB0000128	C00581	763	1.03	1.2				0.953	0.94	1.051	1.05	0.972	0.915	0.96	0.928	0.979	0.87	0.974	1.058	0.975	1.015	0.996	NA	NA	NA	NA	NA	NA	NA	NA	NA	NA	NA	NA	NA	NA	NA
90	110.3	109.7	570.176	572.181	336.117	6322.8	1	1	Tier 3 one-reaction								0	10	502	NA	NA	NA	NA	NA	NA	NA	NA	NA	NA	NA	NA	NA	NA	NA	0.558	0.516	0.596	0.633	0.562	0.578	0.633	0.656	0.65	0.584	0.611	0.63	0.645	0.686	0.578
91	110.4	108.25	518.195	520.202	284.137	20753.2	1	1	Tier 3 one-reaction								0	12	247	NA	NA	NA	NA	NA	NA	NA	NA	NA	NA	NA	NA	NA	NA	NA	1.272	1.174	1.233	1.335	1.363	1.308	1.338	1.3	1.329	1.251	1.283	1.299	1.188	1.162	1.255
92	111.1	115.95	481.173	483.181	247.115	6633	1	1	Tier 1	Threoninyl-Glutamine	AN01924001	HMDB0029059		7016084	7.37	2.9				1.238	NA	0.991	0.946	1.162	1	NA	1.058	0.989	1.057	1.065	0.984	0.961	1.06	0.982	NA	NA	NA	NA	NA	NA	NA	NA	NA	NA	NA	NA	NA	NA	NA
93	111.6	127.575	468.146	470.149	234.087	228099	1	1	Tier 2	gamma-Glutamyl-Serine	AN01757008	HMDB0029158		22844748	1.53	4.8				0.919	0.964	NA	0.929	1.001	0.967	NA	NA	NA	0.991	0.945	0.97	0.9	0.967	0.931	NA	NA	NA	0.022	NA	NA	0.009	0.009	NA	0.011	0.011	0.01	0.01	0.009	NA
94	111.8	110.9	442.191	444.198	208.133	21600.2	1	1	Tier 3 one-reaction								0	1	109	NA	NA	NA	NA	NA	NA	NA	NA	NA	NA	NA	NA	NA	NA	NA	NA	NA	NA	NA	NA	NA	NA	NA	NA	NA	NA	NA	NA	NA	NA
95	112	127.525	424.117	426.124	190.059	42137.6	1	1	Tier 2	L-beta-aspartyl-L-glycine	AN01163000	HMDB0011165		302430	0.08	2.6				0.92	NA	0.947	1	0.966	0.96	0.995	0.98	0.991	0.946	0.969	1.001	1.046	0.964	1.006	NA	NA	NA	NA	NA	NA	NA	NA	NA	NA	NA	NA	NA	NA	NA
96	112.5	120.4	424.152	426.16	190.094	11077.5	1	1	Tier 2	meso-2,6-Diaminoheptanedioic acid	BM01168006		C00680	99290	3.47	0.2				0.975	NA	1.004	1.04	0.956	1.05	1.052	1.036	1.002	1.016	1.013	1.123	NA	NA	1.055	NA	NA	NA	NA	NA	NA	NA	NA	NA	NA	NA	NA	NA	NA	NA
97	112.5	123.15	485.159	487.165	251.101	224230	1	1	Tier 3 zero-reaction								3	38	696	1.15	1.122	1.178	1.402	1.177	1.293	1.198	1.187	1.125	1.124	1.117	1.11	1.176	1.127	1.153	1.018	0.986	0.991	0.943	1.005	0.934	0.977	0.982	0.967	0.959	0.935	0.964	0.995	0.979	0.997
98	112.8	111.65	527.171	529.176	293.113	24738.7	1	1	Tier 3 one-reaction								0	34	591	NA	NA	NA	NA	NA	NA	NA	NA	NA	NA	NA	NA	NA	NA	NA	0.98	1.096	0.997	1.021	0.939	1.025	0.984	1.034	1.011	1.035	1.03	1.001	1.091	1.102	0.985
99	113	111.65	398.127	400.134	164.069	687705	1	1	Tier 3 zero-reaction								6	74	774	NA	NA	NA	NA	NA	NA	NA	NA	NA	NA	NA	NA	NA	NA	NA	0.911	1.006	0.895	0.967	0.929	0.942	0.988	0.91	0.968	0.926	0.937	0.974	0.996	0.977	0.97
100	113.7	118.8	343.078	345.085	109.02	6438.5	1	1	Tier 1	Hypotaurine	AN00218000	HMDB0000965	C00519	107812	0.43	2.9				1.087	0.782	0.948	1.043	1.033	1.03	0.991	0.984	0.987	0.982	1.01	0.855	0.981	0.849	1.054	NA	NA	NA	NA	NA	NA	NA	NA	NA	NA	NA	NA	NA	NA	NA
101	113.8	118.25	493.126	495.132	259.067	10114.2	1	1	Tier 3 one-reaction								0	2	164	NA	NA	NA	NA	NA	NA	NA	NA	NA	NA	NA	NA	NA	NA	NA	0.99	1	1.005	0.975	0.951	1.009	1.011	1.012	1.017	0.969	1.03	1.037	1.042	0.995	0.963
102	114.2	113.4	321.163	323.17	87.1048	165237	1	1	Tier 3 one-reaction								0	10	138	NA	NA	NA	NA	NA	NA	NA	NA	NA	NA	NA	NA	NA	NA	NA	0.876	0.894	0.885	0.901	0.856	0.799	0.882	0.868	0.808	0.901	0.867	0.861	0.862	0.91	0.912
103	114.6	113.9	372.137	374.144	138.079	11476.5	1	1	Tier 3 one-reaction								0	4	219	NA	NA	NA	NA	NA	NA	NA	NA	NA	NA	NA	NA	NA	NA	NA	NA	NA	NA	NA	NA	NA	NA	NA	NA	NA	NA	NA	NA	NA	NA
104	115.1	120.85	394.179	396.186	160.121	11772.2	1	1	Tier 2	Putreanine	AN00745000	HMDB0006078		161506	0.9	68.7				1.38	1.357	1.265	1.24	1.379	1.391	1.158	1.165	1.133	1.198	1.169	1.273	1.16	1.12	1.225	1.329	1.074	1.202	0.88	1.244	1.112	1.109	1.139	1.147	1.092	1.045	1.056	1.219	1.086	1.154
105	115.2	117.5	293.106	295.113	59.0481	11429.5	1	1	Tier 1	Guanidine	AN00029000	HMDB0001842	C17349	3520	1.31	0.1				0.535	0.714	0.765	0.758	0.744	0.666	0.702	0.687	0.691	0.712	0.771	0.759	0.836	0.808	0.668	NA	NA	NA	NA	NA	NA	NA	NA	NA	NA	NA	NA	NA	NA	NA
106	115.3	114.925	471.144	473.15	237.085	241651	1	1	Tier 3 zero-reaction								6	56	699	1.062	1.045	1.045	1.094	1.057	1.067	1.048	1.089	1.044	1.058	1.066	1.059	1.061	1.039	1.021	0.984	0.985	1.002	0.991	0.986	0.982	0.978	1.003	0.979	0.997	0.992	0.973	0.972	0.988	0.98
107	116.2	115.1	467.223	469.229	233.164	27991.4	1	1	Tier 3 one-reaction								0	5	133	NA	NA	NA	NA	NA	NA	NA	NA	NA	NA	NA	NA	NA	NA	NA	0.813	0.891	0.998	0.961	0.884	0.89	0.854	0.882	0.8	0.82	0.858	0.852	0.873	0.854	0.889
108	116.4	120.95	468.144	470.15	234.086	48239	1	1	Tier 1	Glutamyl-Serine/Seryl-Glutamic acid	AN01757005	HMDB0028828		6995653	1.25	0.2				0.928	NA	0.925	0.912	0.962	0.919	0.926	0.97	0.948	0.974	NA	NA	0.904	NA	NA	NA	NA	NA	NA	NA	NA	NA	NA	NA	NA	NA	NA	NA	NA	NA
109	116.6	115.5	417.158	419.166	183.1	48211.2	1	1	Tier 3 one-reaction								0	8	211	NA	NA	NA	NA	NA	NA	NA	NA	NA	NA	NA	NA	NA	NA	NA	1.217	1.183	1.168	1.237	1.327	1.3	1.314	1.364	1.356	1.383	1.362	1.356	1.458	1.429	1.361
110	116.6	116.4	422.175	424.181	188.117	6031.5	1	1	Tier 3 zero-reaction								3	24	214	NA	NA	NA	NA	NA	NA	NA	NA	NA	NA	NA	NA	NA	NA	NA	1.146	1.3	1.107	1.133	1.153	1.263	1.157	1.234	1.221	1.136	1.174	1.103	1.041	1.181	1.241
111	117	118.45	551.18	553.187	317.122	23296.2	1	1	Tier 3 one-reaction								0	13	379	0.713	0.992	0.699	0.941	0.803	0.767	0.934	0.938	0.872	0.971	0.964	0.98	1.066	1.007	0.866	1.082	1.005	0.999	1.041	1.12	1.081	1.106	1.057	1.09	1.081	1.066	1.093	1.137	1.058	1.115
112	117.4	117.2	261.068	263.076	27.0101	15901.8	1	1	Unidentified											1.018	0.947	0.998	1.042	1.03	1.164	1.099	1.02	1.104	1.043	1.035	0.971	1.025	1.058	1.064	NA	NA	NA	NA	NA	NA	NA	NA	NA	NA	NA	NA	NA	NA	NA
113	117.5	116.9	303.116	305.123	69.0577	10202.3	1	1	Tier 3 one-reaction								0	2	183	NA	NA	NA	NA	NA	NA	NA	NA	NA	NA	NA	NA	NA	NA	NA	1.121	1.052	1.091	1.218	1.209	1.218	1.246	1.199	1.245	1.244	1.173	1.207	1.199	1.166	1.258
114	117.6	116.15	281.121	283.13	47.0628	14849	1	1	Unidentified											NA	NA	NA	NA	NA	NA	NA	NA	NA	NA	NA	NA	NA	NA	NA	0.355	0.376	0.356	0.386	0.419	0.408	0.397	0.44	0.433	0.446	0.416	0.406	0.429	0.411	0.399
115	117.8	117.5	348.138	350.144	114.079	17851.6	1	1	Tier 3 zero-reaction								1	4	192	NA	NA	NA	NA	NA	NA	NA	NA	NA	NA	NA	NA	NA	NA	NA	1.278	1.326	1.282	1.371	1.444	1.335	1.38	1.384	1.368	1.338	1.299	1.291	1.29	1.314	1.341
116	117.9	137.55	382.131	384.139	148.073	192837	1	1	Tier 3 zero-reaction								2	46	603	NA	NA	NA	NA	NA	NA	NA	NA	NA	NA	NA	NA	NA	NA	NA	1.094	1.053	1.131	1.21	1.213	1.213	1.223	1.243	1.24	NA	NA	NA	NA	NA	1.195
117	118.1	122.7	424.152	426.16	190.094	5771	1	1	Tier 2	Tabtoxin biosynthesis intermediate 4	BM01168004		C20914	92042780	3.93	7.4				NA	NA	NA	NA	NA	NA	NA	NA	NA	NA	NA	NA	NA	NA	NA	NA	NA	NA	NA	NA	NA	NA	NA	NA	NA	NA	NA	NA	NA	NA
118	118.4	118.3	431.138	433.145	197.08	9780.5	1	1	Tier 3 one-reaction								0	28	354	0.889	0.891	0.845	0.886	0.86	0.807	0.828	0.899	0.831	0.859	0.891	0.928	0.892	0.867	0.847	NA	NA	NA	NA	NA	NA	NA	NA	NA	NA	NA	NA	NA	NA	NA
119	118.5	119.412	366.112	368.119	132.054	3.3944e+06	1	1	Tier 1	Asparagine	AN00419000	HMDB0000168	C00152	6267	1.15	2				0.978	NA	0.966	1	0.952	0.973	1.005	0.98	0.95	0.959	0.975	0.953	0.982	NA	0.971	2.144	2.063	2.173	1.713	1.751	1.935	1.496	1.578	1.533	1.585	1.463	1.428	1.389	1.386	1.499
120	119.2	120.825	437.149	439.154	203.091	14417.8	1	1	Tier 1	Glutaminyl-glycine	AN01334002	HMDB0028797		6992690	0.57	1.3				0.784	0.947	0.797	0.876	1.045	0.98	0.953	0.887	0.962	NA	NA	0.867	NA	NA	0.674	1.002	1.043	1.124	1.055	0.984	0.983	1.058	1.065	1.048	1.068	1.045	1.092	1.137	1.093	0.994
121	119.2	123.7	365.127	367.133	131.069	358986	1	1	Tier 1	Creatine	AN00407000	HMDB0000064	C00300	586	6.96	2.7				0.959	NA	1.019	1.024	1.08	1.07	1.06	0.979	1.05	0.993	0.96	0.99	1.05	0.98	0.997	NA	NA	NA	NA	NA	NA	NA	NA	NA	NA	NA	NA	NA	NA	NA
122	119.6	121.125	414.122	416.129	180.064	1.65982e+06	1	1	Tier 2	Isomer 1 of 4-Chloro-L-lysine	BM01026000		C22137	550920	6.53	68.2				1.054	1.098	1.101	1.061	1.104	1.047	1.085	1.05	1.071	1.055	1.069	1.064	1.024	1.028	1.089	1.037	1.047	1.031	1.039	1.034	1.045	1.048	1.055	1.051	1.047	1.048	1.043	1.039	1.041	1.033
123	119.9	119.7	457.192	459.197	223.134	8916.29	1	1	Tier 3 one-reaction								0	2	140	NA	NA	NA	NA	NA	NA	NA	NA	NA	NA	NA	NA	NA	NA	NA	NA	NA	NA	NA	NA	NA	NA	NA	NA	NA	NA	NA	NA	NA	NA
124	119.9	119.35	604.195	606.203	370.137	5992.75	1	1	Tier 3 one-reaction								0	18	374	NA	NA	NA	NA	NA	NA	NA	NA	NA	NA	NA	NA	NA	NA	NA	0.817	0.83	0.819	0.81	0.835	0.84	0.849	0.852	0.84	0.883	0.84	0.801	0.793	0.854	0.845
125	120.5	121.2	390.16	392.166	156.102	57878.6	1	1	Tier 3 one-reaction								0	4	98	NA	NA	NA	NA	NA	NA	NA	NA	NA	NA	NA	NA	NA	NA	NA	1.368	1.518	1.331	1.498	1.473	1.454	1.531	1.539	1.54	1.587	1.608	1.591	1.587	NA	1.463
126	121	124.8	423.134	425.142	189.076	5594.5	1	1	Tier 1	Glycyl-Asparagine	AN01146001	HMDB0028836		306141	4.28	1.5				0.84	0.939	0.943	0.951	0.987	0.912	NA	1.008	0.968	0.871	0.874	0.919	0.98	NA	0.952	NA	NA	NA	NA	NA	NA	NA	NA	NA	NA	NA	NA	NA	NA	NA
127	121.1	121.1	461.149	463.156	227.091	60107.8	1	1	Tier 3 zero-reaction								1	12	443	NA	NA	NA	NA	NA	NA	NA	NA	NA	NA	NA	NA	NA	NA	NA	0.959	0.959	0.994	0.95	0.922	0.928	1.007	0.975	1.008	0.971	1.034	0.994	0.978	0.943	0.946
128	121.4	122.35	534.19	536.197	300.132	15281.1	1	1	Tier 3 one-reaction								0	17	338	NA	NA	NA	NA	NA	NA	NA	NA	NA	NA	NA	NA	NA	NA	NA	1	0.916	1.022	0.983	1	0.954	0.999	1.004	0.965	1.017	1.057	1.039	1.046	1.031	1.014
129	122	121.375	309.09	311.097	75.0319	46009.4	1	1	Tier 2	Isomer 1 of Glycine	AN00076000	HMDB0000123	C00037	750	0.46	56.5				1.172	1.145	1.107	1.189	1.184	1.174	1.165	1.117	1.135	1.092	1.123	1.116	1.141	1.171	1.16	1.101	1.092	1.1	1.023	0.989	1.051	0.963	0.999	0.951	1.016	0.931	0.9	0.942	0.938	1.058
130	122.1	115.8	471.144	473.15	237.086	287023	1	1	Tier 3 zero-reaction								6	56	699	1.071	1.075	1.035	1.09	1.09	1.085	1.071	1.104	1.045	1.076	1.062	1.061	1.08	1.048	1.039	NA	NA	NA	NA	NA	NA	NA	NA	NA	NA	NA	NA	NA	NA	NA
131	122.1	125.35	510.154	512.161	276.096	44576	1	1	Tier 1	Glutamyl-Glutamic acid	AN02350001	HMDB0028818		439500	0.07	2.5				0.947	NA	0.98	0.97	0.964	0.969	0.94	0.962	0.967	0.974	0.969	1.001	0.977	0.904	0.985	NA	NA	NA	NA	NA	NA	NA	NA	NA	NA	NA	NA	NA	NA	NA
132	122.4	121.5	510.154	512.161	276.096	41747.1	1	1	Tier 1	gamma-Glutamylglutamic acid	AN02350000	HMDB0011737, HMDB0029148, HMDB11737, HMDB29148	C05282	92865	0.79	0.4				0.952	0.953	0.975	1.016	0.964	0.944	0.91	0.933	0.969	0.973	0.955	0.978	0.95	0.913	0.961	NA	NA	NA	NA	NA	NA	NA	NA	NA	NA	NA	NA	NA	NA	NA
133	123	122.8	443.175	445.182	209.117	627883	1	1	Tier 3 one-reaction								0	9	183	NA	NA	NA	NA	NA	NA	NA	NA	NA	NA	NA	NA	NA	NA	NA	1.144	1.149	1.155	1.123	1.167	1.138	1.158	1.198	1.14	1.192	1.137	1.144	1.175	1.169	1.15
134	124.2	126.688	380.128	382.134	146.069	8.93235e+06	1	1	Tier 1	Glutamine	AN00574000	HMDB0000641	C00064	5961	0.33	1				NA	1.013	NA	NA	NA	1.059	1.076	1.069	1.057	1.064	1.066	1.066	1.084	1.076	1.058	1.355	1.333	1.307	1.322	1.391	1.307	1.334	1.425	1.332	1.431	1.311	1.299	1.332	1.352	1.347
135	124.6	125	380.468	382.475	146.41	34788	1	1	Unidentified											NA	NA	NA	NA	NA	NA	NA	NA	NA	NA	NA	NA	NA	NA	NA	NA	NA	NA	NA	NA	NA	NA	NA	NA	NA	NA	NA	NA	NA	NA
136	124.7	130.7	485.159	487.166	251.101	374067	1	1	Tier 3 zero-reaction								3	38	700	NA	NA	NA	NA	NA	NA	NA	NA	NA	NA	NA	NA	NA	NA	NA	1.006	0.975	0.949	0.935	0.989	0.936	0.958	0.941	0.965	0.939	0.938	0.969	0.99	0.981	0.971
137	124.9	128.775	456.127	458.133	222.069	13318	1	1	Tier 1	Threoninyl-Cysteine	AN01608002	HMDB0029058		88082028	4.26	6.1				1.085	NA	0.966	0.92	0.906	0.982	1.06	0.993	0.839	1.007	1.043	1	1.104	0.969	0.998	0.899	0.958	0.854	0.897	0.95	0.94	0.886	0.911	0.903	0.643	0.651	0.672	0.63	0.671	NA
138	125.5	145	438.133	440.14	204.075	45038.7	1	1	Tier 1	Glutamyl-Glycine	AN01346004	HMDB0028819		6427052	0.53	6.3				0.98	NA	0.942	0.933	1.065	0.95	0.984	1.103	1.066	NA	0.954	NA	NA	NA	NA	NA	NA	NA	NA	NA	NA	NA	NA	NA	NA	NA	NA	NA	NA	NA
139	125.5	129.825	482.159	484.165	248.101	15968.5	1	1	Tier 1	Threoninyl-Glutamic acid	AN01936001	HMDB0029060		7020163	1.08	4.2				0.99	NA	0.947	0.964	0.911	1.007	0.968	0.976	0.98	0.998	0.912	1.001	0.957	0.965	0.962	NA	NA	NA	NA	NA	0.401	NA	0.479	0.431	0.4	0.514	NA	0.409	0.452	0.261
140	125.6	141.45	455.149	457.155	221.09	51959.8	1	1	Tier 3 zero-reaction								7	53	721	1.111	1.099	1.041	1.175	1.074	1.084	1.047	1.111	1.006	1.037	1.036	1.002	1.081	1.057	1.047	1.456	1.509	1.331	1.314	1.372	1.407	1.269	1.369	1.251	1.363	1.321	1.268	1.241	1.209	1.266
141	126.1	126.225	510.19	512.197	276.132	83648.4	1	1	Tier 2	Saccharopine	AN02354000	HMDB0000279	C00449	160556	0.1	1.1				0.983	1.023	1.017	0.96	1.014	0.992	1.027	1.043	0.978	1.051	0.993	1.035	1.012	0.994	0.99	0.999	0.979	0.947	0.964	0.964	0.93	0.934	0.984	0.944	0.953	0.948	0.945	0.957	0.931	0.931
142	126.2	127	349.122	351.129	115.064	57563.4	1	1	Tier 3 zero-reaction								2	33	454	1.034	1.051	1.1	1.019	1.078	0.991	1.012	1.046	1.05	0.957	0.978	0.955	1.047	1.003	1.015	NA	NA	NA	NA	NA	NA	NA	NA	NA	NA	NA	NA	NA	NA	NA
143	126.5	127.8	409.154	411.161	175.096	1.13192e+06	1	1	Tier 1	Citrulline	AN00958001	HMDB0000904	C00327	9750	0.8	1.2				0.898	NA	0.929	0.923	0.967	0.949	0.937	0.917	0.947	0.955	0.906	0.975	0.924	0.907	0.965	1.402	1.328	1.408	1.455	1.445	1.465	1.422	1.469	1.472	1.471	1.492	1.456	1.47	1.438	1.421
144	126.6	130.65	392.128	394.135	158.07	281320	1	1	Tier 2	4-Methylene-L-glutamine	BM00716001		C01109	439401	2.64	17.8				0.952	NA	0.927	0.96	0.964	0.923	0.95	0.966	0.934	0.981	0.965	0.997	0.924	0.964	1	NA	NA	NA	NA	NA	NA	NA	NA	NA	NA	NA	NA	NA	NA	NA
145	126.9	130.5	505.222	507.23	271.164	43382.7	1	1	Tier 1	Arginyl-Proline	AN02275000	HMDB0028717		151003	4.52	2				NA	NA	NA	NA	0.964	NA	0.946	0.951	0.948	0.922	0.917	1.003	1.019	0.961	0.961	NA	NA	NA	NA	NA	NA	NA	NA	NA	NA	NA	NA	NA	NA	NA
146	127.2	126.1	524.17	526.176	290.112	19824.6	1	1	Tier 2	Isomer 3 of N-Succinyl-LL-2,6-diaminoheptanedioic acid	BM02554000	HMDB0012267	C04421	440333	0.3	10				NA	NA	NA	NA	NA	NA	NA	NA	NA	NA	NA	NA	NA	NA	NA	1.013	1.019	0.961	0.981	0.958	0.974	0.991	0.955	1.026	0.98	1.022	0.991	0.949	0.947	0.956
147	127.8	129.912	451.165	453.172	217.107	33004.7	1	1	Tier 1	Alanyl-Glutamine	AN01530001	HMDB0028685		123935	1.47	0.4				0.802	0.899	0.862	0.814	0.844	0.851	0.869	0.829	0.861	0.798	0.911	0.831	0.847	0.857	0.817	1.294	1.33	1.269	1.305	1.294	1.35	1.278	1.293	1.328	1.284	1.315	1.235	1.198	1.171	1.26
148	128.1	131.5	429.132	431.137	195.073	18363.5	1	1	Tier 2	2-Amino-2-deoxy-D-gluconic acid	AN01231000		C03752	73563	3.12	38.8				NA	NA	NA	NA	NA	NA	NA	NA	NA	NA	NA	NA	NA	NA	NA	NA	NA	NA	1.701	0.728	0.668	0.665	0.774	0.765	1.03	0.848	1.284	1.436	1.15	1.02
149	128.3	129.1	321.091	323.097	87.0323	62762	1	1	Tier 3 zero-reaction								1	18	381	NA	NA	NA	NA	NA	NA	NA	NA	NA	NA	NA	NA	NA	NA	NA	NA	NA	NA	NA	NA	NA	NA	NA	NA	NA	NA	NA	NA	NA	NA
150	130.3	139.875	422.139	424.145	188.081	16609.3	1	1	Tier 2	Isomer 1 of L-glycyl-L-hydroxyproline	AN01130001	HMDB0011173		11862107	1.36	39.6				0.907	0.937	0.892	0.911	0.881	0.933	0.937	0.942	0.898	0.89	0.901	0.897	0.902	0.916	0.874	0.899	0.97	0.926	0.884	0.87	0.908	0.912	0.935	0.901	0.889	0.933	0.97	0.954	0.795	0.843
151	131.8	132.25	614.201	616.208	380.143	4052.97	1	1	Tier 3 one-reaction								0	17	428	NA	NA	NA	NA	NA	NA	NA	NA	NA	NA	NA	NA	NA	NA	NA	0.986	1.079	1.076	0.934	1.022	1.063	0.982	1.028	1.039	1.043	1.042	1.096	0.99	1.093	0.952
152	131.8	131.275	396.121	398.127	162.063	40698	1	1	Tier 1	Glycyl-Serine	AN00770000	HMDB0028850		102466	4.52	0.8				0.937	NA	0.927	1.013	0.96	0.981	0.93	0.965	0.973	0.961	0.965	0.974	0.978	0.975	0.978	0.494	0.438	0.46	0.45	0.451	0.477	0.437	0.413	0.406	0.284	0.348	0.334	NA	NA	0.429
153	132.1	133.5	399.105	401.111	165.047	282984	1	1	Tier 1	Methionine Sulfoxide	AN00810000	HMDB0002005	C02989	158980	1.78	0.7				0.929	0.886	0.88	0.965	0.888	0.87	0.923	0.951	0.865	0.911	0.945	0.89	0.912	0.93	0.895	1.222	1.208	1.195	1.197	1.258	1.168	1.207	1.214	1.151	1.234	1.185	1.15	1.2	1.227	1.212
154	133.2	134.5	475.164	477.172	241.106	12209.2	1	1	Tier 3 zero-reaction								1	13	387	NA	NA	NA	NA	NA	NA	NA	NA	NA	NA	NA	NA	NA	NA	NA	NA	NA	NA	NA	NA	NA	NA	NA	NA	NA	NA	NA	NA	NA	NA
155	133.4	134.7	529.149	531.157	295.091	4610	1	1	Tier 3 one-reaction								0	35	543	NA	NA	NA	NA	NA	NA	NA	NA	NA	NA	NA	NA	NA	NA	NA	NA	NA	NA	NA	NA	NA	NA	NA	NA	NA	NA	NA	NA	NA	NA
156	133.4	140.4	441.195	443.201	207.137	24155.4	1	1	Tier 3 one-reaction								0	5	90	NA	NA	NA	NA	NA	NA	NA	NA	NA	NA	NA	NA	NA	NA	NA	0.81	0.732	0.8	0.814	0.836	0.893	0.798	0.836	0.817	0.855	0.826	0.798	0.778	0.768	0.867
157	133.9	135.7	347.107	349.113	113.048	5621.17	1	1	Tier 3 zero-reaction								2	20	306	NA	NA	NA	NA	NA	NA	NA	NA	NA	NA	NA	NA	NA	NA	NA	1.036	0.956	1.141	1.13	1.01	1.141	0.953	0.953	0.985	0.895	0.79	0.873	0.892	0.908	1.076
158	134.3	138.15	424.117	426.123	190.059	31245.9	1	1	Tier 1	Aspartyl-Glycine	AN01163001	HMDB0028753		302429	0.1	0.2				NA	NA	NA	NA	NA	NA	NA	NA	NA	NA	NA	NA	NA	NA	NA	NA	NA	NA	NA	NA	NA	NA	NA	NA	NA	NA	NA	NA	NA	NA
159	134.4	155.438	380.127	382.134	146.069	2.43246e+06	1	1	Tier 1	Isoglutamine	AN00574004		C16673	164697	0.63	2.9				NA	NA	NA	0.12	0.113	0.109	0.123	0.13	0.122	0.133	0.144	0.118	NA	0.149	0.124	1.028	1.063	1.013	1.021	1.046	1.044	1.025	1.087	1.026	1.051	1.091	1.058	1.102	1.119	1.05
160	134.5	136.075	414.122	416.129	180.064	3.65792e+06	1	1	Tier 2	Isomer 2 of 4-Chloro-L-lysine	BM01026000		C22137	550920	6.98	51.7				0.999	1.03	1.028	1.026	1.045	1.035	1.024	1.015	1.048	1.033	1.025	1.06	1.025	1.011	1.048	1.044	1.042	1.023	1.034	1.033	1.044	1.046	1.052	1.053	1.053	1.049	1.039	1.036	1.037	1.037
161	135.1	126.45	407.139	409.146	173.08	15987.4	1	1	Tier 2	2-Oxoarginine	AN00927000	HMDB0004225	C03771	558	1.01	19.9				1.17	NA	1.27	1.197	1.184	1.123	1.246	1.24	1.119	1.252	1.256	1.235	1.203	1.256	1.109	NA	NA	NA	NA	NA	NA	NA	NA	NA	NA	NA	NA	NA	NA	NA
162	135.9	137.25	441.134	443.14	207.075	29227.2	1	1	Tier 3 zero-reaction								1	49	626	NA	NA	NA	NA	NA	NA	NA	NA	NA	NA	NA	NA	NA	NA	NA	0.764	0.803	0.725	0.767	0.797	0.771	0.754	0.814	0.777	0.81	0.777	0.746	0.785	0.82	0.789
163	135.9	137.5	307.121	309.13	146.126	3783	2	2	Unidentified											NA	NA	NA	NA	NA	NA	NA	NA	NA	NA	NA	NA	NA	NA	NA	NA	NA	NA	NA	NA	NA	NA	NA	NA	NA	NA	NA	NA	NA	NA
164	136.3	140.35	394.109	396.112	160.051	16141	1	1	Tier 2	N-Formimino-L-aspartic acid	AN00734001		C03409	440000	6.71	15.3				12.946	11.328	12.557	12.658	11.33	12.336	11.685	11.33	11.277	10.62	10.5	10.499	10.149	10.492	10.991	NA	NA	NA	NA	NA	NA	NA	NA	NA	NA	NA	NA	NA	NA	NA
165	136.5	153.95	436.104	438.111	202.046	22389.1	1	1	Tier 3 one-reaction								0	14	219	1.042	1.056	1.016	0.944	0.976	0.97	0.985	1	1.002	0.958	1.043	0.977	0.997	0.969	0.997	1.063	1.058	0.993	1.074	1.046	1.019	1.056	1.031	1.09	1.042	1.069	1.072	1.046	1.059	1.09
166	136.8	137.4	518.196	520.202	284.137	79495	1	1	Tier 3 one-reaction								0	12	248	NA	NA	NA	NA	NA	NA	NA	NA	NA	NA	NA	NA	NA	NA	NA	0.977	1.02	1.004	1.023	0.996	1.017	1	1.012	1.023	1.033	1.05	0.996	0.994	1	0.999
167	136.8	137.875	524.17	526.176	290.111	77890.8	1	1	Tier 2	N-Succinyl-LL-2,6-diaminoheptanedioic acid	BM02554000	HMDB0012267	C04421	440333	0.31	2.3				NA	NA	NA	NA	NA	NA	NA	NA	NA	NA	NA	NA	NA	NA	NA	1.008	1.049	1.006	1.019	0.946	0.959	1.007	0.977	1.055	0.972	1.025	0.982	0.982	0.943	0.943
168	137.2	138.9	485.159	487.166	251.1	101648	1	1	Tier 3 zero-reaction								3	39	721	NA	NA	NA	NA	NA	NA	NA	NA	NA	NA	NA	NA	NA	NA	NA	NA	NA	NA	NA	NA	NA	NA	NA	NA	NA	NA	NA	NA	NA	NA
169	137.3	139	425.177	427.18	191.118	20905.4	1	1	Tier 3 zero-reaction								1	5	130	NA	NA	NA	NA	NA	NA	NA	NA	NA	NA	NA	NA	NA	NA	NA	NA	NA	NA	NA	NA	NA	NA	NA	NA	NA	NA	NA	NA	NA	NA
170	137.6	138.95	429.16	431.166	195.102	34760.1	1	1	Tier 3 one-reaction								0	8	252	NA	NA	NA	NA	NA	NA	NA	NA	NA	NA	NA	NA	NA	NA	NA	1.105	1.196	1.11	1.043	1.027	0.962	1.049	0.953	0.992	1.042	1.013	0.991	1.145	1.178	1.089
171	138	138.6	538.223	540.229	304.165	24352.9	1	1	Tier 3 one-reaction								0	20	370	NA	NA	NA	NA	NA	NA	NA	NA	NA	NA	NA	NA	NA	NA	NA	1.001	1.005	0.929	1.016	1	1.061	0.943	1.015	0.995	1.032	0.989	1.046	1.006	1.022	0.963
172	138	139.8	492.13	494.137	258.071	7783	1	1	Tier 3 only two-reaction								0	0	28	NA	NA	NA	NA	NA	NA	NA	NA	NA	NA	NA	NA	NA	NA	NA	NA	NA	NA	NA	NA	NA	NA	NA	NA	NA	NA	NA	NA	NA	NA
173	138.2	141.2	543.164	545.171	309.106	26503.4	1	1	Tier 3 zero-reaction								2	34	556	NA	NA	NA	NA	NA	NA	NA	NA	NA	NA	NA	NA	NA	NA	NA	0.941	0.985	0.946	0.983	0.988	0.984	0.973	0.964	0.972	0.96	0.972	0.997	0.958	0.959	1
174	138.2	138.45	335.142	337.15	101.084	8434.67	1	1	Tier 3 one-reaction								0	20	342	0.342	0.639	0.754	0.915	0.913	1.005	0.972	1.043	1.012	1.065	1.116	1.041	1.096	1.059	1.007	NA	NA	NA	NA	NA	NA	NA	NA	NA	NA	NA	NA	NA	NA	NA
175	138.9	140.2	451.192	453.198	217.133	75002.9	1	1	Tier 3 zero-reaction								1	22	301	NA	NA	NA	NA	NA	NA	NA	NA	NA	NA	NA	NA	NA	NA	NA	0.965	0.98	0.964	0.987	0.993	0.975	0.979	1	0.999	0.989	1.016	0.963	0.967	0.966	0.951
176	138.9	140.8	394.179	396.185	160.121	7620	1	1	Tier 2	Isomer 1 of Putreanine	AN00745000	HMDB0006078		161506	1.08	42.3				NA	NA	NA	NA	NA	NA	NA	NA	NA	NA	NA	NA	NA	NA	NA	NA	NA	NA	NA	NA	NA	NA	NA	NA	NA	NA	NA	NA	NA	NA
177	139	140.6	353.118	355.124	119.059	43732	1	1	Tier 1	Homoserine	AN00291001	HMDB0000719	C00263	12647	0.86	3.6				0.961	NA	1.028	0.907	1.023	0.974	1.038	NA	NA	1.071	1.03	1.074	1.09	1.031	1.021	NA	NA	NA	1.063	0.897	1.069	1.085	1.081	NA	1.019	0.881	1.09	1.057	1.186	1.06
178	139.2	142.95	404.128	406.135	170.07	42055.6	1	1	Tier 3 one-reaction								0	17	323	0.909	0.971	0.905	0.912	0.964	0.956	0.953	0.942	0.95	0.958	0.908	0.971	0.938	0.92	0.937	NA	NA	NA	NA	NA	NA	NA	NA	NA	NA	NA	NA	NA	NA	NA
179	139.4	140.6	467.176	469.182	233.118	68808.2	1	1	Tier 3 one-reaction								0	5	129	NA	NA	NA	NA	NA	NA	NA	NA	NA	NA	NA	NA	NA	NA	NA	0.852	0.761	0.843	0.849	0.759	0.709	0.817	0.875	0.838	0.808	0.823	0.848	0.872	0.843	0.814
180	139.8	142.45	423.17	425.177	189.112	38098.7	1	1	Tier 1	Homocitrulline	AN01150000	HMDB0000679	C02427	65072	0.29	0.8				0.919	NA	0.97	1.007	0.947	0.944	0.956	0.968	0.954	0.951	0.932	0.938	0.939	0.952	0.971	NA	NA	NA	NA	NA	NA	NA	NA	NA	NA	NA	NA	NA	NA	NA
181	139.8	142.05	479.244	481.251	245.186	8436.22	1	1	Tier 3 one-reaction								0	1	14	1.218	1.325	1.063	1.116	1.141	1.028	1.015	1.12	1.006	1.115	1.156	1.073	1.056	0.953	0.969	NA	NA	NA	NA	NA	NA	NA	NA	NA	NA	NA	NA	NA	NA	NA
182	140	141.85	446.175	448.182	212.117	15902	1	1	Tier 3 zero-reaction								1	3	189	NA	NA	NA	NA	NA	NA	NA	NA	NA	NA	NA	NA	NA	NA	NA	1.019	1.103	1.04	0.818	1.02	0.92	0.913	0.901	0.903	0.941	0.971	0.94	1.04	1.093	0.806
183	140.1	142.075	398.127	400.133	164.069	184228	1	1	Tier 3 zero-reaction								6	74	774	0.945	0.965	1.073	1.045	1.047	1.099	1.074	1.014	0.966	0.962	0.969	0.996	1.074	0.994	0.985	1.104	1.229	1.208	0.974	1.052	0.93	0.971	0.951	0.952	0.996	0.975	0.995	1.059	1.055	0.941
184	140.3	143.2	422.209	424.217	188.15	3890	1	1	Tier 2	N6,N6,N6-Trimethyl-L-lysine	AN01138000	HMDB0001325	C03793	440121	4.79	69.6				NA	NA	NA	NA	NA	NA	NA	NA	NA	NA	NA	NA	NA	NA	NA	NA	NA	NA	NA	NA	NA	NA	NA	NA	NA	NA	NA	NA	NA	NA
185	140.5	139.2	590.217	592.224	356.158	6319.8	1	1	Tier 3 one-reaction								0	14	241	NA	NA	NA	NA	NA	NA	NA	NA	NA	NA	NA	NA	NA	NA	NA	1.161	0.993	1.214	1.132	1.142	0.987	1.108	1.14	1.146	1.072	1.115	1.128	1.094	1.102	1.092
186	140.5	141.8	470.149	472.155	236.09	345220	1	1	Tier 3 one-reaction								0	25	586	NA	NA	NA	NA	NA	NA	NA	NA	NA	NA	NA	NA	NA	NA	NA	0.853	0.906	0.865	0.908	0.865	0.905	0.883	0.876	0.911	0.896	0.924	0.876	0.84	0.834	0.857
187	140.6	142.325	362.165	364.172	128.107	1.04772e+06	1	1	Tier 3 one-reaction								0	4	44	1.101	1.011	1.065	1.141	1.055	1.06	1.106	1.122	1.022	1.051	1.099	1.034	1.066	1.095	1.071	1.333	1.272	1.34	1.221	1.389	1.354	1.255	1.317	1.309	1.319	1.356	1.329	1.268	1.269	1.245
188	140.9	144.475	410.139	412.145	176.08	30571.2	1	1	Tier 1	Threoninyl-Glycine	AN00972003	HMDB0029061		7010575	1.49	0.8				1.032	0.925	0.901	0.965	0.966	1.003	0.979	0.956	0.919	1.012	0.925	0.931	0.979	0.984	0.952	1.178	NA	NA	1.287	1.27	NA	0.503	1.248	1.22	1.167	1.216	1.265	1.21	1.209	1.276
189	141	143.1	436.165	438.171	202.106	69350.2	1	1	Tier 3 one-reaction								0	5	80	0.639	0.6	0.647	0.609	0.635	0.622	0.608	0.654	0.587	0.632	0.602	0.618	0.585	0.607	0.619	0.537	0.584	0.574	0.244	0.224	0.219	0.2	0.204	0.204	0.199	0.209	0.197	0.206	0.213	0.199
190	141	143.95	307.122	309.129	73.0637	33317.1	1	1	Tier 1	Methylguanidine	AN00066000	HMDB0001522	C02294	10111	2.07	0.3				0.944	NA	NA	0.992	1.07	1.015	1.041	1.001	1.041	1.063	1.045	1.067	1.016	1.014	1.048	NA	NA	NA	NA	NA	NA	NA	NA	NA	NA	NA	NA	NA	NA	NA
191	141.2	149.8	432.16	434.166	198.101	12281.3	1	1	Tier 3 one-reaction								0	10	280	0.914	1.036	0.983	1.088	0.967	1.077	0.984	1.046	1.014	0.995	1.003	1.006	1.038	1.019	0.993	0.748	0.78	0.791	0.714	0.751	0.814	0.761	0.809	0.794	0.778	0.814	0.731	0.772	0.778	0.767
192	141.4	143.7	475.176	477.183	241.117	24186.5	1	1	Tier 2	L-threo-Tetrahydrobiopterin	AN01838001		C20264	10220406	0.79	46.3				NA	NA	NA	NA	NA	NA	NA	NA	NA	NA	NA	NA	NA	NA	NA	1.041	1.046	1.005	1.029	1.006	1.031	0.964	1.022	1.054	1.04	0.981	1	1.005	1.011	1.002
193	141.5	142.25	510.191	512.197	276.132	10277.2	1	1	Tier 2	Isomer 1 of Saccharopine	AN02354000	HMDB0000279	C00449	160556	0.29	16				1.048	1.134	1.089	1.038	1.031	1.059	1.07	1.039	1.049	1.088	1.021	1.044	1.039	1.054	1.048	NA	NA	NA	NA	NA	NA	NA	NA	NA	NA	NA	NA	NA	NA	NA
194	141.6	143.75	325.085	327.092	91.0271	29903.1	1	1	Tier 3 one-reaction								0	4	244	1.885	1.767	1.677	1.374	1.667	1.245	1.182	1.566	1.551	1.235	1.248	1.366	1.165	1.125	1.735	NA	NA	NA	NA	NA	NA	NA	NA	NA	NA	NA	NA	NA	NA	NA
195	142.5	144.3	316.013	318.02	81.9547	16145	1	1	Tier 3 only two-reaction								0	0	6	NA	NA	NA	NA	NA	NA	NA	NA	NA	NA	NA	NA	NA	NA	NA	1.146	1.092	0.914	1.008	1.109	1.095	1.098	1.087	1.004	1.125	1.062	1.01	1.06	1.044	1.096
196	143	145.625	337.158	339.165	103.1	4.25563e+06	1	1	Tier 1	Choline	AN00191000	HMDB0000097	C00114	305	0.07	3				1.089	NA	1.042	1.056	1.085	1.059	1.039	1.092	1.066	1.123	1.071	1.121	1.073	1.028	1.072	1.251	1.366	1.273	1.372	1.35	1.3	1.414	1.407	1.322	1.424	1.379	1.331	1.371	1.42	1.41
197	143.1	152.625	422.139	424.145	188.08	97556.1	1	1	Tier 2	Isomer 2 of L-glycyl-L-hydroxyproline	AN01130001	HMDB0011173		11862107	1.64	25.4				0.9	0.912	0.902	NA	NA	0.527	0.934	0.926	0.902	0.916	0.919	0.9	0.918	0.917	0.528	NA	NA	NA	NA	NA	NA	NA	NA	NA	NA	NA	NA	NA	NA	NA
198	143.1	163.925	317.132	319.138	83.0734	17505.2	1	1	Tier 3 one-reaction								0	2	188	0.645	0.74	0.752	0.929	0.884	0.939	0.87	0.919	0.931	0.934	0.884	0.983	0.928	0.934	0.946	0.882	0.893	0.902	0.92	0.899	0.892	0.895	0.903	0.923	0.906	0.917	0.892	0.947	0.951	0.944
199	144.5	147.45	362.117	364.124	128.059	134831	1	1	Tier 2	Isomer 1 of gamma-Amino-gamma-cyanobutanoic acid	BM00373003		C05715	440769	1.89	66.6				NA	NA	NA	NA	NA	NA	NA	NA	NA	NA	NA	NA	NA	NA	NA	0.941	0.907	0.938	0.906	0.945	0.936	0.872	0.934	0.911	0.934	0.943	0.9	0.868	0.882	0.886
200	144.6	171.812	438.168	440.175	204.11	13128.1	1	1	Tier 2	N2-Acetyl-L-Hydroxylysine	PR01349003				0.29	32.5				NA	NA	NA	1.202	1.207	1.181	1.277	1.046	1.314	1.241	1.42	1.23	1.16	1.601	1.099	1.005	0.947	1.02	0.917	1.007	1.071	0.9	1.182	1.095	1.088	1.013	1.043	1.052	1.116	1.128
201	144.9	147.15	455.152	457.156	221.094	23965.1	1	1	Tier 3 one-reaction								0	1	28	1.134	1.035	1.094	1.059	1.073	1.152	1.12	1.045	1.023	1.158	1.088	1.119	1.269	1.243	1.043	NA	NA	NA	NA	NA	NA	NA	NA	NA	NA	NA	NA	NA	NA	NA
202	145.2	148.025	339.101	341.108	105.043	1.06967e+07	1	1	Tier 1	Serine	AN00202000	HMDB0000187	C00065	5951	0.93	0				1.022	1.009	1.043	1.044	1.05	1.05	1.036	1.013	1.022	0.974	0.98	0.974	1.024	1	NA	1.376	1.291	1.38	1.301	1.416	1.368	1.297	1.39	1.366	1.376	1.404	1.352	1.325	1.3	1.291
203	145.2	148.25	340.104	342.111	212.092	3251229	2	2	Tier 1	Glycyl-Histidine	AN01460000	HMDB0028843		417360	2	0.9				1.253	NA	1.149	NA	1.214	NA	1.012	NA	NA	1.25	1.258	NA	1.173	1.16	1.24	NA	NA	NA	NA	NA	NA	NA	NA	NA	NA	NA	NA	NA	NA	NA
204	145.6	148.1	441.196	443.202	207.137	27954.1	1	1	Tier 3 one-reaction								0	5	85	NA	NA	NA	NA	NA	NA	NA	NA	NA	NA	NA	NA	NA	NA	NA	NA	NA	NA	NA	NA	NA	NA	NA	NA	NA	NA	NA	NA	NA	NA
205	145.6	148.2	339.34	341.346	105.281	14860	1	1	Unidentified											NA	NA	NA	NA	NA	NA	NA	NA	NA	NA	NA	NA	NA	NA	NA	NA	NA	NA	NA	NA	NA	NA	NA	NA	NA	NA	NA	NA	NA	NA
206	145.6	151.45	557.179	559.186	323.121	30577.8	1	1	Tier 2	Isomer 1 of Bialaphos	AN03008000		C06457	5462314	7.61	32.4				NA	NA	NA	NA	NA	NA	NA	NA	NA	NA	NA	NA	NA	NA	NA	0.973	0.994	0.988	1.013	1.004	1.037	1.004	0.982	0.998	0.979	1.004	0.96	0.943	0.938	0.977
207	145.8	157.1	310.111	312.117	76.0525	104287	1	1	Tier 3 zero-reaction								2	23	481	NA	NA	NA	NA	NA	NA	NA	NA	NA	NA	NA	NA	NA	NA	NA	1.146	1.043	1.069	1.189	1.095	1.128	1.181	1.18	1.177	1.166	1.128	1.18	1.184	1.121	1.118
208	146.1	140.45	452.149	454.156	218.091	34438.6	1	1	Tier 1	Glutamyl-Alanine	AN01544000	HMDB0003764, HMDB0028812, HMDB03764, HMDB28812		6992506	0.23	9.8				0.923	0.895	0.906	0.879	0.837	0.908	0.872	0.943	0.908	0.856	0.934	0.931	0.882	0.932	0.955	1.095	1.015	1.014	1.009	0.95	0.991	0.974	1.047	0.988	1	1.029	0.98	1.123	1.108	1
209	146.3	149.55	516.154	518.162	282.095	7564.72	1	1	Tier 3 zero-reaction								1	31	592	1.043	0.834	1.05	1.115	1.064	1.062	1.138	1.103	1.105	0.999	0.965	1.063	1.11	1.217	1.141	NA	NA	NA	NA	NA	NA	NA	NA	NA	NA	NA	NA	NA	NA	NA
210	146.8	161.6	480.143	482.151	246.085	8031.25	1	1	Tier 2	L-alpha-Aspartyl-L-hydroxyproline	AN01900001	HMDB0011160		132990981	2.63	0.9				NA	NA	NA	NA	NA	NA	NA	NA	NA	NA	NA	NA	NA	NA	NA	0.81	0.864	0.815	0.85	0.928	0.942	0.848	0.877	0.835	0.942	0.926	0.89	NA	NA	0.895
211	146.8	149	559.222	561.229	325.164	11492.2	1	1	Tier 3 one-reaction								0	9	251	NA	NA	NA	NA	NA	NA	NA	NA	NA	NA	NA	NA	NA	NA	NA	1.232	1.561	1.252	1.336	1.402	1.252	1.491	1.195	1.548	1.328	1.325	1.296	1.581	1.651	1.544
212	147.2	150.35	431.094	433.101	197.036	9017.17	1	1	Tier 3 one-reaction								0	12	235	NA	NA	NA	NA	NA	NA	NA	NA	NA	NA	NA	NA	NA	NA	NA	0.813	1.021	1.021	0.964	1.001	1.031	1.022	0.97	1.042	1.031	1.016	0.957	1.034	0.987	0.952
213	147.2	149.8	493.151	497.159	26.0411	26066	1	2	Unidentified											NA	NA	NA	NA	NA	NA	NA	NA	NA	NA	NA	NA	NA	NA	NA	NA	NA	NA	NA	NA	NA	NA	NA	NA	NA	NA	NA	NA	NA	NA
214	147.7	150.85	299.05	301.058	129.983	12716.8	2	2	Tier 3 only two-reaction								0	0	38	1.014	NA	0.933	0.956	1.041	0.881	1.009	1.004	1.002	1	0.912	1.006	0.915	1.049	1.028	NA	NA	NA	NA	NA	NA	NA	NA	NA	NA	NA	NA	NA	NA	NA
215	147.7	150.5	451.177	453.183	434.238	13119	2	2	Tier 2	Glutathionylspermidine	AN04193000		C05730	440772	9.4	0.1				NA	NA	NA	NA	NA	NA	NA	NA	NA	NA	NA	NA	NA	NA	NA	NA	NA	NA	NA	NA	NA	NA	NA	NA	NA	NA	NA	NA	NA	NA
216	148.1	149.45	426.122	428.129	192.064	86924	1	1	Tier 3 zero-reaction								1	38	661	NA	NA	NA	NA	NA	NA	NA	NA	NA	NA	NA	NA	NA	NA	NA	0.762	0.79	0.753	0.776	0.753	0.771	0.757	0.745	0.732	0.737	0.754	0.744	0.771	0.751	0.749
217	148.2	150.3	292.079	294.087	116.041	13989.5	2	2	Tier 3 one-reaction								0	1	65	1.041	0.979	1.058	1.201	1.129	1.106	1.263	1.009	1.124	1.383	1.625	1.067	0.943	1.049	1.043	NA	NA	NA	NA	NA	NA	NA	NA	NA	NA	NA	NA	NA	NA	NA
218	148.6	151.55	300.069	302.076	132.022	55291.8	2	2	Tier 3 one-reaction								0	1	97	1.018	1.039	1.072	1.019	1.051	1.072	1.054	1.035	1.043	1.003	1.036	0.996	1.071	1.033	1.072	NA	NA	NA	NA	NA	NA	NA	NA	NA	NA	NA	NA	NA	NA	NA
219	148.7	151.425	292.031	294.037	115.944	16909	2	2	Tier 3 one-reaction								0	1	1	1.084	1.059	1.08	1.083	1.067	1.058	1.02	1.064	1.066	1.059	1.146	1.111	1.063	1.052	1.025	1.207	1.538	0.974	1.251	1.387	1.265	1.413	1.324	1.549	1.741	1.498	1.787	1.75	1.754	1.407
220	148.7	151.8	291.066	293.07	114.015	12809.9	2	2	Tier 3 only two-reaction								0	0	26	1.48	1.459	1.492	1.477	1.396	1.328	1.215	1.3	1.288	1.353	1.425	1.3	1.228	1.258	1.264	1.996	1.86	1.677	1.697	1.798	1.636	1.635	1.598	1.514	1.685	1.562	1.371	1.455	1.507	1.578
221	149	151.6	285.526	287.533	102.936	9681.37	2	2	Tier 3 only two-reaction								0	0	3	1.068	1.1	0.991	1.088	1.188	1.084	1.072	1.151	1.013	1.074	1.1	1.164	1.158	1.037	1.169	NA	NA	NA	NA	NA	NA	NA	NA	NA	NA	NA	NA	NA	NA	NA
222	149.2	151.9	290.044	292.051	111.972	12243	2	2	Tier 3 only two-reaction								0	0	24	NA	NA	NA	NA	NA	NA	NA	NA	NA	NA	NA	NA	NA	NA	NA	NA	NA	NA	NA	NA	NA	NA	NA	NA	NA	NA	NA	NA	NA	NA
223	149.3	151.85	278.536	280.543	88.956	20971.9	2	2	Tier 3 only two-reaction								0	0	2	1.063	1.087	1.051	1.126	1.023	1.033	1.045	1.12	1.066	1.048	1.117	1.052	1.056	1.027	1.121	NA	NA	NA	NA	NA	NA	NA	NA	NA	NA	NA	NA	NA	NA	NA
224	149.5	151.95	543.164	545.171	309.106	35169.1	1	1	Tier 3 zero-reaction								2	34	563	NA	NA	NA	NA	NA	NA	NA	NA	NA	NA	NA	NA	NA	NA	NA	0.977	0.981	0.966	0.974	0.959	0.968	1.002	0.941	1.008	0.976	1.027	0.99	0.989	0.962	0.966
225	149.5	151.9	427.179	429.187	193.121	19583	1	1	Tier 3 one-reaction								0	13	119	NA	NA	NA	NA	NA	NA	NA	NA	NA	NA	NA	NA	NA	NA	NA	1.066	0.959	0.929	1.075	0.862	1.061	1.031	1.019	1.089	1.027	1.069	1.044	1.012	1.013	1.021
226	149.7	151.9	362.165	364.171	128.106	27720.1	1	1	Tier 3 one-reaction								0	2	41	1.123	1.048	1.074	1.134	1.025	1.066	1.095	1.112	1.018	1.056	1.114	1.051	1.053	1.095	1.086	NA	NA	NA	NA	NA	NA	NA	NA	NA	NA	NA	NA	NA	NA	NA
227	151	156.262	408.159	410.166	174.101	74678.2	1	1	Tier 2	N5-Acetyl-L-Ornithine	PR00943004			193343	1.37	41.6				1.004	0.962	0.955	0.941	0.954	0.922	0.917	0.983	0.912	0.963	0.982	0.953	0.937	0.98	0.964	1.36	1.399	1.388	1.326	1.377	1.381	1.446	1.446	1.44	1.466	1.424	1.404	1.466	1.473	1.459
228	151.3	155.35	462.181	464.187	228.122	36041	1	1	Tier 3 one-reaction								0	2	125	NA	NA	NA	NA	NA	NA	NA	NA	NA	NA	NA	NA	NA	NA	NA	0.993	0.979	0.958	0.958	0.972	0.945	0.997	0.991	0.982	0.897	0.941	1.033	1.009	0.955	0.925
229	152	153.8	471.09	473.096	237.031	6587	1	1	Tier 2	S-Cysteinosuccinic acid	AN01786000	HMDB0029418		169591	2.75	19.2				1.075	1.009	0.978	0.925	0.868	1.036	1.003	1.056	0.884	0.973	1.01	0.959	1.019	0.93	0.908	NA	NA	NA	NA	NA	NA	NA	NA	NA	NA	NA	NA	NA	NA	NA
230	152.2	154.95	455.149	457.156	221.091	108924	1	1	Tier 3 zero-reaction								7	53	725	1.078	1.067	1.042	1.052	0.998	1.052	1.056	1.047	0.996	1.048	0.996	1.014	1.056	1.016	1.022	NA	NA	NA	NA	NA	NA	NA	NA	NA	NA	NA	NA	NA	NA	NA
231	152.8	155.6	381.452	383.46	147.394	32755.8	1	1	Unidentified											1.327	1.094	1.078	1.417	1.438	1.466	1.659	1.85	1.407	1.637	0.815	1.075	1.065	1.31	0.978	NA	NA	NA	NA	NA	NA	NA	NA	NA	NA	NA	NA	NA	NA	NA
232	152.8	155.7	381.112	383.119	147.054	9272840	1	1	Tier 1	Glutamic Acid	AN00583000	HMDB0000148	C00302	611	2.52	1.7				0.978	0.97	1.015	1.04	1.048	1.051	1.054	1.025	1.047	1.029	1.022	1.035	1.05	1.016	1.029	1.085	1.192	1.11	1.135	1.093	1.092	1.12	1.097	1.095	1.046	1.081	1.087	1.092	1.09	1.157
233	152.8	155.55	410.138	412.145	176.08	8352.75	1	1	Tier 1	Glycyl-Threonine	AN00972001	HMDB0028851		351980	4.05	1.3				1.289	NA	1.034	1.009	1.45	1.316	1.313	1.13	1.176	1.24	1.269	1.374	1.402	1.349	1.291	1.097	1.149	0.897	1.19	1.104	1.019	NA	1.129	0.815	1.008	NA	0.808	0.809	NA	1.087
234	153	156.95	422.139	424.146	188.08	99884.3	1	1	Tier 2	Tabtoxinine-beta-lactam	BM01130002		C20918	115314	1.04	36.1				0.898	0.955	0.921	0.911	0.916	0.961	NA	NA	NA	NA	0.462	NA	0.922	0.956	0.927	NA	NA	NA	NA	NA	NA	NA	NA	NA	NA	NA	NA	NA	NA	NA
235	153.3	161.5	422.139	424.146	188.08	34123.1	1	1	Tier 2	L-glycyl-L-hydroxyproline	AN01130001	HMDB0011173		11862107	0.38	14.7				0.885	0.95	0.919	0.911	0.907	0.942	0.928	0.923	0.915	0.928	0.876	0.907	0.943	0.949	0.931	NA	NA	NA	NA	NA	NA	NA	NA	NA	NA	NA	NA	NA	NA	NA
236	153.3	156.05	404.175	406.182	170.117	24594.2	1	1	Tier 3 one-reaction								0	1	106	1.142	1.075	0.972	1.09	1.102	1.108	1.105	1.007	1.078	1.083	1.01	1.063	1.031	1.051	1.028	NA	NA	NA	NA	NA	NA	NA	NA	NA	NA	NA	NA	NA	NA	NA
237	153.7	156.9	438.132	440.139	204.074	35393.9	1	1	Tier 1	Alanyl-Aspartic acid	AN01346002	HMDB0028683		99719	0.91	7.8				0.97	NA	NA	1.029	1.103	1.003	1.058	1.005	1.106	1.088	1.097	1.131	1.11	1.105	1.14	NA	NA	NA	NA	NA	NA	NA	NA	NA	NA	NA	NA	NA	NA	NA
238	153.9	156.4	277.101	279.108	43.0422	44320.1	1	1	Tier 3 one-reaction								0	4	291	NA	NA	NA	NA	NA	NA	NA	NA	NA	NA	NA	NA	NA	NA	NA	0.953	0.9	0.97	0.964	0.909	0.922	0.956	0.933	0.857	0.924	0.874	0.863	0.871	0.863	0.93
239	154	157.05	367.096	369.103	133.038	7.6591e+06	1	1	Tier 1	Aspartic acid	AN00428000	HMDB0000191	C00049	5960	0.21	2.8				0.947	NA	0.97	0.975	0.98	0.99	0.978	0.955	0.985	0.94	0.941	0.941	0.977	0.952	0.951	NA	NA	NA	NA	NA	NA	NA	NA	NA	NA	NA	NA	NA	NA	NA
240	154.4	157.25	404.128	406.135	170.07	216392	1	1	Tier 3 one-reaction								0	17	327	0.901	0.95	0.921	0.907	0.972	0.945	0.931	0.928	0.928	0.958	0.903	0.971	0.913	0.925	0.943	NA	NA	NA	NA	NA	NA	NA	NA	NA	NA	NA	NA	NA	NA	NA
241	154.4	158.1	431.175	433.182	197.117	34836.7	1	1	Tier 3 one-reaction								0	3	159	0.987	0.882	0.827	0.964	0.95	0.88	0.945	0.999	0.905	0.964	0.992	0.965	0.932	0.976	0.93	NA	NA	NA	NA	NA	NA	NA	NA	NA	NA	NA	NA	NA	NA	NA
242	154.8	150.35	270.035	272.041	35.9765	21926.5	1	1	Tier 3 zero-reaction								1	0	0	1.053	0.447	1.044	0.593	0.912	0.525	0.851	0.752	0.764	0.896	0.853	0.923	0.8	0.809	0.927	NA	NA	NA	NA	NA	NA	NA	NA	NA	NA	NA	NA	NA	NA	NA
243	154.8	165.95	322.122	324.128	88.0639	754340	1	1	Tier 3 one-reaction								0	12	186	NA	NA	NA	NA	NA	NA	NA	NA	NA	NA	NA	NA	NA	NA	NA	0.786	0.75	0.808	0.755	0.728	0.797	0.776	0.754	0.788	0.729	0.752	0.792	0.769	0.772	0.754
244	155	158.2	414.122	416.128	180.063	5.74484e+06	1	1	Tier 2	4-Chloro-L-lysine	BM01026000		C22137	550920	7.98	29.8				0.947	0.962	0.961	0.961	0.975	0.965	0.955	0.955	0.961	0.949	0.951	0.957	0.954	0.935	0.956	1.032	1.045	1.042	1.035	1.037	1.043	1.039	1.045	1.046	1.052	1.042	1.033	1.037	1.037	1.03
245	155	157.65	551.243	553.25	317.185	18319.1	1	1	Tier 3 one-reaction								0	6	124	NA	NA	NA	NA	NA	NA	NA	NA	NA	NA	NA	NA	NA	NA	NA	0.954	0.952	0.908	0.881	0.968	0.87	0.986	0.939	1.04	0.923	0.916	0.929	0.881	1.003	1.045
246	155.8	170.562	353.117	355.123	119.059	5.51434e+06	1	1	Tier 2	Isomer 1 of Homoserine	AN00291001	HMDB0000719	C00263	12647	0.47	6.2				1.01	1.03	1.023	1.049	1.069	1.056	1.06	1.06	1.059	1.08	1.067	1.081	1.079	1.064	1.066	1.395	1.446	1.382	1.417	1.416	1.364	1.432	1.393	1.372	1.44	1.394	1.361	1.407	1.41	1.439
247	156.1	159.3	562.233	564.239	328.175	148664	1	1	Tier 3 one-reaction								0	3	119	0.96	0.948	0.953	1.117	1.043	1.098	1.127	1.102	1.083	1.015	1.004	1.055	1.007	1.011	1.072	NA	NA	NA	NA	NA	NA	NA	NA	NA	NA	NA	NA	NA	NA	NA
248	156.3	158.15	518.195	520.202	284.137	18719.1	1	1	Tier 3 one-reaction								0	12	247	NA	NA	NA	NA	NA	NA	NA	NA	NA	NA	NA	NA	NA	NA	NA	1.028	1.097	1.057	1.101	1.058	1.116	1.091	1.084	1.106	1.122	1.093	1.078	1.05	1.069	1.064
249	156.5	164.25	317.132	319.138	83.0736	17050.8	1	1	Tier 3 one-reaction								0	2	188	0.644	0.704	0.846	0.922	0.927	0.911	0.931	0.948	0.948	0.932	0.975	0.961	0.971	0.97	1.035	NA	NA	NA	NA	NA	NA	NA	NA	NA	NA	NA	NA	NA	NA	NA
250	156.5	156.025	525.153	527.16	291.095	27374.7	1	1	Tier 3 one-reaction								0	20	427	1.066	1.134	0.966	0.902	1.073	1.344	0.98	1.011	0.889	1.018	1.061	1.01	1.047	1.051	1.076	0.96	0.947	0.973	0.939	0.943	0.945	0.974	0.985	0.941	0.96	0.964	0.958	0.95	0.953	0.938
251	157	156.7	470.148	472.154	236.09	243360	1	1	Tier 3 one-reaction								0	25	585	NA	NA	NA	NA	NA	NA	NA	NA	NA	NA	NA	NA	NA	NA	NA	0.842	0.906	0.854	0.903	0.845	0.902	0.873	0.865	0.908	0.889	0.908	0.87	0.848	0.839	0.843
252	157.1	160.3	380.164	382.17	146.106	34861	1	1	Tier 2	(3S)-3,6-Diaminohexanoic acid	AN00578004	HMDB0012114	C01142	439417	1.48	17.5				0.983	NA	NA	1.051	0.951	0.869	1.073	1.045	0.974	1.052	1.066	1.058	1.026	1.076	1	NA	NA	NA	NA	NA	NA	NA	NA	NA	NA	NA	NA	NA	NA	NA
253	158.1	159.85	430.18	432.186	196.121	1.13317e+06	1	1	Tier 3 one-reaction								0	9	169	NA	NA	NA	NA	NA	NA	NA	NA	NA	NA	NA	NA	NA	NA	NA	0.755	0.76	0.775	0.719	0.754	0.75	0.719	0.771	0.721	0.765	0.723	0.715	0.729	0.736	0.748
254	158.2	152.5	436.104	438.111	202.046	22499.8	1	1	Tier 3 one-reaction								0	14	219	NA	NA	NA	NA	NA	NA	NA	NA	NA	NA	NA	NA	NA	NA	NA	1.045	1.037	1.022	1.031	1.005	1.004	1.029	1.037	1.069	1.048	1.033	1.051	1.038	1.056	1.047
255	158.3	157.55	568.196	570.203	334.137	8542.45	1	1	Tier 3 one-reaction								0	10	318	NA	NA	NA	NA	NA	NA	NA	NA	NA	NA	NA	NA	NA	NA	NA	0.983	0.956	0.853	0.689	0.873	0.846	0.807	0.649	0.816	0.801	0.779	0.759	0.839	0.881	0.65
256	158.5	159.675	389.128	391.135	155.069	50363.1	1	1	Tier 2	Isomer 1 of Histidine	AN00684000	HMDB0000177		773	0.58	51.1				1.078	1.041	1.055	1.11	1.085	1.094	1.087	1.122	1.093	1.112	1.137	1.105	1.093	1.12	1.093	1.024	1.145	1.165	1.096	1.091	1.009	0.969	1.027	1.033	1.066	1.054	1.047	1.308	1.268	1.024
257	158.8	161.75	577.184	579.191	343.126	7113.98	1	1	Tier 3 one-reaction								0	19	312	NA	NA	NA	NA	NA	NA	NA	NA	NA	NA	NA	NA	NA	NA	NA	1.095	1.061	1.087	1.206	1.141	1.129	1.111	1.093	1.219	1.159	1.08	1.117	1.053	1.121	1.093
258	159.9	162.7	361.138	363.146	254.16	14120	2	2	Tier 3 one-reaction								0	1	9	NA	NA	NA	NA	NA	NA	NA	NA	NA	NA	NA	NA	NA	NA	NA	NA	NA	NA	NA	NA	NA	NA	NA	NA	NA	NA	NA	NA	NA	NA
259	159.9	162.5	523.185	525.195	289.126	7955	1	1	Tier 2	Ophthalmic acid	AN02541000	HMDB0005765	C21016	7018721	0.59	13.7				0.873	NA	0.86	0.782	0.878	0.785	0.748	0.884	0.744	0.944	NA	0.46	0.797	NA	0.87	NA	NA	NA	NA	NA	NA	NA	NA	NA	NA	NA	NA	NA	NA	NA
260	159.9	162.95	525.197	527.206	291.139	6524	1	1	Tier 2	Tabtoxin biosynthesis intermediate 5	BM02567000		C20915	92042781	9.36	53.8				1.623	NA	NA	1.85	1.721	1.582	1.754	1.442	1.537	1.588	1.46	1.577	1.502	1.41	1.49	NA	NA	NA	NA	NA	NA	NA	NA	NA	NA	NA	NA	NA	NA	NA
261	160.2	163.1	365.117	367.124	131.058	3.29896e+06	1	1	Tier 1	Hydroxyproline	AN00406000	HMDB0000725	C01157	5810	0.56	1.7				0.961	NA	0.93	0.946	0.983	0.95	0.932	1.008	0.96	0.992	0.984	0.99	0.937	0.976	1.007	1.08	1.13	1.124	1.176	1.071	1.125	1.164	1.066	1.167	1.081	1.112	1.15	1.17	1.146	1.113
262	160.8	166.213	479.194	481.202	245.135	17752.2	1	1	Tier 1	Valyl-Glutamine	AN01890005	HMDB0029125		7016044	2.97	5.3				1	1.035	0.983	0.98	1.056	0.903	1.22	1.077	1.213	1.074	1.099	0.94	1.092	0.513	1.067	1.682	1.984	1.796	1.676	1.423	1.66	1.482	1.448	1.428	1.618	1.659	1.64	1.608	1.554	1.473
263	161.2	164.425	557.18	559.186	323.122	90983.4	1	1	Tier 2	Bialaphos	AN03008000		C06457	5462314	5.71	50.5				NA	NA	NA	NA	NA	NA	NA	NA	NA	NA	NA	NA	NA	NA	NA	0.946	0.978	0.968	0.996	0.961	1.001	0.955	0.978	0.983	0.994	0.992	0.975	0.947	0.946	1.002
264	161.4	162.75	513.154	515.16	279.095	9284.83	1	1	Tier 3 one-reaction								0	47	686	NA	NA	NA	NA	NA	NA	NA	NA	NA	NA	NA	NA	NA	NA	NA	0.878	0.898	0.94	0.822	0.897	0.907	0.888	0.893	0.859	0.874	0.858	0.851	0.856	0.953	0.906
265	161.5	173.9	579.162	581.171	345.104	12626	1	1	Tier 2	L-Noradrenaline 4-O-glucuronide	PR03330001				2.63	6.1				NA	NA	NA	NA	NA	NA	NA	NA	NA	NA	NA	NA	NA	NA	NA	NA	NA	NA	NA	NA	NA	0.976	0.995	0.965	0.954	0.99	0.949	0.943	0.912	NA
266	161.6	164.4	335.142	337.152	101.084	34736	1	1	Tier 3 one-reaction								0	20	342	NA	NA	NA	NA	NA	NA	NA	NA	NA	NA	NA	NA	NA	NA	NA	NA	NA	NA	NA	NA	NA	NA	NA	NA	NA	NA	NA	NA	NA	NA
267	161.8	164.65	349.097	351.103	115.039	41899.9	1	1	Tier 3 one-reaction								0	1	130	0.893	0.963	0.915	0.968	0.94	1.109	0.96	1.006	0.982	1.072	0.967	1.052	0.98	0.984	1.095	NA	NA	NA	NA	NA	NA	NA	NA	NA	NA	NA	NA	NA	NA	NA
268	162.2	164.55	511.154	513.156	277.095	7530.25	1	1	Tier 3 one-reaction								0	5	121	NA	NA	NA	NA	NA	NA	NA	NA	NA	NA	NA	NA	NA	NA	NA	3.497	3.393	3.461	3.569	2.661	3.816	1.95	2.023	1.916	1.701	1.833	1.676	NA	NA	2.549
269	162.4	165.35	425.165	427.171	191.106	61874.2	1	1	Tier 2	4-Hydroxydebrisoquine	AN01189000	HMDB0006468		107669	1.25	65.6				NA	NA	NA	NA	NA	NA	NA	NA	NA	NA	NA	NA	NA	NA	NA	0.982	1.001	0.923	0.95	0.976	0.956	0.99	0.982	0.98	0.956	0.946	0.936	0.968	0.977	0.976
270	162.5	165.3	310.111	312.117	76.0525	111163	1	1	Tier 3 zero-reaction								2	23	481	NA	NA	NA	NA	NA	NA	NA	NA	NA	NA	NA	NA	NA	NA	NA	NA	NA	NA	NA	NA	NA	NA	NA	NA	NA	NA	NA	NA	NA	NA
271	163.1	166.35	434.211	436.218	200.153	22954.2	1	1	Tier 2	Spermine dialdehyde	AN01299000	HMDB0013076		217390	0.41	53.7				7.226	5.842	5.272	5.308	6.05	2.544	4.383	5.38	4.221	2.244	2.717	5.017	2.689	3.046	5.797	1.539	1.74	1.487	1.325	1.325	1.251	1.276	1.26	1.317	1.271	1.308	1.284	1.459	1.446	1.255
272	163.2	165.85	299.599	301.606	131.082	40076.7	2	2	Tier 3 only two-reaction								0	0	4	0.801	0.795	0.756	0.808	0.803	0.83	0.91	0.854	0.787	0.795	0.817	0.821	0.806	0.89	0.856	NA	NA	NA	NA	NA	NA	NA	NA	NA	NA	NA	NA	NA	NA	NA
273	163.2	165.7	443.139	445.146	209.081	112255	1	1	Tier 3 one-reaction								0	13	303	NA	NA	NA	NA	NA	NA	NA	NA	NA	NA	NA	NA	NA	NA	NA	0.981	0.99	0.948	0.912	0.991	0.95	0.948	0.962	0.925	0.97	0.956	0.987	0.995	0.988	0.977
274	163.6	166.65	465.178	467.187	231.12	52350.5	1	1	Tier 1	Valyl-Asparagine	AN01720001	HMDB0029122		7020200	9.07	1.7				1.016	NA	1.107	0.983	1.099	1.303	1.06	1.098	1.079	1.313	1.073	1.152	1.125	1.31	1.099	NA	NA	NA	NA	NA	NA	NA	NA	NA	NA	NA	NA	NA	NA	NA
275	163.9	166.8	485.159	487.163	251.101	20202	1	1	Tier 1	Deoxyadenosine	AN01981000	HMDB0000101	C00559	13730	0.43	0.1				NA	NA	NA	NA	NA	NA	NA	NA	NA	NA	NA	NA	NA	NA	NA	NA	NA	NA	NA	NA	NA	NA	NA	NA	NA	NA	NA	NA	NA	NA
276	163.9	177.1	492.143	494.149	258.084	5985	1	1	Tier 2	L-gamma-Glutamyl-(3R)-L-beta-ethynylserine	ED02071001		C22140	137553782	0.05	9.2				0.948	NA	1.015	0.971	1.019	0.978	0.898	0.906	0.899	NA	0.778	NA	NA	0.894	NA	NA	NA	NA	NA	NA	NA	NA	NA	NA	NA	NA	NA	NA	NA	NA
277	164.3	167.3	499.139	501.145	265.08	27304.3	1	1	Tier 3 one-reaction								0	45	649	NA	NA	NA	NA	NA	NA	NA	NA	NA	NA	NA	NA	NA	NA	NA	0.792	0.81	0.803	0.792	0.776	0.789	0.745	0.78	0.765	0.79	0.79	0.784	0.758	0.791	0.808
278	164.7	167.037	463.165	465.173	229.107	33276.2	1	1	Tier 1	Prolyl-Asparagine/Asparaginyl-Proline	AN01698001	HMDB0029012		18464218	4.52	2.7				0.747	0.898	0.771	0.775	0.811	0.874	0.679	0.833	0.62	0.601	0.59	0.534	0.551	0.535	0.616	1.067	1.049	1.155	1.001	1.064	0.994	1.097	1.023	0.983	1.09	1.039	1.002	1.052	1.047	0.994
279	165.2	167.9	563.204	565.214	329.146	6878.8	1	1	Tier 3 one-reaction								0	6	210	NA	NA	NA	NA	NA	NA	NA	NA	NA	NA	NA	NA	NA	NA	NA	NA	NA	NA	NA	NA	NA	NA	NA	NA	NA	NA	NA	NA	NA	NA
280	165.4	168.4	380.127	382.134	146.069	81835.5	1	1	Tier 1	Alanyl-Glycine	AN00574007	HMDB0006899		79094	1.51	1.2				0.92	0.881	0.915	0.939	0.918	0.877	0.964	0.956	0.93	0.873	0.939	0.9	0.922	0.943	0.871	NA	NA	NA	NA	NA	NA	NA	NA	NA	NA	NA	NA	NA	NA	NA
281	165.4	168.55	380.163	382.169	146.105	10536.5	1	1	Tier 2	(2R,5S)-2,5-Diaminohexanoic acid	AN00578003		C05161	44514625	5.71	21.6				1.008	NA	0.82	0.948	0.953	0.987	0.964	0.926	0.895	0.9	1	0.905	0.878	0.905	0.971	NA	NA	NA	NA	NA	NA	NA	NA	NA	NA	NA	NA	NA	NA	NA
282	165.4	168.75	395.128	397.134	161.069	387530	1	1	Tier 1	Aminoadipic acid	AN00754003	HMDB0000510	C00956	92136	1.65	2.1				1.037	1.014	NA	NA	1.148	1.094	1.062	1.102	1.1	1.141	1.084	1.107	1.02	1.004	1.121	NA	NA	NA	NA	NA	NA	NA	NA	NA	NA	NA	NA	NA	NA	NA
283	165.6	168.537	422.175	424.181	188.116	97259.2	1	1	Tier 1	N6-Acetyl-Lysine	AN01133000	HMDB0000206	C02727	92832	0.98	0.3				0.963	NA	0.927	0.976	0.977	1.003	0.98	0.962	0.973	0.982	0.978	0.95	0.958	0.939	0.954	1.526	1.561	1.489	1.577	1.492	1.538	1.511	1.514	1.521	1.508	1.503	1.493	1.498	1.502	1.538
284	165.7	164	426.122	428.129	192.063	67458	1	1	Tier 3 zero-reaction								1	38	662	NA	NA	NA	NA	NA	NA	NA	NA	NA	NA	NA	NA	NA	NA	NA	0.763	0.79	0.767	0.762	0.75	0.768	0.763	0.751	0.745	0.777	0.758	0.765	0.774	0.774	0.756
285	165.9	168.6	491.196	493.203	257.138	66553.1	1	1	Tier 3 one-reaction								0	6	185	0.955	0.955	0.941	0.976	1.031	0.941	1.015	0.952	0.965	1.01	0.978	0.98	0.997	0.969	0.955	NA	NA	NA	NA	NA	NA	NA	NA	NA	NA	NA	NA	NA	NA	NA
286	166.2	174.65	356.117	358.124	122.059	166575	1	1	Tier 3 zero-reaction								2	28	547	NA	NA	NA	NA	NA	NA	NA	NA	NA	NA	NA	NA	NA	NA	NA	0.363	0.368	0.361	0.341	0.384	0.353	0.348	0.351	0.346	0.35	0.327	0.331	0.316	0.317	0.331
287	166.2	170.05	425.14	427.144	191.081	7545.5	1	1	Tier 2	2-Amino-3,7-dideoxy-D-threo-hept-6-ulosonic acid	AN01184000		C16850	25137912	5.3	21.5				1.188	NA	NA	1.207	1.44	1.297	1.197	1.264	1.198	1.365	1.28	1.3	1.404	1.44	1.257	NA	NA	NA	NA	NA	NA	NA	NA	NA	NA	NA	NA	NA	NA	NA
288	166.4	169.75	477.18	479.188	243.122	104409	1	1	Tier 1	Glutaminyl-Proline/Prolyl-Glutamine	AN01860000	HMDB0028805		11736661	0.39	0				0.873	NA	0.84	0.849	0.88	0.85	0.826	0.883	0.896	0.849	0.841	0.85	0.874	0.854	0.822	1.158	1.091	1.076	0.979	0.981	1.001	0.901	0.909	0.92	0.935	0.949	0.949	0.945	0.913	0.956
289	166.5	172.225	511.175	513.183	277.116	766864	1	1	Tier 3 zero-reaction								2	26	550	0.71	0.792	0.732	0.763	0.704	0.736	0.762	0.719	0.712	0.688	0.715	0.735	0.751	0.715	0.754	0.956	0.942	0.894	0.931	0.939	0.945	0.939	0.884	0.939	0.88	0.911	0.904	0.875	0.861	0.9
290	166.7	169.35	436.224	438.233	202.165	7467.2	1	1	Unidentified											NA	NA	NA	NA	NA	NA	NA	NA	NA	NA	NA	NA	NA	NA	NA	1.237	1.212	1.764	1.587	1.303	2.435	1.47	1.738	1.54	3.008	1.399	1.442	1.41	1.714	1.987
291	166.9	169.45	566.255	568.261	332.196	37660.6	1	1	Tier 3 zero-reaction								2	49	470	NA	NA	NA	NA	NA	NA	NA	NA	NA	NA	NA	NA	NA	NA	NA	1.06	0.979	0.99	1.07	1.075	1.079	1.162	1.068	1.172	1.119	1.011	0.983	1.103	1.059	1.17
292	167.1	170.15	294.091	296.097	60.0326	34805.5	1	1	Tier 3 zero-reaction								1	2	140	0.844	1.135	1.062	0.978	0.98	0.968	0.947	0.965	0.916	0.972	0.949	0.953	1.006	0.926	0.929	1.069	1.038	1.096	1.036	1	1.111	1.049	1.064	1.031	1.057	0.992	1.061	1.114	1.112	1.042
293	167.5	170.3	460.165	462.171	226.106	40782	1	1	Tier 2	Carnosine	AN01660003	HMDB0000033	C00386	439224	2.15	19.1				NA	NA	NA	NA	NA	NA	NA	NA	NA	NA	NA	NA	NA	NA	NA	NA	NA	NA	NA	NA	NA	NA	NA	NA	NA	NA	NA	NA	NA	NA
294	167.7	165.9	424.153	426.159	190.095	12801	1	1	Tier 1	Threoninyl-Alanine	AN01168002	HMDB0029054		7010577	1.25	0.4				NA	NA	NA	NA	NA	NA	NA	NA	NA	NA	NA	NA	NA	NA	NA	0.709	0.74	0.783	0.805	0.736	0.813	0.719	0.746	0.794	0.659	0.69	0.807	0.611	0.61	NA
295	167.8	170.6	367.097	369.103	133.038	31454	1	1	Tier 2	Isomer 1 of Aspartic acid	AN00428000	HMDB0000191	C00049	5960	2.06	18.9				NA	NA	NA	NA	NA	NA	NA	NA	NA	NA	NA	NA	NA	NA	NA	NA	NA	NA	NA	NA	NA	NA	NA	NA	NA	NA	NA	NA	NA	NA
296	169	171.55	547.135	549.143	313.077	4401.75	1	1	Tier 3 one-reaction								0	8	208	NA	NA	NA	NA	NA	NA	NA	NA	NA	NA	NA	NA	NA	NA	NA	0.954	1.133	1.038	1.137	0.989	1.064	1.016	1.014	1.082	1.107	1.167	1.153	1.171	1.194	1.057
297	169.2	172.35	430.18	432.186	196.122	1.67781e+06	1	1	Tier 3 one-reaction								0	9	169	NA	NA	NA	NA	NA	NA	NA	NA	NA	NA	NA	NA	NA	NA	NA	0.769	0.743	0.766	0.726	0.749	0.725	0.723	0.761	0.729	0.766	0.721	0.71	0.733	0.73	0.747
298	170.2	172.9	322.122	324.129	88.0637	870086	1	1	Tier 3 one-reaction								0	12	186	NA	NA	NA	NA	NA	NA	NA	NA	NA	NA	NA	NA	NA	NA	NA	NA	NA	NA	NA	NA	NA	NA	NA	NA	NA	NA	NA	NA	NA	NA
299	170.5	173.55	525.154	527.16	291.095	117742	1	1	Tier 3 one-reaction								0	20	430	NA	NA	NA	NA	NA	NA	NA	NA	NA	NA	NA	NA	NA	NA	NA	0.936	0.922	0.943	0.926	0.936	0.928	0.971	0.938	0.922	0.942	0.954	0.94	0.939	0.938	0.937
300	170.7	173.475	363.174	365.181	129.115	122070	1	1	Tier 3 one-reaction								0	10	194	0.945	0.965	1.043	1.034	0.978	1.064	1.103	1.016	1.033	0.975	0.967	0.974	1.059	1.016	0.988	0.889	0.865	0.848	0.827	0.91	0.759	0.816	0.858	0.84	0.895	0.855	0.8	0.874	0.885	0.861
301	171.1	173.15	552.201	554.208	318.142	8265.5	1	1	Tier 2	N2-Acetyl-N6-(L-1,3-Dicarboxypropyl)-L-lysine	PR02952000				0.38	11.8				NA	NA	NA	NA	NA	NA	NA	NA	NA	NA	NA	NA	NA	NA	NA	0.9	0.889	0.771	0.915	0.861	0.909	0.884	0.773	0.842	0.883	0.943	0.897	0.949	0.951	0.809
302	171.1	173.95	559.233	561.24	325.175	21079.6	1	1	Tier 3 one-reaction								0	6	135	NA	NA	NA	NA	NA	NA	NA	NA	NA	NA	NA	NA	NA	NA	NA	0.98	1.014	0.874	0.94	0.987	0.936	0.946	1.011	0.924	0.974	0.943	0.964	1.095	0.987	0.964
303	171.9	174.6	457.154	459.161	223.096	122532	1	1	Tier 3 one-reaction								0	19	272	NA	NA	NA	NA	NA	NA	NA	NA	NA	NA	NA	NA	NA	NA	NA	NA	NA	NA	NA	NA	NA	NA	NA	NA	NA	NA	NA	NA	NA	NA
304	171.9	175.1	462.17	464.176	228.111	117765	1	1	Tier 3 zero-reaction								1	8	297	0.861	0.857	0.898	0.941	0.921	0.944	0.974	0.938	0.899	0.912	0.869	0.934	0.923	0.857	0.936	NA	NA	NA	NA	NA	NA	NA	NA	NA	NA	NA	NA	NA	NA	NA
305	172.1	164.9	440.137	442.144	206.079	73176.6	1	1	Tier 3 one-reaction								0	23	576	NA	NA	NA	NA	NA	NA	NA	NA	NA	NA	NA	NA	NA	NA	NA	0.966	0.974	1.018	1.007	1.016	1.036	1.001	1.055	1.016	1.028	0.984	0.963	0.951	0.996	1.065
306	172.2	182.45	353.117	355.124	119.058	1.01989e+07	1	1	Tier 1	Threonine	AN00291000	HMDB0000167	C00188	6288	0.59	0.2				0.977	NA	NA	0.996	1.024	1.009	1.004	0.948	1.01	0.936	0.992	0.981	0.989	0.962	0.952	NA	NA	NA	NA	NA	NA	NA	NA	NA	NA	NA	NA	NA	NA	NA
307	172.4	176.9	497.193	499.202	263.135	15414.7	1	1	Tier 3 only two-reaction								0	0	36	1.113	1.136	1.132	1.037	1.111	1.099	1.024	1.111	1.135	1.075	1.059	1.085	1.109	1.086	1.097	NA	NA	NA	NA	NA	NA	NA	NA	NA	NA	NA	NA	NA	NA	NA
308	172.5	174.95	472.163	474.172	238.104	24793.4	1	1	Tier 3 one-reaction								0	4	197	NA	NA	NA	NA	NA	NA	NA	NA	NA	NA	NA	NA	NA	NA	NA	0.931	0.789	0.829	0.843	0.892	0.842	0.782	0.845	0.785	0.844	0.782	0.801	0.909	0.976	0.832
309	172.7	175.6	415.1	417.106	181.042	59347.6	1	1	Tier 3 one-reaction								0	9	274	0.944	0.926	0.909	1.069	0.951	1.045	0.971	0.988	1.008	0.919	0.903	0.952	0.896	0.915	0.951	NA	NA	NA	NA	NA	NA	NA	NA	NA	NA	NA	NA	NA	NA	NA
310	172.8	174.5	571.192	573.202	337.133	6697.1	1	1	Tier 3 one-reaction								0	1	137	NA	NA	NA	NA	NA	NA	NA	NA	NA	NA	NA	NA	NA	NA	NA	1.244	1.355	1.155	1.425	1.29	1.397	1.446	1.515	1.413	1.507	1.368	1.477	1.447	1.42	1.461
311	172.9	175.6	569.18	571.19	335.121	9626.25	1	1	Tier 3 one-reaction								0	31	464	NA	NA	NA	NA	NA	NA	NA	NA	NA	NA	NA	NA	NA	NA	NA	NA	NA	NA	NA	NA	NA	NA	NA	NA	NA	NA	NA	NA	NA	NA
312	173.2	176.35	444.196	446.202	210.137	190825	1	1	Tier 3 one-reaction								0	4	109	NA	NA	NA	NA	NA	NA	NA	NA	NA	NA	NA	NA	NA	NA	NA	0.918	0.935	0.867	0.925	0.88	0.93	0.886	0.858	0.912	0.841	0.906	0.885	0.89	0.862	0.944
313	173.6	180	471.145	473.151	237.087	7319.2	1	1	Tier 1	Biopterin	AN01790000	HMDB0000468	C06313	135398729	0.77	0.3				0.865	0.913	1.071	1.003	1.135	0.841	0.966	0.967	0.937	0.909	0.919	1.036	0.953	1.001	0.883	NA	NA	NA	NA	NA	NA	NA	NA	NA	NA	NA	NA	NA	NA	NA
314	173.7	194.175	466.164	468.17	232.105	11455	1	1	Tier 2	N6-Acetyl-LL-2,6-diaminoheptanedioic acid	BM01730005		C04390	440321	5.03	0.8				1.208	NA	NA	1.156	1.105	1.12	1.083	1.12	1.045	1.185	1.156	1.192	1.15	1.195	1.169	0.779	0.808	0.968	0.837	0.836	0.904	0.85	0.749	0.822	0.863	0.881	0.782	NA	NA	0.913
315	173.7	176.85	290.1	292.107	56.0416	206009	1	1	Unidentified											NA	NA	NA	NA	NA	NA	NA	NA	NA	NA	NA	NA	NA	NA	NA	0.792	0.832	0.772	0.759	0.817	0.81	0.771	0.832	0.8	0.826	0.813	0.804	0.799	0.8	0.757
316	173.8	176.35	397.143	399.15	163.084	57853.5	1	1	Tier 3 zero-reaction								1	20	386	NA	NA	NA	NA	NA	NA	NA	NA	NA	NA	NA	NA	NA	NA	NA	1.065	1.068	1.022	1.065	1.062	1.061	1.043	1.097	1.055	1.118	1.068	1.022	1.041	1.072	1.093
317	173.9	175.775	337.122	339.128	103.063	21666.1	1	1	Tier 2	Isomer 1 of gamma-Aminobutyric acid	AN00189003	HMDB0000112	C00334	119	0.11	51.5				0.969	0.99	1.121	1.021	0.964	0.931	1.005	0.995	0.962	1.012	0.987	0.972	0.997	0.958	0.99	0.74	0.705	0.753	0.697	0.709	0.731	0.731	0.703	0.709	0.71	0.709	0.739	0.743	0.714	0.736
318	174.1	176.9	422.14	424.146	188.082	4237	1	1	Tier 2	Tabtoxinine-delta-lactam	BM01130003		C20920	92042783	8.98	28.7				NA	NA	NA	NA	NA	NA	NA	NA	NA	NA	NA	NA	NA	NA	NA	NA	NA	NA	NA	NA	NA	NA	NA	NA	NA	NA	NA	NA	NA	NA
319	174.1	178.25	511.175	513.183	277.116	556268	1	1	Tier 3 zero-reaction								2	26	550	0.671	0.74	0.743	0.757	0.681	0.708	0.73	0.722	0.675	0.69	0.734	0.732	0.754	0.699	0.766	NA	NA	NA	NA	NA	NA	NA	NA	NA	NA	NA	NA	NA	NA	NA
320	174.3	176.725	478.128	480.135	244.07	181378	1	1	Tier 3 zero-reaction								2	29	465	0.991	0.976	0.97	0.936	0.986	0.984	0.942	0.955	0.965	0.992	1.016	0.981	0.978	0.973	0.964	0.919	0.933	0.871	0.936	0.966	0.967	0.929	0.952	0.96	0.973	0.969	0.948	0.877	0.96	0.965
321	174.6	177.55	442.109	444.115	208.05	23781	1	1	Tier 1	Seryl-Cysteine	AN01405001	HMDB0029036		46937961	4.94	5.3				0.978	1.018	0.92	0.9	1.005	1.041	0.978	0.967	0.967	1	0.97	0.953	0.995	0.96	0.982	NA	NA	NA	NA	NA	NA	NA	NA	NA	NA	NA	NA	NA	NA	NA
322	174.7	178.3	305.083	307.091	142.049	8619.2	2	2	Tier 3 one-reaction								0	3	115	NA	2.536	NA	0.849	0.866	0.934	1.832	0.94	0.942	0.964	0.698	1.175	1.177	0.969	0.956	NA	NA	NA	NA	NA	NA	NA	NA	NA	NA	NA	NA	NA	NA	NA
323	174.9	190.4	479.195	481.202	245.136	20189.9	1	1	Tier 1	Glutaminyl-Valine	AN01890002	HMDB0028810		57262456	5.66	3				NA	NA	NA	0.97	1.1	0.993	1.11	0.974	0.84	1.077	0.883	0.973	0.99	1.08	0.826	1.041	1.025	1.08	1.19	1.08	1.054	1.133	1.033	1.054	1.122	1.056	1.076	1.054	0.992	1.048
324	175.2	177.65	425.201	427.208	191.143	42755.1	1	1	Tier 3 one-reaction								0	1	61	NA	NA	NA	NA	NA	NA	NA	NA	NA	NA	NA	NA	NA	NA	NA	0.914	0.922	0.837	0.943	0.937	0.938	0.912	0.922	0.863	0.901	0.93	0.901	0.937	0.914	0.868
325	175.5	187.688	394.143	396.15	160.085	177322	1	1	Tier 2	N(gamma)-Acetyldiaminobutyric acid	AN00738001		C06442	441021	0.93	0.7				0.844	NA	NA	0.83	0.863	0.797	0.871	0.802	0.9	1.013	0.93	0.964	0.93	0.966	0.893	1.116	1.173	1.077	1.149	1.167	1.103	1.119	1.173	1.163	1.22	1.172	1.149	1.209	1.246	1.097
326	175.7	178.7	272.113	274.119	76.1099	11275.5	2	2	Unidentified											NA	NA	NA	NA	NA	NA	NA	NA	NA	NA	NA	NA	NA	NA	NA	1.903	2.967	2.935	1.911	1.966	1.703	0.642	0.78	0.791	0.784	0.839	0.815	1.105	0.886	1.634
327	175.8	178.55	502.201	504.207	268.143	22704.6	1	1	Tier 3 one-reaction								0	10	212	NA	NA	NA	NA	NA	NA	NA	NA	NA	NA	NA	NA	NA	NA	NA	0.94	0.985	0.921	0.941	0.987	0.956	0.975	0.959	0.909	0.97	0.909	0.926	0.971	1	0.922
328	176.1	160.988	414.122	416.129	180.064	1.98531e+06	1	1	Tier 2	Isomer 3 of 4-Chloro-L-lysine	BM01026000		C22137	550920	6.49	8.7				0.945	0.953	0.966	0.962	0.976	0.969	0.963	0.951	0.968	0.958	0.969	0.957	0.96	0.94	0.972	1.042	1.05	1.041	1.04	1.04	1.053	1.049	1.058	1.06	NA	NA	NA	NA	0.569	1.045
329	176.1	179	491.156	493.164	257.097	16034	1	1	Tier 1	5-Methylcytidine	AN02059000	HMDB0000982		92918	7.17	7.3				NA	NA	NA	NA	NA	NA	NA	NA	NA	NA	NA	NA	NA	NA	NA	NA	NA	NA	NA	NA	NA	NA	NA	NA	NA	NA	NA	NA	NA	NA
330	176.8	179.7	538.212	540.219	304.154	16186	1	1	Tier 3 one-reaction								0	5	173	NA	NA	NA	NA	NA	NA	NA	NA	NA	NA	NA	NA	NA	NA	NA	NA	NA	NA	NA	NA	NA	NA	NA	NA	NA	NA	NA	NA	NA	NA
331	177.1	184.7	433.155	435.161	199.096	41764.4	1	1	Tier 2	gamma-Glutamyl-beta-aminopropiononitrile	BM01281000	HMDB0060477	C06114	440920	0.95	22.9				NA	NA	NA	NA	NA	NA	NA	NA	NA	NA	NA	NA	NA	NA	NA	0.979	1.037	1.02	1.022	1.022	0.971	0.999	0.965	0.979	1.002	1.016	0.964	1.013	0.986	0.989
332	177.4	180.35	276.08	278.087	42.0215	61982.8	1	1	Tier 3 one-reaction								0	3	196	1.239	1.125	1.252	1.21	1.089	1.199	1.119	1.118	1.027	1.118	1.07	1.021	1.082	1.089	1.103	NA	NA	NA	NA	NA	NA	NA	NA	NA	NA	NA	NA	NA	NA	NA
333	177.5	180.425	363.148	365.155	129.09	3.35739e+06	1	1	Tier 2	4-Guanidinobutanal	AN00386000		C02647	559	1.3	24.9				1.046	0.402	NA	0.405	0.974	0.998	1.036	1.028	0.97	0.975	0.984	0.953	1.033	1.05	0.98	NA	NA	NA	NA	NA	NA	NA	NA	NA	NA	NA	NA	NA	NA	NA
334	177.6	178.75	544.176	546.181	310.118	5927	1	1	Tier 1	Glutamyl-Tyrosine	AN02849001	HMDB0028831, HMDB0062553, HMDB28831, HMDB62553		515717	2.87	8.8				NA	NA	NA	NA	NA	NA	NA	NA	NA	NA	NA	NA	NA	NA	NA	NA	NA	NA	8.186	6.861	8.169	7.73	8.09	7.914	NA	NA	7.251	5.787	6.685	NA
335	177.8	184.05	500.157	502.165	266.099	18911.3	1	1	Tier 3 one-reaction								0	22	571	NA	NA	NA	NA	NA	NA	NA	NA	NA	NA	NA	NA	NA	NA	NA	1.284	1.409	1.296	1.38	1.355	1.321	1.459	1.371	1.451	1.398	1.413	1.368	1.352	1.348	1.481
336	178.2	189.75	380.129	382.135	146.07	99596.2	1	1	Tier 1	Glycyl-Alanine	AN00574005	HMDB0252875		1551643	5.78	1.7				0.934	NA	NA	0.991	0.962	0.96	0.978	0.974	0.956	0.978	0.921	0.947	0.946	0.977	0.931	1.011	0.986	0.975	0.949	1.01	0.968	0.968	0.974	0.947	0.963	0.993	0.937	0.992	1.003	0.98
337	178.2	181.2	339.102	341.108	105.043	18997	1	1	Tier 2	Isomer 1 of Serine	AN00202000	HMDB0000187	C00065	5951	2.17	32.9				NA	NA	NA	NA	NA	NA	NA	NA	NA	NA	NA	NA	NA	NA	NA	NA	NA	NA	NA	NA	NA	NA	NA	NA	NA	NA	NA	NA	NA	NA
338	178.4	176.45	419.139	421.146	185.081	40642.7	1	1	Tier 3 one-reaction								0	5	260	NA	NA	NA	NA	NA	NA	NA	NA	NA	NA	NA	NA	NA	NA	NA	1.034	1.038	1.041	0.974	1.067	1.053	0.964	0.981	1.003	1.079	1.026	0.971	1.068	0.982	1.098
339	178.5	181.4	272.09	274.096	76.0625	18396	2	2	Unidentified											NA	NA	NA	NA	NA	NA	NA	NA	NA	NA	NA	NA	NA	NA	NA	NA	NA	NA	NA	NA	NA	NA	NA	NA	NA	NA	NA	NA	NA	NA
340	178.6	181.35	452.149	454.155	218.091	718588	1	1	Tier 2	Alanyl-Glutamic acid	AN01544002	HMDB0028686		128841	0.34	15.9				NA	NA	NA	NA	NA	NA	NA	NA	NA	NA	NA	NA	NA	NA	NA	NA	NA	1.024	1.01	1.029	1.009	1.027	1.027	1.013	NA	0.575	NA	0.997	1.007	1.029
341	178.6	199.025	513.155	515.163	279.097	17536.4	1	1	Tier 2	N-Acetyl-6-Pyruvoyltetrahydropterin	PR02392000				1.96	58				1.069	1.062	0.97	1.199	1.13	1.197	1.023	1.187	0.998	1.04	1.032	0.986	1.115	1.083	1.048	1.05	0.998	0.98	0.96	1.021	1.007	1.048	1.074	1.104	1.195	1.167	1.22	1.068	1.221	1.006
342	179	183.7	465.178	467.186	231.12	12340	1	1	Tier 1	Asparaginyl-Valine	AN01720000	HMDB0028744		18218188	4.45	6.3				0.971	NA	1.032	0.849	1.575	0.987	1.342	0.996	1.018	1.498	1.001	1.104	1.102	1.365	1.2	NA	NA	NA	NA	NA	NA	NA	NA	NA	NA	NA	NA	NA	NA	NA
343	179.2	181.8	481.176	483.182	247.117	32754	1	1	Tier 2	Glutaminyl-Threonine	AN01924000	HMDB0028807		53877870	1.52	56.5				NA	NA	NA	NA	NA	NA	NA	NA	NA	NA	NA	NA	NA	NA	NA	0.99	1.016	1.01	1.034	1.056	1.083	1.068	1.023	1.048	1.017	1.056	1.048	1.014	1.028	0.999
344	179.2	169.4	524.207	526.213	290.148	11923.8	1	1	Tier 3 one-reaction								0	14	280	1.149	1.086	0.963	1.077	1.101	0.952	1.231	1.089	1.189	1.071	1.049	1.199	0.991	1.045	1.083	NA	NA	NA	NA	NA	NA	NA	NA	NA	NA	NA	NA	NA	NA	NA
345	179.3	183.4	464.148	466.155	230.09	39163	1	1	Tier 1	Aspartyl-Proline	AN01708000	HMDB0028761		14647618	0.43	3.9				0.98	1	0.964	0.91	0.978	1.028	0.957	0.974	0.97	0.99	0.937	0.996	0.933	0.925	0.916	NA	NA	NA	NA	NA	NA	NA	NA	NA	NA	NA	NA	NA	NA	NA
346	179.4	182.45	513.187	515.197	279.129	200743	1	1	Tier 3 one-reaction								0	11	264	1.864	1.646	1.685	1.779	1.837	1.724	1.754	1.792	1.813	1.773	1.859	1.789	1.688	1.682	1.815	NA	NA	NA	NA	NA	NA	NA	NA	NA	NA	NA	NA	NA	NA	NA
347	179.5	187.325	348.101	350.108	114.043	1.17751e+06	1	1	Tier 2	3-Cyano-L-alanine	BM00253000	HMDB0060245	C02512	439742	1.59	5.3				0.965	0.92	0.989	0.999	0.956	0.99	1.006	0.964	0.983	0.945	0.935	0.921	1.011	0.967	0.971	1.254	1.252	1.261	1.188	1.289	1.253	1.185	1.294	1.22	1.295	1.284	1.242	1.205	1.181	1.184
348	179.6	183.875	365.117	367.123	131.059	9070.5	1	1	Tier 2	L-Glutamate 5-semialdehyde	AN00406004	HMDB0002104	C01165	193305	3.24	16.9				1.031	0.921	NA	1.288	NA	1.181	1.303	1.154	1.093	1.048	1.19	1.166	1.14	1.087	1.1	1.706	1.304	1.243	NA	NA	NA	NA	1.28	NA	1.569	NA	1.32	1.371	1.399	1.83
349	179.8	182.35	409.18	411.186	175.122	17131	1	1	Tier 3 one-reaction								0	17	259	NA	NA	NA	NA	NA	NA	NA	NA	NA	NA	NA	NA	NA	NA	NA	1.001	1.173	0.964	1.076	1.033	0.982	1.023	0.991	1.044	1.048	1.064	1.055	1.146	1.112	0.997
350	180	182.75	356.143	358.149	122.084	113874	1	1	Tier 3 only two-reaction								0	0	126	NA	NA	NA	NA	NA	NA	NA	NA	NA	NA	NA	NA	NA	NA	NA	0.997	1.004	1.005	1.051	1.055	1.017	0.967	0.991	1.015	1.037	1.054	0.98	0.993	1.012	1.028
351	180.2	183.65	339.136	341.144	105.078	20701	1	1	Tier 1	Diethanolamine	AN00204000	HMDB0004437	C06772	8113	6.46	0.5				1.235	NA	NA	1.433	1.367	1.23	1.43	1.518	1.3	1.458	1.423	1.53	1.351	1.359	1.522	NA	NA	NA	NA	NA	NA	NA	NA	NA	NA	NA	NA	NA	NA	NA
352	180.2	183.2	552.2	554.208	318.142	4360	1	1	Tier 2	N6-Acetyl-N6-(L-1,3-Dicarboxypropyl)-L-lysine	PR02952001				1.81	18.3				NA	NA	NA	NA	NA	NA	NA	NA	NA	NA	NA	NA	NA	NA	NA	NA	NA	NA	NA	NA	NA	NA	NA	NA	NA	NA	NA	NA	NA	NA
353	180.5	183.35	369.138	371.145	135.08	198365	1	1	Tier 3 only two-reaction								0	0	84	NA	NA	NA	NA	NA	NA	NA	NA	NA	NA	NA	NA	NA	NA	NA	0.948	0.951	0.912	0.937	0.957	0.949	0.93	0.946	0.96	0.954	0.944	0.941	0.946	0.942	0.92
354	180.5	181.95	533.156	535.165	299.097	59312.3	1	1	Tier 3 one-reaction								0	1	44	NA	NA	NA	NA	NA	NA	NA	NA	NA	NA	NA	NA	NA	NA	NA	0.843	0.867	0.841	0.823	0.816	0.829	0.838	0.843	0.821	0.86	0.847	0.842	0.818	0.845	0.855
355	180.6	183.4	379.133	381.139	145.074	166418	1	1	Tier 2	Allysine	AN00561010	HMDB0001263	C04076	160603	0.93	34				0.948	0.963	0.917	0.936	0.939	0.932	0.947	0.977	0.937	1.005	0.975	0.974	0.947	0.944	0.977	NA	NA	NA	NA	NA	NA	NA	NA	NA	NA	NA	NA	NA	NA	NA
356	180.7	185.35	354.062	356.07	240.008	23533.9	2	2	Tier 3 only two-reaction								0	0	56	1.03	0.947	1.034	0.928	0.938	0.933	0.912	0.95	0.94	0.955	1.019	0.997	1.067	1.004	0.971	NA	NA	NA	NA	NA	NA	NA	NA	NA	NA	NA	NA	NA	NA	NA
357	180.9	183.9	519.191	521.197	285.133	5118	1	1	Tier 2	Glycyl-Prolyl-Hydroxyproline	AN02477000	HMDB0002171		11778669	0.92	60.8				NA	NA	NA	NA	NA	NA	NA	NA	NA	NA	NA	NA	NA	NA	NA	NA	NA	NA	NA	NA	NA	NA	NA	NA	NA	NA	NA	NA	NA	NA
358	181.1	190.1	436.154	438.161	202.096	41061.5	1	1	Tier 1	Seryl-Proline	AN01320003	HMDB0029047		4369021	3.99	0.1				0.972	NA	0.981	0.969	0.959	0.949	0.97	0.96	0.957	0.958	0.913	0.964	0.971	0.958	0.984	0.902	0.925	0.863	0.878	0.896	0.841	0.858	0.908	0.893	0.91	0.934	0.945	1.01	1.016	0.87
359	181.3	183.9	406.092	408.099	172.034	20301.5	1	1	Tier 3 one-reaction								0	1	16	NA	NA	NA	NA	NA	NA	NA	NA	NA	NA	NA	NA	NA	NA	NA	0.966	0.848	0.941	0.94	0.929	0.954	1.16	1.078	1.095	1.772	1.692	1.72	2.093	2.186	0.928
360	181.3	184.3	329.114	331.118	190.111	7147	2	2	Tier 2	N(omega)-Hydroxyarginine	AN01171000	HMDB0004224	C05933	123895	4.82	74.1				NA	NA	NA	NA	NA	NA	NA	NA	NA	NA	NA	NA	NA	NA	NA	NA	NA	NA	NA	NA	NA	NA	NA	NA	NA	NA	NA	NA	NA	NA
361	181.5	184.15	328.111	330.117	94.0522	35967	1	1	Tier 3 one-reaction								0	4	159	NA	NA	NA	NA	NA	NA	NA	NA	NA	NA	NA	NA	NA	NA	NA	0.994	0.977	0.976	0.937	0.934	0.908	0.936	0.957	0.937	0.975	0.945	0.963	0.886	0.926	0.969
362	181.6	194.45	442.117	444.124	208.059	217976	1	1	Tier 3 zero-reaction								1	49	625	1.188	1.381	1.36	1.313	1.312	1.244	1.262	1.204	1.347	1.142	1.194	1.198	1.182	1.282	1.286	0.82	0.833	0.808	0.81	0.818	0.8	0.825	0.814	0.805	0.815	0.792	0.803	0.825	0.814	0.801
363	181.9	186.3	557.179	559.186	323.121	42047	1	1	Tier 2	Isomer 2 of Bialaphos	AN03008000		C06457	5462314	6.92	69.1				NA	NA	NA	NA	NA	NA	NA	NA	NA	NA	NA	NA	NA	NA	NA	0.981	0.997	0.967	0.981	0.97	1.006	0.963	0.919	0.983	0.95	0.988	0.947	0.919	0.938	0.972
364	181.9	185.55	296.032	298.038	61.9732	17831.4	1	1	Unidentified											0.953	1.07	1.073	1.045	1.046	1.056	1.02	1.019	1.151	1.05	1.114	1.111	1.014	1.136	1.068	NA	NA	NA	NA	NA	NA	NA	NA	NA	NA	NA	NA	NA	NA	NA
365	182.1	184.95	291.077	293.083	57.0184	97369.9	1	1	Unidentified											0.986	0.947	0.942	0.954	0.934	0.923	0.948	1.014	0.974	0.958	0.961	0.963	0.906	0.902	0.955	0.875	0.934	0.857	0.852	0.95	0.875	0.844	0.908	0.849	0.934	0.865	0.822	0.927	0.847	0.864
366	182.3	185.3	440.163	442.17	206.105	110461	1	1	Tier 3 one-reaction								0	23	218	NA	NA	NA	NA	NA	NA	NA	NA	NA	NA	NA	NA	NA	NA	NA	0.939	0.921	0.939	0.951	1.018	1.012	0.983	0.987	0.97	1.019	1.009	0.976	1.021	1.031	0.997
367	182.7	198.75	502.164	504.169	268.106	11371.9	1	1	Tier 1	Tyrosyl-Serine	AN02223001	HMDB0029114		18218253	5.07	0.3				0.793	0.76	0.737	0.706	0.747	0.856	0.827	0.777	NA	0.763	NA	NA	NA	NA	0.758	12.263	13.995	12.3	12.454	12.889	12.55	12.343	12.771	12.233	11.806	12.733	11.649	12.271	11.944	11.76
368	182.8	184.1	306.606	308.613	145.095	31889.1	2	2	Tier 3 only two-reaction								0	0	2	0.839	0.808	0.856	0.79	0.81	0.773	0.871	0.764	0.827	0.792	0.73	0.778	0.817	0.776	0.791	NA	NA	NA	NA	NA	NA	NA	NA	NA	NA	NA	NA	NA	NA	NA
369	183.1	185.95	611.196	613.203	377.138	25544.8	1	1	Tier 2	8-Amino-8-demethylriboflavin	ED03705000		C21646	193403	3.93	5.1				0.579	NA	0.522	0.59	0.59	0.607	0.562	0.602	0.595	0.644	0.626	0.603	0.605	0.561	0.583	0.544	0.487	0.48	0.465	0.44	0.518	0.496	0.507	0.51	0.481	0.468	0.487	NA	0.27	0.491
370	183.3	186.2	552.225	554.232	318.167	7577.17	1	1	Tier 3 one-reaction								0	3	104	NA	NA	NA	NA	NA	NA	NA	NA	NA	NA	NA	NA	NA	NA	NA	1.116	1.258	0.94	1.022	1.074	0.938	1.104	1.088	0.993	0.933	1.014	0.99	0.944	0.942	1.071
371	183.7	187	453.195	455.201	219.137	391119	1	1	Tier 3 one-reaction								0	3	72	NA	NA	NA	NA	NA	NA	NA	NA	NA	NA	NA	NA	NA	NA	NA	0.876	0.933	0.858	0.925	0.892	0.902	0.958	0.926	0.964	0.901	0.94	0.954	0.941	0.929	0.905
372	183.9	187	579.163	581.169	345.105	23311	1	1	Tier 2	L-Noradrenaline 3-O-glucuronide	PR03330000				0.84	8.6				NA	NA	NA	NA	NA	NA	NA	NA	NA	NA	NA	NA	NA	NA	NA	NA	NA	NA	NA	NA	NA	NA	NA	NA	NA	NA	NA	NA	NA	NA
373	184	187.05	295.111	297.118	61.0531	1803329	1	1	Tier 1	Ethanolamine	AN00037000	HMDB0000149	C00189	700	1.79	5.6				0.979	1	0.942	0.963	0.928	0.914	0.952	1	0.923	0.972	0.977	0.957	0.893	0.929	0.959	0.946	0.962	0.954	0.92	0.986	0.961	0.915	0.987	0.939	0.959	0.997	0.977	0.927	0.898	0.887
374	184.6	187.25	462.18	464.187	228.122	131796	1	1	Tier 3 one-reaction								0	1	124	NA	NA	NA	NA	NA	NA	NA	NA	NA	NA	NA	NA	NA	NA	NA	1.037	1.032	0.922	1.101	0.972	0.973	0.993	0.939	0.998	0.895	0.879	0.912	0.926	0.907	0.952
375	184.6	187.6	387.069	389.076	153.011	11854.4	1	1	Tier 3 one-reaction								0	8	159	NA	NA	NA	NA	NA	NA	NA	NA	NA	NA	NA	NA	NA	NA	NA	0.853	0.915	0.856	0.914	0.946	0.917	0.893	0.892	0.858	0.97	0.875	0.909	0.866	0.893	0.893
376	184.8	188	509.168	511.174	275.11	16620	1	1	Tier 2	Norophthalmic acid	AN02336000	HMDB0005766		5489007	3.56	69.8				NA	NA	NA	NA	NA	NA	NA	NA	NA	NA	NA	NA	NA	NA	NA	NA	NA	NA	NA	NA	NA	NA	NA	NA	NA	NA	NA	NA	NA	NA
377	185.1	187.6	387.114	389.12	153.056	16311.2	1	1	Tier 3 one-reaction								0	1	54	NA	NA	NA	NA	NA	NA	NA	NA	NA	NA	NA	NA	NA	NA	NA	0.944	1.029	0.943	0.961	0.95	0.995	0.971	1.054	0.99	0.925	0.93	0.94	NA	1.015	0.968
378	185.2	203.825	436.153	438.162	202.095	24741.5	1	1	Tier 1	Prolyl-Serine	AN01320002	HMDB0029026		18218236	3.12	2.2				NA	NA	NA	0.952	0.84	0.866	0.803	0.804	0.805	0.89	0.922	0.828	0.848	0.88	0.938	NA	0.897	NA	0.79	0.346	NA	0.734	0.739	0.571	0.684	0.65	NA	0.631	0.679	NA
379	185.2	188.8	689.218	691.225	455.16	144508	1	1	Tier 2	5,10-Methenyltetrahydrofolic acid	AN04334000	HMDB0001354	C00445	135398657	5.37	66.9				0.501	0.503	0.488	0.509	0.53	0.51	0.505	0.51	0.533	0.502	0.495	0.53	0.49	0.502	0.516	NA	NA	NA	NA	NA	NA	NA	NA	NA	NA	NA	NA	NA	NA	NA
380	185.3	208.15	353.117	355.123	119.059	45078.2	1	1	Tier 2	L-Allothreonine	AN00291005	HMDB0004041	C05519	99289	0.82	10.4				NA	NA	NA	NA	NA	NA	NA	NA	NA	NA	NA	NA	NA	NA	NA	1.22	1.185	1.106	1.237	1.251	1.177	1.192	1.207	1.19	1.234	1.188	1.208	1.236	1.238	1.287
381	185.7	211.95	466.165	468.171	232.107	23970.6	1	1	Tier 1	Valyl-Aspartic acid	AN01730004	HMDB0029123		7009608	7.81	2				0.978	0.89	1.18	0.92	0.994	0.836	0.964	1.071	0.954	0.953	0.96	0.967	0.979	0.949	0.948	0.873	0.884	0.87	0.889	0.926	0.94	0.913	0.932	0.9	0.84	0.885	0.826	0.859	0.85	0.881
382	185.8	189	511.175	513.185	277.117	17974	1	1	Tier 1	Cysteinyl-Arginine	AN02362001	HMDB0028769		9835322	7.77	6				NA	NA	NA	NA	NA	NA	NA	NA	NA	NA	NA	NA	NA	NA	NA	NA	NA	NA	NA	NA	NA	NA	NA	NA	NA	NA	NA	NA	NA	NA
383	185.8	189.65	545.163	547.169	311.105	28781.3	1	1	Tier 2	Dhurrin	BM02863000	HMDB0060471	C05143	161355	7.4	73.5				NA	NA	NA	NA	NA	NA	NA	NA	NA	NA	NA	NA	NA	NA	NA	0.872	0.968	0.89	0.882	0.876	0.886	0.917	0.915	0.929	0.903	0.858	0.855	0.844	0.823	0.905
384	186	209.287	408.158	410.166	174.1	63414.6	1	1	Tier 2	N-Acetyl-ornithine	TA00943000	HMDB0003357	C00437	439232	1.82	22.6				0.99	NA	NA	1.021	0.951	0.93	0.927	0.954	0.918	1	0.974	0.99	0.931	0.985	0.944	1.169	1.102	1.076	1.128	1.125	1.162	1.22	1.243	1.065	1.146	1.106	1.076	1.108	1.123	1.118
385	186	189.05	423.17	425.177	189.112	16894.1	1	1	Tier 2	Isomer 1 of Homocitrulline	AN01150000	HMDB0000679	C02427	65072	0.98	57.2				NA	NA	NA	NA	NA	NA	NA	NA	NA	NA	NA	NA	NA	NA	NA	1.401	1.5	1.324	1.331	1.367	1.451	1.402	1.29	1.324	1.283	1.339	1.428	1.308	1.335	1.241
386	186.2	189.3	334.122	336.129	100.064	1.85229e+06	1	1	Tier 3 one-reaction								0	3	242	0.966	0.991	0.944	0.919	0.972	0.95	0.926	0.974	0.953	0.981	0.983	0.961	0.935	0.91	0.961	0.996	1.051	1.024	1.008	0.964	1.001	1.024	1.009	0.963	1.038	1.02	1.003	1	0.996	1.02
387	186.2	194.375	303.116	305.123	69.0582	179901	1	1	Tier 3 one-reaction								0	2	183	0.903	0.946	1.067	0.997	1.057	0.969	1.091	0.954	1.062	0.941	0.987	0.991	1.026	0.956	0.99	0.952	0.869	0.95	0.902	0.913	0.953	0.926	0.913	0.954	0.885	0.935	0.94	0.95	0.947	0.928
388	186.6	189.75	418.083	420.089	184.024	35222.1	1	1	Tier 3 one-reaction								0	3	116	0.957	1.005	0.899	0.964	0.978	0.975	0.966	0.99	0.97	0.955	0.932	0.955	0.973	0.951	1.005	NA	NA	NA	NA	NA	NA	NA	NA	NA	NA	NA	NA	NA	NA	NA
389	186.8	190	394.143	396.15	160.085	180558	1	1	Tier 1	Alanyl-Alanine	AN00738000	HMDB0028680		5484352	0.14	0.5				NA	NA	NA	NA	NA	NA	NA	NA	NA	NA	NA	NA	NA	NA	NA	NA	NA	NA	NA	NA	NA	NA	NA	NA	NA	NA	NA	NA	NA	NA
390	186.9	184.75	381.113	383.118	147.055	33518	1	1	Tier 2	L-threo-3-Methylaspartic acid	AN00583005		C03618	440064	5.05	4				0.936	0.956	0.97	0.968	0.994	1.026	1.004	0.973	0.974	0.921	0.92	0.933	1.07	0.973	0.952	NA	NA	NA	NA	NA	NA	NA	NA	NA	NA	NA	NA	NA	NA	NA
391	187.6	190.8	470.14	472.144	236.081	39843	1	1	Tier 1	Seryl-Methionine	AN01779001	HMDB0029045		151087	3.07	1.8				NA	NA	NA	NA	NA	NA	NA	NA	NA	NA	NA	NA	NA	NA	NA	NA	NA	NA	NA	NA	NA	NA	NA	NA	NA	NA	NA	NA	NA	NA
392	187.7	191.35	398.153	400.16	164.095	231457	1	1	Tier 3 zero-reaction								1	10	242	NA	NA	NA	NA	NA	NA	NA	NA	NA	NA	NA	NA	NA	NA	NA	1.114	1.362	1.035	1.048	1.004	1.07	0.98	0.997	1.059	1.006	1.043	1.037	0.987	0.983	1.008
393	187.9	191.2	441.197	443.203	207.138	18668.5	1	1	Tier 3 one-reaction								0	5	86	NA	NA	NA	NA	NA	NA	NA	NA	NA	NA	NA	NA	NA	NA	NA	0.97	0.943	1.001	0.983	1.066	1.03	0.992	0.997	0.946	1.061	1.013	0.983	1.001	0.948	0.991
394	187.9	191.2	453.134	455.14	219.075	19570	1	1	Tier 2	O-Succinyl-L-homoserine	AN01560000		C01118	439406	2.67	26.9				NA	NA	NA	NA	NA	NA	NA	NA	NA	NA	NA	NA	NA	NA	NA	NA	NA	NA	NA	NA	NA	NA	NA	NA	NA	NA	NA	NA	NA	NA
395	188	192.363	309.09	311.097	75.0321	1.46383e+07	1	1	Tier 1	Glycine	AN00076000	HMDB0000123	C00037	750	0.42	2.2				1.058	1.045	1.072	1.09	1.079	1.078	1.095	1.07	1.082	1.06	1.052	1.075	1.09	1.082	1.086	1.218	1.207	1.199	1.264	1.147	1.202	1.288	1.168	1.246	1.225	1.161	1.187	1.245	1.266	1.269
396	188.9	192.2	477.187	479.196	243.129	17751	1	1	Tier 3 one-reaction								0	4	69	NA	NA	NA	NA	NA	NA	NA	NA	NA	NA	NA	NA	NA	NA	NA	0.739	0.624	0.801	0.529	0.489	0.545	0.53	0.543	0.531	0.538	0.574	0.547	0.543	0.572	0.557
397	189.1	192.4	466.156	468.161	232.098	20982.5	1	1	Tier 3 one-reaction								0	4	183	NA	NA	NA	NA	NA	NA	NA	NA	NA	NA	NA	NA	NA	NA	NA	1.054	1.376	1.308	1.35	1.528	1.81	1.192	1.3	1.317	1.28	1.309	1.21	1.289	1.327	1.694
398	189.7	183	475.176	477.182	241.117	20153	1	1	Tier 2	Tetrahydrobiopterin	AN01838000	HMDB0000027	C00272	44257	3.11	3				NA	NA	NA	NA	NA	NA	NA	NA	NA	NA	NA	NA	NA	NA	NA	NA	NA	NA	NA	NA	NA	NA	NA	NA	NA	NA	NA	NA	NA	NA
399	189.8	193.25	619.182	621.188	385.123	132080	1	1	Tier 2	Nocardicin G	BM03780000		C17355	13942922	5.69	62.1				1.738	1.737	1.658	1.722	1.698	1.722	1.786	1.713	1.707	1.71	1.681	1.726	1.715	1.72	1.67	NA	NA	NA	NA	NA	NA	NA	NA	NA	NA	NA	NA	NA	NA	NA
400	189.8	193.2	618.178	620.184	384.119	64885.5	1	1	Tier 2	Formyl-5-hydroxykynurenamine O-glucuronide	PR03769000				4.28	1.8				0.504	0.562	0.54	0.56	0.539	0.532	0.552	0.565	0.509	0.531	0.527	0.538	0.514	0.559	0.511	NA	NA	NA	NA	NA	NA	NA	NA	NA	NA	NA	NA	NA	NA	NA
401	190.1	193.4	524.234	526.24	290.175	12351.3	1	1	Tier 3 one-reaction								0	7	106	NA	NA	NA	NA	NA	NA	NA	NA	NA	NA	NA	NA	NA	NA	NA	NA	NA	NA	NA	NA	NA	NA	NA	NA	NA	NA	NA	NA	NA	NA
402	190.1	192.8	389.129	391.135	155.07	55905.5	1	1	Tier 2	Isomer 2 of Histidine	AN00684000	HMDB0000177		773	2.36	19				0.943	0.982	0.995	0.947	0.954	0.982	0.946	0.96	0.967	0.963	1.084	0.934	0.987	1.009	1.019	1.244	1.176	1.1	1.036	1.108	1.166	1.108	1.151	1.099	1.198	1.166	1.115	1.142	1.091	1.107
403	190.2	194.35	464.149	466.157	230.091	16801	1	1	Tier 1	Prolyl-Aspartic acid	AN01708001	HMDB0029013		3838871	2.59	2.3				0.93	NA	0.983	0.978	1.037	0.973	1.038	0.895	0.961	1.024	1.008	1.007	0.979	0.964	0.985	NA	NA	NA	NA	NA	NA	NA	NA	NA	NA	NA	NA	NA	NA	NA
404	190.2	208.3	479.196	481.202	245.137	10760.5	1	1	Tier 1	Isoleucyl-Asparagine	AN01890003	HMDB0028902		4414300	0.39	3.4				NA	NA	NA	0.984	0.945	1.007	0.94	0.852	1.069	1	0.833	0.992	0.922	0.863	0.891	NA	NA	NA	NA	NA	NA	NA	NA	NA	NA	NA	NA	NA	NA	NA
405	190.4	202.575	480.18	482.187	246.122	20933.1	1	1	Tier 1	Valyl-Glutamic acid	AN01906008	HMDB0029126		7009623	5.12	3.8				1.037	NA	0.947	1.135	0.97	0.9	0.991	1.058	0.932	0.89	1.102	1.018	1.034	0.917	1.048	1.166	1.296	1.113	1.271	1.276	1.241	1.172	1.264	1.315	1.216	1.195	1.235	1.253	1.175	1.307
406	190.7	192.625	540.228	542.235	306.17	143847	1	1	Tier 2	Feruloylagmatine	AN02800000	HMDB0037107	C18325	46173376	0.8	22				NA	NA	NA	NA	NA	NA	NA	NA	NA	NA	NA	NA	NA	NA	NA	0.961	1.002	0.947	0.992	1.028	0.992	1.001	0.98	0.969	0.988	0.982	0.982	0.959	0.964	0.999
407	190.9	194.2	350.151	352.159	116.092	5016	1	1	Tier 2	5-Aminopentanamide	AN00270000	HMDB0012176	C00990	439358	9.28	25.6				NA	NA	NA	NA	NA	NA	NA	NA	NA	NA	NA	NA	NA	NA	NA	NA	NA	NA	NA	NA	NA	NA	NA	NA	NA	NA	NA	NA	NA	NA
408	190.9	194.2	452.185	454.192	218.126	149303	1	1	Tier 1	Valyl-Threonine	AN01548005	HMDB0029137		4046492	1.69	7.3				0.962	NA	0.96	0.992	0.953	0.973	0.978	1.022	1.002	0.991	0.99	0.978	0.986	0.955	1.028	1.325	1.322	1.305	1.29	1.32	1.292	NA	NA	1.335	1.33	1.276	1.304	1.288	1.332	1.283
409	191.1	186.775	303.117	305.123	69.0582	195594	1	1	Tier 3 one-reaction								0	2	183	0.934	1.002	0.921	0.977	0.987	1.065	0.993	0.995	1.024	1.059	0.963	1.025	1.087	1.047	0.993	0.931	0.88	0.972	0.917	0.924	0.974	0.95	0.927	0.987	0.9	0.946	0.959	0.978	0.975	0.935
410	191.4	205	432.17	434.177	198.112	91854	1	1	Tier 3 one-reaction								0	3	150	NA	NA	NA	NA	NA	NA	NA	NA	NA	NA	NA	NA	NA	NA	NA	0.972	1.025	0.965	1.036	1.003	1.04	1.003	1.017	1.042	0.995	1.014	1.022	1.023	1.005	1.014
411	191.5	194.85	394.179	396.186	160.12	14606.7	1	1	Tier 2	Isoputreanine	AN00744001	HMDB0006009		171763	2.98	7.5				NA	NA	NA	NA	NA	NA	NA	NA	NA	NA	NA	NA	NA	NA	NA	1.032	0.98	0.837	0.957	1.004	0.983	1.025	1.006	1.047	1.024	1.108	1.087	1.046	0.966	0.949
412	191.6	194.55	350.07	352.077	116.012	14388.5	1	1	Tier 3 zero-reaction								2	17	361	NA	NA	NA	NA	NA	NA	NA	NA	NA	NA	NA	NA	NA	NA	NA	0.955	0.997	1.034	1.049	1.046	1.05	0.999	1.043	1.001	0.994	1.036	1.08	1.087	1.061	1.021
413	191.9	195.05	405.16	407.166	171.102	31297.1	1	1	Tier 3 one-reaction								0	6	187	NA	NA	NA	NA	NA	NA	NA	NA	NA	NA	NA	NA	NA	NA	NA	0.837	0.895	0.837	0.877	0.789	0.91	0.924	0.899	0.976	0.933	0.943	0.934	0.925	0.855	0.862
414	192.1	195.4	452.15	454.154	218.091	7426	1	1	Tier 2	gamma-Glutamylalanine	AN01544001	HMDB0029142, HMDB0061369, HMDB06248, HMDB29142, HMDB61369	C03740	440103	5.08	41.7				NA	NA	NA	NA	NA	NA	NA	NA	NA	NA	NA	NA	NA	NA	NA	NA	NA	NA	NA	NA	NA	NA	NA	NA	NA	NA	NA	NA	NA	NA
415	192.8	195.95	358.121	360.129	124.063	20346.4	1	1	Tier 3 zero-reaction								1	10	234	1.213	1.173	1.348	1.266	1.285	1.232	1.137	1.394	1.213	1.186	1.299	1.363	1.215	1.328	1.167	NA	NA	NA	NA	NA	NA	NA	NA	NA	NA	NA	NA	NA	NA	NA
416	192.8	195.925	422.175	424.182	188.117	158104	1	1	Tier 1	N2-Acetyl-L-Lysine	AN01133009	HMDB0000446		92907	0.85	1.6				NA	NA	NA	0.976	0.98	1.084	1.016	1.037	0.992	1.07	0.997	1.013	0.95	NA	0.977	1.237	1.249	1.238	1.259	1.233	1.361	1.303	1.232	1.278	1.216	1.237	1.226	1.235	1.217	1.275
417	193.3	201.55	442.117	444.124	208.059	246740	1	1	Tier 3 zero-reaction								1	49	625	NA	NA	NA	NA	NA	NA	NA	NA	NA	NA	NA	NA	NA	NA	NA	0.818	0.777	0.793	0.802	0.816	0.798	0.807	0.794	0.789	0.8	0.782	0.786	0.802	0.797	0.792
418	193.5	196.8	458.174	460.182	224.116	69032	1	1	Tier 3 one-reaction								0	10	242	NA	NA	NA	NA	NA	NA	NA	NA	NA	NA	NA	NA	NA	NA	NA	NA	NA	NA	NA	NA	NA	NA	NA	NA	NA	NA	NA	NA	NA	NA
419	193.5	196.9	365.117	367.124	131.059	159392	1	1	Tier 1	cis-4-Hydroxy-D-proline	AN00406012	HMDB0060460	C03440	440014	1.73	5.5				0.923	NA	NA	0.94	0.971	0.931	0.913	0.94	0.95	0.95	0.973	0.969	0.926	0.93	0.978	NA	NA	NA	NA	NA	NA	NA	NA	NA	NA	NA	NA	NA	NA	NA
420	193.5	197.05	458.211	460.217	224.152	27464.7	1	1	Tier 3 one-reaction								0	1	69	NA	NA	NA	NA	NA	NA	NA	NA	NA	NA	NA	NA	NA	NA	NA	1.014	1.069	0.937	0.987	0.977	0.926	0.868	0.911	0.972	0.922	0.904	0.879	0.936	0.938	0.943
421	193.7	196.7	462.182	464.186	228.123	16461.5	1	1	Tier 3 one-reaction								0	2	104	NA	NA	NA	NA	NA	NA	NA	NA	NA	NA	NA	NA	NA	NA	NA	1.117	1.107	0.984	1.156	1.075	1.029	1.046	1.031	1.05	1.033	1.019	1.007	1.058	1.031	0.963
422	193.7	197.3	425.167	427.172	191.109	41712.9	1	1	Tier 2	Isomer 1 of 4-Hydroxydebrisoquine	AN01189000	HMDB0006468		107669	6.22	33.7				NA	NA	NA	NA	NA	NA	NA	NA	NA	NA	NA	NA	NA	NA	NA	1.007	1.116	0.992	1.202	1.133	1.261	1.15	1.203	1.201	1.11	1.076	1.107	1.058	1.073	1.22
423	194.1	209.45	493.211	495.218	259.153	39180	1	1	Tier 2	Lysyl-Hydroxyproline	AN02092007	HMDB0028952		68578696	1.57	59				1.044	0.954	1.004	0.991	0.999	0.994	0.96	0.935	0.916	0.953	0.988	0.926	0.969	0.895	1.135	1.086	1.204	1.137	1.15	1.219	1.114	1.172	1.184	1.138	1.2	1.129	1.144	1.173	1.149	1.124
424	194.5	197.75	309.596	311.603	75.5373	11289	1	1	Unidentified											NA	NA	NA	NA	NA	NA	NA	NA	NA	NA	NA	NA	NA	NA	NA	2.74	2.248	2.64	3.148	2.706	2.566	2.406	2.385	2.699	2.274	2.594	2.386	2.134	2.188	2.516
425	194.8	198.4	478.165	480.172	244.106	52330.5	1	1	Tier 1	Prolyl-Glutamic acid	AN01874002	HMDB0029016		3563697	1	2.1				0.939	0.92	1.05	0.957	0.934	0.995	0.99	0.897	0.975	0.909	0.87	0.941	0.865	0.93	0.99	NA	NA	NA	NA	NA	NA	NA	NA	NA	NA	NA	NA	NA	NA	NA
426	194.9	198.3	558.165	560.171	324.106	53035.7	1	1	Tier 3 one-reaction								0	31	527	NA	NA	NA	NA	NA	NA	NA	NA	NA	NA	NA	NA	NA	NA	NA	0.953	0.937	0.958	0.92	0.945	0.953	0.944	0.991	0.981	0.962	0.984	0.939	0.941	0.952	0.942
427	195.1	198.25	337.086	339.094	103.027	22318.4	1	1	Tier 2	(Z)-3-Peroxyaminoacrylic acid	AN00184002		C20249	46173085	0.96	14				NA	NA	NA	NA	NA	NA	NA	NA	NA	NA	NA	NA	NA	NA	NA	0.765	0.808	0.721	0.798	0.787	0.806	0.744	0.791	0.752	0.784	0.74	0.78	0.833	0.726	0.743
428	195.5	197.55	533.233	535.24	299.175	39323.6	1	1	Tier 3 one-reaction								0	3	95	NA	NA	NA	NA	NA	NA	NA	NA	NA	NA	NA	NA	NA	NA	NA	0.817	0.907	0.829	0.877	0.931	0.972	0.849	0.929	0.904	0.939	0.868	0.861	0.917	0.945	0.849
429	195.5	198.525	456.133	458.14	222.075	288933	1	1	Tier 3 zero-reaction								1	53	694	1.026	1.077	0.97	0.987	1.091	1.034	0.963	1.021	0.997	1.059	1.038	1.022	1.006	1.03	1.005	1.024	1.077	0.981	1.073	1.008	1.027	1.107	1.022	1.1	1.037	1.089	1.092	1.057	1.038	0.995
430	196	199.4	401.131	403.135	167.073	46181.3	1	1	Tier 3 only two-reaction								0	0	51	NA	NA	NA	NA	NA	NA	NA	NA	NA	NA	NA	NA	NA	NA	NA	NA	NA	NA	NA	NA	NA	NA	NA	NA	NA	NA	NA	NA	NA	NA
431	196	199.8	418.154	420.161	184.095	35219.7	1	1	Tier 3 one-reaction								0	4	111	NA	NA	NA	NA	NA	NA	NA	NA	NA	NA	NA	NA	NA	NA	NA	0.951	0.965	0.953	0.991	0.988	0.982	0.962	1.06	0.937	0.934	0.936	0.998	1.033	1.035	0.902
432	196.1	199.8	318.108	320.115	168.1	33441.7	2	2	Tier 3 one-reaction								0	2	102	NA	NA	NA	NA	NA	NA	NA	NA	NA	NA	NA	NA	NA	NA	NA	0.892	0.964	0.938	1.003	0.923	0.918	0.884	0.939	0.956	0.964	0.925	0.904	0.964	0.95	0.95
433	196.6	200	362.019	364.026	127.961	9841.67	1	1	Tier 3 one-reaction								0	1	3	NA	NA	NA	NA	NA	NA	NA	NA	NA	NA	NA	NA	NA	NA	NA	NA	NA	NA	NA	NA	NA	NA	NA	NA	NA	NA	NA	NA	NA	NA
434	196.6	200.1	392.127	394.135	158.068	81181.3	1	1	Tier 2	5-Hydroxyectoine	AN00716000		C16432	12011795	1.82	33.6				NA	NA	NA	NA	NA	NA	NA	NA	NA	NA	NA	NA	NA	NA	NA	NA	NA	NA	NA	NA	NA	NA	NA	NA	NA	NA	NA	NA	NA	NA
435	196.7	200.175	439.181	441.187	205.122	121003	1	1	Tier 3 one-reaction								0	4	84	0.814	0.76	0.961	0.935	0.959	0.957	0.879	0.885	0.863	0.945	0.946	0.875	1.034	0.916	0.903	0.965	1.001	1.036	1.013	0.975	1.001	0.98	1.006	0.999	0.976	1.041	0.974	1.01	1.054	0.971
436	196.7	200.375	428.139	430.146	194.081	21005.4	1	1	Tier 3 zero-reaction								1	33	642	0.972	0.936	0.887	0.872	0.974	0.991	0.993	0.965	0.915	0.974	0.931	0.944	0.964	0.925	0.979	0.883	1.005	0.962	0.909	0.942	0.952	0.939	0.904	0.942	0.986	0.977	0.983	0.968	0.942	0.93
437	196.9	200.3	324.092	326.098	90.0336	7701.67	1	1	Tier 3 only two-reaction								0	0	1	NA	NA	NA	NA	NA	NA	NA	NA	NA	NA	NA	NA	NA	NA	NA	NA	NA	NA	NA	NA	NA	NA	NA	NA	NA	NA	NA	NA	NA	NA
438	196.9	200.6	538.248	540.255	304.19	14479.4	1	1	Tier 3 one-reaction								0	1	88	NA	NA	NA	NA	NA	NA	NA	NA	NA	NA	NA	NA	NA	NA	NA	1.108	1.085	1.097	1.09	1.168	1.011	1.039	1.03	1.001	1.067	1.062	0.994	1.007	1.103	0.953
439	196.9	200.35	411.123	413.129	177.065	121660	1	1	Tier 2	4-Hydroxy-4-methylglutamic acid	BM00979000		C06034	440894	3.85	15.4				NA	NA	NA	NA	NA	NA	NA	NA	NA	NA	NA	NA	NA	NA	NA	1.078	1.018	1.006	1.028	1.041	0.99	1.035	1.02	1.017	1.036	1.019	1.036	1.024	1.014	1.04
440	197.1	200.9	450.241	452.249	216.182	8570.27	1	1	Tier 3 one-reaction								0	1	26	NA	NA	NA	NA	NA	NA	NA	NA	NA	NA	NA	NA	NA	NA	NA	1.052	1.253	1.096	1.237	1.272	1.172	1.298	1.287	1.234	1.208	1.355	1.199	1.24	1.333	1.396
441	197.1	215.525	303.116	305.123	69.0581	77556.8	1	1	Tier 3 one-reaction								0	2	183	0.849	0.988	1.026	0.991	1.127	1.093	1.148	1.044	1.011	1.056	1.123	1.188	1.084	1.094	1.078	0.908	0.889	0.935	0.865	0.878	0.934	0.917	0.913	0.941	0.874	0.895	0.918	0.947	0.928	0.904
442	197.5	200.95	367.097	369.103	133.038	347046	1	1	Tier 2	Isomer 2 of Aspartic acid	AN00428000	HMDB0000191	C00049	5960	1.97	49.2				0.732	0.728	0.725	0.725	0.732	0.743	0.728	0.73	0.719	0.703	0.693	0.743	0.754	0.752	0.757	1.221	1.284	1.252	1.285	1.343	1.259	1.304	1.32	1.315	1.304	1.274	1.239	1.248	1.272	1.316
443	197.5	201	415.133	417.139	181.075	363971	1	1	Tier 2	Isomer 1 of Tyrosine	AN01037004	HMDB0000158	C00082	6057	1.47	74.9				1.035	1.084	1.071	1.116	1.126	1.099	1.083	1.105	1.091	1.141	1.125	1.111	1.098	1.114	1.081	NA	NA	NA	NA	NA	NA	NA	NA	NA	NA	NA	NA	NA	NA	NA
444	197.9	201.4	566.208	568.215	332.15	4527	1	1	Tier 1	Tryptophyl-Glutamine	AN03144001	HMDB0029081		18218249	1.46	5				NA	NA	NA	NA	NA	NA	NA	NA	NA	NA	NA	NA	NA	NA	NA	NA	NA	NA	NA	NA	NA	NA	NA	NA	NA	NA	NA	NA	NA	NA
445	198.1	199.275	351.103	353.111	117.044	20514.4	1	1	Tier 2	Isomer 1 of L-2-Amino-3-oxobutanoic acid	AN00273001	HMDB0006454	C03508	440033	5.93	7.6				0.783	0.709	0.753	0.672	0.811	0.845	0.712	0.737	0.701	0.817	0.7	0.816	0.764	0.695	0.773	0.941	1.031	0.967	1.024	1.055	0.96	1.004	1.05	0.995	1.148	1.051	1.046	NA	NA	1.027
446	198.5	201.9	413.129	415.133	179.071	125703	1	1	Tier 3 one-reaction								0	8	180	NA	NA	NA	NA	NA	NA	NA	NA	NA	NA	NA	NA	NA	NA	NA	NA	NA	NA	NA	NA	NA	NA	NA	NA	NA	NA	NA	NA	NA	NA
447	198.5	205.75	351.138	353.144	117.079	52315.8	1	1	Tier 2	Isomer 1 of 5-Aminopentanoic acid	AN00277004	HMDB0003355	C00431	138	0.59	48.3				1.146	1.196	1.32	1.219	1.081	1.091	1.098	1.244	1.232	1.163	1.192	1.176	1.167	1.175	1.229	NA	NA	NA	NA	NA	NA	NA	NA	NA	NA	NA	NA	NA	NA	NA
448	198.7	202.05	381.149	383.155	147.09	616719	1	1	Tier 3 one-reaction								0	39	429	0.973	0.939	0.955	1.008	0.916	0.975	1.011	0.958	0.948	0.948	0.921	0.918	0.991	0.967	0.899	NA	NA	NA	NA	NA	NA	NA	NA	NA	NA	NA	NA	NA	NA	NA
449	198.9	202.825	450.169	452.18	216.111	8447.75	1	1	Tier 2	gamma-Glutamyl-gamma-aminobutyraldehyde	AN01516000		C15700	23724544	3.13	34.5				NA	NA	NA	1.03	1.14	1.103	1.108	1.014	1.172	1.04	1.076	0.97	1.071	1.143	1.097	NA	1.21	NA	0.716	NA	NA	0.412	0.853	NA	1.127	0.916	1.054	1.075	0.998	0.892
450	199	202.5	466.164	468.169	232.106	9989	1	1	Tier 2	gamma-L-Glutamyl-L-2-aminobutyric acid	AN01730006		C21015	7014903	1.68	15.1				NA	NA	NA	NA	NA	NA	NA	NA	NA	NA	NA	NA	NA	NA	NA	NA	NA	NA	NA	NA	NA	NA	NA	NA	NA	NA	NA	NA	NA	NA
451	199.6	203.35	506.232	508.238	272.173	10795	1	1	Tier 3 one-reaction								0	5	70	NA	NA	NA	NA	NA	NA	NA	NA	NA	NA	NA	NA	NA	NA	NA	0.91	1.045	0.825	0.848	0.95	0.911	1.042	1.039	0.955	0.993	0.943	0.914	0.957	0.91	1.065
452	199.6	202.75	295.139	297.147	122.161	11468.3	2	2	Unidentified											NA	NA	NA	NA	NA	NA	NA	NA	NA	NA	NA	NA	NA	NA	NA	0.641	0.691	0.595	0.76	0.697	0.637	0.631	0.558	0.603	0.564	0.852	0.541	0.684	0.608	0.548
453	199.6	203.1	353.115	355.123	119.057	18916	1	1	Tier 2	Isomer 1 of Threonine	AN00291000	HMDB0000167	C00188	6288	3.63	25.4				NA	NA	NA	NA	NA	NA	NA	NA	NA	NA	NA	NA	NA	NA	NA	NA	NA	NA	NA	NA	NA	NA	NA	NA	NA	NA	NA	NA	NA	NA
454	199.6	202.4	385.131	387.138	151.073	165001	1	1	Tier 3 only two-reaction								0	0	4	1.014	1.022	1.015	1.05	1.031	1.051	1.063	1.03	1.046	1.042	1.017	1.027	1.036	1.034	1.037	1.116	1.204	1.125	1.12	1.121	1.111	1.113	1.1	1.175	1.139	1.102	1.074	1.116	1.099	1.119
455	199.6	203.1	493.166	495.172	259.107	27834.7	1	1	Tier 3 zero-reaction								1	14	312	NA	NA	NA	NA	NA	NA	NA	NA	NA	NA	NA	NA	NA	NA	NA	NA	NA	NA	NA	NA	NA	NA	NA	NA	NA	NA	NA	NA	NA	NA
456	199.6	203.125	408.123	410.129	174.064	346558	1	1	Tier 2	N-Formimino-L-glutamic acid	AN00938001	HMDB0000854	C00439	439233	1.25	35.8				0.73	NA	0.371	0.72	0.791	0.759	0.733	0.735	0.771	0.768	0.763	0.769	0.721	0.741	0.787	NA	NA	NA	NA	NA	NA	NA	NA	NA	NA	NA	NA	NA	NA	NA
457	199.7	203.05	408.123	410.13	174.065	324184	1	1	Tier 2	N-Acetyl-L-Asparagine	TA00938003	HMDB0006028		99715	1.77	33.8				0.747	0.829	0.82	0.852	0.825	0.868	0.756	0.776	0.822	0.8	0.807	0.813	0.769	0.77	0.809	NA	NA	NA	NA	NA	NA	NA	NA	NA	NA	NA	NA	NA	NA	NA
458	199.7	203.15	448.191	450.197	214.133	33626.7	1	1	Tier 3 zero-reaction								1	7	116	NA	NA	NA	NA	NA	NA	NA	NA	NA	NA	NA	NA	NA	NA	NA	0.961	0.952	1.02	0.95	0.945	0.971	0.986	0.984	0.964	0.939	1.037	0.957	0.955	0.941	0.975
459	200.1	201.4	583.196	585.203	349.138	50344.4	1	1	Tier 3 one-reaction								0	31	400	NA	NA	NA	NA	NA	NA	NA	NA	NA	NA	NA	NA	NA	NA	NA	0.959	0.881	0.904	0.891	0.96	0.91	0.93	0.931	0.951	0.923	0.912	0.926	0.908	0.911	0.909
460	200.1	204.65	566.254	568.261	332.195	7510.07	1	1	Tier 3 one-reaction								0	1	87	NA	NA	NA	NA	NA	NA	NA	NA	NA	NA	NA	NA	NA	NA	NA	1.306	1.348	1.171	1.273	1.155	1.177	1.239	1.206	1.29	1.218	1.084	1.219	1.317	1.136	1.258
461	200.1	204.85	342.047	344.053	107.988	116372	1	1	Tier 3 one-reaction								0	5	3	1.063	1.065	1.115	1.089	1.144	1.137	1.113	1.053	1.146	1.073	1.102	1.102	1.129	1.072	1.077	NA	NA	NA	NA	NA	NA	NA	NA	NA	NA	NA	NA	NA	NA	NA
462	200.3	211.4	326.106	328.112	92.0476	1.64703e+06	1	1	Tier 3 zero-reaction								1	25	437	1.112	1.225	1.024	1.201	1.208	1.142	1.002	1.013	1.003	1.172	1.092	1.079	1.023	1.188	1.107	0.955	1.038	0.957	1.003	1.013	1.04	1.021	1.063	0.994	1.033	0.991	0.976	0.984	0.994	1.078
463	200.6	204.1	437.15	439.157	203.091	27249.9	1	1	Tier 2	Asparaginyl-Alanine	AN01334001	HMDB0028724		9942455	2.17	68.6				0.772	0.761	0.686	0.769	0.7	0.685	0.777	0.744	0.712	0.716	0.702	0.75	0.725	0.714	0.713	NA	NA	NA	NA	NA	NA	NA	NA	NA	NA	NA	NA	NA	NA	NA
464	200.9	204.25	480.18	482.187	246.122	176015	1	1	Tier 1	Glutamyl-Valine	AN01906005	HMDB0059717, HMDB28832, HMDB59717		6992567	0.41	3.2				0.927	NA	0.385	0.914	0.982	0.962	0.976	0.959	1.003	0.964	0.98	1.043	0.97	0.984	0.981	NA	NA	NA	NA	NA	NA	NA	NA	NA	NA	NA	NA	NA	NA	NA
465	201.1	204.55	392.164	394.171	158.105	41674.1	1	1	Tier 3 one-reaction								0	6	216	1.012	0.993	1.098	1.027	1.246	1.032	1.221	1.08	1.154	1.191	1.183	1.188	1.189	1.024	1.252	1.579	1.509	1.636	1.677	1.484	1.473	1.616	1.479	1.537	1.337	1.486	1.517	1.473	1.44	1.459
466	201.3	209.35	489.155	491.162	255.096	14324	1	1	Tier 2	7,8-Dihydroneopterin	AN02034000	HMDB0002275	C04874	65074	3.21	13.4				1.232	1.137	1.22	1.109	1.149	1.367	1.314	1.206	1.25	1.352	1.333	1.344	1.35	NA	NA	NA	NA	NA	NA	NA	NA	NA	NA	NA	NA	NA	NA	NA	NA	NA
467	201.6	192.8	321.091	323.098	87.0326	29291.5	1	1	Tier 2	Dehydroalanine	AN00113001	HMDB0003609	C02218	123991	3.05	0.8				0.93	NA	0.936	0.964	0.905	0.95	0.956	0.956	0.912	0.937	0.95	0.956	1.004	0.993	0.954	NA	NA	NA	NA	NA	NA	NA	NA	NA	NA	NA	NA	NA	NA	NA
468	201.6	205.1	362.363	364.371	256.609	9262	2	2	Unidentified											NA	NA	NA	NA	NA	NA	NA	NA	NA	NA	NA	NA	NA	NA	NA	NA	NA	NA	NA	NA	NA	NA	NA	NA	NA	NA	NA	NA	NA	NA
469	201.6	203.45	476.196	478.203	242.138	14311.1	1	1	Tier 3 one-reaction								0	3	93	NA	NA	NA	NA	NA	NA	NA	NA	NA	NA	NA	NA	NA	NA	NA	1.011	0.916	0.942	1.008	0.976	0.954	0.909	0.98	0.933	0.949	0.978	0.925	0.911	0.898	0.967
470	201.6	204.125	420.123	422.13	186.065	23896.3	1	1	Tier 3 one-reaction								0	16	345	0.932	1.025	0.966	0.946	1.09	1.014	0.924	1.025	0.994	0.984	0.978	0.993	0.982	1.018	1.021	0.909	0.921	0.914	0.838	0.907	0.926	0.849	0.913	0.891	0.95	0.897	0.912	0.838	0.87	0.893
471	201.8	208.375	456.133	458.14	222.075	155171	1	1	Tier 3 zero-reaction								1	53	694	1.022	1.099	0.97	0.98	1.051	1.043	0.971	1.011	1.006	1.055	1.039	1.017	1.003	1.032	1.018	1.04	1.067	0.967	1.036	1	1.008	1.06	0.997	1.06	0.995	1.021	1.039	1.023	1.006	0.996
472	202.3	206	533.233	535.24	299.175	9149.17	1	1	Tier 3 one-reaction								0	1	91	NA	NA	NA	NA	NA	NA	NA	NA	NA	NA	NA	NA	NA	NA	NA	0.833	0.887	0.954	0.965	0.955	0.925	0.849	0.907	0.933	0.908	0.887	0.889	0.939	0.952	0.917
473	202.3	205.8	437.164	439.172	203.106	36069.3	1	1	Tier 3 one-reaction								0	2	82	NA	NA	NA	NA	NA	NA	NA	NA	NA	NA	NA	NA	NA	NA	NA	NA	NA	NA	NA	NA	NA	NA	NA	NA	NA	NA	NA	NA	NA	NA
474	202.7	206.1	437.096	439.102	203.037	26974	1	1	Tier 3 one-reaction								0	2	9	1.054	1.148	1.175	1.091	1.204	1.076	1.079	1.149	1.152	1.096	1.151	1.201	1.088	1.093	1.12	NA	NA	NA	NA	NA	NA	NA	NA	NA	NA	NA	NA	NA	NA	NA
475	202.7	207.6	500.159	502.166	266.101	102523	1	1	Tier 3 one-reaction								0	22	577	0.996	1.058	1.059	0.873	1.01	0.947	0.844	0.924	0.881	0.861	0.849	0.874	0.85	0.814	0.813	1.206	1.241	1.275	1.217	1.201	1.242	1.224	1.248	1.231	1.232	1.164	1.167	1.152	1.153	1.234
476	202.8	204.85	348.102	350.108	114.043	246561	1	1	Tier 2	Isomer 1 of 3-Cyano-L-alanine	BM00253000	HMDB0060245	C02512	439742	1.23	29.3				0.973	1.017	1.001	1.021	0.992	1.057	1.026	0.984	1.008	0.972	1.008	0.999	1.031	0.995	0.978	1.15	1.13	1.08	1.045	1.148	1.085	1.047	1.131	1.092	1.144	1.124	1.084	1.028	1.016	1.074
477	203.2	211.9	462.133	464.141	228.075	17157.5	1	1	Tier 3 zero-reaction								1	27	460	1.293	1.093	1.257	1.635	1.594	1.741	1.512	1.678	1.404	1.407	3.952	1.508	1.659	1.28	2.117	0.977	0.89	0.953	0.952	0.802	0.962	0.881	0.851	0.843	0.8	0.854	0.892	0.872	0.914	0.867
478	203.2	206.7	362.363	364.371	128.304	9715	1	1	Unidentified											NA	NA	NA	NA	NA	NA	NA	NA	NA	NA	NA	NA	NA	NA	NA	NA	NA	NA	NA	NA	NA	NA	NA	NA	NA	NA	NA	NA	NA	NA
479	203.7	207.2	476.149	478.156	242.091	6667	1	1	Tier 3 zero-reaction								1	23	534	NA	NA	NA	NA	NA	NA	NA	NA	NA	NA	NA	NA	NA	NA	NA	NA	NA	NA	NA	NA	NA	NA	NA	NA	NA	NA	NA	NA	NA	NA
480	204.1	194.9	442.117	444.123	208.058	128641	1	1	Tier 3 zero-reaction								1	49	625	NA	NA	NA	NA	NA	NA	NA	NA	NA	NA	NA	NA	NA	NA	NA	0.766	0.797	0.767	0.76	0.787	0.771	0.767	0.783	0.758	0.788	0.767	0.752	0.8	0.793	0.783
481	204.1	210.875	527.204	529.212	293.146	211818	1	1	Tier 3 one-reaction								0	19	217	1.101	1.037	1.015	1.021	1.046	1.043	1.016	1.043	0.998	1.06	1.06	1.047	1.033	1.025	1.051	1.116	1.187	1.134	1.194	1.184	1.181	1.215	1.256	1.21	1.177	1.146	1.129	1.099	1.082	1.3
482	204.2	218.75	605.177	607.185	371.119	21046.5	1	1	Tier 3 one-reaction								0	7	323	NA	NA	NA	NA	NA	NA	NA	NA	NA	NA	NA	NA	NA	NA	NA	0.951	0.865	0.853	0.897	0.897	0.849	0.874	0.852	0.857	0.91	0.906	0.87	0.88	0.875	0.888
483	204.4	207.85	438.166	440.175	204.108	19768	1	1	Tier 1	Seryl-Valine	AN01349001	HMDB0094706, HMDB29052, HMDB94706		7020159	5.94	2.9				NA	NA	NA	0.964	1.278	1.259	1.163	1.441	NA	1.595	1.473	1.238	1.524	1.62	1.272	1.033	1.05	1.096	1.04	1.109	1.057	1.046	1.003	1.094	NA	1.137	1.07	1.068	1.079	1.091
484	204.8	208.25	495.18	497.187	261.121	66570.1	1	1	Tier 3 zero-reaction								1	20	446	NA	NA	NA	NA	NA	NA	NA	NA	NA	NA	NA	NA	NA	NA	NA	0.922	0.855	0.817	0.848	0.87	0.879	0.888	0.896	0.92	0.923	0.973	0.922	0.993	0.966	0.861
485	205	208.6	513.155	515.164	279.096	6649	1	1	Tier 2	N-Acetyl-Sepiapterin	PR02392001				0.25	58.9				NA	NA	NA	NA	NA	NA	NA	NA	NA	NA	NA	NA	NA	NA	NA	NA	NA	NA	NA	NA	NA	NA	NA	NA	NA	NA	NA	NA	NA	NA
486	205.4	209	317.096	319.103	83.0372	12239.3	1	1	Tier 3 one-reaction								0	2	198	NA	NA	NA	NA	NA	NA	NA	NA	NA	NA	NA	NA	NA	NA	NA	NA	NA	NA	NA	NA	NA	NA	NA	NA	NA	NA	NA	NA	NA	NA
487	205.5	214.05	512.155	514.161	278.097	26423.2	1	1	Tier 1	Glutamyl-Methionine	AN02376000	HMDB0028825		6426949	6.06	4.9				0.941	0.939	0.953	0.949	0.918	0.94	0.952	0.942	0.956	0.968	0.909	0.919	0.938	0.94	0.921	NA	NA	NA	NA	NA	NA	NA	NA	NA	NA	NA	NA	NA	NA	NA
488	205.7	219.6	457.067	459.074	446.018	7447.4	2	2	Tier 3 one-reaction								0	3	72	0.228	1.151	1.05	1.06	1.165	1.03	1.104	1.084	1.075	NA	1.068	1.127	1.008	1.066	1.095	NA	NA	NA	NA	NA	NA	NA	NA	NA	NA	NA	NA	NA	NA	NA
489	205.7	209.3	472.19	474.197	238.132	6703	1	1	Tier 3 one-reaction								0	4	165	NA	NA	NA	NA	NA	NA	NA	NA	NA	NA	NA	NA	NA	NA	NA	NA	NA	NA	NA	NA	NA	NA	NA	NA	NA	NA	NA	NA	NA	NA
490	205.7	226.537	381.113	383.119	147.054	286358	1	1	Tier 1	N-Methyl-D-aspartic acid	AN00583007				6.99	2.6				0.734	0.735	0.77	0.773	0.741	0.8	0.783	0.728	0.792	0.737	0.721	0.785	0.785	0.727	0.77	1.079	1.083	1.092	1.137	1.09	1.05	1.143	1.078	1.065	NA	NA	1.043	NA	NA	1.077
491	205.8	209.4	404.139	406.146	170.081	75286.1	1	1	Tier 3 one-reaction								0	6	248	NA	NA	NA	NA	NA	NA	NA	NA	NA	NA	NA	NA	NA	NA	NA	NA	NA	NA	NA	NA	NA	NA	NA	NA	NA	NA	NA	NA	NA	NA
492	206.2	209.675	337.122	339.129	103.064	26641.4	1	1	Tier 1	gamma-Aminobutyric acid	AN00189003	HMDB0000112	C00334	119	3.75	4.1				NA	NA	NA	NA	NA	NA	NA	NA	NA	NA	NA	NA	NA	NA	NA	0.897	0.889	0.877	0.859	0.928	0.879	0.855	0.836	0.867	0.837	0.852	0.82	0.841	0.851	0.879
493	206.4	209.8	280.1	282.107	46.042	125535	1	1	Tier 3 zero-reaction								1	20	559	NA	NA	NA	NA	NA	NA	NA	NA	NA	NA	NA	NA	NA	NA	NA	0.798	0.794	0.722	0.746	0.755	0.772	0.71	0.704	0.764	0.72	0.781	0.733	0.71	0.689	0.815
494	206.7	221.6	450.169	452.178	216.111	68812.8	1	1	Tier 1	Prolyl-Threonine	AN01516001	HMDB0029027		18218237	0.38	1.6				0.937	NA	NA	0.946	0.963	1.036	0.984	0.932	1.003	0.97	0.955	0.984	0.952	0.93	1	1.382	1.611	1.444	1.212	1.404	1.393	1.013	NA	1.175	NA	NA	NA	NA	NA	1.409
495	206.7	210.3	542.169	544.176	616.222	10131	2	2	Tier 2	N-Acetyl-THF-L-glutamic acid	PR05134000				0.85	74.4				NA	NA	NA	NA	NA	NA	NA	NA	NA	NA	NA	NA	NA	NA	NA	NA	NA	NA	NA	NA	NA	NA	NA	NA	NA	NA	NA	NA	NA	NA
496	207	204.75	531.169	533.172	297.111	4116.5	1	1	Tier 2	1-Methylguanosine	AN02657000	HMDB0001563	C04545	96373	7.43	74.1				NA	NA	NA	NA	NA	NA	NA	NA	NA	NA	NA	NA	NA	NA	NA	NA	1.006	NA	1.469	1.411	1.18	1.44	NA	NA	1.483	1.423	1.53	1.512	NA	1
497	207.2	210.65	456.072	458.078	222.013	13794.4	1	1	Tier 3 one-reaction								0	2	50	0.988	0.957	0.966	0.92	0.954	0.939	0.938	0.942	0.939	0.931	0.887	0.961	0.893	0.931	0.867	1.394	1.594	1.5	1.392	1.519	1.283	1.352	1.419	1.444	1.34	1.358	1.427	1.351	1.336	1.425
498	207.5	224.6	493.211	495.218	259.153	34507.5	1	1	Tier 1	Leucyl-Glutamine	AN02092005	HMDB0028927		4305457	2.05	3.3				0.902	0.663	0.88	0.946	0.88	0.96	0.802	0.932	0.86	0.895	0.883	0.78	0.848	0.804	0.825	NA	NA	NA	NA	NA	NA	NA	NA	NA	NA	NA	NA	NA	NA	NA
499	207.5	225.65	395.128	397.133	161.07	79220	1	1	Tier 2	4-Methyl-L-glutamic acid	BM00754000		C06234	440959	1.69	3.4				0.635	0.708	0.666	0.652	0.705	0.675	0.667	0.632	0.7	0.698	0.677	0.674	0.665	0.638	0.693	NA	NA	NA	NA	NA	NA	NA	NA	NA	NA	NA	NA	NA	NA	NA
500	207.7	211.3	336.103	338.108	102.044	9692	1	1	Tier 2	N-Formiminoglycine	AN00178002		C02718	908	4.2	34.5				NA	NA	NA	NA	NA	NA	NA	NA	NA	NA	NA	NA	NA	NA	NA	NA	NA	NA	NA	NA	NA	NA	NA	NA	NA	NA	NA	NA	NA	NA
501	207.7	210.45	362.117	364.124	128.059	1.02049e+07	1	1	Tier 2	gamma-Amino-gamma-cyanobutanoic acid	BM00373003		C05715	440769	1.35	2.1				0.96	0.597	0.593	1.005	0.958	0.98	1.027	0.991	1	0.979	0.971	0.993	1.025	1.005	0.971	1.103	1.04	1.074	1.024	1.111	1.061	1.025	1.113	1.039	1.106	1.108	1.054	1.026	1.032	1.052
502	207.8	211.5	600.201	602.207	366.143	57845.8	1	1	Tier 2	1-(1,2,3,4,5-Pentahydroxypent-1-yl)-1,2,3,4-tetrahydro-beta-carboline-3-carboxylic acid	AN03582001	HMDB0012492		21125948	0.19	1.2				NA	NA	NA	NA	NA	NA	NA	NA	NA	NA	NA	NA	NA	NA	NA	NA	NA	NA	NA	NA	NA	NA	NA	NA	NA	NA	NA	NA	NA	NA
503	207.9	220.65	479.195	481.202	245.137	16059.5	1	1	Tier 1	Leucyl-Asparagine	AN01890004	HMDB0028924		4128305	4.58	1.8				0.975	NA	NA	0.88	0.929	0.99	0.973	0.904	0.957	0.981	1.024	1.052	1.019	0.96	0.985	NA	NA	NA	NA	NA	NA	NA	NA	NA	NA	NA	NA	NA	NA	NA
504	208	216.025	456.133	458.139	222.074	203426	1	1	Tier 3 zero-reaction								1	53	680	1.045	1.079	0.975	1.076	1.05	1.044	0.996	1.014	1	1.051	1.025	1.008	1.023	1.041	1.021	1.028	1.079	1.001	1.062	1.021	1	1.061	1.041	1.063	0.985	1.027	1.018	1.048	1.032	1.009
505	208.2	211.65	489.19	491.196	255.132	11144.3	1	1	Tier 3 one-reaction								0	6	132	NA	NA	NA	NA	NA	NA	NA	NA	NA	NA	NA	NA	NA	NA	NA	1.105	1.132	1.242	1.013	0.996	1.141	0.972	0.969	0.896	0.975	1.059	0.972	0.971	0.936	0.986
506	208.2	211.8	600.201	602.207	366.142	60557	1	1	Tier 2	Tetrahydropentoxyline	AN03582000	HMDB0029992		192669	1.43	1.5				NA	NA	NA	NA	NA	NA	NA	NA	NA	NA	NA	NA	NA	NA	NA	NA	NA	NA	NA	NA	NA	NA	NA	NA	NA	NA	NA	NA	NA	NA
507	208.3	212.25	425.137	427.145	191.079	17150.4	1	1	Tier 2	Isomer 1 of 2-Amino-5-epi-valiolone	BM01184001		C21247	121225198	4.9	23.9				NA	NA	NA	NA	NA	NA	NA	NA	NA	NA	NA	NA	NA	NA	NA	1.079	0.956	0.947	0.973	0.977	0.959	0.974	0.946	0.972	1.042	0.988	0.987	1.039	1.02	0.979
508	208.3	212.45	427.1	429.106	193.042	14576.3	1	1	Tier 3 one-reaction								0	18	338	0.685	0.641	0.734	0.681	0.769	0.661	0.643	0.633	0.637	0.639	0.675	0.625	0.629	0.645	0.6	NA	NA	NA	NA	NA	NA	NA	NA	NA	NA	NA	NA	NA	NA	NA
509	208.5	211.225	323.106	325.113	89.0476	3.17417e+06	1	1	Tier 1	Beta-Alanine	AN00124003	HMDB0000056	C00099	239	0.12	4.2				0.986	0.925	0.966	1.02	0.94	0.923	0.99	0.984	0.956	0.94	0.958	0.919	0.95	0.985	0.985	1.137	1.195	1.127	1.172	1.113	1.106	1.188	1.089	1.11	1.155	1.123	1.104	1.179	1.208	1.156
510	208.5	212.25	430.154	432.161	196.096	27789.9	1	1	Tier 3 one-reaction								0	14	362	NA	NA	NA	NA	NA	NA	NA	NA	NA	NA	NA	NA	NA	NA	NA	0.499	0.494	0.526	0.433	0.445	0.391	0.411	0.388	0.401	0.583	0.642	0.589	0.885	0.67	0.387
511	208.5	211.95	438.149	440.155	204.091	31339.6	1	1	Tier 3 zero-reaction								1	11	186	NA	NA	NA	NA	NA	NA	NA	NA	NA	NA	NA	NA	NA	NA	NA	0.971	0.937	1.006	0.931	0.98	0.953	0.93	0.975	0.954	1.011	0.937	0.94	0.963	0.957	0.988
512	208.8	234.6	408.158	410.166	174.1	76903.6	1	1	Tier 1	Valyl-Glycine	AN00943003	HMDB0029127		6993110	1.86	0.5				1.016	0.976	1.018	1.009	0.99	0.967	1.026	1.019	0.95	0.967	0.974	0.952	1	0.953	0.96	1.857	1.739	2.006	1.588	1.809	1.801	1.67	1.512	1.585	1.79	1.698	1.663	1.775	1.712	1.528
513	209.1	212.6	478.128	480.135	244.07	179388	1	1	Tier 1	Uridine	AN01868000	HMDB0000296	C00299	6029	0.98	0.9				0.977	0.975	0.948	0.963	0.986	0.939	0.928	0.964	0.95	0.995	0.998	0.956	0.94	0.955	0.943	1.032	0.986	1.075	1.035	1.032	1.06	1.074	1.072	1.024	1.038	0.977	1.006	1.021	0.943	0.972
514	209.9	212.4	629.201	631.208	395.143	6357.52	1	1	Tier 3 one-reaction								0	27	490	NA	NA	NA	NA	NA	NA	NA	NA	NA	NA	NA	NA	NA	NA	NA	1.163	1.15	0.871	1.093	1.035	1.019	1.04	1.028	0.991	0.982	0.93	0.964	0.979	0.936	1.001
515	210	213.8	504.181	506.188	270.123	6033	1	1	Tier 2	Bacilysin	BM02257001		C20942	86583338	1.46	5.5				NA	1.787	NA	2.152	2.479	NA	3.052	3.46	2.606	3.635	3.427	4.083	3.501	3.617	2.991	NA	NA	NA	NA	NA	NA	NA	NA	NA	NA	NA	NA	NA	NA	NA
516	210.1	213.65	379.133	381.14	145.074	31945.5	1	1	Tier 2	L-Allysine	AN00561000	HMDB0059595	C04076	160603	0.54	3.8				0.826	NA	0.367	NA	0.876	NA	0.846	0.922	0.788	0.914	0.862	0.855	0.856	0.914	0.856	NA	NA	NA	NA	NA	NA	NA	NA	NA	NA	NA	NA	NA	NA	NA
517	210.1	213.8	445.128	447.134	211.07	5596	1	1	Tier 2	6-Carboxy-5,6,7,8-tetrahydropterin	AN01447000		C20239	135911925	2.77	22.3				NA	NA	NA	NA	NA	NA	NA	NA	NA	NA	NA	NA	NA	NA	NA	NA	NA	NA	NA	NA	NA	NA	NA	NA	NA	NA	NA	NA	NA	NA
518	210.2	213.8	418.155	420.161	184.096	122567	1	1	Tier 3 one-reaction								0	6	235	NA	NA	NA	NA	NA	NA	NA	NA	NA	NA	NA	NA	NA	NA	NA	1.135	1.085	0.998	1.052	1.042	0.997	1.004	1.031	1.044	1.082	1.057	1.052	1.062	1.034	0.973
519	210.3	221.025	406.143	408.152	172.085	147166	1	1	Tier 1	Glycyl-Proline	AN00914000	HMDB0000721		79101	2.46	6				0.947	NA	0.609	0.93	0.967	0.952	0.942	0.954	0.939	0.919	0.931	0.93	0.92	0.948	0.928	0.967	0.996	1.005	0.964	1.011	0.942	0.926	0.976	0.947	1.018	0.963	0.921	0.967	0.963	0.976
520	210.3	214	413.118	415.125	179.059	7392	1	1	Tier 1	Hippuric acid	AN01006000	HMDB0000714	C01586	464	6.59	3.2				NA	NA	NA	NA	NA	NA	NA	NA	NA	NA	NA	NA	NA	NA	NA	NA	NA	NA	NA	NA	NA	NA	NA	NA	NA	NA	NA	NA	NA	NA
521	210.4	213.75	385.133	387.139	302.149	11701.3	2	2	Tier 3 zero-reaction								3	11	328	NA	NA	NA	NA	NA	NA	NA	NA	NA	NA	NA	NA	NA	NA	NA	1.131	1.187	1.1	1.22	1.104	1.147	1.115	1.075	1.09	1.12	1.076	1.025	1.128	1.065	1.147
522	210.6	214.15	448.143	450.152	214.085	32227.1	1	1	Tier 3 one-reaction								0	6	234	NA	NA	NA	NA	NA	NA	NA	NA	NA	NA	NA	NA	NA	NA	NA	1.086	1.04	1.141	1.133	1.123	1.113	1.152	1.113	1.104	1.136	1.167	1.151	1.149	1.168	1.174
523	210.6	214.3	441.196	443.203	207.138	17483.2	1	1	Tier 3 one-reaction								0	5	85	NA	NA	NA	NA	NA	NA	NA	NA	NA	NA	NA	NA	NA	NA	NA	0.96	0.868	1.078	0.907	0.901	1.026	0.905	0.989	0.954	1.074	1.126	0.971	0.978	0.975	0.968
524	210.7	215.4	462.181	464.187	228.123	319909	1	1	Tier 3 one-reaction								0	2	125	NA	NA	NA	NA	NA	NA	NA	NA	NA	NA	NA	NA	NA	NA	NA	0.847	0.96	0.843	0.935	0.912	0.926	0.961	0.891	0.929	0.884	0.889	0.922	0.937	0.954	0.926
525	210.8	214.5	496.154	498.159	262.096	18777	1	1	Tier 2	Methionyl-Hydroxyproline	AN02138001	HMDB0028974		69040786	5.78	25.1				NA	NA	NA	NA	NA	NA	NA	NA	NA	NA	NA	NA	NA	NA	NA	0.799	0.808	0.843	0.898	0.831	0.755	0.737	0.742	0.808	0.816	0.68	0.721	0.744	0.754	0.773
526	210.8	213.2	417.148	419.157	183.09	33633	1	1	Tier 1	Normetanephrine	AN01069002	HMDB0000819	C05589	688100	2.84	2.2				NA	NA	NA	NA	NA	NA	NA	NA	NA	NA	NA	NA	NA	NA	NA	0.125	NA	0.124	0.127	0.107	NA	NA	0.102	0.18	NA	0.153	0.099	0.189	0.162	0.101
527	211.2	223.25	385.636	387.642	303.155	12269.6	2	2	Tier 2	gamma-Glutamyl-Arginine	AN02758002	HMDB0029143		20719180	0.22	35.1				1.096	1.045	1.015	1.05	1.034	1.037	1.045	1.093	1.099	0.882	0.98	0.999	1.102	1.028	1.039	NA	NA	NA	NA	NA	NA	NA	NA	NA	NA	NA	NA	NA	NA	NA
528	211.4	215.2	377.165	379.171	143.107	22586.1	1	1	Tier 3 one-reaction								0	3	94	0.774	0.888	0.845	0.935	0.875	0.866	0.87	0.947	0.968	0.95	0.947	0.947	0.971	0.929	0.9	NA	NA	NA	NA	NA	NA	NA	NA	NA	NA	NA	NA	NA	NA	NA
529	211.6	214.9	423.124	425.131	189.066	21461.5	1	1	Tier 2	L-2-Amino-6-oxoheptanedioic acid	BM01144000		C03871	194695	7.68	41.8				0.836	0.942	0.986	1.021	0.955	0.995	0.926	0.95	0.989	0.953	0.94	0.942	0.972	0.955	1.034	NA	NA	NA	NA	NA	NA	NA	NA	NA	NA	NA	NA	NA	NA	NA
530	211.8	215.5	466.165	468.171	232.107	26611	1	1	Tier 1	Aspartyl-Valine	AN01730001	HMDB0028766		4991131	2.58	1.2				NA	NA	NA	NA	NA	NA	NA	NA	NA	NA	NA	NA	NA	NA	NA	NA	NA	NA	NA	NA	NA	NA	NA	NA	NA	NA	NA	NA	NA	NA
531	211.8	215.5	498.159	502.168	31.0492	10512.7	1	2	Unidentified											NA	NA	NA	NA	NA	NA	NA	NA	NA	NA	NA	NA	NA	NA	NA	NA	NA	NA	NA	NA	NA	NA	NA	NA	NA	NA	NA	NA	NA	NA
532	211.9	217.55	533.218	535.224	299.159	15007.4	1	1	Tier 3 one-reaction								0	1	75	NA	NA	NA	NA	NA	NA	NA	NA	NA	NA	NA	NA	NA	NA	NA	1.084	1.164	1.157	1.163	1.15	1.165	1.348	1.147	1.241	1.157	1.114	1.17	1.222	1.193	1.196
533	212.3	229.85	326.106	328.112	92.0477	904798	1	1	Tier 3 zero-reaction								1	25	436	NA	NA	NA	NA	NA	NA	NA	NA	NA	NA	NA	NA	NA	NA	NA	0.987	1.042	1.071	1.014	0.989	0.946	1.043	1.051	1.057	1.049	1.044	1.013	1.009	1.006	1.076
534	212.4	216.1	432.17	434.177	198.112	124562	1	1	Tier 3 one-reaction								0	3	150	NA	NA	NA	NA	NA	NA	NA	NA	NA	NA	NA	NA	NA	NA	NA	NA	NA	NA	NA	NA	NA	NA	NA	NA	NA	NA	NA	NA	NA	NA
535	212.8	216.6	477.162	479.169	486.208	25944.6	2	2	Tier 3 zero-reaction								1	10	185	0.994	0.848	1.005	0.962	0.991	0.93	0.922	0.992	0.967	0.869	0.949	0.963	0.907	0.912	0.962	NA	NA	NA	NA	NA	NA	NA	NA	NA	NA	NA	NA	NA	NA	NA
536	213.1	216.975	347.117	349.124	113.059	1.01741e+07	1	1	Tier 3 zero-reaction								1	2	206	1.053	1.019	1.051	1.076	1.035	1.041	1.045	1.001	1.031	0.932	0.926	1.013	1.013	1.032	0.956	0.987	0.978	0.975	0.932	1.023	0.969	0.929	1.003	0.965	1.032	0.998	0.974	0.951	0.936	0.957
537	213.2	217.9	467.212	469.218	233.153	247498	1	1	Tier 3 one-reaction								0	1	48	NA	NA	NA	NA	NA	NA	NA	NA	NA	NA	NA	NA	NA	NA	NA	0.96	0.926	0.973	0.9	0.99	0.957	0.919	0.977	0.931	1.006	0.96	0.918	0.965	0.957	0.973
538	213.3	216.5	554.244	556.25	320.185	15789	1	1	Tier 3 one-reaction								0	6	109	NA	NA	NA	NA	NA	NA	NA	NA	NA	NA	NA	NA	NA	NA	NA	1.041	0.995	0.982	1.015	1.044	1.092	1.034	0.989	1.023	1.002	0.956	0.935	1.013	0.966	0.975
539	213.3	223.85	303.116	305.123	69.058	111054	1	1	Tier 3 one-reaction								0	2	183	NA	NA	NA	NA	NA	NA	NA	NA	NA	NA	NA	NA	NA	NA	NA	0.943	0.891	0.924	0.896	0.909	0.959	0.926	0.92	0.947	0.884	0.912	0.913	0.942	0.935	0.931
540	213.4	216.875	561.189	563.197	327.131	141241	1	1	Tier 3 one-reaction								0	10	251	0.979	0.893	0.969	0.978	1.121	1.105	1.132	1.141	1.055	1.076	1.034	1.019	1.023	1.087	1.003	1.046	1.071	1.035	1.071	1.121	1.107	1.116	1.108	1.095	1.099	1.116	1.105	1.071	1.077	1.145
541	213.6	217.3	717.215	719.222	483.157	5458	1	1	Tier 2	N-Acetyl-Folic acid	PR04547000				8.98	13.9				NA	NA	NA	NA	NA	NA	NA	NA	NA	NA	NA	NA	NA	NA	NA	NA	NA	NA	NA	NA	NA	NA	NA	NA	NA	NA	NA	NA	NA	NA
542	213.8	217.5	580.146	582.154	346.088	5086	1	1	Tier 2	3,4-Dihydroxyphenylethyleneglycol 3-O-glucuronide	PR03343000				3.47	2.2				NA	NA	NA	NA	NA	NA	NA	NA	NA	NA	NA	NA	NA	NA	NA	NA	NA	NA	NA	NA	NA	NA	NA	NA	NA	NA	NA	NA	NA	NA
543	214.1	217.85	568.259	570.266	334.201	14115.8	1	1	Tier 3 one-reaction								0	3	94	NA	NA	NA	NA	NA	NA	NA	NA	NA	NA	NA	NA	NA	NA	NA	0.917	1.039	0.982	0.974	1.041	0.968	0.903	1.254	0.943	0.964	0.932	1.064	0.971	0.921	0.94
544	214.5	222.25	323.106	325.113	89.0478	1.54175e+07	1	1	Tier 1	Alanine	AN00124000	HMDB0000161	C00041	5950	0.59	0.1				1.067	1.052	1.065	1.088	1.057	1.065	1.076	1.074	1.065	1.092	1.093	1.061	1.07	1.1	1.074	NA	NA	NA	NA	NA	NA	NA	NA	NA	NA	NA	NA	NA	NA	NA
545	214.7	218.45	399.135	401.144	165.077	42526.7	1	1	Tier 3 only two-reaction								0	0	24	NA	NA	NA	NA	NA	NA	NA	NA	NA	NA	NA	NA	NA	NA	NA	1.144	1.044	1.245	1.136	1.155	1.201	1.248	1.268	1.28	1.268	1.278	1.291	1.322	1.252	1.147
546	215.1	238.525	420.159	422.166	186.101	330037	1	1	Tier 1	Alanyl-Proline	AN01106000	HMDB0028695		83525	1.92	1.6				1.176	1.192	1.312	1.248	1.215	1.484	1.135	1.329	1.358	1.21	1.189	1.122	1.232	1.28	1.159	1.017	1.043	0.985	1.034	1.061	0.989	1.046	1.016	1.01	1.032	1.025	1.012	1.071	1.072	1.005
547	215.1	218.9	551.195	553.198	317.137	3677	1	1	Tier 2	Tryptophyl-Hydroxyproline	AN02939001	HMDB0029084		69042543	2.51	60.2				NA	NA	NA	NA	NA	NA	NA	NA	NA	NA	NA	NA	NA	NA	NA	NA	NA	NA	NA	NA	NA	NA	NA	NA	NA	NA	NA	NA	NA	NA
548	215.2	218.975	527.206	529.213	293.148	385704	1	1	Tier 3 one-reaction								0	26	330	1.085	1.112	1.015	1.008	1.04	1.047	1.018	1.029	1.018	1.008	1.043	1.048	1.024	1.037	0.997	0.996	1.018	1.009	1.021	1.02	1.029	1.007	1.041	1.029	1.045	1.053	1.034	1.036	1.003	1.02
549	215.3	220.95	363.099	365.108	129.041	11365.5	1	1	Tier 2	L-beta-Ethynylserine	BM00380002		C22141	127838	2.66	3.6				NA	NA	NA	NA	NA	0.901	1.015	0.973	NA	0.993	1.015	1.094	1.04	0.988	0.98	NA	NA	NA	NA	NA	NA	NA	NA	NA	NA	NA	NA	NA	NA	NA
550	215.4	219.75	480.16	482.166	246.102	33606.5	1	1	Tier 2	Methionyl-Proline	AN01904000	HMDB0028981		3472451	4.18	69.8				NA	NA	NA	NA	NA	NA	NA	NA	NA	NA	NA	NA	NA	NA	NA	1.042	0.975	0.988	0.915	0.984	0.908	0.975	0.931	0.924	0.954	1.019	0.999	0.984	0.969	0.956
551	215.7	219.7	365.153	367.16	131.095	74925	1	1	Tier 2	6-Aminohexanoic acid	BM00410006	HMDB0001901	C02378	564	1.09	49.1				NA	NA	NA	NA	NA	NA	NA	NA	NA	NA	NA	NA	NA	NA	NA	1.085	0.991	1.023	1.049	0.991	1.025	1.095	1.027	1.105	1.043	1.087	1.108	1.113	1.082	1.012
552	215.8	221	484.158	486.163	250.099	33412	1	1	Tier 1	Methionyl-Threonine	AN01971000	HMDB0028983		18218230	0.9	5.7				NA	NA	NA	NA	NA	NA	NA	NA	NA	NA	NA	NA	NA	NA	NA	0.829	0.837	0.972	0.797	0.834	0.904	0.898	1.067	0.906	0.984	0.917	0.913	0.93	0.937	0.895
553	215.9	219.7	456.133	458.139	222.075	125626	1	1	Tier 3 zero-reaction								1	53	680	NA	NA	NA	NA	NA	NA	NA	NA	NA	NA	NA	NA	NA	NA	NA	NA	NA	NA	NA	NA	NA	NA	NA	NA	NA	NA	NA	NA	NA	NA
554	216.1	220.05	492.196	494.202	258.138	144413	1	1	Tier 3 one-reaction								0	3	71	NA	NA	NA	NA	NA	NA	NA	NA	NA	NA	NA	NA	NA	NA	NA	0.796	0.851	0.804	0.884	0.791	0.713	0.732	0.673	0.723	0.72	0.69	0.724	0.743	0.75	0.824
555	217.6	221.25	333.102	335.108	99.0434	218899	1	1	Tier 3 one-reaction								0	4	162	NA	NA	NA	NA	NA	NA	NA	NA	NA	NA	NA	NA	NA	NA	NA	0.871	0.909	0.936	0.943	0.875	0.941	0.994	0.91	0.927	0.939	0.907	0.931	0.916	0.911	0.911
556	217.9	221.7	580.147	582.154	346.088	4770	1	1	Tier 2	3,4-Dihydroxyphenylethyleneglycol 4-O-glucuronide	PR03343001				2.81	13.8				NA	NA	NA	NA	NA	NA	NA	NA	NA	NA	NA	NA	NA	NA	NA	NA	NA	NA	NA	NA	NA	NA	NA	NA	NA	NA	NA	NA	NA	NA
557	217.9	221.7	561.189	563.198	327.13	23070	1	1	Tier 3 one-reaction								0	12	321	NA	NA	NA	NA	NA	NA	NA	NA	NA	NA	NA	NA	NA	NA	NA	NA	NA	NA	NA	NA	NA	NA	NA	NA	NA	NA	NA	NA	NA	NA
558	218	221.65	597.211	599.218	363.153	11800.4	1	1	Tier 3 one-reaction								0	10	373	NA	NA	NA	NA	NA	NA	NA	NA	NA	NA	NA	NA	NA	NA	NA	0.91	0.913	0.934	0.972	0.951	0.884	0.907	0.913	0.937	1.062	1.093	1.118	0.986	1.027	0.994
559	218.3	215.2	406.143	408.15	172.085	115035	1	1	Tier 1	Prolyl-Glycine	AN00914001	HMDB0011178		6426709	0.85	0.5				0.921	0.834	0.844	0.902	0.865	0.912	0.904	0.859	0.918	0.964	0.879	0.99	0.992	0.977	0.964	NA	NA	NA	NA	NA	NA	NA	NA	NA	NA	NA	NA	NA	NA	NA
560	218.6	223.4	539.17	541.177	305.112	21558.3	1	1	Tier 3 one-reaction								0	14	401	NA	NA	NA	NA	NA	NA	NA	NA	NA	NA	NA	NA	NA	NA	NA	0.711	0.678	0.699	0.704	0.741	0.699	0.699	0.688	0.715	0.703	0.703	0.703	0.701	0.708	0.692
561	218.7	222.6	479.195	481.2	245.136	9577	1	1	Tier 1	Asparaginyl-Isoleucine	AN01890000	HMDB0028734		56991460	1.02	3.1				NA	NA	NA	NA	NA	NA	NA	NA	NA	NA	NA	NA	NA	NA	NA	NA	NA	NA	NA	NA	NA	NA	NA	NA	NA	NA	NA	NA	NA	NA
562	218.9	227.575	567.191	569.198	333.133	73147	1	1	Tier 2	gamma-Glutamyltryptophan	AN03154002	HMDB0029160		3038501	2.17	11.5				0.961	0.965	0.97	0.945	0.936	0.918	0.9	0.963	0.93	0.973	0.92	0.926	0.967	0.91	0.959	NA	NA	NA	NA	NA	NA	NA	NA	NA	NA	NA	NA	NA	NA	NA
563	219.1	222.65	394.143	396.15	160.085	179222	1	1	Tier 2	D-Alanyl-D-alanine	BM00738003	HMDB0003459	C00993	5460362	0.22	24.3				NA	NA	NA	NA	NA	NA	NA	NA	NA	NA	NA	NA	NA	NA	NA	0.978	0.998	0.89	0.995	0.954	0.95	1.004	0.996	0.966	0.996	0.995	0.953	0.979	1.024	0.921
564	219.2	223.1	474.179	476.187	240.121	6366	1	1	Tier 2	Homocarnosine	AN01826000	HMDB0000745	C00884	10243361	7.56	25.9				NA	NA	NA	NA	NA	NA	NA	NA	NA	NA	NA	NA	NA	NA	NA	NA	NA	NA	NA	NA	NA	NA	NA	NA	NA	NA	NA	NA	NA	NA
565	219.9	217.125	464.187	466.19	230.128	27281	1	1	Tier 2	Valyl-Hydroxyproline	AN01711001	HMDB0029128		10242944	4.3	6.4				NA	NA	NA	0.965	0.932	0.911	0.985	0.956	0.816	0.89	0.877	0.89	0.85	0.96	0.957	15.595	NA	NA	NA	9.693	9.25	10.525	10.967	11.06	9.992	8.434	10.112	9.453	9.069	8.866
566	219.9	223.8	377.639	379.646	287.162	3794	2	2	Tier 2	Arginyl-Hydroxyproline	AN02513000	HMDB0028710		69045664	5.8	54.9				NA	NA	NA	NA	NA	NA	NA	NA	NA	NA	NA	NA	NA	NA	NA	NA	NA	NA	NA	NA	NA	NA	NA	NA	NA	NA	NA	NA	NA	NA
567	220	235.25	396.112	398.119	162.053	542362	1	1	Tier 3 zero-reaction								5	81	735	0.986	0.963	0.97	0.997	0.976	0.973	1.002	0.989	0.966	0.97	0.974	0.965	0.977	0.964	0.969	1.137	1.107	1.1	1.139	1.188	1.191	1.165	1.138	1.175	1.174	1.185	1.157	1.176	1.188	1.183
568	220.2	224.65	374.081	376.088	140.023	21859.4	1	1	Tier 3 one-reaction								0	12	232	0.924	0.951	0.996	0.957	0.982	0.962	0.971	0.974	0.959	0.983	0.983	0.969	0.941	1.033	1.001	NA	NA	NA	NA	NA	NA	NA	NA	NA	NA	NA	NA	NA	NA	NA
569	221	224.35	312.091	314.097	78.0322	32632.4	1	1	Tier 3 only two-reaction								0	0	1	NA	NA	NA	NA	NA	NA	NA	NA	NA	NA	NA	NA	NA	NA	NA	0.786	0.765	0.79	0.787	0.771	0.786	0.758	0.785	0.775	0.78	0.781	0.758	0.76	0.756	0.785
570	221	229.4	515.171	517.18	281.113	5441.5	1	1	Tier 2	N6-Methyladenosine/N-Acetyl-6-(1'-Hydroxy-2'-oxopropyl)-tetrahydropterin	AN02416001	HMDB0004044		102175	0.45	7.8				NA	NA	NA	NA	NA	NA	NA	NA	NA	NA	NA	NA	NA	NA	NA	NA	0.894	NA	1.577	1.338	NA	NA	1.226	1.214	1.1	1.13	1.217	1.121	1.2	1.394
571	221.1	224.775	367.096	369.103	133.038	155396	1	1	Tier 2	Isomer 3 of Aspartic acid	AN00428000	HMDB0000191	C00049	5960	1.48	73.3				0.76	0.734	0.816	0.799	0.777	0.783	0.779	0.751	0.766	0.743	0.714	0.75	0.764	0.791	0.754	1.078	1.091	1.04	1.02	1.085	1.051	0.954	1.039	1.001	0.94	0.929	0.934	0.951	0.962	1.066
572	221.1	235.35	480.181	482.187	246.122	17196.4	1	1	Tier 1	Isoleucyl-Aspartic acid	AN01906006	HMDB0028903		14304554	3.45	1.5				0.894	0.931	1.055	1.033	0.936	0.973	0.939	0.965	0.979	0.959	1.024	0.988	0.991	0.984	1.014	1.385	1.242	1.184	1.342	1.237	1.191	1.169	1.146	1.268	1.141	1.181	1.137	1.132	1.157	1.201
573	221.2	224.9	473.149	475.156	239.091	136368	1	1	Tier 3 one-reaction								0	29	386	NA	NA	NA	NA	NA	NA	NA	NA	NA	NA	NA	NA	NA	NA	NA	1.053	1.174	0.981	1.059	0.957	1.003	1.02	1.007	0.999	0.989	1.032	1.041	1.136	1.061	0.955
574	221.3	229.2	351.137	353.144	117.079	124829	1	1	Tier 2	Isomer 2 of 5-Aminopentanoic acid	AN00277004	HMDB0003355	C00431	138	4.26	25.1				1.051	1.056	1.092	1.148	1.081	1.033	1.111	1.114	1.044	1.018	1.066	1.05	1.053	1.048	1.059	NA	NA	NA	NA	NA	NA	NA	NA	NA	NA	NA	NA	NA	NA	NA
575	221.3	225.075	338.125	340.132	104.067	100595	1	1	Tier 3 only two-reaction								0	0	23	1.07	1.108	1.006	1.11	1.103	1.098	1.023	1.035	1.035	1.131	1.086	1.167	1.124	1.082	1.055	1.446	1.504	1.48	1.441	1.464	1.443	1.309	1.39	1.375	1.408	1.425	1.429	1.372	1.375	1.458
576	221.8	228.9	379.132	381.139	145.074	20131.5	1	1	Tier 2	6-Amino-2-oxohexanoic acid	AN00561007	HMDB0012151	C03239	439954	5.47	5				0.917	0.953	0.896	0.941	0.908	0.847	0.93	0.903	0.916	0.932	0.864	0.85	0.861	0.84	0.878	NA	NA	NA	NA	NA	NA	NA	NA	NA	NA	NA	NA	NA	NA	NA
577	222	226.2	416.201	418.207	182.142	19218.6	1	1	Tier 3 one-reaction								0	2	46	NA	NA	NA	NA	NA	NA	NA	NA	NA	NA	NA	NA	NA	NA	NA	0.821	0.889	0.977	0.915	0.892	0.877	0.939	0.936	0.88	0.894	0.938	0.827	0.709	0.883	0.76
578	222	226.05	538.285	540.291	304.226	13626.6	1	1	Tier 3 one-reaction								0	2	70	NA	NA	NA	NA	NA	NA	NA	NA	NA	NA	NA	NA	NA	NA	NA	0.839	0.922	0.833	0.898	0.917	0.775	0.883	0.866	0.841	0.867	0.893	0.829	0.856	0.863	0.831
579	222	226.8	358.042	360.048	123.983	14917.6	1	1	Tier 3 one-reaction								0	4	93	1.237	1.095	1.132	1.133	1.175	1.081	1.119	1.135	1.097	1.116	1.157	1.076	1.033	1.216	1.121	NA	NA	NA	NA	NA	NA	NA	NA	NA	NA	NA	NA	NA	NA	NA
580	222.1	226.3	388.206	390.212	154.148	24350.6	1	1	Tier 3 only two-reaction								0	0	31	NA	NA	NA	NA	NA	NA	NA	NA	NA	NA	NA	NA	NA	NA	NA	0.969	0.926	0.979	0.826	0.938	0.905	0.887	0.845	0.989	0.882	0.901	0.874	0.873	0.881	0.92
581	222.1	226.2	488.686	490.692	254.627	10393	1	1	Unidentified											NA	NA	NA	NA	NA	NA	NA	NA	NA	NA	NA	NA	NA	NA	NA	1.086	1.103	0.999	1.065	0.935	1.066	1.06	0.994	0.956	1.045	1.004	1.079	1.061	1.071	1.059
582	222.4	226.25	354.101	356.108	120.043	106356	1	1	Tier 3 zero-reaction								8	35	698	NA	NA	NA	NA	NA	NA	NA	NA	NA	NA	NA	NA	NA	NA	NA	0.934	0.952	0.935	0.935	0.941	0.902	0.982	0.958	0.964	0.965	0.962	0.945	0.964	0.966	0.974
583	222.8	226.75	610.269	612.276	376.211	9036.2	1	1	Tier 3 one-reaction								0	3	145	NA	NA	NA	NA	NA	NA	NA	NA	NA	NA	NA	NA	NA	NA	NA	0.919	1.114	1.126	0.973	0.883	1.036	0.938	0.935	0.921	1.038	0.901	0.873	0.926	0.845	0.9
584	223	223.875	409.107	411.114	175.049	16864.4	1	1	Tier 2	Isomer 1 of 7-Cyano-7-carbaguanine	AN00954000		C15996	446357	0.8	48.6				0.929	1.025	0.821	1.004	0.958	0.964	0.968	1.041	0.969	0.972	1.001	0.976	1.017	1.013	1.009	0.903	0.914	0.795	0.8	0.897	0.811	0.824	0.845	0.839	0.844	0.827	0.823	0.829	0.771	0.816
585	223	231.1	437.138	439.145	203.08	64404.4	1	1	Tier 3 one-reaction								0	36	576	1.023	1.003	0.981	0.984	1.048	1.035	1.014	1.023	1	1.056	0.998	1.032	0.996	1.064	0.982	1.125	1.156	1.143	1.129	1.141	1.037	1.163	1.127	1.116	1.139	1.1	1.082	1.161	1.175	1.077
586	223	240.075	494.196	496.202	260.138	143702	1	1	Tier 1	Isoleucyl-Glutamic acid	AN02110003	HMDB0028906		18218218	4.22	1				0.956	0.941	0.912	0.94	0.942	0.911	0.928	0.968	0.917	0.953	0.943	0.95	0.955	0.944	0.93	NA	NA	NA	NA	NA	NA	NA	NA	NA	NA	NA	NA	NA	NA	NA
587	223.1	227.05	433.662	435.669	199.604	28276.4	1	1	Unidentified											NA	NA	NA	NA	NA	NA	NA	NA	NA	NA	NA	NA	NA	NA	NA	0.789	0.801	0.674	0.746	0.758	0.835	0.709	0.81	0.696	0.73	0.761	0.696	0.754	0.78	0.811
588	223.3	226.95	424.107	426.115	190.048	25513	1	1	Tier 2	2,4-Dihydroxyhept-2-enedioic acid	AN01161001		C06201	5280910	1.76	9.8				NA	NA	NA	NA	NA	NA	NA	NA	NA	NA	NA	NA	NA	NA	NA	0.862	0.834	0.8	0.82	0.832	0.796	0.848	0.801	0.785	0.785	0.798	0.817	0.83	0.794	0.818
589	223.6	227.55	524.146	528.154	57.0363	9939	1	2	Unidentified											NA	NA	NA	NA	NA	NA	NA	NA	NA	NA	NA	NA	NA	NA	NA	0.755	0.785	0.654	0.668	0.715	0.557	0.458	0.44	0.427	0.407	0.436	0.407	0.32	0.334	0.543
590	223.8	229.3	421.144	423.15	187.085	85875.7	1	1	Tier 3 zero-reaction								1	32	498	NA	NA	NA	NA	NA	NA	NA	NA	NA	NA	NA	NA	NA	NA	NA	1.009	0.975	0.957	0.928	0.962	0.991	0.924	1.004	0.894	0.981	0.967	0.952	0.974	0.98	0.975
591	224	221.075	436.189	438.197	202.131	20525.6	1	1	Tier 2	Isomer 1 of Isoleucyl-Alanine	AN01324002	HMDB0028900		5246009	2.4	56.6				0.983	0.959	1.013	0.987	1.054	1.092	1.004	1.082	1.109	1.026	1.008	1.008	1.02	1.074	1.064	1.6	1.582	1.37	1.603	1.479	1.555	1.535	1.739	1.71	1.823	1.772	1.666	1.679	1.709	1.739
592	224.2	228.25	563.207	565.214	329.149	38549.6	1	1	Tier 3 one-reaction								0	6	191	NA	NA	NA	NA	NA	NA	NA	NA	NA	NA	NA	NA	NA	NA	NA	0.862	0.904	1.09	0.934	0.926	0.932	0.969	0.969	0.924	0.975	0.951	0.915	0.966	1.045	0.916
593	224.4	227.55	445.155	447.161	211.097	64592.3	1	1	Tier 3 one-reaction								0	29	331	1.226	1.164	1.068	1.086	1.047	0.997	1.096	1.076	0.965	1	1.116	1.009	0.914	1.157	1.109	0.977	1.008	0.96	1.006	0.957	0.922	1.019	0.993	1	0.993	1.01	0.968	1.013	1.016	1.007
594	224.8	229	629.201	631.207	395.143	30645.7	1	1	Tier 3 one-reaction								0	27	466	NA	NA	NA	NA	NA	NA	NA	NA	NA	NA	NA	NA	NA	NA	NA	0.982	0.895	0.962	0.865	0.898	0.919	0.914	0.928	0.925	0.901	0.923	0.879	0.898	0.872	0.909
595	225	238.25	567.191	569.198	333.133	29451.3	1	1	Tier 1	Tryptophyl-Glutamic acid	AN03154001	HMDB0029082		3634442	2.62	3				1.067	0.975	0.928	0.988	0.971	0.884	0.94	1.07	1.063	0.998	0.988	0.874	1.072	0.975	0.927	NA	NA	NA	NA	NA	NA	NA	NA	NA	NA	NA	NA	NA	NA	NA
596	225	239.1	457.065	459.071	446.014	7690.83	2	2	Tier 3 one-reaction								0	4	100	0.251	1.056	1.061	1.118	1.114	1.066	1.079	1.047	1.089	1.138	1.064	1.124	1.006	1.13	1.087	NA	NA	NA	NA	NA	NA	NA	NA	NA	NA	NA	NA	NA	NA	NA
597	225.2	229.55	284.176	286.182	50.1175	35280.8	1	1	Unidentified											0.995	1.131	1.107	1.113	1.151	1.064	1.275	1.078	1.127	1.13	1.18	1.042	1.114	1.265	1.019	1.015	0.994	1.042	0.987	0.955	1.017	0.984	0.958	1.048	1.021	1.073	0.969	1.011	1.011	1.014
598	225.3	229.95	583.196	585.204	349.138	573746	1	1	Tier 3 one-reaction								0	31	400	NA	NA	NA	NA	NA	NA	NA	NA	NA	NA	NA	NA	NA	NA	NA	0.783	0.835	0.855	0.708	0.732	0.835	0.862	0.814	0.863	0.781	0.86	0.863	0.816	0.749	0.827
599	225.4	230.05	492.196	494.202	258.137	135486	1	1	Tier 3 one-reaction								0	3	53	NA	NA	NA	NA	NA	NA	NA	NA	NA	NA	NA	NA	NA	NA	NA	0.811	0.869	0.85	0.902	0.799	0.837	0.721	0.776	0.757	0.752	0.71	0.711	0.775	0.767	0.854
600	225.4	218.5	348.138	350.145	114.079	2.98963e+06	1	1	Tier 2	3-Amino-2-piperidone	AN00255000	HMDB0000323		5200225	0.03	27.4				1.017	1.062	0.981	0.978	1.054	0.999	0.976	1.06	0.982	1.057	1.061	1.021	0.971	1.038	1.056	0.953	0.997	0.938	1.023	0.951	0.967	1.016	0.967	1	0.974	0.953	0.949	1	1.008	1.005
601	225.4	231.35	558.164	560.17	324.106	93090.6	1	1	Tier 3 one-reaction								0	31	528	NA	NA	NA	NA	NA	NA	NA	NA	NA	NA	NA	NA	NA	NA	NA	0.953	0.985	0.946	0.968	0.936	0.989	0.942	0.961	0.944	0.984	0.966	0.946	0.958	0.963	0.97
602	225.5	230.6	367.133	369.139	133.074	95718.1	1	1	Tier 2	O-Methyl-L-threonine	AN00433003			2724875	1.31	12.2				NA	NA	NA	NA	NA	NA	NA	NA	NA	NA	NA	NA	NA	NA	NA	1.042	1.023	0.959	1.008	1.037	0.943	1.087	1.047	1.022	1.032	1.018	0.966	0.965	0.997	1.005
603	225.5	229.6	605.253	607.26	371.195	4623.5	1	1	Tier 3 one-reaction								0	3	80	NA	NA	NA	NA	NA	NA	NA	NA	NA	NA	NA	NA	NA	NA	NA	1.173	0.715	1.001	0.994	0.838	1.012	0.957	0.923	1.029	1.008	1.079	1.014	0.928	0.982	0.976
604	225.6	232.9	459.122	461.126	225.063	34468	1	1	Tier 2	4-Amino-4-deoxychorismic acid	AN01643000		C11355	443142	2.2	2.5				0.751	NA	0.766	0.801	0.745	0.755	0.803	0.763	0.697	0.701	0.73	0.728	0.732	0.746	0.755	NA	NA	NA	NA	NA	NA	NA	NA	NA	NA	NA	NA	NA	NA	NA
605	225.6	229.6	479.194	481.202	245.135	7648	1	1	Tier 1	Asparaginyl-Leucine	AN01890001	HMDB0028735		18218182	2.38	3.3				NA	NA	NA	NA	NA	NA	NA	NA	NA	NA	NA	NA	NA	NA	NA	NA	NA	NA	NA	NA	NA	NA	NA	NA	NA	NA	NA	NA	NA	NA
606	225.8	229.9	462.132	464.14	228.073	11190	1	1	Tier 3 zero-reaction								1	24	383	NA	NA	NA	NA	NA	NA	NA	NA	NA	NA	NA	NA	NA	NA	NA	NA	NA	NA	NA	NA	NA	NA	NA	NA	NA	NA	NA	NA	NA	NA
607	226	230.1	595.205	597.213	361.147	12926.7	1	1	Tier 3 zero-reaction								1	4	263	NA	NA	NA	NA	NA	NA	NA	NA	NA	NA	NA	NA	NA	NA	NA	NA	NA	NA	NA	NA	NA	NA	NA	NA	NA	NA	NA	NA	NA	NA
608	226.1	239.35	605.179	607.186	371.121	27725.2	1	1	Tier 3 one-reaction								0	10	310	NA	NA	NA	NA	NA	NA	NA	NA	NA	NA	NA	NA	NA	NA	NA	0.873	1.015	0.91	0.903	0.991	0.994	0.923	1.083	0.993	1.087	0.989	0.93	0.943	0.933	0.975
609	226.1	230.1	523.185	525.19	289.127	12391	1	1	Tier 2	Isotabtoxin	BM02541002		C20919	14586819	1.09	44.9				NA	NA	NA	NA	NA	NA	NA	NA	NA	NA	NA	NA	NA	NA	NA	NA	NA	NA	NA	NA	NA	NA	NA	NA	NA	NA	NA	NA	NA	NA
610	226.1	230.1	515.174	517.181	281.116	5597	1	1	Tier 2	N-Acetyl-6-Lactoyl-5,6,7,8-tetrahydropterin	PR02417000				4.56	7.5				NA	NA	NA	NA	NA	NA	NA	NA	NA	NA	NA	NA	NA	NA	NA	NA	NA	NA	NA	NA	NA	NA	NA	NA	NA	NA	NA	NA	NA	NA
611	226.4	230.5	500.159	502.166	266.101	63474.3	1	1	Tier 3 one-reaction								0	22	574	NA	NA	NA	NA	NA	NA	NA	NA	NA	NA	NA	NA	NA	NA	NA	0.942	0.933	0.969	0.943	0.946	0.958	0.931	0.937	0.891	0.923	0.926	0.899	0.895	0.848	0.95
612	226.5	230.213	452.184	454.192	218.125	17025.6	1	1	Tier 1	Threoninyl-Valine	AN01548004	HMDB0029074		7020901	3.53	0.8				0.896	1.04	1.134	0.88	0.962	0.936	0.994	1.016	0.89	0.982	0.95	0.95	0.905	0.932	1	1.058	NA	NA	1.022	1.09	1.111	1.091	1.205	1.05	1.15	1.205	1.096	1.1	1.16	1.076
613	226.5	230.6	303.116	305.123	69.0582	116007	1	1	Tier 3 one-reaction								0	2	183	NA	NA	NA	NA	NA	NA	NA	NA	NA	NA	NA	NA	NA	NA	NA	NA	NA	NA	NA	NA	NA	NA	NA	NA	NA	NA	NA	NA	NA	NA
614	226.7	230.85	568.259	570.265	334.2	14107.4	1	1	Tier 3 one-reaction								0	3	108	NA	NA	NA	NA	NA	NA	NA	NA	NA	NA	NA	NA	NA	NA	NA	0.973	0.788	0.89	1.075	1.01	0.942	1.215	1.03	1.158	0.966	0.944	1.199	0.999	0.925	1.1
615	226.9	242.05	466.201	468.208	232.143	30858.3	1	1	Tier 2	Threoninyl-Isoleucine	AN01735003	HMDB0029064		57281443	1.41	22.1				1.064	1.082	1.043	0.949	1.035	1.039	1.118	0.952	1.054	0.996	1.083	1.044	0.933	0.997	0.988	1.136	1.214	1.142	1.25	1.202	1.277	1.244	1.214	1.261	1.207	1.163	1.254	1.209	1.228	1.216
616	227.1	231.1	506.16	508.166	272.101	45024.4	1	1	Tier 3 one-reaction								0	25	494	NA	NA	NA	NA	NA	NA	NA	NA	NA	NA	NA	NA	NA	NA	NA	NA	NA	NA	NA	NA	NA	NA	NA	NA	NA	NA	NA	NA	NA	NA
617	227.5	231.3	330.091	332.098	96.0326	18762.1	1	1	Tier 3 one-reaction								0	4	253	NA	NA	NA	NA	NA	NA	NA	NA	NA	NA	NA	NA	NA	NA	NA	0.934	0.977	1.066	0.907	0.912	0.971	1.008	1.003	0.982	0.997	1.028	0.996	0.981	0.998	0.991
618	227.5	231.6	385.636	387.643	151.578	12615.2	1	1	Unidentified											NA	NA	NA	NA	NA	NA	NA	NA	NA	NA	NA	NA	NA	NA	NA	NA	NA	NA	NA	NA	NA	NA	NA	NA	NA	NA	NA	NA	NA	NA
619	228	231.45	539.17	541.177	305.111	101645	1	1	Tier 3 one-reaction								0	14	401	NA	NA	NA	NA	NA	NA	NA	NA	NA	NA	NA	NA	NA	NA	NA	0.717	0.679	0.681	0.709	0.731	0.699	0.705	0.692	0.723	0.689	0.701	0.699	0.694	0.695	0.693
620	228.1	232.1	425.139	427.145	191.08	66239.7	1	1	Tier 2	2-Amino-5-epi-valiolone	BM01184001		C21247	121225198	2.27	44.1				NA	NA	NA	NA	NA	NA	NA	NA	NA	NA	NA	NA	NA	NA	NA	1.279	1.416	1.259	1.285	1.302	1.196	1.257	1.265	1.241	1.225	1.219	1.223	1.267	1.227	1.303
621	228.4	232.5	343.111	345.118	109.053	21917.3	1	1	Tier 3 zero-reaction								1	7	247	NA	NA	NA	NA	NA	NA	NA	NA	NA	NA	NA	NA	NA	NA	NA	NA	NA	NA	NA	NA	NA	NA	NA	NA	NA	NA	NA	NA	NA	NA
622	228.5	232.925	486.17	488.177	252.111	21374.5	1	1	Tier 1	Phenylalanyl-Serine	AN01996001	HMDB0029004		193508	0.95	0.3				0.948	NA	NA	0.906	0.929	0.99	1.003	0.96	1.004	0.865	0.934	0.938	0.93	0.898	0.92	NA	NA	NA	NA	NA	NA	NA	NA	NA	NA	NA	NA	NA	NA	NA
623	228.5	232.35	597.175	599.182	363.117	11982.2	1	1	Tier 3 one-reaction								0	12	361	NA	NA	NA	NA	NA	NA	NA	NA	NA	NA	NA	NA	NA	NA	NA	0.862	0.935	0.878	0.891	0.855	0.916	0.857	0.894	0.872	0.84	0.823	0.857	0.839	0.874	0.872
624	228.6	232.85	460.118	462.124	226.059	475568	1	1	Tier 2	3-Nitrotyrosine	AN01655000	HMDB0001904		65124	0.82	72.3				1.017	0.987	0.979	1.027	1.045	1.023	1.011	1.009	0.983	0.986	0.981	0.997	1.015	0.989	1.013	NA	NA	NA	NA	NA	NA	NA	NA	NA	NA	NA	NA	NA	NA	NA
625	228.6	235.95	417.15	419.157	183.092	51673.5	1	1	Tier 1	Epinephrine	AN01069003	HMDB0000068	C00788	5816	7.59	5.7				NA	NA	NA	NA	NA	NA	NA	NA	NA	NA	NA	NA	NA	NA	NA	NA	NA	0.568	NA	NA	NA	0.91	0.835	0.766	0.834	0.661	0.704	0.398	0.275	0.97
626	228.8	233.15	442.153	444.16	208.095	42742	1	1	Tier 3 one-reaction								0	26	508	1.151	1.141	1.02	1.026	1.065	1.025	1.046	1.008	1.063	1.047	1.034	1.014	1.031	1.041	1.011	NA	NA	NA	NA	NA	NA	NA	NA	NA	NA	NA	NA	NA	NA	NA
627	228.8	232.9	418.155	420.161	184.097	645059	1	1	Tier 3 one-reaction								0	2	146	NA	NA	NA	NA	NA	NA	NA	NA	NA	NA	NA	NA	NA	NA	NA	1.008	0.989	0.988	0.969	0.983	0.98	0.964	0.965	0.962	0.925	0.965	0.931	0.923	0.947	0.977
628	229.1	233.1	575.183	577.188	341.125	5979.42	1	1	Tier 3 one-reaction								0	21	521	NA	NA	NA	NA	NA	NA	NA	NA	NA	NA	NA	NA	NA	NA	NA	1.404	1.688	1.449	1.784	1.909	1.742	1.707	1.744	1.794	2.089	2.2	1.874	2.061	1.867	1.794
629	229.2	258.8	323.106	325.113	89.0476	622790	1	1	Tier 2	Isomer 1 of N-Methyl-Glycine	AN00124004	HMDB0000271	C00213	1088	0.37	20.9				1.039	0.99	0.999	1.024	1.019	0.995	0.995	1.046	0.992	0.993	1.009	0.977	1.008	1.057	1.026	1.077	1.14	1.038	1.135	1.058	1.066	1.114	1.055	1.067	1.08	1.047	1.027	1.066	1.096	1.14
630	229.5	237.775	533.087	537.101	65.9781	87555.1	1	2	Tier 3 only two-reaction								0	0	71	0.484	0.48	0.5	0.495	0.482	0.507	0.497	0.472	0.495	0.487	0.496	0.514	0.485	0.494	0.49	0.542	0.57	0.561	0.552	0.574	0.582	0.527	0.578	0.54	0.703	0.619	0.753	0.672	0.73	0.572
631	229.5	251.675	408.158	410.166	174.1	24935.9	1	1	Tier 2	N2-Acetyl-(2R,4S)-2,4-Diaminopentanoic acid	PR00943006				5.45	4.1				NA	NA	NA	NA	NA	NA	NA	NA	NA	NA	NA	NA	NA	NA	NA	0.979	1.07	1.007	0.98	1.098	1.038	1.003	1.03	1.037	1.014	1.064	1	1.031	1.051	1.034
632	229.8	243.613	396.112	398.119	162.054	392367	1	1	Tier 3 zero-reaction								5	81	735	0.988	0.976	0.974	0.997	0.986	0.978	0.985	0.981	0.975	0.972	0.974	0.973	0.985	0.961	0.971	1.105	1.13	1.144	1.175	1.216	1.207	1.169	1.168	1.175	1.177	1.171	1.136	1.169	1.152	1.231
633	229.8	229.975	437.138	439.145	203.08	50890.6	1	1	Tier 3 one-reaction								0	36	575	0.965	1.039	0.948	0.961	1.023	1.023	0.985	0.999	0.994	1.047	0.969	0.996	1	1.037	0.972	1.067	1.004	1.152	1.061	1.11	1.037	1.077	1.057	1.046	1.078	1.017	1.029	1.06	1.056	1.037
634	230.3	234.5	501.192	503.198	267.133	47062.1	1	1	Tier 3 one-reaction								0	7	276	NA	NA	NA	NA	NA	NA	NA	NA	NA	NA	NA	NA	NA	NA	NA	1.171	1.223	1.401	1.193	1.123	1.088	1.1	1.101	1.209	1.09	1.147	1.13	1.054	1.117	1.107
635	230.6	242.35	501.088	503.095	267.03	5775	1	1	Tier 3 one-reaction								0	2	42	1.662	1.686	1.487	1.538	1.62	1.765	1.601	1.719	1.706	1.607	1.535	1.467	1.721	1.358	1.678	NA	NA	NA	NA	NA	NA	NA	NA	NA	NA	NA	NA	NA	NA	NA
636	230.8	234.4	612.248	614.254	378.19	9275.62	1	1	Tier 3 one-reaction								0	4	174	NA	NA	NA	NA	NA	NA	NA	NA	NA	NA	NA	NA	NA	NA	NA	0.837	1.078	1.085	0.755	0.952	1.063	0.952	0.806	0.914	0.944	0.985	0.91	0.851	0.861	0.993
637	231.1	235.3	403.132	405.142	169.073	19479	1	1	Tier 1	Pyridoxine	AN00876003	HMDB0000239	C00314	1054	0.91	6.4				NA	NA	NA	NA	NA	NA	NA	NA	NA	NA	NA	NA	NA	NA	NA	NA	NA	NA	NA	NA	NA	NA	NA	NA	NA	NA	NA	NA	NA	NA
638	231.2	241.85	499.082	501.088	265.024	9664.25	1	1	Tier 3 one-reaction								0	9	212	NA	NA	NA	NA	NA	NA	NA	NA	NA	NA	NA	NA	NA	NA	NA	1.451	1.295	1.419	1.463	1.408	1.416	1.516	1.486	1.466	1.503	1.394	1.372	1.313	1.349	1.319
639	231.3	235.8	655.216	657.224	421.157	7731.17	1	1	Tier 3 one-reaction								0	6	299	NA	NA	NA	NA	NA	NA	NA	NA	NA	NA	NA	NA	NA	NA	NA	0.861	0.987	0.925	0.853	0.921	1.038	0.844	0.912	0.865	0.933	0.915	0.954	0.941	0.905	0.93
640	231.5	228.825	422.174	424.181	188.116	31315.9	1	1	Tier 1	Valyl-Alanine	AN01133006	HMDB0029120		6992637	1.03	0.7				1.03	0.936	0.863	0.979	0.88	0.941	0.973	0.915	0.861	0.955	0.943	0.926	0.92	0.913	0.923	1.324	1.1	1.376	1.305	1.256	1.324	1.409	1.333	1.394	1.463	1.343	1.344	1.476	1.475	1.247
641	231.7	235.9	512.159	514.165	278.101	20206	1	1	Tier 3 zero-reaction								1	16	492	NA	NA	NA	NA	NA	NA	NA	NA	NA	NA	NA	NA	NA	NA	NA	NA	NA	NA	NA	NA	NA	NA	NA	NA	NA	NA	NA	NA	NA	NA
642	232	236.2	541.182	543.192	307.124	23260.6	1	1	Tier 3 one-reaction								0	18	304	NA	NA	NA	NA	NA	NA	NA	NA	NA	NA	NA	NA	NA	NA	NA	NA	NA	NA	NA	NA	NA	NA	NA	NA	NA	NA	NA	NA	NA	NA
643	232.1	229.525	348.101	350.108	114.043	488941	1	1	Tier 2	Isomer 2 of 3-Cyano-L-alanine	BM00253000	HMDB0060245	C02512	439742	0.71	59.2				0.985	1.025	1.014	1.029	1.001	1.107	1.052	1.052	1.003	1	1.041	1.071	1.141	1.122	1.018	0.835	0.841	0.828	0.831	0.868	0.836	0.807	0.871	0.827	0.882	0.858	0.864	0.808	0.841	0.834
644	232.2	233.85	572.179	574.187	338.12	11582.7	1	1	Tier 3 one-reaction								0	10	410	NA	NA	NA	NA	NA	NA	NA	NA	NA	NA	NA	NA	NA	NA	NA	1.049	1.01	1.096	1.055	1.09	1.03	1.052	1.062	1.087	1.081	1.074	1.083	1.086	1.074	1.041
645	232.2	239.15	474.172	476.178	240.113	426702	1	1	Tier 3 one-reaction								0	18	412	NA	NA	NA	NA	NA	NA	NA	NA	NA	NA	NA	NA	NA	NA	NA	0.98	0.933	1.026	0.934	0.982	0.978	0.922	1.011	0.967	0.956	0.897	0.962	0.925	0.972	0.915
646	232.2	236.4	484.158	486.168	250.099	5454	1	1	Tier 1	Threoninyl-Methionine	AN01971001	HMDB0029067		7020164	5.73	3.3				NA	NA	NA	NA	NA	NA	NA	NA	NA	NA	NA	NA	NA	NA	NA	NA	NA	NA	NA	NA	NA	NA	NA	NA	NA	NA	NA	NA	NA	NA
647	232.4	236.6	385.161	387.168	302.206	6173.5	2	2	Tier 1	Arginyl-Lysine	AN02745000	HMDB0028714		6427006	3.26	1.8				NA	NA	NA	1.151	1.385	1.666	1.449	2.005	1.087	NA	1.609	1.19	1.326	1.285	1.051	NA	NA	NA	NA	NA	NA	NA	NA	NA	NA	NA	NA	NA	NA	NA
648	232.5	236.75	293.097	295.103	59.0384	232695	1	1	Tier 2	Aminoacetaldehyde	AN00028000		C06735	363	2.56	4.3				0.961	0.866	0.97	0.915	0.879	0.824	0.921	0.882	0.899	0.992	0.93	0.913	0.999	0.958	0.953	NA	NA	NA	NA	NA	NA	NA	NA	NA	NA	NA	NA	NA	NA	NA
649	232.5	237.15	381.112	383.119	147.054	1113150	1	1	Tier 1	O-Acetyl-L-serine	AN00583002	HMDB0003011	C00979	99478	2.3	2.4				NA	NA	NA	NA	NA	NA	NA	NA	NA	NA	NA	NA	NA	NA	NA	1.029	1.111	1.023	1.106	1.07	1.044	1.119	1.043	1.079	1.053	1.04	1.037	1.105	1.124	1.09
650	232.7	236.9	378.184	380.191	144.126	10530	1	1	Tier 2	N-Acetyl-Cadaverine	AN00553001	HMDB0002284		189087	1.75	42.9				0.938	NA	0.763	0.94	0.842	0.967	0.914	1.031	0.927	1.004	0.943	0.949	0.949	0.872	0.94	NA	NA	NA	NA	NA	NA	NA	NA	NA	NA	NA	NA	NA	NA	NA
651	232.8	237.15	306.135	308.141	72.0764	51668	1	1	Unidentified											0.936	0.939	1.053	1.056	0.976	0.933	0.979	1.06	0.923	0.931	0.944	0.964	0.967	0.958	0.926	0.98	0.891	0.934	0.947	0.961	0.959	1.025	0.98	0.974	0.965	0.976	1.01	1.035	1.11	0.936
652	233.3	237.4	392.08	394.087	158.022	20358.2	1	1	Tier 2	2-Hydroxymuconic acid	BM00711002		C02501	54675756	1.5	14.5				0.892	1.026	0.938	1.008	0.911	0.961	0.929	0.908	0.935	0.9	0.918	0.968	0.93	0.896	0.953	0.952	1.048	0.948	0.904	0.97	0.954	0.931	1.03	0.94	0.867	0.886	0.85	0.892	0.95	0.91
653	233.5	260.975	307.112	309.118	73.0532	187297	1	1	Tier 2	3-Aminopropanal	AN00065001	HMDB0001106	C05665	75	1.28	16.7				0.92	1.114	0.993	1.036	1.039	1	1.02	1.024	1.01	1.031	1.04	1.054	1.026	0.967	1.004	1.028	0.95	0.985	0.929	1.021	1.033	0.976	1.004	1.022	0.978	0.974	1.033	1.015	1.001	0.907
654	233.5	241.2	468.133	470.142	234.075	20269.3	1	1	Tier 3 one-reaction								0	29	503	NA	NA	NA	NA	NA	NA	NA	NA	NA	NA	NA	NA	NA	NA	NA	0.775	0.765	0.774	0.825	0.779	0.801	0.754	0.783	0.782	0.82	0.803	0.765	0.839	0.786	0.743
655	233.7	239.35	445.156	447.161	211.098	11014.7	1	1	Tier 3 one-reaction								0	29	331	1.306	1.087	1.169	1.27	1.463	1.319	1.323	1.372	1.457	1.267	1.144	1.092	1.352	1.278	1.225	NA	NA	NA	NA	NA	NA	NA	NA	NA	NA	NA	NA	NA	NA	NA
656	233.7	252.225	480.18	482.187	246.122	15232.5	1	1	Tier 1	Leucyl-Aspartic acid	AN01906007	HMDB0028925		3328705	0.94	1.2				0.97	0.983	0.975	0.884	0.951	0.961	1.004	0.899	0.973	0.979	0.917	0.938	0.966	0.992	0.949	NA	NA	NA	NA	NA	NA	NA	NA	NA	NA	NA	NA	NA	NA	NA
657	233.9	238	418.094	420.101	184.036	48892	1	1	Tier 1	3,4-Dihydroxymandelic acid	AN01076000	HMDB0001866	C05580	85782	0.2	0.4				1.015	1.01	0.988	0.984	1.027	0.992	0.991	1.007	0.997	0.979	0.981	0.961	0.977	0.997	1.001	NA	NA	NA	NA	NA	NA	NA	NA	NA	NA	NA	NA	NA	NA	NA
658	233.9	238.1	493.21	495.217	259.152	10470	1	1	Tier 1	Glutaminyl-Leucine	AN02092001	HMDB0028801		44232492	4.84	2.4				NA	NA	NA	NA	NA	NA	NA	NA	NA	NA	NA	NA	NA	NA	NA	NA	NA	NA	NA	NA	NA	NA	NA	NA	NA	NA	NA	NA	NA	NA
659	234	238.2	356.634	358.64	245.151	11504	2	2	Tier 2	beta-Alanyl-L-arginine	AN01891002	HMDB0060441	C05340	440637	3.67	43.2				NA	NA	NA	NA	NA	NA	NA	NA	NA	NA	NA	NA	NA	NA	NA	NA	NA	NA	NA	NA	NA	NA	NA	NA	NA	NA	NA	NA	NA	NA
660	234.3	238.65	370.62	372.627	136.562	33000.9	1	1	Unidentified											NA	NA	NA	NA	NA	NA	NA	NA	NA	NA	NA	NA	NA	NA	NA	0.948	0.872	0.815	0.811	0.805	0.886	0.876	0.841	0.837	0.91	0.827	0.815	0.843	0.829	0.89
661	234.5	238.55	508.175	510.182	274.117	22131.8	1	1	Tier 3 one-reaction								0	15	351	NA	NA	NA	NA	NA	NA	NA	NA	NA	NA	NA	NA	NA	NA	NA	1.035	1.135	1.036	1.017	0.955	0.96	1.046	0.925	0.921	0.973	1.026	0.931	1.031	1.152	0.967
662	234.7	239.05	361.615	363.622	127.557	18047.5	1	1	Unidentified											NA	NA	NA	NA	NA	NA	NA	NA	NA	NA	NA	NA	NA	NA	NA	0.981	0.928	0.926	0.95	1.14	0.836	0.951	0.928	0.914	0.927	0.902	0.859	0.846	0.931	0.995
663	234.8	238.85	378.068	380.074	144.01	111977	1	1	Tier 3 one-reaction								0	2	60	0.919	0.844	0.863	0.863	0.931	0.864	0.897	0.934	0.836	0.901	0.882	0.882	0.893	0.898	0.914	NA	NA	NA	NA	NA	NA	NA	NA	NA	NA	NA	NA	NA	NA	NA
664	235.4	234.7	432.089	434.093	198.03	18748.3	1	1	Tier 3 one-reaction								0	23	326	NA	NA	NA	NA	NA	NA	NA	NA	NA	NA	NA	NA	NA	NA	NA	1.272	1.334	1.209	1.209	1.119	1.262	1.19	1.164	1.198	1.165	1.227	1.261	1.195	1.208	1.267
665	235.6	240.05	553.185	555.192	319.127	19451.3	1	1	Tier 3 one-reaction								0	12	410	NA	NA	NA	NA	NA	NA	NA	NA	NA	NA	NA	NA	NA	NA	NA	0.903	0.828	0.855	0.883	0.865	0.87	0.897	0.858	0.87	0.903	0.861	0.852	0.857	0.851	0.871
666	235.9	240.25	386.093	388.099	152.034	299209	1	1	Tier 1	Xanthine	AN00646000	HMDB0000292	C00385	1188	3.11	0.2				0.982	1.002	0.951	0.979	0.991	0.926	0.94	0.976	0.922	0.957	0.965	0.948	0.939	0.992	0.928	NA	NA	NA	NA	NA	NA	NA	NA	NA	NA	NA	NA	NA	NA	NA
667	236	239.95	389.126	391.135	155.068	28731	1	1	Tier 2	Isomer 3 of Histidine	AN00684000	HMDB0000177		773	4.77	27.9				1.128	1.122	1.197	1.178	1.192	1.093	1.191	1.094	1.074	1.125	1.222	1.155	1.134	1.159	1.116	1.022	0.986	1.029	0.994	0.975	1.01	0.954	1.008	0.975	0.993	1.046	1.014	0.988	1.022	0.986
668	236.2	244.225	351.101	353.108	117.043	222314	1	1	Tier 2	L-2-Amino-3-oxobutanoic acid	AN00273001	HMDB0006454	C03508	440033	4.02	45.6				1.077	1.12	1.078	1.08	1.12	1.127	1.062	1.113	1.099	1.11	1.101	1.099	1.107	1.094	1.157	0.893	0.936	0.864	0.924	0.901	0.909	0.915	0.9	0.924	0.905	0.907	0.895	0.956	0.961	0.921
669	236.5	240.45	434.094	436.093	200.036	12515.5	1	1	Tier 2	2-Hydroxy-5-carboxymethylmuconate semialdehyde	AN01288001		C04642	5280709	8.17	4.7				NA	NA	NA	NA	NA	NA	NA	NA	NA	NA	NA	NA	NA	NA	NA	2.271	3.143	3.125	NA	3.239	2.83	3.09	3.152	3.003	3.061	3.031	2.916	3.295	NA	NA
670	236.6	240.95	461.15	463.156	227.091	227015	1	1	Tier 2	Deoxycytidine	AN01672000	HMDB0000014	C00881	13711	1.65	28.5				NA	NA	NA	NA	NA	NA	NA	NA	NA	NA	NA	NA	NA	NA	NA	1.02	1.047	1.011	1.044	0.991	0.997	1.009	1.015	1.06	1.035	1.047	1.039	0.966	0.967	0.993
671	236.7	241.1	354.152	356.161	240.187	6964.67	2	2	Tier 3 only two-reaction								0	0	72	NA	NA	NA	NA	NA	NA	NA	NA	NA	NA	NA	NA	NA	NA	NA	NA	NA	NA	NA	NA	NA	NA	NA	NA	NA	NA	NA	NA	NA	NA
672	237	241.3	527.198	529.205	293.139	6567	1	1	Tier 2	Glutaminyl-Phenylalanine	AN02592000	HMDB0028804		57288566	3.37	10.8				NA	NA	NA	NA	NA	NA	NA	NA	NA	NA	NA	NA	NA	NA	NA	NA	NA	NA	NA	NA	NA	NA	NA	NA	NA	NA	NA	NA	NA	NA
673	237.3	254.15	457.065	459.072	446.014	7650.5	2	2	Tier 3 one-reaction								0	4	99	0.437	1.095	1.079	1.104	1.158	1.095	1.103	1.101	1.069	1.85	1.097	1.085	1.065	1.091	1.086	NA	NA	NA	NA	NA	NA	NA	NA	NA	NA	NA	NA	NA	NA	NA
674	237.4	241.7	354.103	356.108	120.045	53071.2	1	1	Tier 3 one-reaction								0	1	8	NA	NA	NA	NA	NA	NA	NA	NA	NA	NA	NA	NA	NA	NA	NA	1.041	1.076	0.923	1.02	0.981	0.927	0.999	0.949	0.934	0.944	0.948	0.934	0.969	0.976	0.93
675	237.5	241.75	279.08	281.087	45.0216	571690	1	1	Tier 3 zero-reaction								1	8	274	1.048	1.054	1.08	1.117	1.035	1.073	1.078	1.072	1.092	1.007	0.995	1.016	1.071	1.054	1.102	NA	NA	NA	NA	NA	NA	NA	NA	NA	NA	NA	NA	NA	NA	NA
676	237.6	241.9	414.149	416.157	180.09	9929	1	1	Tier 2	3-Hydroxykynurenamine	AN01029004	HMDB0060281	C05636	440736	0.8	9.1				NA	NA	NA	NA	NA	NA	NA	NA	NA	NA	NA	NA	NA	NA	NA	NA	NA	NA	NA	NA	NA	NA	NA	NA	NA	NA	NA	NA	NA	NA
677	237.8	243.5	483.205	485.213	249.147	11754.3	1	1	Tier 3 one-reaction								0	3	67	NA	NA	NA	NA	NA	NA	NA	NA	NA	NA	NA	NA	NA	NA	NA	1.098	1.15	1.053	1.056	1.038	1.153	1.04	1.003	1.054	1.192	1.066	1.076	1.162	1.094	1.004
678	237.8	244.825	410.091	412.099	176.033	9985	1	1	Tier 2	Ascorbic acid	AN00966003	HMDB0000044	C00072	54670067	2.43	28.7				1.032	1.068	1	1.008	0.986	0.931	0.994	1.101	0.82	1.04	0.962	0.944	0.949	0.931	1.035	NA	NA	NA	0.814	0.896	0.805	0.813	0.892	0.865	0.827	0.857	0.823	0.817	0.823	0.852
679	237.9	253.5	335.107	337.113	101.048	136546	1	1	Tier 2	1-Aminocyclopropane-1-carboxylic acid	AN00171002	HMDB0036458	C01234	535	1.93	6.8				NA	NA	NA	NA	NA	NA	NA	NA	NA	NA	NA	NA	NA	NA	NA	0.92	0.968	0.985	0.95	0.945	0.943	0.952	0.941	0.959	0.952	0.929	0.97	0.925	0.983	0.956
680	238.1	242.9	319.111	321.118	85.0529	152539	1	1	Tier 3 zero-reaction								1	16	304	NA	NA	NA	NA	NA	NA	NA	NA	NA	NA	NA	NA	NA	NA	NA	1.008	0.977	0.993	0.983	0.933	1.012	0.985	0.964	0.95	0.953	0.975	0.97	0.957	0.955	0.967
681	238.2	253.35	494.196	496.203	260.138	38245.8	1	1	Tier 1	Leucyl-Glutamic acid	AN02110004	HMDB0028928		5259589	0.84	2				0.972	1.107	0.911	1.044	0.916	0.993	0.977	1.281	0.958	1.049	1.056	0.902	0.974	0.958	1.013	NA	NA	NA	NA	NA	NA	NA	NA	NA	NA	NA	NA	NA	NA	NA
682	238.3	242.6	424.097	426.106	190.039	7298	1	1	Tier 3 only two-reaction								0	0	101	NA	NA	NA	NA	NA	NA	NA	NA	NA	NA	NA	NA	NA	NA	NA	NA	NA	NA	NA	NA	NA	NA	NA	NA	NA	NA	NA	NA	NA	NA
683	238.4	249.75	452.183	454.191	218.125	20335.2	1	1	Tier 1	seryl-Leucine	AN01548003	HMDB0029043, HMDB0094712, HMDB29043, HMDB94712		13919048	6.33	4				0.884	0.96	0.909	0.978	0.913	0.917	0.911	0.949	0.962	0.934	0.973	0.956	0.954	0.94	0.948	1.073	0.978	1.36	1.085	1.1	1.075	1.183	1.11	1.154	1.175	1.151	1.162	1.209	1.077	1.054
684	238.6	255.95	379.132	381.139	145.074	254457	1	1	Tier 2	2-Amino-5-oxohexanoic acid	AN00561006		C05825	440805	4.9	11				0.803	1.077	1.079	0.61	1.331	0.936	0.93	0.956	0.98	NA	NA	NA	1.045	NA	1.144	1.138	1.058	1.12	1.098	1.177	1.139	1.117	1.148	1.123	1.147	1.141	1.149	1.08	1.098	1.134
685	238.6	243	528.18	530.186	294.121	21236.5	1	1	Tier 2	gamma-Glutamyl-Phenylalanine	AN02608000	HMDB0029562, HMDB00594, HMDB29562		111299	2.31	0.4				1.043	0.972	0.842	1.032	0.948	0.967	0.914	0.933	0.89	0.933	0.932	0.858	0.954	0.925	0.932	NA	NA	NA	NA	NA	NA	NA	NA	NA	NA	NA	NA	NA	NA	NA
686	238.8	253.3	505.176	507.182	271.117	23247	1	1	Tier 3 one-reaction								0	12	397	NA	NA	NA	NA	NA	NA	NA	NA	NA	NA	NA	NA	NA	NA	NA	0.802	0.837	0.862	0.867	0.937	0.896	0.878	0.904	0.888	0.862	0.852	0.872	0.869	0.905	0.89
687	238.8	248.05	466.2	468.207	232.142	18002.2	1	1	Tier 1	Isoleucyl-Threonine	AN01735001	HMDB0028917		18218220	0.59	1.1				NA	1.052	NA	1.028	1.002	1.044	1.072	1.179	1.221	1.12	1.003	1.052	1.11	0.97	0.896	1.11	1.201	1.194	1.21	1.176	1.248	1.24	1.165	1.247	1.221	1.199	1.214	1.109	1.202	1.141
688	238.9	243.3	440.132	442.137	206.073	27046	1	1	Tier 1	Glycyl-Methionine	AN01376000	HMDB0028847		96757	3.12	5.5				NA	NA	NA	NA	NA	NA	NA	NA	NA	NA	NA	NA	NA	NA	NA	NA	NA	NA	NA	NA	NA	NA	NA	NA	NA	NA	NA	NA	NA	NA
689	239	243.75	388.137	390.144	308.156	11276	2	2	Tier 3 one-reaction								0	5	123	NA	NA	NA	NA	NA	NA	NA	NA	NA	NA	NA	NA	NA	NA	NA	1.036	0.937	1.036	1.051	1.085	1.107	1.667	1.148	1.011	1.454	1.347	2.771	2.925	2.848	1
690	239	243.6	329.063	331.07	95.0044	26797.7	1	1	Tier 3 only two-reaction								0	0	97	0.452	0.498	0.439	0.343	0.455	0.389	0.367	0.406	0.444	0.45	0.413	0.499	0.464	0.512	0.418	NA	NA	NA	NA	NA	NA	NA	NA	NA	NA	NA	NA	NA	NA	NA
691	239.2	249.7	633.21	635.217	399.152	11247	1	1	Tier 3 one-reaction								0	8	250	NA	NA	NA	NA	NA	NA	NA	NA	NA	NA	NA	NA	NA	NA	NA	1.279	1.286	1.336	1.195	1.36	1.312	1.211	1.298	1.35	1.332	1.311	1.347	1.226	1.258	1.394
692	239.3	244.15	391.098	393.104	157.039	8095.5	1	1	Tier 2	2-Aminomuconic acid	AN00707000	HMDB0001241	C02220	5280499	7.51	28.5				0.684	0.677	NA	0.77	0.693	0.772	0.628	0.663	0.719	0.73	0.628	0.76	0.808	0.808	0.821	NA	NA	NA	NA	NA	NA	NA	NA	NA	NA	NA	NA	NA	NA	NA
693	239.6	244.2	409.107	411.114	175.049	114239	1	1	Tier 2	7-Cyano-7-carbaguanine	AN00954000		C15996	446357	1.05	31.6				0.556	0.571	0.573	0.566	0.59	0.576	0.575	0.573	0.594	0.611	0.6	0.581	0.555	0.593	0.593	NA	NA	NA	NA	NA	NA	NA	NA	NA	NA	NA	NA	NA	NA	NA
694	239.9	244.85	431.139	433.146	197.081	54515	1	1	Tier 3 one-reaction								0	28	390	0.995	0.972	1.008	1.021	1.027	0.885	0.966	0.854	1.073	1.169	1.055	0.993	0.927	0.979	1.006	NA	NA	NA	NA	NA	NA	NA	NA	NA	NA	NA	NA	NA	NA	NA
695	240.3	244.85	337.121	339.129	103.063	1169767	1	1	Tier 1	2-Aminobutyric acid/2-Aminoisobutyric acid	AN00189000	HMDB0245013	C02356	6657	1.28	6.9				0.982	0.949	0.989	1.014	0.953	0.972	1.009	0.991	0.975	0.957	0.953	0.93	1.003	0.992	0.985	NA	NA	NA	NA	NA	NA	NA	NA	NA	NA	NA	NA	NA	NA	NA
696	240.3	244.45	514.166	516.171	280.108	20428	1	1	Tier 1	Phenylalanyl-Aspartic acid	AN02406001	HMDB0028991		6992643	4.38	5.1				0.97	NA	0.317	0.983	1.048	0.95	0.93	0.974	0.984	0.982	0.964	0.973	0.977	0.956	0.997	NA	NA	NA	NA	NA	NA	NA	NA	NA	NA	NA	NA	NA	NA	NA
697	240.5	245.25	599.226	601.234	365.168	26226.2	1	1	Tier 2	Isomer 1 of Isopentenyladenine-9-N-Glucoside	AN03572000			25200472	3.05	8.5				NA	NA	NA	NA	NA	NA	NA	NA	NA	NA	NA	NA	NA	NA	NA	1.138	1.102	1.097	1.107	1.116	1.072	1.098	1.078	1.102	1.082	1.073	1.098	1.083	1.135	1.249
698	240.8	244.9	354.08	356.087	120.022	15000.5	1	1	Tier 3 one-reaction								0	10	194	1.106	1.015	1.108	1.02	1.176	1.008	0.973	1.041	1.023	0.962	0.992	0.966	0.864	1.067	1.054	NA	NA	NA	NA	NA	NA	NA	NA	NA	NA	NA	NA	NA	NA	NA
699	240.9	248.25	438.167	440.174	204.108	10299	1	1	Tier 2	N6-Acetyl-N6-hydroxy-L-lysine	AN01349000		C03955	128888	7.74	50.5				NA	NA	NA	1.089	1.047	1.106	0.974	1.023	1.204	1.161	1.229	1.224	1.199	1.4	1.092	1.121	1.233	1.14	1.233	1.155	1.226	1.288	1.303	1.153	NA	NA	NA	NA	NA	1.22
700	241.1	231.45	515.146	517.151	281.088	7139	1	1	Tier 2	4-Hydroxyphenylacetylglutamic acid	AN02415000	HMDB0006061	C05595	440731	9.32	27.3				NA	NA	NA	NA	NA	NA	NA	NA	NA	NA	NA	NA	NA	NA	NA	2.118	2.203	2.48	NA	1.211	2.977	2.196	NA	2.248	NA	1.576	NA	NA	1.406	2.9
701	241.3	246	351.138	353.144	117.079	124597	1	1	Tier 1	5-Aminopentanoic acid	AN00277004	HMDB0003355	C00431	138	0.86	1.2				1.09	0.988	1.059	1.119	1.056	0.999	1.093	1.04	1.003	1.005	1.036	1.082	1.05	1.032	1.025	NA	NA	NA	NA	NA	NA	NA	NA	NA	NA	NA	NA	NA	NA	NA
702	241.3	247.45	420.159	422.167	186.101	687345	1	1	Tier 1	Prolyl-Alanine	AN01106001	HMDB0029010		418041	1.23	1.2				0.973	1	0.926	0.945	1.01	0.92	0.906	0.987	0.893	0.986	0.971	0.935	0.952	0.98	0.946	NA	NA	NA	NA	NA	NA	NA	NA	NA	NA	NA	NA	NA	NA	NA
703	241.3	245.7	494.195	496.203	260.137	103470	1	1	Tier 1	Glutamyl-Isoleucine	AN02110005	HMDB0028822		9813855	1.2	1.1				NA	NA	NA	NA	NA	NA	NA	NA	NA	NA	NA	NA	NA	NA	NA	NA	NA	NA	NA	NA	NA	NA	NA	NA	NA	NA	NA	NA	NA	NA
704	241.3	245.5	495.199	497.205	261.141	45748	1	1	Tier 1	Seryl-Arginine	AN02122001	HMDB0029033		25216635	3.46	2.5				1.142	1.136	1.054	1.173	1.115	1.099	1.095	1.105	1.113	1.123	1.009	1.107	1.12	1.074	1.118	NA	NA	NA	NA	NA	NA	NA	NA	NA	NA	NA	NA	NA	NA	NA
705	241.3	245.65	622.207	624.213	388.148	12044.7	1	1	Tier 3 one-reaction								0	11	312	NA	NA	NA	NA	NA	NA	NA	NA	NA	NA	NA	NA	NA	NA	NA	0.839	0.997	0.936	0.955	0.946	1.004	1.001	0.97	0.987	0.921	0.861	0.835	0.931	0.869	0.966
706	241.8	245.85	443.15	445.157	209.092	39248.8	1	1	Tier 3 one-reaction								0	12	462	NA	NA	NA	NA	NA	NA	NA	NA	NA	NA	NA	NA	NA	NA	NA	0.866	0.904	0.831	0.877	0.805	0.841	0.865	0.817	0.856	0.812	0.82	0.845	0.802	0.734	0.839
707	242	243.65	495.172	497.179	261.113	11722	1	1	Tier 1	Tryptophyl-Glycine	AN02119001	HMDB0029083		263471	4.12	3.1				NA	NA	0.962	0.922	1.1	1.061	1.002	1.166	0.984	1.211	1.192	1.281	0.96	1.154	1.176	NA	NA	NA	NA	NA	NA	NA	NA	NA	NA	NA	NA	NA	NA	NA
708	242	255.175	396.112	398.119	162.053	199018	1	1	Tier 3 zero-reaction								5	81	735	1.023	0.994	0.998	1.035	1.002	0.999	1.03	1.037	0.986	0.999	0.992	0.997	1.016	0.985	1.013	NA	NA	NA	NA	NA	NA	NA	NA	NA	NA	NA	NA	NA	NA	NA
709	242.3	246.5	309.127	311.133	75.0689	67499	1	1	Tier 2	(R)-1-Aminopropan-2-ol	AN00077000		C03194	439938	0.18	6.1				1.032	1.047	1.072	1.115	1.032	1.093	1.062	0.99	1.065	0.993	0.971	1.043	1.03	1.021	1.011	1.102	1.067	1.12	1.064	1.021	1.038	1.039	1.021	1.05	1	1.007	1.044	1.052	1.067	1.025
710	242.3	246.8	365.081	367.088	131.022	15469	1	1	Tier 3 zero-reaction								1	10	262	0.914	0.929	0.95	0.899	0.977	0.966	0.928	0.96	0.919	1.013	0.961	1.024	0.982	0.951	1.022	NA	NA	NA	NA	NA	NA	NA	NA	NA	NA	NA	NA	NA	NA	NA
711	242.4	247.05	481.128	483.135	247.07	47207.6	1	1	Tier 3 one-reaction								0	13	372	0.948	0.93	1.071	1.075	1.089	1.081	1.111	1.082	1.027	1.084	1.075	0.994	1.09	1.103	1.059	NA	NA	NA	NA	NA	NA	NA	NA	NA	NA	NA	NA	NA	NA	NA
712	242.7	247.2	502.173	504.183	268.115	4613	1	1	Tier 2	Hydroxyprolyl-Histidine	AN02226000	HMDB0028865		76895453	7.36	46.5				NA	NA	NA	NA	NA	NA	NA	NA	NA	NA	NA	NA	NA	NA	NA	NA	NA	NA	1.242	1.24	1.369	1.183	1.294	1.165	1.158	1.162	1.22	NA	NA	1.372
713	243	247.65	408.192	410.202	174.134	31566.3	1	1	Tier 2	Ne,Ne dimethyllysine	AN00948000	HMDB0013287	C05545	4478779	6.75	36.2				NA	NA	NA	NA	NA	NA	NA	NA	NA	NA	NA	NA	NA	NA	NA	1.014	1.467	1.037	1.121	1.04	1.024	1.02	1.18	1.037	1.237	1.245	1.327	1.196	1.246	1.109
714	243.1	247.3	372.11	374.119	138.052	16126	1	1	Tier 3 one-reaction								0	13	363	NA	NA	NA	NA	NA	NA	NA	NA	NA	NA	NA	NA	NA	NA	NA	1.176	1.176	1.167	1.144	1.113	1.158	1.162	1.095	1.188	1.279	1.293	1.092	1.218	1.396	1.016
715	243.2	246.3	317.132	319.139	83.0735	16639.5	1	1	Tier 3 one-reaction								0	2	188	0.666	0.765	0.857	0.956	0.974	0.952	0.996	1.027	1.001	0.974	0.998	0.994	0.994	1.037	1.03	NA	NA	NA	NA	NA	NA	NA	NA	NA	NA	NA	NA	NA	NA	NA
716	243.3	247.8	452.149	454.156	218.091	54701.9	1	1	Tier 3 zero-reaction								2	15	423	NA	NA	NA	NA	NA	NA	NA	NA	NA	NA	NA	NA	NA	NA	NA	0.8	0.788	0.824	0.799	0.823	0.811	0.79	0.78	0.798	0.79	0.788	0.771	0.791	0.855	0.826
717	243.3	247.7	420.123	422.13	186.065	63131.8	1	1	Tier 3 one-reaction								0	16	345	NA	NA	NA	NA	NA	NA	NA	NA	NA	NA	NA	NA	NA	NA	NA	1.062	0.991	1.052	1.006	1.052	1.045	0.992	1.047	1.013	1.025	1.035	0.984	0.991	0.964	1.055
718	243.5	248.25	391.144	393.15	157.086	306567	1	1	Tier 3 one-reaction								0	12	214	1.061	1.014	0.998	1.069	0.995	1.043	0.976	0.985	0.971	1	0.997	1.006	1.003	0.974	0.98	0.972	0.946	0.923	0.931	0.954	0.93	0.979	0.961	0.934	0.94	0.953	0.968	0.968	0.947	0.951
719	243.7	248.3	426.122	428.129	192.064	23263.3	1	1	Tier 3 zero-reaction								1	38	662	NA	NA	NA	NA	NA	NA	NA	NA	NA	NA	NA	NA	NA	NA	NA	0.812	0.83	0.788	0.853	0.876	0.785	0.854	0.825	0.892	0.877	0.859	0.858	0.917	0.898	0.831
720	244.1	248.6	605.18	607.187	371.122	4399	1	1	Tier 3 one-reaction								0	10	341	NA	NA	NA	NA	NA	NA	NA	NA	NA	NA	NA	NA	NA	NA	NA	NA	NA	NA	NA	NA	NA	NA	NA	NA	NA	NA	NA	NA	NA	NA
721	244.1	248.75	572.179	574.186	338.12	16214.3	1	1	Tier 3 one-reaction								0	10	410	NA	NA	NA	NA	NA	NA	NA	NA	NA	NA	NA	NA	NA	NA	NA	1.075	1.161	1.137	1.102	1.093	1.097	1.123	1.072	1.135	1.132	1.145	1.1	1.114	1.11	1.15
722	244.2	248.65	349.625	351.632	231.134	10825.5	2	2	Tier 1	Glycyl-Arginine	AN01721001	HMDB0028835		333414	2.62	4.4				0.955	0.496	NA	0.965	0.914	0.957	0.982	0.948	1.001	0.997	0.89	0.936	1.025	0.958	0.88	NA	NA	NA	NA	NA	NA	NA	NA	NA	NA	NA	NA	NA	NA	NA
723	244.7	249.2	408.159	410.166	174.1	194388	1	1	Tier 1	Glycyl-Valine	AN00943002	HMDB0028854		2724807	0.74	1.4				NA	NA	NA	NA	NA	NA	NA	NA	NA	NA	NA	NA	NA	NA	NA	NA	NA	NA	NA	NA	NA	NA	NA	NA	NA	NA	NA	NA	NA	NA
724	245	249.5	501.088	503.094	267.03	16241.1	1	1	Tier 3 one-reaction								0	2	42	NA	NA	NA	NA	NA	NA	NA	NA	NA	NA	NA	NA	NA	NA	NA	NA	NA	NA	NA	NA	NA	NA	NA	NA	NA	NA	NA	NA	NA	NA
725	245.2	249.7	499.082	501.088	265.023	21660.4	1	1	Tier 3 one-reaction								0	9	212	NA	NA	NA	NA	NA	NA	NA	NA	NA	NA	NA	NA	NA	NA	NA	NA	NA	NA	NA	NA	NA	NA	NA	NA	NA	NA	NA	NA	NA	NA
726	245.2	249.9	376.097	378.103	142.038	90509.5	1	1	Tier 1	5-Hydroxymethyluracil	AN00526000	HMDB0000469	C03088	78168	1.33	7.3				0.731	0.844	0.771	0.735	0.763	0.772	0.714	0.723	0.703	0.698	0.643	0.684	0.657	0.64	0.664	NA	NA	NA	NA	NA	NA	NA	NA	NA	NA	NA	NA	NA	NA	NA
727	245.4	249.9	300.085	302.092	132.054	9626.14	2	2	Tier 3 zero-reaction								4	12	257	NA	NA	NA	NA	NA	NA	NA	NA	NA	NA	NA	NA	NA	NA	NA	0.775	0.82	0.901	0.849	0.81	0.817	0.811	0.806	0.908	0.826	0.842	0.872	0.773	0.838	0.936
728	245.4	257.75	480.18	482.188	246.122	9129.5	1	1	Tier 1	Aspartyl-Isoleucine	AN01906003	HMDB0028756		21845165	2.13	2.7				NA	NA	NA	1.114	1.072	NA	1.097	0.966	0.968	0.997	1.129	1.174	1.025	1.157	1.289	NA	NA	NA	NA	NA	NA	NA	NA	NA	NA	NA	NA	NA	NA	NA
729	245.5	250.1	338.626	340.633	104.568	18024	1	1	Unidentified											NA	NA	NA	NA	NA	NA	NA	NA	NA	NA	NA	NA	NA	NA	NA	NA	NA	NA	NA	NA	NA	NA	NA	NA	NA	NA	NA	NA	NA	NA
730	245.7	249.45	511.21	513.217	277.152	16407	1	1	Tier 3 one-reaction								0	14	319	NA	NA	NA	NA	NA	NA	NA	NA	NA	NA	NA	NA	NA	NA	NA	1.158	1.205	1.284	1.145	1.288	1.396	1.416	1.35	1.247	1.532	1.518	1.153	1.074	1.139	1.169
731	245.7	249.8	466.165	468.171	232.106	55396.6	1	1	Tier 2	Isomer 1 of Aspartyl-Valine	AN01730001	HMDB0028766		4991131	0.15	44.5				NA	NA	NA	NA	NA	NA	NA	NA	NA	NA	NA	NA	NA	NA	NA	1.199	1.116	1.227	1.263	1.2	1.298	1.209	1.216	1.211	1.253	1.253	1.206	1.234	1.199	1.298
732	245.7	250.1	534.143	536.15	300.085	9405.93	1	1	Tier 3 one-reaction								0	19	368	NA	NA	NA	NA	NA	NA	NA	NA	NA	NA	NA	NA	NA	NA	NA	0.9	1.155	1.053	1.116	1.018	0.884	1.012	0.99	0.906	0.883	1.052	0.97	0.986	1.02	0.965
733	245.8	248.25	452.183	454.191	218.125	18055.2	1	1	Tier 1	Seryl-Isoleucine	AN01548002	HMDB0029042		71429009	7.37	0.9				NA	NA	NA	NA	NA	NA	NA	NA	NA	NA	NA	NA	NA	NA	NA	0.922	0.993	1.067	1.114	0.991	1.018	1.071	0.975	1.123	1.053	1.119	1.082	1.063	1.044	0.96
734	245.9	250.6	386.128	388.135	152.07	55432.5	1	1	Tier 3 one-reaction								0	5	191	NA	NA	NA	NA	NA	NA	NA	NA	NA	NA	NA	NA	NA	NA	NA	0.794	0.768	0.825	0.821	0.805	0.788	0.802	0.813	0.867	0.839	0.774	0.835	0.755	0.749	0.811
735	246	249	528.154	530.16	294.096	33068.8	1	1	Tier 3 one-reaction								0	32	516	NA	NA	NA	NA	NA	NA	NA	NA	NA	NA	NA	NA	NA	NA	NA	0.911	0.933	0.908	0.891	0.926	0.889	0.91	0.92	0.939	0.935	0.923	0.927	0.975	0.93	0.942
736	246.2	250.7	372.092	374.098	138.034	11371.3	1	1	Tier 3 one-reaction								0	1	6	NA	NA	NA	NA	NA	NA	NA	NA	NA	NA	NA	NA	NA	NA	NA	NA	NA	NA	NA	NA	NA	NA	NA	NA	NA	NA	NA	NA	NA	NA
737	246.6	251.05	437.164	439.171	203.106	41160.5	1	1	Tier 1	Tryptophanamide	AN01336000	HMDB0013318	C00977	89366	0.32	0.2				NA	NA	NA	NA	NA	NA	NA	NA	NA	NA	NA	NA	NA	NA	NA	0.903	0.996	1.059	0.954	1.042	0.967	0.986	1.008	0.987	1.206	0.965	1.035	NA	NA	0.991
738	246.7	251.15	444.168	446.177	210.11	170939	1	1	Tier 3 one-reaction								0	11	233	NA	NA	NA	NA	NA	NA	NA	NA	NA	NA	NA	NA	NA	NA	NA	1.17	1.271	1.534	1.273	1.254	1.399	1.399	1.645	1.394	1.981	1.578	1.562	1.611	1.633	1.274
739	246.8	250.7	338.125	340.132	208.133	47745.9	2	2	Tier 3 one-reaction								0	1	109	NA	NA	NA	NA	NA	NA	NA	NA	NA	NA	NA	NA	NA	NA	NA	1.321	1.447	1.258	1.307	1.367	1.294	1.251	1.294	1.293	1.333	1.333	1.308	1.251	1.266	1.298
740	247	251.6	369.11	371.118	135.052	10932	1	1	Tier 1	Adenine	AN00452000	HMDB0000034	C00147	190	6.82	9				NA	NA	NA	NA	NA	NA	NA	NA	NA	NA	NA	NA	NA	NA	NA	NA	NA	NA	NA	NA	NA	NA	NA	NA	NA	NA	NA	NA	NA	NA
741	247	251.6	399.122	401.13	165.064	3804	1	1	Tier 1	1-Methylguanine	AN00812002	HMDB0003282	C04152	70315	1.25	0.3				NA	NA	NA	NA	NA	NA	NA	NA	NA	NA	NA	NA	NA	NA	NA	NA	NA	NA	NA	NA	NA	NA	NA	NA	NA	NA	NA	NA	NA	NA
742	247	251.625	454.146	456.151	220.088	22689.4	1	1	Tier 1	Methionyl-Alanine	AN01586003	HMDB0028966		14878381	2.36	0.3				0.916	0.919	0.918	0.987	0.903	0.953	0.888	0.954	0.953	0.953	0.958	0.976	0.965	0.975	0.972	NA	NA	NA	NA	NA	NA	NA	NA	NA	NA	NA	NA	NA	NA	NA
743	247	251.55	528.18	530.187	294.122	48446.5	1	1	Tier 1	Phenylalanyl-Glutamic acid	AN02608002	HMDB0028994		151134	0.17	6.7				0.926	0.934	0.955	0.977	0.943	0.937	0.92	0.976	0.923	0.925	0.922	0.938	0.928	0.977	0.963	NA	NA	NA	NA	NA	NA	NA	NA	NA	NA	NA	NA	NA	NA	NA
744	247.3	253	292.101	294.107	58.0423	44050.5	1	1	Tier 3 zero-reaction								2	23	460	1.045	1.006	1.02	1.064	1.016	1.027	1.055	1.02	1.012	0.989	0.961	0.981	0.985	1.023	1.052	NA	NA	NA	NA	NA	NA	NA	NA	NA	NA	NA	NA	NA	NA	NA
745	247.4	253	495.206	497.212	261.148	14806.8	1	1	Tier 1	Arginyl-Serine	AN02122000	HMDB0028718		7021454	6.14	2.5				NA	NA	NA	NA	NA	NA	NA	NA	NA	NA	NA	NA	NA	NA	NA	1.204	1.091	1.039	1.121	1.09	1.059	1.052	1.005	1.07	1.057	1.053	1.05	1.104	1.05	1.027
746	247.4	252	363.348	365.356	129.29	15305	1	1	Unidentified											NA	NA	NA	NA	NA	NA	NA	NA	NA	NA	NA	NA	NA	NA	NA	NA	NA	NA	NA	NA	NA	NA	NA	NA	NA	NA	NA	NA	NA	NA
747	247.4	252.85	357.067	359.073	123.009	128417	1	1	Tier 3 one-reaction								0	2	58	NA	NA	NA	NA	NA	NA	NA	NA	NA	NA	NA	NA	NA	NA	NA	1.012	1.077	1.042	1.102	1.083	1.064	1.114	1.064	1.069	1.097	1.092	1.059	1.077	1.085	1.074
748	247.4	251.85	474.134	476.14	240.075	34402.9	1	1	Tier 3 one-reaction								0	32	457	1.062	1.048	1.078	1.134	1.05	1.189	1.081	1.077	1.114	1.067	1.051	1.073	1.078	1.057	1.166	NA	NA	NA	NA	NA	NA	NA	NA	NA	NA	NA	NA	NA	NA	NA
749	247.7	266.85	390.112	392.119	156.054	231444	1	1	Tier 3 zero-reaction								3	18	338	0.838	0.88	0.941	0.933	0.922	0.926	0.936	0.9	0.931	0.896	0.988	0.924	0.961	0.883	0.922	1.079	1.076	1.084	1.078	1.07	1.07	1.091	1.074	1.082	1.094	1.088	1.087	1.086	1.086	1.084
750	247.7	245.25	459.17	461.177	225.112	22400.9	1	1	Tier 3 one-reaction								0	28	294	1.061	1.03	0.966	1.044	1.091	0.991	0.996	1.013	0.992	1.007	1.012	0.991	0.953	0.964	0.986	NA	NA	NA	NA	NA	NA	NA	NA	NA	NA	NA	NA	NA	NA	NA
751	248.2	252.3	389.645	391.651	311.172	5878.5	2	2	Tier 1	Histidinyl-Arginine	AN02867001	HMDB0028879		7408563	2.01	4.3				1.209	1.196	1.064	1.021	0.882	0.949	NA	NA	NA	1.009	0.99	0.8	0.963	1.011	NA	NA	NA	NA	NA	NA	NA	NA	NA	NA	NA	NA	NA	NA	NA	NA
752	248.3	253.05	538.186	540.193	304.127	10857.7	1	1	Tier 3 one-reaction								0	11	326	NA	NA	NA	NA	NA	NA	NA	NA	NA	NA	NA	NA	NA	NA	NA	1.05	1.167	0.999	0.965	0.951	1.029	0.962	1.103	1.037	1.225	1.007	1.044	1.088	1.011	0.977
753	248.5	252.9	500.186	502.191	266.128	7540	1	1	Tier 1	Phenylalanyl-Threonine	AN02198001	HMDB0029005		18218233	3.06	1.1				0.982	0.943	0.867	0.975	0.947	0.908	1.032	0.987	1.031	0.898	1.035	0.936	0.899	0.88	0.893	NA	NA	NA	NA	NA	NA	NA	NA	NA	NA	NA	NA	NA	NA	NA
754	248.9	254.35	392.62	394.627	158.562	19737	1	1	Unidentified											NA	NA	NA	NA	NA	NA	NA	NA	NA	NA	NA	NA	NA	NA	NA	1.046	1.101	1.138	1.019	1.034	1.097	1.116	0.982	0.998	1.018	1.017	1.029	1.054	1.039	1.047
755	249.2	256.875	376.133	378.139	142.075	34309.3	1	1	Tier 2	Isomer 1 of Ectoine	AN00528000		C06231	126041	1.17	28.5				NA	1.322	1.13	1.22	1.382	1.051	1.298	1.314	1.25	1.07	1.374	1.256	1.126	1.22	1.31	1.165	1.223	1.135	1.26	1.251	1.184	1.258	1.212	1.279	1.24	1.209	1.243	1.283	1.331	1.177
756	249.3	264.6	466.201	468.208	232.142	23932.9	1	1	Tier 1	Leucyl-Threonine	AN01735002	HMDB0028939		18218222	0.96	1.7				1.049	1.056	1.036	1.026	0.962	0.994	1.03	1.005	1.05	0.98	0.953	0.94	0.966	0.984	0.984	NA	NA	NA	NA	NA	NA	NA	NA	NA	NA	NA	NA	NA	NA	NA
757	249.3	253.25	558.165	560.171	324.106	34150	1	1	Tier 3 one-reaction								0	31	509	NA	NA	NA	NA	NA	NA	NA	NA	NA	NA	NA	NA	NA	NA	NA	0.996	0.987	0.968	0.987	0.977	0.979	1.005	0.968	0.954	1.002	1.006	0.975	0.981	1.009	0.985
758	249.6	254.1	493.176	495.18	259.117	7176	1	1	Tier 2	Linatine	AN02089003	HMDB0038516	C05939	160920	0.86	57.3				NA	NA	NA	NA	NA	NA	NA	NA	NA	NA	NA	NA	NA	NA	NA	NA	NA	NA	NA	NA	NA	NA	NA	NA	NA	NA	NA	NA	NA	NA
759	249.6	254.45	433.662	435.669	199.604	14756.1	1	1	Unidentified											NA	NA	NA	NA	NA	NA	NA	NA	NA	NA	NA	NA	NA	NA	NA	0.877	1.043	0.886	1.068	0.975	1.076	1.016	1.056	1.037	0.948	0.962	0.914	0.882	0.927	1.021
760	249.7	253.85	370.176	372.183	136.118	12842	1	1	Unidentified											NA	NA	NA	NA	NA	NA	NA	NA	NA	NA	NA	NA	NA	NA	NA	1.071	1.061	1.129	1.109	1.184	1.219	1.13	1.097	1.181	1.135	1.187	1.113	1.102	1.113	1.127
761	249.9	254.45	294.115	296.123	60.057	109190	1	1	Tier 3 only two-reaction								0	0	1	NA	NA	NA	NA	NA	NA	NA	NA	NA	NA	NA	NA	NA	NA	NA	0.893	0.955	0.933	0.93	0.966	0.933	0.856	0.936	0.942	0.948	0.944	0.933	0.949	0.894	0.921
762	249.9	254.65	363.102	365.108	129.043	1.12198e+07	1	1	Tier 2	4-Oxoproline	AN00380006		C01877	107541	1.47	13.6				0.979	0.928	0.995	1.024	0.945	0.99	1.012	0.979	0.98	0.924	0.914	0.956	1.022	0.955	0.936	1.351	1.304	1.337	1.27	1.39	1.306	1.296	1.389	1.277	1.41	1.385	1.314	1.27	1.301	1.341
763	250.2	259	434.139	436.145	200.08	1.17214e+06	1	1	Tier 3 one-reaction								0	11	381	1.155	1.128	0.928	1.002	0.986	0.928	1.051	1.045	1.001	0.989	1.04	1.063	1.098	1.049	0.96	0.957	0.982	0.928	0.972	0.958	0.958	0.986	0.917	0.964	0.915	0.922	0.939	0.967	0.937	0.959
764	250.5	253.2	332.107	334.114	98.0483	136089	1	1	Tier 3 one-reaction								0	4	229	NA	NA	NA	NA	NA	NA	NA	NA	NA	NA	NA	NA	NA	NA	NA	0.954	0.95	0.961	0.947	0.946	0.972	0.97	0.995	0.985	1.005	0.968	0.95	0.968	0.958	0.988
765	250.9	255.525	383.107	385.113	149.049	74000.7	1	1	Tier 2	Isomer 1 of Methionine	AN00608000	HMDB0000696	C00073	6137	6.19	14.9				0.978	0.917	0.936	1.029	0.968	0.948	0.951	0.97	0.923	0.972	0.929	0.861	0.963	0.939	0.953	0.897	0.911	0.864	0.855	0.9	0.889	0.874	0.887	0.875	0.915	0.906	0.908	0.866	0.864	0.86
766	251	255.6	321.091	323.098	87.0322	423550	1	1	Tier 2	Isomer 1 of Aminoacrylic acid	AN00113000		C20253	46173136	0.22	22.1				0.986	0.954	0.975	0.994	0.993	1.009	0.996	0.997	0.993	0.98	0.965	0.94	0.986	0.98	0.987	NA	NA	NA	NA	NA	NA	NA	NA	NA	NA	NA	NA	NA	NA	NA
767	251	254.2	552.301	554.308	318.243	10077.6	1	1	Tier 3 one-reaction								0	5	75	NA	NA	NA	NA	NA	NA	NA	NA	NA	NA	NA	NA	NA	NA	NA	0.918	0.772	0.934	0.796	0.893	0.845	0.923	0.844	0.838	0.873	0.903	0.853	0.833	0.845	0.867
768	251.3	255.75	402.222	404.228	168.163	23678.5	1	1	Tier 3 only two-reaction								0	0	13	NA	NA	NA	NA	NA	NA	NA	NA	NA	NA	NA	NA	NA	NA	NA	0.896	1.066	0.929	0.905	0.934	0.931	0.913	0.935	0.93	0.897	0.888	0.86	0.911	0.909	0.895
769	251.5	256.25	375.103	377.109	141.045	6906.5	1	1	Tier 2	2-Aminomuconate semialdehyde	AN00514000	HMDB0001280	C03824	5280625	5.81	7.4				1.178	1.347	1.253	1.065	1.237	1.209	1.098	1.105	1.249	1.222	1.192	1.201	0.957	1.08	1.176	NA	NA	NA	NA	NA	NA	NA	NA	NA	NA	NA	NA	NA	NA	NA
770	251.5	256.2	376.086	378.093	142.028	18604.2	1	1	Tier 2	Isomer 1 of 2-Hydroxymuconate semialdehyde	BM00525004		C00682	5280366	2.3	27				0.948	0.916	0.962	0.968	1.032	0.953	1.003	1.013	0.95	0.941	0.97	1.016	0.956	0.933	0.988	NA	NA	NA	NA	NA	NA	NA	NA	NA	NA	NA	NA	NA	NA	NA
771	251.7	257.8	381.132	383.137	294.147	34770.5	2	2	Tier 3 one-reaction								0	3	108	1.099	1.026	1.109	1.159	1.022	1.089	1.063	1.046	1.069	1	1.009	1.033	1.062	1	1.062	NA	NA	NA	NA	NA	NA	NA	NA	NA	NA	NA	NA	NA	NA	NA
772	251.8	256.3	511.202	513.207	277.143	42914.9	1	1	Tier 2	Lysyl-Methionine	AN02364000	HMDB0028957		7016114	4.98	51.6				NA	NA	NA	NA	NA	NA	NA	NA	NA	NA	NA	NA	NA	NA	NA	0.995	0.832	0.926	0.851	0.97	0.863	0.843	0.872	0.839	0.886	0.904	0.883	0.857	0.881	0.92
773	251.8	256.275	306.134	308.142	72.0755	35131.4	1	1	Unidentified											0.96	1.053	1.037	1.038	0.905	1.017	0.986	0.99	1.054	1.067	0.975	1.007	0.995	1.029	1.038	1.126	1.134	1.132	1.103	1.095	1.06	1.055	1.024	1.096	1.124	1.149	1.11	1.093	1.134	1.06
774	252	256.75	448.154	450.161	214.096	42492.5	1	1	Tier 3 one-reaction								0	11	347	NA	NA	NA	NA	NA	NA	NA	NA	NA	NA	NA	NA	NA	NA	NA	1.086	1.022	1.187	1.144	1.022	0.966	0.988	1.075	1.031	1.087	1.01	1.045	0.994	0.988	1.033
775	252.2	256.7	351.101	353.108	117.043	46705.3	1	1	Tier 2	Isomer 2 of L-2-Amino-3-oxobutanoic acid	AN00273001	HMDB0006454	C03508	440033	0.02	62.8				NA	NA	NA	NA	NA	NA	NA	NA	NA	NA	NA	NA	NA	NA	NA	NA	NA	NA	NA	NA	NA	NA	NA	NA	NA	NA	NA	NA	NA	NA
776	252.2	256.9	474.185	476.192	240.127	116582	1	1	Tier 2	Balenine	AN01826002	HMDB0005769		10198648	9.95	53				NA	NA	NA	NA	NA	NA	NA	NA	NA	NA	NA	NA	NA	NA	NA	0.762	0.745	0.712	0.764	0.811	0.832	0.808	0.8	0.798	0.783	0.793	0.776	0.778	0.816	0.776
777	252.2	256.7	463.165	465.172	229.107	148618	1	1	Tier 3 one-reaction								0	7	310	NA	NA	NA	NA	NA	NA	NA	NA	NA	NA	NA	NA	NA	NA	NA	0.996	0.961	0.952	0.97	0.926	0.975	0.983	0.96	0.97	0.959	0.981	0.966	0.974	0.969	0.977
778	252.5	257.2	337.122	339.129	103.064	1.01644e+07	1	1	Tier 1	3-Aminoisobutyric acid	AN00189001	HMDB0003911	C05145	64956	0.08	5.1				0.944	0.902	0.957	0.967	0.928	0.939	0.948	0.943	0.93	0.925	0.922	0.905	0.962	0.944	0.93	NA	NA	NA	NA	NA	NA	NA	NA	NA	NA	NA	NA	NA	NA	NA
779	252.5	257	351.101	353.109	117.043	49728	1	1	Tier 2	L-Aspartate 4-semialdehyde	AN00273002	HMDB0012249	C00441	439235	0.31	73.8				NA	NA	NA	NA	NA	NA	NA	NA	NA	NA	NA	NA	NA	NA	NA	NA	NA	NA	NA	NA	NA	NA	NA	NA	NA	NA	NA	NA	NA	NA
780	252.5	257	480.18	482.187	246.121	10847	1	1	Tier 1	Aspartyl-Leucine	AN01906004	HMDB0028757		332962	1.07	1				NA	NA	NA	NA	NA	NA	NA	NA	NA	NA	NA	NA	NA	NA	NA	NA	NA	NA	NA	NA	NA	NA	NA	NA	NA	NA	NA	NA	NA	NA
781	253	257.5	408.159	410.166	174.101	22159.5	1	1	Tier 1	Gly-Norvaline	AN00943007	HMDB0094702		86841	0.72	0.8				NA	NA	NA	NA	NA	NA	NA	NA	NA	NA	NA	NA	NA	NA	NA	NA	NA	NA	NA	NA	NA	NA	NA	NA	NA	NA	NA	NA	NA	NA
782	253.2	258.1	429.098	431.105	195.039	10167.2	1	1	Tier 3 one-reaction								0	9	217	NA	NA	NA	NA	NA	NA	NA	NA	NA	NA	NA	NA	NA	NA	NA	1.745	1.462	1.171	1.197	1.232	1.111	1.298	1.482	1.379	5.96	6.543	4.335	5.204	5.089	1.303
783	253.2	255.5	655.217	657.224	421.159	53246.2	1	1	Tier 3 one-reaction								0	6	299	NA	NA	NA	NA	NA	NA	NA	NA	NA	NA	NA	NA	NA	NA	NA	0.777	0.806	0.753	0.756	0.764	0.768	0.763	0.748	0.737	0.754	0.751	0.726	0.711	0.77	0.747
784	253.2	257.75	388.121	390.128	308.125	13196.8	2	2	Tier 3 one-reaction								0	7	277	NA	NA	NA	NA	NA	NA	NA	NA	NA	NA	NA	NA	NA	NA	NA	0.839	0.884	0.795	0.805	0.865	0.802	0.771	0.798	0.826	0.769	0.72	0.84	0.794	0.827	0.83
785	253.5	275.9	470.139	472.145	236.081	7608	1	1	Tier 2	N-formylkynurenine	AN01778000	HMDB0001200	C02700	910	5.96	25.4				NA	NA	NA	NA	NA	NA	NA	NA	NA	NA	NA	NA	NA	NA	NA	1.884	NA	NA	2.827	NA	3.955	1.824	NA	4.283	4.177	3.478	3.356	4.34	NA	NA
786	253.9	258.425	370.097	372.104	136.039	3.97822e+06	1	1	Tier 1	Hypoxanthine	AN00459000	HMDB0000157	C00262	790	1.85	0.3				1	0.975	0.989	1.004	1.002	0.989	0.993	0.997	0.974	0.968	0.962	0.986	0.986	0.985	0.955	0.954	0.923	0.942	0.916	0.956	0.956	0.923	0.955	0.919	0.965	0.957	0.949	0.92	0.925	0.94
787	254.1	258.725	392.08	394.087	158.021	66555	1	1	Tier 2	3-Hydroxy-cis,cis-muconic acid	BM00711001		C03676	54675763	0.36	4.9				0.99	0.903	0.998	1.007	0.937	0.953	0.953	0.966	0.968	0.949	0.918	0.951	0.978	0.93	0.97	0.945	0.99	0.946	0.974	0.958	0.957	0.985	0.954	0.931	0.941	0.924	0.919	0.933	0.955	0.968
788	254.2	258.6	605.155	607.161	371.096	5619.33	1	1	Tier 3 one-reaction								0	9	258	NA	NA	NA	NA	NA	NA	NA	NA	NA	NA	NA	NA	NA	NA	NA	1.947	1.379	1.503	1.698	1.68	1.588	1.566	1.65	1.595	1.564	1.697	1.552	1.682	1.54	1.664
789	254.3	274.05	323.106	325.112	89.0475	829597	1	1	Tier 1	N-Methyl-Glycine	AN00124004	HMDB0000271	C00213	1088	0.46	1.9				NA	NA	NA	NA	NA	NA	NA	NA	NA	NA	NA	NA	NA	NA	NA	1.053	1.164	1.061	1.153	1.097	1.087	1.185	1.121	1.16	1.138	1.112	1.112	1.211	1.235	1.125
790	254.4	258.6	461.222	463.229	227.164	16777.2	1	1	Tier 3 one-reaction								0	1	40	NA	NA	NA	NA	NA	NA	NA	NA	NA	NA	NA	NA	NA	NA	NA	0.881	0.884	0.896	0.897	0.953	0.941	0.869	0.94	0.897	0.955	0.887	0.901	0.898	0.908	0.906
791	254.5	258.9	474.184	476.191	240.125	26246	1	1	Tier 2	beta-Alanyl-N(pi)-methyl-L-histidine	AN01826001	HMDB0000194	C01262	112072	8.72	62.9				NA	NA	NA	NA	NA	NA	NA	NA	NA	NA	NA	NA	NA	NA	NA	NA	NA	NA	NA	NA	NA	NA	NA	NA	NA	NA	NA	NA	NA	NA
792	254.5	260.7	295.09	297.097	122.064	26428.4	2	2	Tier 3 only two-reaction								0	0	9	NA	NA	NA	NA	NA	NA	NA	NA	NA	NA	NA	NA	NA	NA	NA	0.64	0.676	0.7	0.713	0.662	0.71	0.708	0.747	0.695	0.767	0.788	0.79	0.78	0.75	0.752
793	254.6	258.95	600.202	602.209	366.143	13143.5	1	1	Tier 2	N-Methylserotonin O-glucuronide	PR03583000				2.1	6.9				0.938	1.015	0.927	1.274	1.077	1.094	0.971	0.998	0.988	1.117	1.074	1.025	1.075	0.996	1.13	NA	NA	NA	NA	NA	NA	NA	NA	NA	NA	NA	NA	NA	NA	NA
794	255.1	264.1	555.198	557.207	321.14	22898.2	1	1	Tier 3 one-reaction								0	12	268	NA	NA	NA	NA	NA	NA	NA	NA	NA	NA	NA	NA	NA	NA	NA	1.095	1.078	1.202	1.136	1.091	1.085	1.088	1.064	1.093	1.104	1.117	1.081	1.049	1.049	1.114
795	255.2	270.7	395.128	397.134	161.069	1.12748e+07	1	1	Tier 2	O-Acetyl-L-homoserine	AN00754002		C01077	439389	1.89	43.4				1.01	1.107	0.887	1.02	1.104	0.936	0.938	1.012	1.04	1.003	1.041	0.991	0.988	1.074	1.051	0.962	0.929	0.965	0.942	0.929	0.965	0.936	0.966	0.955	0.975	0.966	0.945	0.933	0.936	0.917
796	255.8	260.2	446.174	448.182	212.116	20294.3	1	1	Tier 1	prolyl-proline	AN01464000	HMDB0011180		11622593	1.03	0.9				1.04	1.33	1.078	1.116	1.08	1.119	1.062	1.068	1.032	1.104	1.061	1.071	1.058	1.067	1.063	NA	NA	NA	NA	NA	NA	NA	NA	NA	NA	NA	NA	NA	NA	NA
797	255.9	260.3	379.132	381.139	145.074	337011	1	1	Tier 2	(S)-5-Amino-3-oxohexanoic acid	AN00561008	HMDB0012131	C03656	440077	0.1	7.2				NA	NA	NA	NA	NA	NA	NA	NA	NA	NA	NA	NA	NA	NA	NA	NA	NA	NA	NA	NA	NA	NA	NA	NA	NA	NA	NA	NA	NA	NA
798	255.9	260.3	547.175	549.181	313.117	4769	1	1	Tier 2	Tyramine O-glucuronide	AN02887000	HMDB0010328	C03033	193088	2.01	15.3				NA	NA	NA	NA	NA	NA	NA	NA	NA	NA	NA	NA	NA	NA	NA	NA	NA	NA	NA	NA	NA	NA	NA	NA	NA	NA	NA	NA	NA	NA
799	256	260.85	520.128	522.134	286.069	20881.2	1	1	Tier 2	Diphenol glucuronide	AN02485001	HMDB0059998		124202060	0.15	25.2				1.104	0.983	0.929	0.999	1.042	0.864	0.888	0.91	0.91	0.999	0.947	0.959	1.043	0.957	1.021	NA	NA	NA	NA	NA	NA	NA	NA	NA	NA	NA	NA	NA	NA	NA
800	256.6	260.65	470.112	472.119	236.054	28087	1	1	Tier 3 one-reaction								0	21	430	NA	NA	NA	NA	NA	NA	NA	NA	NA	NA	NA	NA	NA	NA	NA	0.569	0.55	0.577	0.541	0.559	0.557	0.552	0.575	0.534	0.561	0.543	0.515	0.524	0.541	0.559
801	256.6	261	589.175	593.186	122.065	13283	1	2	Unidentified											NA	NA	NA	NA	NA	NA	NA	NA	NA	NA	NA	NA	NA	NA	NA	NA	NA	NA	NA	NA	NA	NA	NA	NA	NA	NA	NA	NA	NA	NA
802	256.8	261.15	404.128	406.135	170.07	51484.3	1	1	Tier 3 one-reaction								0	17	327	NA	NA	NA	NA	NA	NA	NA	NA	NA	NA	NA	NA	NA	NA	NA	1.014	1.035	0.963	0.958	0.972	0.963	0.962	0.99	0.98	0.993	1.003	0.953	0.918	0.872	0.936
803	257	261.5	517.211	519.219	283.153	11281.8	1	1	Tier 3 one-reaction								0	5	155	NA	NA	NA	NA	NA	NA	NA	NA	NA	NA	NA	NA	NA	NA	NA	1.27	1.674	1.233	1.248	1.485	1.345	1.169	1.178	1.366	1.287	1.496	1.54	1.977	1.607	1.401
804	257	261.35	478.165	480.172	244.107	25569	1	1	Tier 2	Hydroxyprolyl-Hydroxyproline	AN01874001	HMDB0028864		61159526	1.57	27.5				NA	NA	NA	NA	NA	NA	NA	NA	NA	NA	NA	NA	NA	NA	NA	1.164	1.021	1.169	1.06	0.981	1.092	1.111	1.012	1.004	0.991	1.015	1.068	1.054	1.068	1.01
805	257.1	261.5	450.206	452.213	216.148	12976.3	1	1	Tier 2	Isomer 1 of Valyl-Valine	AN01522000	HMDB0029140		107475	1.1	39.4				NA	NA	NA	NA	NA	NA	NA	NA	NA	NA	NA	NA	NA	NA	NA	1.124	1.469	1.383	1.52	1.322	1.374	1.32	1.337	1.438	1.468	1.539	1.387	1.366	1.329	1.335
806	257.7	278.325	396.112	398.118	162.054	151365	1	1	Tier 3 zero-reaction								5	81	735	NA	NA	NA	NA	NA	NA	NA	NA	NA	NA	NA	NA	NA	NA	NA	0.741	0.79	0.88	0.86	0.888	0.871	0.828	0.881	0.872	NA	0.466	NA	NA	NA	0.836
807	257.7	270.5	317.133	319.14	83.0751	20437.3	1	1	Tier 3 only two-reaction								0	0	3	NA	NA	NA	NA	NA	NA	NA	NA	NA	NA	NA	NA	NA	NA	NA	0.961	0.905	0.897	0.986	0.931	0.905	1.008	0.978	0.987	0.996	1.044	1	1.073	1.039	0.904
808	257.8	262.2	396.638	398.644	162.579	13217.1	1	1	Unidentified											NA	NA	NA	NA	NA	NA	NA	NA	NA	NA	NA	NA	NA	NA	NA	NA	NA	NA	NA	NA	NA	NA	NA	NA	NA	NA	NA	NA	NA	NA
809	258	262.4	567.201	569.208	333.142	13628.7	1	1	Tier 3 one-reaction								0	6	330	NA	NA	NA	NA	NA	NA	NA	NA	NA	NA	NA	NA	NA	NA	NA	NA	NA	NA	NA	NA	NA	NA	NA	NA	NA	NA	NA	NA	NA	NA
810	258.2	272.325	456.158	458.165	222.099	13030	1	1	Tier 1	Phenylalanyl-Glycine	AN01612001	HMDB0028995		6992303	1.96	1.2				1.129	1.01	0.974	0.92	1.002	1.033	0.927	0.964	0.968	1.003	0.947	0.881	0.946	0.962	0.97	NA	NA	NA	1.416	1.126	1.151	1.007	1.018	NA	NA	1.495	1.458	1.32	NA	1.517
811	258.6	262.9	582.275	584.281	348.217	24684.2	1	1	Tier 3 one-reaction								0	5	114	NA	NA	NA	NA	NA	NA	NA	NA	NA	NA	NA	NA	NA	NA	NA	0.884	1.009	0.827	1.014	0.926	0.899	1.073	0.91	0.863	0.913	0.983	0.893	0.892	0.857	0.967
812	258.9	262.9	429.132	431.139	195.074	20253.5	1	1	Tier 2	6-(Hydroxymethyl)-7,8-dihydropterin	AN01232000		C01300	135398568	6.01	14.1				NA	NA	NA	NA	NA	NA	NA	NA	NA	NA	NA	NA	NA	NA	NA	0.48	0.371	0.474	0.38	0.345	0.342	0.336	0.356	0.358	0.43	0.402	0.376	0.426	0.498	0.392
813	259	265.062	422.175	424.182	188.117	428917	1	1	Tier 1	Leucyl-Glycine	AN01133005	HMDB0028929		79070	1.02	1.1				0.953	0.939	0.946	0.963	0.969	0.945	0.955	0.96	0.95	0.94	0.936	0.95	0.963	0.958	0.949	1.086	1.024	1.031	1.03	1.053	1.032	1.028	1.067	1.056	1.031	1.041	1.039	1.038	1.037	1.043
814	259.4	263.25	545.206	547.213	311.148	10739.9	1	1	Tier 3 one-reaction								0	11	306	NA	NA	NA	NA	NA	NA	NA	NA	NA	NA	NA	NA	NA	NA	NA	1.069	0.93	0.944	1.057	0.947	1.044	1.057	1.027	1.036	1.02	1.124	1.1	0.987	1.042	1.047
815	259.6	265.1	307.111	309.118	73.0532	81160.6	1	1	Tier 2	Aminoacetone	AN00065000	HMDB0002134	C01888	215	2.53	6.3				NA	NA	NA	NA	NA	1.131	1.196	1.387	1.098	1.157	1.016	1.168	1.114	NA	NA	0.847	0.935	0.969	0.893	0.957	0.931	0.904	0.844	0.846	0.923	0.867	0.926	0.878	0.89	0.839
816	259.7	274.2	440.102	442.109	206.043	19490.6	1	1	Tier 3 zero-reaction								4	21	369	1.294	1.163	1.227	1.295	1.253	1.286	1.253	1.214	1.261	1.2	1.25	1.316	1.24	1.224	1.282	NA	NA	NA	0.74	NA	0.77	0.828	0.84	0.868	0.861	0.77	0.836	0.85	0.88	0.886
817	259.9	264.05	369.094	371.101	135.036	1.51756e+06	1	1	Tier 3 zero-reaction								2	10	195	0.907	0.903	0.896	0.902	0.892	0.903	0.905	0.885	0.889	0.89	0.876	0.885	0.888	0.871	0.899	NA	NA	NA	NA	NA	NA	NA	NA	NA	NA	NA	NA	NA	NA	NA
818	259.9	278.65	473.162	475.165	239.103	9881	1	1	Tier 2	Dihydrobiopterin	AN01811003	HMDB0002215	C00268	133246	2.33	5.4				NA	NA	NA	NA	NA	NA	NA	NA	NA	NA	NA	NA	NA	NA	NA	NA	NA	NA	0.512	0.516	0.769	0.571	0.465	0.856	0.492	0.548	0.522	0.287	0.744	0.387
819	259.9	264.65	701.222	703.228	467.164	9575	1	1	Tier 3 one-reaction								0	10	323	NA	NA	NA	NA	NA	NA	NA	NA	NA	NA	NA	NA	NA	NA	NA	1.053	0.861	0.946	0.944	0.918	0.949	0.941	0.913	0.874	0.906	0.94	0.906	0.879	0.909	0.989
820	259.9	264.4	458.15	460.157	224.092	105947	1	1	Tier 3 zero-reaction								1	23	258	NA	NA	NA	NA	NA	NA	NA	NA	NA	NA	NA	NA	NA	NA	NA	1.08	1.101	1.052	1.004	1.055	0.986	1.005	1.075	1.092	1.036	1.037	1.108	0.975	0.985	1.017
821	260	264.3	494.195	496.203	260.137	14811	1	1	Tier 1	Glutamyl-Leucine	AN02110000	HMDB0028823		9856500	0.7	2				NA	NA	NA	NA	NA	NA	NA	NA	NA	NA	NA	NA	NA	NA	NA	NA	NA	NA	NA	NA	NA	NA	NA	NA	NA	NA	NA	NA	NA	NA
822	260.4	264.7	292.101	294.107	58.0426	46638.9	1	1	Unidentified											NA	NA	NA	NA	NA	NA	NA	NA	NA	NA	NA	NA	NA	NA	NA	NA	NA	NA	NA	NA	NA	NA	NA	NA	NA	NA	NA	NA	NA	NA
823	260.7	264.8	475.097	477.104	241.039	16035.6	1	1	Tier 3 one-reaction								0	9	204	NA	NA	NA	NA	NA	NA	NA	NA	NA	NA	NA	NA	NA	NA	NA	0.814	0.87	0.893	0.833	0.898	0.943	0.859	0.882	1.064	1.12	1.072	0.965	1.173	1.113	0.894
824	260.7	265	539.171	541.177	305.113	9076.67	1	1	Tier 3 one-reaction								0	14	414	NA	NA	NA	NA	NA	NA	NA	NA	NA	NA	NA	NA	NA	NA	NA	NA	NA	NA	NA	NA	NA	NA	NA	NA	NA	NA	NA	NA	NA	NA
825	260.7	265.25	486.17	488.176	252.111	9324.25	1	1	Tier 1	seryl-Phenylalanine	AN01996002	HMDB0029046		7009597	0.81	2.7				NA	NA	NA	1.021	0.982	1.026	0.93	0.985	0.99	0.924	0.92	0.992	0.982	1.046	1.04	1.281	1.29	1.194	1.417	NA	1.475	1.415	1.521	1.502	1.52	1.26	1.456	1.476	1.458	1.489
826	261	258.2	478.199	480.206	244.141	5509.75	1	1	Tier 2	Isoleucyl-Hydroxyproline	AN01876002	HMDB0028908		61158802	4.87	3.8				NA	NA	NA	NA	NA	NA	0.776	0.802	0.921	0.85	0.639	0.596	0.889	0.928	0.931	0.961	NA	NA	1.401	1.143	1.359	1.453	1.467	1.362	2.04	1.466	1.602	1.353	1.766	1.371
827	261	265.4	381.131	383.136	294.146	66098.7	2	2	Tier 3 one-reaction								0	3	108	1.077	1.028	1.106	1.145	1.035	1.089	1.079	1.048	1.101	1.024	1.025	1.047	1.096	1.018	1.086	NA	NA	NA	NA	NA	NA	NA	NA	NA	NA	NA	NA	NA	NA	NA
828	261.1	265.5	514.168	516.172	280.109	11936.5	1	1	Tier 1	Aspartyl-Phenylalanine	EF02406002	HMDB0000706		93078	5.59	0.5				NA	NA	0.998	NA	1.207	NA	1.069	NA	1.1	1.08	0.971	0.916	0.921	0.937	0.936	NA	NA	NA	NA	NA	NA	NA	NA	NA	NA	NA	NA	NA	NA	NA
829	261.4	285.137	454.145	456.152	220.087	24242.9	1	1	Tier 1	Alanyl-Methionine	AN01586000	HMDB0028693		85744	0.45	9.5				0.845	0.888	0.844	0.884	0.967	0.995	0.963	0.946	0.935	0.882	0.79	0.948	0.947	0.842	0.904	0.538	0.592	0.571	0.604	0.655	0.618	0.664	0.71	0.698	0.675	0.704	0.689	0.732	0.755	0.63
830	261.4	265.7	505.175	507.182	271.117	12908	1	1	Tier 3 one-reaction								0	12	393	NA	NA	NA	NA	NA	NA	NA	NA	NA	NA	NA	NA	NA	NA	NA	NA	NA	NA	NA	NA	NA	NA	NA	NA	NA	NA	NA	NA	NA	NA
831	261.7	267.35	633.21	635.217	399.152	15860.7	1	1	Tier 3 one-reaction								0	8	236	NA	NA	NA	NA	NA	NA	NA	NA	NA	NA	NA	NA	NA	NA	NA	1.148	1.137	1.138	1.144	1.164	1.134	1.158	1.234	1.185	1.121	1.071	1.158	1.091	1.169	1.216
832	261.8	264.5	599.226	601.234	365.168	78736.7	1	1	Tier 2	Isomer 2 of Isopentenyladenine-9-N-Glucoside	AN03572000			25200472	2.47	29.7				NA	NA	NA	NA	NA	NA	NA	NA	NA	NA	NA	NA	NA	NA	NA	1.126	1.16	1.099	1.105	1.157	1.158	1.154	1.155	1.152	1.121	1.14	1.132	1.089	1.113	1.147
833	262.1	266.65	367.132	369.138	133.074	18429.5	1	1	Tier 2	N-Hydroxy-L-valine	BM00433000		C20313	22859864	1.39	23.3				0.953	0.898	0.862	1.021	0.8	0.845	0.929	0.933	0.902	0.904	0.845	0.952	0.881	0.857	0.883	NA	NA	NA	NA	NA	NA	NA	NA	NA	NA	NA	NA	NA	NA	NA
834	262.2	265.7	611.191	613.198	377.132	13428.7	1	1	Tier 2	Isomer 1 of Kinetin-7-N-Glucoside	AN03705001			25202817	1.77	19.6				NA	NA	NA	NA	NA	NA	NA	NA	NA	NA	NA	NA	NA	NA	NA	0.668	0.675	0.726	0.687	0.675	0.668	0.684	0.77	0.683	0.668	0.707	0.699	0.71	0.679	0.67
835	262.5	266.95	528.181	530.185	294.122	10314.9	1	1	Tier 1	Glutamyl-Phenylalanine	AN02608004	HMDB0028826, HMDB28826, HMDB29156		558649	0.96	2.1				1.036	0.874	0.915	0.847	0.889	0.866	0.806	0.841	0.822	0.805	0.873	0.733	0.924	0.785	0.84	NA	NA	NA	NA	NA	NA	NA	NA	NA	NA	NA	NA	NA	NA	NA
836	262.6	266.9	459.155	461.161	225.097	7623	1	1	Tier 2	N-Acetyl-L-Normetanephrine	PR01646000				7.92	48.8				NA	NA	NA	NA	NA	NA	NA	NA	NA	NA	NA	NA	NA	NA	NA	NA	NA	NA	NA	NA	NA	NA	NA	NA	NA	NA	NA	NA	NA	NA
837	262.6	267.65	392.62	394.627	158.562	28363	1	1	Unidentified											NA	NA	NA	NA	NA	NA	NA	NA	NA	NA	NA	NA	NA	NA	NA	0.996	1.08	1.138	1.003	0.99	1.045	1.026	0.976	1.009	0.995	1.034	1.02	1.081	1.082	1.053
838	262.7	266.7	373.133	375.14	139.075	167826	1	1	Tier 2	L-Histidinal	AN00493000		C01929	152657	0.69	4.8				0.997	0.994	0.962	0.945	0.991	1.072	0.942	0.933	1	0.925	1.019	1.08	1.062	1.046	1.063	0.939	1.03	1.004	0.981	0.965	1.029	0.968	0.988	0.972	0.973	0.973	0.998	0.987	0.944	0.922
839	262.9	267.1	637.209	639.215	403.151	7314.1	1	1	Tier 3 one-reaction								0	12	296	NA	NA	NA	NA	NA	NA	NA	NA	NA	NA	NA	NA	NA	NA	NA	0.878	1.147	1.022	1.03	0.95	0.933	0.875	0.904	0.888	0.944	0.918	0.958	0.936	0.926	0.983
840	263.1	267	569.215	571.223	335.156	12362.4	1	1	Tier 3 one-reaction								0	16	305	NA	NA	NA	NA	NA	NA	NA	NA	NA	NA	NA	NA	NA	NA	NA	1.247	1.24	1.299	1.177	1.202	1.238	1.264	1.26	1.192	1.23	1.219	1.266	1.244	1.245	1.352
841	263.2	267.5	514.198	516.206	280.14	64019.5	1	1	Tier 1	Valyl-Tyrosine	AN02409001	HMDB0029139		7009554	4.65	1.5				NA	NA	NA	NA	NA	NA	NA	NA	NA	NA	NA	NA	NA	NA	NA	1.135	1.177	1.102	1.106	1.062	1.106	1.094	1.115	1.12	1.132	1.101	1.117	1.105	1.097	1.094
842	263.4	267.2	369.641	371.648	271.165	217006	2	2	Tier 2	Isomer 1 of Arginyl-Proline	AN02275000	HMDB0028717		151003	1.39	49.8				NA	NA	NA	NA	NA	NA	NA	NA	NA	NA	NA	NA	NA	NA	NA	1	1.062	0.969	1.047	1.136	0.977	0.972	1.124	0.985	1.031	1.01	0.995	0.981	0.997	1.063
843	263.5	267.8	513.196	515.203	279.138	191508	1	1	Tier 3 one-reaction								0	1	62	NA	NA	NA	NA	NA	NA	NA	NA	NA	NA	NA	NA	NA	NA	NA	0.886	0.9	0.86	0.921	0.952	0.91	0.85	0.872	0.857	0.878	0.848	0.877	0.907	0.904	0.892
844	263.5	268.15	414.201	416.207	180.142	268416	1	1	Unidentified											NA	NA	NA	NA	NA	NA	NA	NA	NA	NA	NA	NA	NA	NA	NA	0.884	0.856	0.834	0.833	0.856	0.866	0.896	0.901	0.877	0.899	0.894	0.875	0.896	0.909	0.863
845	263.7	268.25	292.115	294.122	58.0571	411044	1	1	Unidentified											NA	NA	NA	NA	NA	NA	NA	NA	NA	NA	NA	NA	NA	NA	NA	0.718	0.905	0.904	0.719	0.871	0.908	0.853	0.932	0.929	0.891	0.882	0.878	0.92	0.876	0.877
846	263.7	284.55	422.174	424.181	188.116	323705	1	1	Tier 1	Alanyl-Valine	AN01133002	HMDB0028700		96799	0.43	0.7				1.007	1.096	0.977	1.106	1.079	1.037	1.07	1.11	1.052	1.099	0.988	1.111	1.109	1.006	0.97	1.115	1.037	0.996	1.01	1.014	0.996	1.015	1.05	1.021	1.047	0.999	1.028	1.045	1.079	1.024
847	263.7	268	333.091	335.1	99.0325	11392	1	1	Tier 3 one-reaction								0	4	257	NA	NA	NA	NA	NA	NA	NA	NA	NA	NA	NA	NA	NA	NA	NA	NA	NA	NA	NA	NA	NA	NA	NA	NA	NA	NA	NA	NA	NA	NA
848	263.9	270	379.169	381.176	145.111	30738	1	1	Tier 3 zero-reaction								1	19	299	1.04	1.057	0.981	1.019	1.077	0.983	0.996	1.041	1	1.038	1.021	0.996	1.006	1.023	1.05	NA	NA	NA	NA	NA	NA	NA	NA	NA	NA	NA	NA	NA	NA	NA
849	263.9	265.975	369.641	371.648	135.583	34140.9	1	1	Unidentified											1.018	0.96	1.117	1.004	1.043	0.967	0.994	0.971	1.002	0.957	0.912	1.034	1.028	1.01	0.96	1.017	1.043	0.965	1.058	1.086	0.971	0.969	1.116	0.985	1.02	1.009	0.96	0.981	0.997	1.063
850	264	267.4	467.149	469.155	233.09	86436.1	1	1	Tier 3 one-reaction								0	30	592	NA	NA	NA	NA	NA	NA	NA	NA	NA	NA	NA	NA	NA	NA	NA	0.98	1.055	0.975	1.009	0.982	1.041	1.014	1.001	1.037	1.016	1.015	1.045	1.019	1	0.984
851	264	268.2	399.123	401.128	165.065	35905	1	1	Tier 1	7-Methylguanine	AN00812000	HMDB0000897	C02242	11361	0.36	4.8				NA	NA	NA	NA	NA	NA	NA	NA	NA	NA	NA	NA	NA	NA	NA	NA	NA	NA	NA	NA	NA	NA	NA	NA	NA	NA	NA	NA	NA	NA
852	264.1	268.4	270.074	272.081	72.0318	12746.6	2	2	Tier 3 only two-reaction								0	0	199	1.088	1.187	1.144	1.246	1.348	1.105	1.308	1.198	1.198	1.202	1.084	1.28	1.329	1.042	1.135	NA	NA	NA	NA	NA	NA	NA	NA	NA	NA	NA	NA	NA	NA	NA
853	264.2	268.75	406.143	408.151	172.085	12710	1	1	Tier 2	Isomer 1 of Prolyl-Glycine	AN00914001	HMDB0011178		6426709	0.02	44.8				NA	NA	NA	NA	NA	NA	NA	NA	NA	NA	NA	NA	NA	NA	NA	1.46	1.348	1.376	1.389	1.361	1.327	1.248	1.248	1.296	1.256	1.407	1.244	1.353	1.28	1.259
854	264.3	268.6	364.169	366.176	130.111	99308.6	1	1	Tier 2	N-Acetylputrescine	AN00400000	HMDB0002064	C02714	122356	0.33	3.5				NA	NA	NA	NA	NA	NA	NA	NA	NA	NA	NA	NA	NA	NA	NA	0.951	1.039	0.977	1.069	1.029	0.985	1.037	1.062	1.001	1.045	1.002	0.997	1.042	1.076	0.985
855	264.4	268.55	401.129	403.135	167.07	69399.1	1	1	Tier 2	2,6-Diamino-4-nitrotoluene	BM00843001		C16397	91671	1.46	60.1				NA	NA	NA	NA	NA	NA	NA	NA	NA	NA	NA	NA	NA	NA	NA	0.618	0.604	0.568	0.604	0.582	0.583	0.601	0.602	0.615	0.607	0.602	0.646	0.642	0.62	0.597
856	264.4	273.15	555.197	557.207	321.139	19661	1	1	Tier 3 one-reaction								0	18	440	NA	NA	NA	NA	NA	NA	NA	NA	NA	NA	NA	NA	NA	NA	NA	1.411	1.286	1.333	1.282	1.352	1.396	1.278	1.341	1.329	1.307	1.281	1.352	1.295	1.3	1.28
857	264.4	269.05	370.142	372.149	272.167	10377.7	2	2	Tier 3 only two-reaction								0	0	25	1.482	1.256	1.321	1.413	1.255	1.33	1.216	1.25	1.314	1.204	1.244	1.322	1.258	1.181	1.286	NA	NA	NA	NA	NA	NA	NA	NA	NA	NA	NA	NA	NA	NA	NA
858	264.4	267	529.221	531.229	295.163	8536.95	1	1	Tier 3 one-reaction								0	4	171	NA	NA	NA	NA	NA	NA	NA	NA	NA	NA	NA	NA	NA	NA	NA	1.203	0.952	1.351	1.139	1.133	1.176	1.113	1.163	1.14	1.178	1.227	1.243	1.09	1.167	1.131
859	264.7	268.75	448.104	450.111	214.046	7726.5	1	1	Tier 2	2-Hydroxy-6-oxonona-2,4-diene-1,9-dioic acid	AN01483000		C04479	9543133	1.44	20.3				1.201	0.907	1.173	1.189	1.11	1.156	1.157	1.086	1.061	1.163	1.086	1.13	1.102	0.995	1.097	NA	NA	NA	NA	NA	NA	NA	NA	NA	NA	NA	NA	NA	NA	NA
860	264.7	268.9	473.162	475.165	239.104	5213	1	1	Tier 2	7,8-Dihydrobiopterin	AN01811004	HMDB0000038	C02953	119055	7	37.9				NA	NA	NA	NA	NA	NA	NA	NA	NA	NA	NA	NA	NA	NA	NA	NA	NA	NA	NA	NA	NA	NA	NA	NA	NA	NA	NA	NA	NA	NA
861	264.7	268.85	447.103	449.11	426.089	21198.3	2	2	Tier 2	S-Glutathionyl-L-cysteine /Cysteineglutathione disulfide	AN04120000		C05526	10455148	1.08	48.5				1.052	1.064	0.997	0.938	0.98	0.987	0.934	0.954	0.882	0.905	1.026	0.908	0.922	0.876	1.017	NA	NA	NA	NA	NA	NA	NA	NA	NA	NA	NA	NA	NA	NA	NA
862	264.7	268.9	370.642	372.648	273.168	10358	2	2	Tier 2	(2R,3R)-3-Methylglutamyl-5-semialdehyde-N6-lysine	BM02306000		C20279	71448982	0.64	74.5				NA	NA	NA	NA	NA	NA	NA	NA	NA	NA	NA	NA	NA	NA	NA	NA	NA	NA	NA	NA	NA	NA	NA	NA	NA	NA	NA	NA	NA	NA
863	265.1	269.2	432.159	434.168	198.101	40929.6	1	1	Tier 3 one-reaction								0	10	279	0.985	0.888	0.882	0.979	0.948	1.074	1.019	0.901	0.907	0.961	0.979	1.124	0.949	1.02	1.056	NA	NA	NA	NA	NA	NA	NA	NA	NA	NA	NA	NA	NA	NA	NA
864	265.4	270.2	387.088	389.094	153.029	34034.7	1	1	Tier 3 one-reaction								0	2	77	1.321	1.257	1.529	1.305	1.877	2.417	2.603	3.389	3.035	2.877	3.778	2.43	4.056	3.069	3.37	NA	NA	NA	NA	NA	NA	NA	NA	NA	NA	NA	NA	NA	NA	NA
865	265.5	269.2	559.233	561.241	325.175	19121.6	1	1	Tier 3 one-reaction								0	6	134	NA	NA	NA	NA	NA	NA	NA	NA	NA	NA	NA	NA	NA	NA	NA	0.867	1.006	0.862	0.92	0.967	0.931	0.903	0.895	0.894	0.951	0.901	0.878	0.913	0.906	0.871
866	265.6	269.9	599.227	601.234	365.169	89656	1	1	Tier 2	Isopentenyladenine-9-N-Glucoside	AN03572000			25200472	1.62	33.5				NA	NA	NA	NA	NA	NA	NA	NA	NA	NA	NA	NA	NA	NA	NA	NA	NA	NA	NA	NA	NA	NA	NA	NA	NA	NA	NA	NA	NA	NA
867	265.8	281.8	415.098	417.105	181.039	18814.3	1	1	Tier 2	2-Methyl-3-hydroxy-5-formylpyridine-4-carboxylic acid	AN01032000	HMDB0006954	C06050	440898	3.7	28.1				0.928	0.924	0.899	0.92	0.907	0.881	0.922	0.879	0.918	0.907	0.9	0.923	0.87	0.898	0.916	0.96	0.809	0.99	0.898	0.996	0.9	0.971	0.88	0.942	0.936	0.909	0.996	0.837	0.882	1.041
868	265.8	275.688	365.117	367.124	131.058	400458	1	1	Tier 2	3-Hydroxy-L-proline	AN00406001			559314	2.43	45				0.985	1.064	0.981	1.01	1.043	1	0.988	0.993	1.014	1.043	1.036	1.018	1.006	1.018	1.022	0.933	0.947	0.913	0.986	0.917	0.959	0.947	0.895	0.968	0.946	0.935	0.947	0.98	0.935	0.899
869	266	270.85	497.221	499.229	263.163	22536.8	1	1	Tier 3 one-reaction								0	7	93	NA	NA	NA	NA	NA	NA	NA	NA	NA	NA	NA	NA	NA	NA	NA	1.087	0.987	1.081	0.956	0.927	0.943	0.971	0.999	0.916	0.966	1	1.043	1.063	1.092	0.894
870	266.1	270.35	533.17	535.177	299.112	7320.2	1	1	Tier 3 one-reaction								0	14	397	NA	NA	NA	NA	NA	NA	NA	NA	NA	NA	NA	NA	NA	NA	NA	0.905	0.933	0.979	0.987	0.969	1.104	0.974	1.067	1.059	0.998	1.071	0.92	0.947	0.997	1.077
871	266.7	270.9	386.129	388.137	304.141	66903	2	2	Tier 2	Nopaline	AN02772000		C01682	108012	2.28	26				NA	NA	NA	NA	NA	NA	NA	NA	NA	NA	NA	NA	NA	NA	NA	NA	NA	NA	NA	NA	NA	NA	NA	NA	NA	NA	NA	NA	NA	NA
872	267.2	279.35	436.189	438.197	202.131	143899	1	1	Tier 1	Isoleucyl-Alanine	AN01324002	HMDB0028900		5246009	8.61	2.2				0.952	0.991	0.951	0.96	0.996	0.968	0.99	1.007	0.956	0.993	0.97	0.994	0.96	0.984	0.986	1.158	1.211	1.135	1.118	1.144	1.119	1.138	1.187	1.123	1.165	1.16	1.124	1.094	1.158	1.182
873	267.5	272.55	395.386	397.393	161.328	19827.8	1	1	Unidentified											NA	NA	NA	NA	NA	NA	NA	NA	NA	NA	NA	NA	NA	NA	NA	0.833	0.869	0.776	1.21	1.024	1.303	1.023	0.982	0.916	1.077	0.985	1.196	1.3	1.36	1.385
874	268	270.95	677.199	679.206	443.141	28367	1	1	Tier 3 one-reaction								0	8	408	NA	NA	NA	NA	NA	NA	NA	NA	NA	NA	NA	NA	NA	NA	NA	0.876	0.85	0.9	0.834	0.814	0.884	0.841	0.839	0.853	0.844	0.889	0.841	0.854	0.913	0.877
875	268.2	272.4	395.127	397.134	161.069	1.76131e+07	1	1	Tier 2	N-Methyl-L-glutamic acid	TM00754001	HMDB0062660	C01046	439377	0.59	45.3				NA	NA	NA	NA	NA	NA	NA	NA	NA	NA	NA	NA	NA	NA	NA	NA	NA	NA	NA	NA	NA	NA	NA	NA	NA	NA	NA	NA	NA	NA
876	268.3	272.4	417.109	419.117	183.051	155621	1	1	Tier 2	4-Pyridoxic acid	AN01065001	HMDB0000017	C00847	6723	5.02	5.7				NA	NA	NA	NA	NA	NA	NA	NA	NA	NA	NA	NA	NA	NA	NA	NA	NA	NA	NA	NA	NA	NA	NA	NA	NA	NA	NA	NA	NA	NA
877	268.3	272.65	493.165	495.172	259.106	113361	1	1	Tier 3 zero-reaction								1	14	311	NA	NA	NA	NA	NA	NA	NA	NA	NA	NA	NA	NA	NA	NA	NA	0.823	0.914	0.834	0.855	0.861	0.903	0.91	0.908	0.9	0.906	0.905	0.901	0.914	0.957	0.862
878	268.6	274.2	434.139	436.145	200.08	205177	1	1	Tier 3 one-reaction								0	11	381	NA	NA	NA	NA	NA	NA	NA	NA	NA	NA	NA	NA	NA	NA	NA	0.89	0.955	0.908	0.952	0.929	0.887	0.96	0.906	0.924	0.911	0.903	0.943	0.97	0.958	0.901
879	268.8	273.9	461.22	463.229	227.162	9619	1	1	Tier 3 one-reaction								0	1	39	NA	NA	NA	NA	NA	NA	NA	NA	NA	NA	NA	NA	NA	NA	NA	1.165	0.971	1.016	0.971	0.994	1.096	0.968	0.945	1.039	1.002	1.014	0.977	1.351	1.301	1.023
880	269.2	273.2	415.142	417.151	181.084	125517	1	1	Tier 3 one-reaction								0	9	255	NA	NA	NA	NA	NA	NA	NA	NA	NA	NA	NA	NA	NA	NA	NA	0.918	0.811	0.791	0.877	0.849	0.827	0.795	0.803	0.829	0.849	0.815	0.853	0.82	0.794	0.833
881	269.3	287.9	352.086	354.092	118.027	106330	1	1	Tier 3 one-reaction								0	3	51	NA	NA	NA	NA	NA	NA	NA	NA	NA	NA	NA	NA	NA	NA	NA	0.929	0.857	0.87	0.897	0.863	0.917	0.901	0.913	0.916	0.91	0.89	0.927	0.933	0.902	0.904
882	269.5	273.55	265.101	267.107	31.0422	1.66971e+06	1	1	Tier 1	Methylamine	BM00008000	HMDB0000164	C00218	6329	0.98	6				1.12	1.136	1.105	1.122	1.164	1.122	1.13	1.144	1.11	1.151	1.137	1.156	1.148	1.118	1.113	NA	NA	NA	NA	NA	NA	NA	NA	NA	NA	NA	NA	NA	NA	NA
883	269.6	273.6	475.201	477.208	241.143	16357.9	1	1	Tier 3 one-reaction								0	1	105	1.05	1.158	1.253	1.236	1.319	1.192	1.329	1.301	1.288	1.224	1.467	1.392	1.273	1.242	1.407	1.098	1.012	1.037	1.024	1.153	1.025	1.155	1.091	1.052	1.044	1.007	1.074	1.12	1.09	1.016
884	269.7	273.8	431.129	433.135	197.071	5220	1	1	Tier 2	3,4-Dihydroxy-L-phenylalanine	AN01257002	HMDB0000181, HMDB0000609	C00355	6047	1.37	51.4				NA	NA	NA	NA	NA	NA	NA	NA	NA	NA	NA	NA	NA	NA	NA	NA	NA	NA	NA	NA	NA	NA	NA	NA	NA	NA	NA	NA	NA	NA
885	269.8	273.75	404.129	406.135	170.07	34767.3	1	1	Tier 3 one-reaction								0	17	327	NA	NA	NA	NA	NA	NA	NA	NA	NA	NA	NA	NA	NA	NA	NA	0.766	0.693	0.798	0.742	0.805	0.748	0.744	0.798	0.758	0.786	0.796	0.776	0.792	0.807	0.833
886	269.8	274.45	504.11	506.115	270.051	12167.1	1	1	Tier 3 zero-reaction								2	27	425	NA	NA	NA	NA	NA	NA	NA	NA	NA	NA	NA	NA	NA	NA	NA	0.849	0.85	0.853	0.848	0.831	0.83	0.826	0.842	0.775	0.812	0.835	0.819	0.825	0.823	0.856
887	270.3	274.35	409.144	411.15	175.085	25809.8	1	1	Tier 2	N-Carboxyethyl-g-aminobutyric acid	AN00957000	HMDB0002201		2572	1.59	63.5				0.911	0.839	0.844	0.878	0.974	0.891	1.009	1.029	0.796	1.025	0.966	0.942	0.978	0.968	0.899	0.951	1.05	1.041	1.084	1.062	1.085	0.981	0.976	1.011	0.942	0.959	0.94	1.036	1.029	1.04
888	270.4	274.675	562.201	564.207	328.143	21214.8	1	1	Tier 1	Tyrosyl-Phenylalanine	AN03081001	HMDB0029112		3421919	1.63	7.7				NA	NA	NA	NA	NA	NA	NA	NA	NA	NA	NA	NA	NA	NA	NA	0.986	0.863	0.87	0.863	0.883	0.853	0.886	0.86	0.907	0.905	0.868	0.908	0.851	0.874	0.877
889	270.7	271.65	528.154	530.161	294.095	16790.4	1	1	Tier 3 one-reaction								0	32	534	NA	NA	NA	NA	NA	NA	NA	NA	NA	NA	NA	NA	NA	NA	NA	0.973	0.957	1	0.973	0.933	0.944	0.975	0.959	0.968	0.969	0.959	0.94	1.009	0.97	0.958
890	270.9	271.7	589.183	591.192	355.125	11240.2	1	1	Tier 3 one-reaction								0	13	298	NA	NA	NA	NA	NA	NA	NA	NA	NA	NA	NA	NA	NA	NA	NA	1.098	1.112	1.115	1.127	1.117	1.184	1.19	1.055	1.114	1.087	1.108	1.088	1.131	1.126	1.14
891	270.9	275	498.165	500.169	264.107	7988	1	1	Tier 2	Thiamine	AN02176000	HMDB0000235	C00378	1130	3.41	61.1				NA	NA	NA	NA	NA	NA	NA	NA	NA	NA	NA	NA	NA	NA	NA	NA	NA	NA	NA	NA	NA	NA	NA	NA	NA	NA	NA	NA	NA	NA
892	271.1	275.2	380.123	382.129	292.129	14304	2	2	Tier 1	Histidinyl-Histidine	AN02579000	HMDB0028887		6993104	1.63	9.2				NA	NA	NA	NA	NA	NA	NA	NA	NA	NA	NA	NA	NA	NA	NA	NA	NA	NA	NA	NA	NA	NA	NA	NA	NA	NA	NA	NA	NA	NA
893	271.1	275.7	586.222	588.228	352.163	13187.2	1	1	Tier 3 one-reaction								0	5	237	NA	NA	NA	NA	NA	NA	NA	NA	NA	NA	NA	NA	NA	NA	NA	1.023	0.93	0.942	0.856	0.939	0.969	0.893	0.947	0.994	0.923	0.932	0.949	0.969	0.949	0.909
894	271.5	275.75	466.165	468.171	232.106	165668	1	1	Tier 2	Isomer 2 of Aspartyl-Valine	AN01730001	HMDB0028766		4991131	0.68	69.9				NA	NA	NA	NA	NA	NA	NA	NA	NA	NA	NA	NA	NA	NA	NA	0.816	0.863	0.89	0.841	0.827	0.853	0.819	0.842	0.833	0.863	0.832	0.843	0.84	0.835	0.862
895	271.5	275.65	376.086	378.094	142.027	19691.7	1	1	Tier 2	2-Hydroxymuconate semialdehyde	BM00525004		C00682	5280366	2.22	7.3				1.12	0.898	0.926	1.036	1.107	1.04	1.031	1.037	0.942	0.99	1.092	0.952	1.081	1.08	1.029	NA	NA	NA	NA	NA	NA	NA	NA	NA	NA	NA	NA	NA	NA	NA
896	271.7	265.113	321.126	323.133	87.0677	1.19784e+06	1	1	Tier 2	4-Aminobutyraldehyde	AN00115001	HMDB0001080	C00555	118	0.21	2.2				1.034	1.002	1.037	1.057	1.011	1.041	1.043	1.04	1.002	1	0.99	0.975	1.008	1.037	1.029	1.078	1.141	0.981	1.042	1.084	0.948	1.079	1.041	1.043	0.956	1.025	1.017	0.953	1.037	1.054
897	271.7	275.8	466.199	468.206	232.141	20586	1	1	Tier 1	Threoninyl-Leucine	AN01735004	HMDB0029065		7021827	4.07	0.8				NA	NA	NA	NA	NA	NA	NA	NA	NA	NA	NA	NA	NA	NA	NA	NA	NA	NA	NA	NA	NA	NA	NA	NA	NA	NA	NA	NA	NA	NA
898	271.9	275.775	381.148	383.155	147.089	120319	1	1	Tier 2	N-Hydroxy-L-isoleucine	BM00587000		C20310	49852348	0.98	55.6				1.008	0.911	0.969	1.018	0.974	1.006	1.023	0.968	0.931	0.967	0.912	0.944	0.954	0.978	0.914	NA	NA	NA	NA	NA	NA	NA	NA	NA	NA	NA	NA	NA	NA	NA
899	272.1	276.1	509.187	511.193	275.129	18282.7	1	1	Tier 1	Tryptophyl-Alanine	AN02337001	HMDB0029076		263475	2.62	2.3				NA	NA	NA	NA	NA	NA	NA	NA	NA	NA	NA	NA	NA	NA	NA	1.051	0.995	1.09	1.02	1.021	1.011	1.057	1.116	1.037	1.071	1.075	1.029	1.062	1.049	0.97
900	273	277.55	510.162	512.167	276.104	24419.6	1	1	Tier 3 only two-reaction								0	0	50	NA	NA	NA	NA	NA	NA	NA	NA	NA	NA	NA	NA	NA	NA	NA	1.004	0.946	0.938	0.985	0.951	1.009	0.952	0.992	0.993	1.031	0.971	1.028	0.976	0.941	0.987
901	273.1	272.75	349.122	351.129	115.064	10303906	1	1	Tier 1	Proline	AN00259000	HMDB0000162	C00148	614	0.24	0.3				0.953	0.92	0.97	0.983	0.923	0.978	0.991	0.974	0.996	0.925	0.926	0.967	0.972	0.956	0.92	1.267	1.254	1.272	1.301	1.256	1.243	1.205	1.297	1.257	1.277	1.236	1.252	1.168	1.099	1.263
902	273.6	277.8	349.264	351.269	115.206	51017.5	1	1	Unidentified											NA	NA	NA	NA	NA	NA	NA	NA	NA	NA	NA	NA	NA	NA	NA	NA	NA	NA	NA	NA	NA	NA	NA	NA	NA	NA	NA	NA	NA	NA
903	273.9	278.15	698.239	702.252	231.13	58884	1	2	Tier 1	Arginyl-Glycine	AN01721000	HMDB0028709		142765	4.59	0.7				1.026	0.999	0.952	1.003	0.977	0.933	0.995	1.029	1.01	1.008	0.974	0.965	0.973	0.953	0.952	NA	NA	NA	NA	NA	NA	NA	NA	NA	NA	NA	NA	NA	NA	NA
904	273.9	277.7	719.218	721.225	485.16	101634	1	1	Tier 2	N-Acetyl-Dihydrofolic acid	PR04560000				7.59	60.1				0.495	0.506	0.496	0.494	0.509	0.483	0.483	0.492	NA	0.504	NA	0.475	0.481	0.487	0.497	NA	NA	NA	NA	NA	NA	NA	NA	NA	NA	NA	NA	NA	NA	NA
905	274.1	278.45	285.16	287.167	51.1017	58365.6	1	1	Unidentified											1.075	0.981	1.01	1.007	1.018	1.074	1.033	1.006	1.031	1.014	1.012	1.018	0.999	1.01	1.026	1.082	1.128	1.334	1.195	1.278	1.308	1.226	1.27	1.281	1.36	1.248	1.291	1.262	1.37	1.349
906	274.2	274.85	339.137	341.144	105.078	115051	1	1	Tier 2	Isomer 1 of 2-Amino-2-methyl-1,3-propanediol	AN00204001	HMDB0244975	C11260	1531	0.07	37.2				1.102	1.086	1.088	1.09	1.15	1.07	1.076	1.106	1.099	1.134	1.178	1.154	1.129	1.134	1.149	NA	NA	NA	NA	NA	NA	NA	NA	NA	NA	NA	NA	NA	NA	NA
907	274.2	278.15	349.211	351.218	115.152	67302.1	1	1	Unidentified											1.208	1.235	1.19	1.243	1.242	1.207	1.224	1.238	1.239	1.292	1.277	1.252	1.291	1.194	1.241	NA	NA	NA	NA	NA	NA	NA	NA	NA	NA	NA	NA	NA	NA	NA
908	274.5	278.95	492.18	494.187	258.122	76686.7	1	1	Tier 3 one-reaction								0	8	276	NA	NA	NA	NA	NA	NA	NA	NA	NA	NA	NA	NA	NA	NA	NA	0.907	0.916	0.934	0.857	0.946	0.861	0.931	0.986	0.931	1.032	0.938	0.978	1.068	1.055	1.07
909	274.9	278.5	515.167	517.174	281.109	4686.5	1	1	Tier 2	N-Acetyl-7,8-Dihydrobiopterin	PR02417002				6.68	38.4				NA	NA	NA	NA	NA	NA	NA	NA	NA	NA	NA	NA	NA	NA	NA	1.078	1.47	1.331	NA	1.522	NA	1.638	1.742	1.61	1.502	1.27	1.304	NA	NA	NA
910	274.9	279.3	545.197	547.203	311.138	37543.9	1	1	Tier 3 one-reaction								0	14	287	NA	NA	NA	NA	NA	NA	NA	NA	NA	NA	NA	NA	NA	NA	NA	1.117	1.258	1.102	1.14	1.094	1.151	1.066	1.06	1.137	1.1	1.061	1.113	1.043	1.074	1.101
911	275.4	279.6	539.194	541.202	305.136	3792	1	1	Tier 1	Threoninyl-Tryptophan	AN02781000	HMDB0029072		71728368	3.05	1.6				NA	NA	NA	NA	NA	NA	NA	NA	NA	NA	NA	NA	NA	NA	NA	NA	NA	NA	NA	NA	NA	NA	NA	NA	NA	NA	NA	NA	NA	NA
912	275.4	279	611.191	613.198	377.132	30320	1	1	Tier 2	Kinetin-7-N-Glucoside	AN03705001			25202817	2.31	32.8				NA	NA	NA	NA	NA	NA	NA	NA	NA	NA	NA	NA	NA	NA	NA	0.683	0.662	0.604	0.642	0.654	0.63	0.639	0.664	0.652	0.672	0.66	0.641	0.654	0.649	0.661
913	275.9	280.1	393.122	395.128	318.127	115046	2	2	Tier 1	Histidinyl-Tyrosine	AN02951002	HMDB0028897		515713	5.81	0.3				NA	NA	NA	NA	NA	NA	NA	NA	NA	NA	NA	NA	NA	NA	NA	NA	NA	NA	NA	NA	NA	NA	NA	NA	NA	NA	NA	NA	NA	NA
914	276.2	280.25	578.181	580.187	344.122	19740.6	1	1	Tier 3 one-reaction								0	25	437	NA	NA	NA	NA	NA	NA	NA	NA	NA	NA	NA	NA	NA	NA	NA	0.687	0.852	0.618	0.699	0.792	0.718	0.701	0.764	0.733	0.802	0.759	0.825	0.781	0.755	0.693
915	276.6	280.9	531.191	533.197	297.133	6737.33	1	1	Tier 3 one-reaction								0	13	345	NA	NA	NA	NA	NA	NA	NA	NA	NA	NA	NA	NA	NA	NA	NA	NA	NA	NA	NA	NA	NA	NA	NA	NA	NA	NA	NA	NA	NA	NA
916	276.7	285.938	436.189	438.197	202.131	123138	1	1	Tier 1	Leucyl-Alanine	AN01324003	HMDB0028922		81721	2.57	0.6				0.871	0.934	0.749	0.937	0.84	0.88	0.792	0.963	0.875	0.967	0.965	0.98	0.921	0.886	0.964	1.184	1.217	1.248	1.169	1.194	1.193	1.216	1.374	1.218	1.17	1.238	1.129	1.229	1.234	1.21
917	277	281.3	376.127	378.135	284.138	19538.7	2	2	Tier 3 one-reaction								0	12	254	NA	NA	NA	NA	NA	NA	NA	NA	NA	NA	NA	NA	NA	NA	NA	NA	NA	NA	NA	NA	NA	NA	NA	NA	NA	NA	NA	NA	NA	NA
918	277	281.6	691.224	693.23	457.165	29153	1	1	Tier 2	5,10-Methylenetetrahydrofolic acid	AN04348001	HMDB0001533	C00143	439175	7.68	44.9				0.5	NA	0.101	0.48	0.494	0.515	0.463	0.486	NA	0.493	0.484	0.509	0.504	0.51	0.485	NA	NA	NA	NA	NA	NA	NA	NA	NA	NA	NA	NA	NA	NA	NA
919	277.2	273.15	390.112	392.119	156.054	83059.8	1	1	Tier 3 zero-reaction								3	18	338	0.831	0.84	0.888	0.894	0.92	0.943	0.92	0.852	0.918	0.87	0.923	0.883	0.979	0.885	0.923	NA	NA	NA	NA	NA	NA	NA	NA	NA	NA	NA	NA	NA	NA	NA
920	277.2	289.3	338.106	340.112	104.047	45147.1	1	1	Tier 3 zero-reaction								8	58	664	1.113	1.128	1.051	1.088	1.22	1.168	1.029	1.121	1.082	1.089	1.041	1.092	1.102	1.109	1.055	NA	NA	NA	0.625	NA	NA	0.933	NA	0.868	0.837	0.866	0.848	0.928	0.84	0.98
921	277.2	281.6	339.137	341.144	105.079	74389.1	1	1	Tier 2	2-Amino-2-methyl-1,3-propanediol	AN00204001	HMDB0244975	C11260	1531	0.13	40.5				NA	NA	NA	NA	NA	NA	NA	NA	NA	NA	NA	NA	NA	NA	NA	NA	NA	NA	NA	NA	NA	NA	NA	NA	NA	NA	NA	NA	NA	NA
922	277.3	271.1	454.144	456.151	220.086	8749.5	1	1	Tier 2	Isomer 1 of 5-Hydroxy-L-tryptophan	AN01585002	HMDB0000472, HMDB0000504, HMDB0015571	C00643	439280	1.8	17				0.673	NA	NA	NA	0.979	0.679	0.997	1.036	1.125	1.042	1.107	0.93	1.113	0.897	0.921	NA	NA	NA	NA	NA	NA	NA	NA	NA	NA	NA	NA	NA	NA	NA
923	277.5	281.8	321.359	323.366	87.3007	26172	1	1	Unidentified											NA	NA	NA	NA	NA	NA	NA	NA	NA	NA	NA	NA	NA	NA	NA	NA	NA	NA	NA	NA	NA	NA	NA	NA	NA	NA	NA	NA	NA	NA
924	277.5	281.8	503.169	505.173	269.111	11194	1	1	Tier 1	Asparaginyl-Histidine	AN02236000	HMDB0028733		9835143	4.02	2.6				NA	NA	NA	NA	NA	NA	NA	NA	NA	NA	NA	NA	NA	NA	NA	NA	NA	NA	NA	NA	NA	NA	NA	NA	NA	NA	NA	NA	NA	NA
925	277.6	282.25	343.109	345.115	109.051	171350	1	1	Tier 1	4-Hydroxyaniline	BM00219000	HMDB0001169	C02372	403	6.17	0.2				0.955	1.043	0.962	0.967	1.05	0.973	0.973	0.993	1.006	1.042	1.045	0.999	0.977	0.952	1.05	NA	NA	NA	NA	NA	NA	NA	NA	NA	NA	NA	NA	NA	NA	NA
926	277.6	282	321.7	323.709	87.642	28744.7	1	1	Unidentified											NA	NA	NA	NA	NA	NA	NA	NA	NA	NA	NA	NA	NA	NA	NA	NA	NA	NA	NA	NA	NA	NA	NA	NA	NA	NA	NA	NA	NA	NA
927	278	282.1	509.159	511.166	275.101	21400.9	1	1	Tier 3 zero-reaction								1	14	363	NA	NA	NA	NA	NA	NA	NA	NA	NA	NA	NA	NA	NA	NA	NA	0.98	1.043	1.06	0.933	1.042	0.996	0.981	0.995	1.055	0.876	0.907	0.91	0.948	0.902	0.964
928	278	282.4	379.139	381.149	290.162	11055	2	2	Tier 3 one-reaction								0	5	128	NA	NA	NA	NA	NA	NA	NA	NA	NA	NA	NA	NA	NA	NA	NA	NA	NA	NA	NA	NA	NA	NA	NA	NA	NA	NA	NA	NA	NA	NA
929	278.7	286.65	459.134	461.14	225.075	23214.1	1	1	Tier 3 one-reaction								0	21	413	NA	NA	NA	NA	NA	NA	NA	NA	NA	NA	NA	NA	NA	NA	NA	0.932	1.022	0.921	0.924	0.883	0.954	1.005	0.942	0.88	1.006	0.948	0.931	0.924	0.949	0.887
930	278.9	282.8	439.193	441.197	205.134	43379.9	1	1	Tier 3 one-reaction								0	2	9	NA	NA	NA	NA	NA	NA	NA	NA	NA	NA	NA	NA	NA	NA	NA	1.485	1.173	1.107	1.463	1.605	1.307	1.315	1.185	1.2	1.329	1.326	1.252	1.244	1.261	1.168
931	279	283	426.12	428.127	384.123	6892.5	2	2	Tier 1	S-Adenosyl-L-homocysteine	AN03771000	HMDB0000939	C00021	439155	0.97	2				0.992	0.873	1.053	0.917	0.959	1.059	0.949	0.99	0.844	0.975	1.004	0.934	0.991	0.961	1.055	NA	NA	NA	NA	NA	NA	NA	NA	NA	NA	NA	NA	NA	NA	NA
932	279.2	283.65	444.17	446.177	210.112	764889	1	1	Tier 3 one-reaction								0	11	241	NA	NA	NA	NA	NA	NA	NA	NA	NA	NA	NA	NA	NA	NA	NA	0.899	0.884	0.924	0.89	0.951	0.916	0.896	0.959	0.911	0.921	0.915	0.888	0.913	0.915	0.93
933	279.3	283.7	407.127	409.134	173.069	34046	1	1	Tier 2	(2S,5S)-trans-Carboxymethylproline	BM00926005		C17366	447989	0.82	45				NA	NA	NA	NA	NA	NA	NA	NA	NA	NA	NA	NA	NA	NA	NA	1.102	1.006	1.13	1.041	1.041	1.06	1.065	1.051	0.962	1.029	1.05	1.054	1.075	1.028	1.082
934	279.3	284	481.164	483.17	247.106	27501.2	1	1	Tier 3 zero-reaction								1	24	537	NA	NA	NA	NA	NA	NA	NA	NA	NA	NA	NA	NA	NA	NA	NA	0.835	1.05	0.947	0.936	0.972	0.976	0.905	0.979	0.97	0.928	0.942	0.936	0.962	0.932	0.924
935	279.6	287.4	486.169	488.175	252.11	5198	1	1	Tier 2	Tyrosyl-Alanine	AN01996003	HMDB0029098		4078684	0.03	42.4				NA	NA	NA	NA	NA	NA	NA	NA	NA	NA	NA	NA	NA	NA	NA	2.82	NA	NA	2.629	2.326	2.574	2.099	2.858	1.879	2.376	2.302	2.29	1.84	2.074	2.715
936	279.7	284.15	381.13	383.136	294.143	59782.8	2	2	Tier 3 one-reaction								0	11	220	1.077	1.133	1.097	1.151	0.986	1.084	1.02	1.056	1.084	1.057	1.07	1.017	1.134	1.066	1.054	NA	NA	NA	NA	NA	NA	NA	NA	NA	NA	NA	NA	NA	NA	NA
937	279.8	284.25	418.592	420.599	369.067	9015.77	2	2	Tier 3 one-reaction								0	7	197	1.166	0.878	1.073	0.94	1.054	1.047	1.036	0.855	1.02	1.102	1.047	1.05	0.945	1.069	0.928	NA	NA	NA	NA	NA	NA	NA	NA	NA	NA	NA	NA	NA	NA	NA
938	280	306.312	470.174	472.181	236.116	23762.1	1	1	Tier 1	Phenylalanyl-Alanine	AN01782001	HMDB0028988		5488196	0.82	0.2				NA	NA	0.366	1.113	1.045	0.961	0.952	1	1.03	1.034	1.026	0.953	1	0.958	0.879	1.074	0.973	1.124	1.116	1.122	1.121	1.131	1.245	1.15	1.14	1.234	1.333	1.613	1.311	1.176
939	280.1	283.225	362.154	364.16	128.095	315826	1	1	Tier 3 one-reaction								0	8	164	0.826	0.842	0.867	0.96	0.844	0.968	0.959	0.92	0.889	0.908	0.904	0.968	0.89	0.938	0.882	0.87	0.921	0.863	0.87	0.914	0.833	0.887	0.896	0.846	0.879	0.859	0.823	0.876	0.878	0.894
940	280.2	284.85	420.159	422.166	186.101	32546.4	1	1	Tier 2	Isomer 1 of Prolyl-Alanine	AN01106001	HMDB0029010		418041	0.57	33.1				1.008	0.941	0.89	1.034	0.883	0.917	1.02	0.889	0.952	0.993	0.953	0.948	0.919	0.928	0.922	0.911	1.08	0.903	0.962	0.946	0.982	1.033	1.007	1.015	0.997	0.965	0.922	0.95	0.957	0.994
941	280.3	284.8	351.103	353.108	234.089	273916	2	2	Tier 2	Tabtoxin biosynthesis intermediate 3	BM01757000		C20913	92042779	5.47	15.3				NA	NA	NA	NA	NA	NA	NA	NA	NA	NA	NA	NA	NA	NA	NA	NA	NA	NA	NA	NA	NA	NA	NA	NA	NA	NA	NA	NA	NA	NA
942	280.5	284.95	448.154	450.161	214.096	77191.5	1	1	Tier 3 one-reaction								0	11	347	NA	NA	NA	NA	NA	NA	NA	NA	NA	NA	NA	NA	NA	NA	NA	0.936	0.983	0.994	0.917	0.947	0.915	0.959	1.012	0.984	1.036	0.993	1.006	0.946	0.97	1
943	281.2	285.275	434.174	436.184	200.116	51542.1	1	1	Tier 3 one-reaction								0	11	174	1.185	1.086	1.136	1.082	1.073	1.056	1.011	0.934	1.137	1.119	0.93	1.102	1.029	1.056	1.086	1	1.042	0.978	1.026	1.004	1.051	1.048	0.978	1.068	0.927	0.901	0.914	0.805	0.769	0.962
944	281.3	285.45	393.112	395.122	159.054	126437	1	1	Tier 3 one-reaction								0	35	477	NA	NA	NA	NA	NA	NA	NA	NA	NA	NA	NA	NA	NA	NA	NA	0.585	0.574	0.636	0.59	0.522	0.555	0.577	0.527	0.585	0.523	0.472	0.471	0.432	0.464	0.494
945	281.3	285.75	334.086	336.092	100.027	112855	1	1	Tier 3 one-reaction								0	3	188	NA	NA	NA	NA	NA	NA	NA	NA	NA	NA	NA	NA	NA	NA	NA	0.967	0.977	0.939	0.911	0.956	0.977	0.904	0.976	0.986	0.903	0.961	0.946	0.953	0.908	0.97
946	281.3	285.9	331.608	333.615	97.5501	53105.2	1	1	Unidentified											NA	NA	NA	NA	NA	NA	NA	NA	NA	NA	NA	NA	NA	NA	NA	0.947	0.898	0.962	0.892	1.029	0.952	0.94	0.983	0.87	0.943	0.965	0.889	0.894	0.895	0.945
947	281.5	285.2	553.248	555.254	319.189	12991.9	1	1	Tier 3 one-reaction								0	5	61	NA	NA	NA	NA	NA	NA	NA	NA	NA	NA	NA	NA	NA	NA	NA	0.982	0.921	0.928	1.103	1.046	1.018	1.088	1.073	1.039	1.013	1.105	1.03	1.073	1.059	0.989
948	281.7	286	393.148	395.153	159.089	23937.5	1	1	Tier 3 zero-reaction								6	42	444	NA	NA	NA	NA	NA	NA	NA	NA	NA	NA	NA	NA	NA	NA	NA	0.793	0.837	0.904	0.784	0.794	0.813	0.825	0.811	0.825	0.803	0.835	0.878	0.833	0.858	0.787
949	281.7	286.3	323.106	325.113	89.0478	349156	1	1	Tier 2	Isomer 2 of N-Methyl-Glycine	AN00124004	HMDB0000271	C00213	1088	0.18	32				NA	NA	NA	NA	NA	NA	NA	NA	NA	NA	NA	NA	NA	NA	NA	NA	NA	NA	NA	NA	NA	NA	NA	NA	NA	NA	NA	NA	NA	NA
950	281.7	286.4	396.078	398.084	162.02	36418.2	1	1	Tier 3 only two-reaction								0	0	69	0.936	0.981	0.977	0.947	0.903	0.926	0.919	0.907	0.908	0.911	0.977	0.936	0.898	0.884	0.944	NA	NA	NA	NA	NA	NA	NA	NA	NA	NA	NA	NA	NA	NA	NA
951	281.8	296.1	484.154	486.161	250.095	11403.2	1	1	Tier 2	N-Acetyl-Formyl-5-hydroxykynurenamine	PR01970000				0.42	12.9				NA	NA	NA	NA	NA	NA	NA	NA	NA	NA	NA	NA	NA	NA	NA	0.994	NA	1.229	1.185	NA	1.274	1.252	1.348	1.39	1.297	1.3	1.191	1.315	1.303	1.228
952	282	286.9	470.692	472.699	236.634	149786	1	1	Unidentified											1.071	1.047	1.148	1.086	1.113	1.114	1.153	1.088	1.104	1.079	1.088	1.111	1.083	1.069	1.148	NA	NA	NA	NA	NA	NA	NA	NA	NA	NA	NA	NA	NA	NA	NA
953	282.1	287.1	405.622	407.629	171.564	11532	1	1	Unidentified											NA	NA	NA	NA	NA	NA	NA	NA	NA	NA	NA	NA	NA	NA	NA	1.138	1.074	0.995	0.986	1.004	1.117	1.079	0.983	1.095	1.019	1.066	0.999	1.018	1.047	0.988
954	282.3	287	559.174	561.181	325.116	168802	1	1	Tier 3 one-reaction								0	10	339	NA	NA	NA	NA	NA	NA	NA	NA	NA	NA	NA	NA	NA	NA	NA	0.917	1.067	0.952	0.96	0.969	0.927	0.962	0.946	0.975	1.002	0.952	0.954	0.985	0.958	0.964
955	282.4	272.25	359.105	361.112	125.047	36497.5	1	1	Tier 2	Aminohydroquinone	BM00333001		C14604	3017497	4.58	3.7				0.97	0.889	0.891	0.927	0.939	0.941	0.987	0.917	0.935	0.951	0.935	0.88	0.946	0.961	0.961	NA	NA	NA	NA	NA	NA	NA	NA	NA	NA	NA	NA	NA	NA	NA
956	282.6	297.775	462.17	464.177	228.111	43465.1	1	1	Tier 2	Isomer 1 of Prolyl-Hydroxyproline	AN01684000	HMDB0006695		11902893	0.49	2.9				1.08	0.956	1.091	1.121	1.071	1.056	0.978	1.056	1.111	1.099	1.009	1.082	1.073	1.009	1.074	1.258	1.269	1.242	1.154	1.21	1.173	1.206	1.206	1.183	1.24	1.256	1.24	1.36	1.343	1.225
957	283.1	288.15	429.112	431.119	195.054	20627.7	1	1	Tier 1	Salicyluric acid	BM01229005	HMDB0000840	C07588	10253	0.74	0.2				0.963	1.034	0.963	1.099	0.966	0.972	0.951	1	0.992	0.931	1.017	0.975	0.957	0.989	0.932	NA	NA	NA	NA	NA	NA	NA	NA	NA	NA	NA	NA	NA	NA	NA
958	283.1	288.3	415.119	417.126	181.061	13081	1	1	Tier 2	8-Hydroxy-7-methylguanine	AN01035000	HMDB0006037		308075	2.68	48.4				0.889	0.908	0.938	0.981	0.95	0.973	0.998	0.968	0.984	0.907	0.866	1.025	0.907	0.913	0.987	NA	NA	NA	NA	NA	NA	NA	NA	NA	NA	NA	NA	NA	NA	NA
959	283.1	297.65	389.137	391.144	310.158	27340.8	2	2	Tier 3 one-reaction								0	13	304	NA	NA	NA	NA	NA	NA	NA	NA	NA	NA	NA	NA	NA	NA	NA	1.104	1.129	1.069	1.117	1.077	1.029	1.066	1.07	1.077	1.003	1.005	0.998	0.975	0.967	1.047
960	283.1	287.7	376.628	378.636	142.57	18152	1	1	Unidentified											NA	NA	NA	NA	NA	NA	NA	NA	NA	NA	NA	NA	NA	NA	NA	NA	NA	NA	NA	NA	NA	NA	NA	NA	NA	NA	NA	NA	NA	NA
961	283.1	287.7	500.184	502.191	266.126	18414.3	1	1	Tier 1	Threoninyl-Phenylalanine	AN02198002	HMDB0029068		7010579	3.9	1.4				0.963	0.914	1.125	0.98	1.003	0.909	0.977	0.914	0.93	0.944	0.936	0.931	0.916	0.895	0.918	NA	NA	NA	NA	NA	NA	NA	NA	NA	NA	NA	NA	NA	NA	NA
962	283.1	287.6	625.206	627.214	391.147	16505	1	1	Tier 2	8-Demethyl-8-(methylamino)riboflavin	ED03840000		C21648	46174770	1.74	44.8				NA	NA	NA	NA	NA	NA	NA	NA	NA	NA	NA	NA	NA	NA	NA	0.717	0.794	0.767	0.721	0.783	0.736	0.75	0.794	0.738	0.803	0.776	0.727	0.763	0.828	0.776
963	283.4	292	614.05	616.057	759.984	7349.83	2	2	Tier 3 only two-reaction								0	0	12	2.121	1.865	2.21	2.277	2.012	2.149	2.367	2.366	2.297	2.308	2.308	2.352	2.234	2.268	2.312	NA	NA	NA	NA	NA	NA	NA	NA	NA	NA	NA	NA	NA	NA	NA
964	283.6	288.3	567.208	569.214	333.15	5727	1	1	Tier 3 only two-reaction								0	0	59	NA	NA	NA	NA	NA	NA	NA	NA	NA	NA	NA	NA	NA	NA	NA	NA	NA	NA	NA	NA	NA	NA	NA	NA	NA	NA	NA	NA	NA	NA
965	283.7	288.45	429.112	431.119	195.054	21912	1	1	Tier 2	Dopaquinone	AN01229001	HMDB0001229	C00822	439316	1.3	39.2				0.937	1.022	0.935	1.056	0.95	0.98	0.951	1.017	0.97	0.958	1.03	0.981	0.973	1.005	0.962	NA	NA	NA	NA	NA	NA	NA	NA	NA	NA	NA	NA	NA	NA	NA
966	283.7	288.5	453.132	455.139	219.074	58411.5	1	1	Tier 3 one-reaction								0	41	593	NA	NA	NA	NA	NA	NA	NA	NA	NA	NA	NA	NA	NA	NA	NA	1.062	1.043	1.247	1.062	1.148	1.151	1.07	1.092	1.132	1.084	1.074	1.097	1.101	1.1	1.08
967	283.7	288.75	625.206	627.214	391.147	13182.8	1	1	Tier 3 one-reaction								0	10	307	NA	NA	NA	NA	NA	NA	NA	NA	NA	NA	NA	NA	NA	NA	NA	0.679	0.749	0.678	0.715	0.692	0.697	0.717	0.694	0.697	0.719	0.715	0.681	0.699	0.723	0.741
968	284.4	289.1	533.329	537.338	66.2192	15651.8	1	2	Unidentified											NA	NA	NA	NA	NA	NA	NA	NA	NA	NA	NA	NA	NA	NA	NA	0.586	0.706	0.731	0.573	0.67	0.636	0.693	0.559	0.673	0.665	0.642	0.607	0.597	0.568	0.687
969	284.4	289.15	616.257	618.264	382.199	8170.33	1	1	Tier 3 one-reaction								0	7	224	NA	NA	NA	NA	NA	NA	NA	NA	NA	NA	NA	NA	NA	NA	NA	0.885	1.102	1.017	0.845	0.946	0.972	1.055	0.947	0.957	1.027	0.885	1.018	1.107	0.95	0.969
970	284.5	289.2	373.132	375.14	139.074	29859	1	1	Tier 2	4-Amino-5-hydroxymethyl-2-methylpyrimidine	AN00493001		C01279	777	3.62	5.9				NA	NA	NA	NA	NA	NA	NA	NA	NA	NA	NA	NA	NA	NA	NA	NA	NA	NA	NA	NA	NA	NA	NA	NA	NA	NA	NA	NA	NA	NA
971	284.7	289.25	500.15	502.156	266.092	8872	1	1	Tier 2	N2-Acetyl-5'-Hydroxykynurenine	PR02197001				9.04	43				NA	NA	NA	NA	NA	NA	NA	NA	NA	NA	NA	NA	NA	NA	NA	NA	NA	NA	NA	NA	0.54	0.466	0.582	0.5	0.571	0.43	0.5	0.528	0.513	0.428
972	284.7	286	377.131	379.137	286.146	33758.7	2	2	Tier 3 only two-reaction								0	0	20	NA	NA	NA	NA	NA	NA	NA	NA	NA	NA	NA	NA	NA	NA	NA	0.928	0.945	0.991	0.887	0.959	0.981	0.804	0.791	0.741	0.812	0.787	0.807	0.773	0.834	0.969
973	284.8	287.3	504.109	506.114	270.051	9809.26	1	1	Tier 3 zero-reaction								2	21	381	NA	NA	NA	NA	NA	NA	NA	NA	NA	NA	NA	NA	NA	NA	NA	0.748	0.83	0.795	0.811	0.821	0.819	0.739	0.796	0.73	0.787	0.798	0.737	0.787	0.735	0.791
974	284.8	289.775	376.096	378.103	142.038	183477	1	1	Tier 3 zero-reaction								1	8	285	0.626	0.598	0.595	0.702	0.621	0.67	0.642	0.522	0.664	0.677	0.667	0.698	0.636	0.619	0.706	1.002	1.057	0.986	1.05	1.089	1.065	1.101	1.078	1.116	1.037	1.084	1.082	1.057	1.074	1.041
975	284.9	289.6	406.095	408.103	172.037	10791	1	1	Tier 2	2-Hydroxyhepta-2,4-dienedioic acid	AN00909000		C05600	5280801	1.21	34.4				1.121	1.248	1.279	1.135	1.169	1.202	1.046	1.105	1.109	1.114	1.083	1.208	1.165	1.147	1.202	NA	NA	NA	NA	NA	NA	NA	NA	NA	NA	NA	NA	NA	NA	NA
976	284.9	291.6	630.186	632.191	396.127	10371.4	1	1	Tier 3 one-reaction								0	5	365	NA	NA	NA	NA	NA	NA	NA	NA	NA	NA	NA	NA	NA	NA	NA	0.924	1.057	0.942	0.893	1.007	0.878	1.007	0.912	1.016	0.94	0.994	0.934	0.94	0.906	1.062
977	284.9	289.05	447.169	449.176	213.111	53684.4	1	1	Tier 3 one-reaction								0	2	177	NA	NA	NA	NA	NA	NA	NA	NA	NA	NA	NA	NA	NA	NA	NA	1.195	1.248	1.222	1.227	1.161	1.198	1.211	1.222	1.177	1.183	1.285	1.237	1.368	1.327	1.183
978	285.1	289.575	383.109	385.116	149.051	6520565	1	1	Tier 1	Methionine	AN00608000	HMDB0000696	C00073	6137	1.35	1.1				0.918	0.907	0.93	0.943	0.911	0.936	0.948	0.941	0.914	0.955	0.951	0.952	0.99	0.978	0.916	1.187	1.277	1.247	1.226	1.259	1.19	1.178	1.199	1.174	1.223	1.18	1.176	1.188	1.234	1.242
979	285.1	289.8	422.174	424.181	188.116	461370	1	1	Tier 1	Glycyl-Leucine	AN01133001	HMDB0000759	C02155	92843	1.62	2				NA	NA	NA	NA	NA	NA	NA	NA	NA	NA	NA	NA	NA	NA	NA	NA	NA	NA	NA	NA	NA	NA	NA	NA	NA	NA	NA	NA	NA	NA
980	285.1	289.75	266.066	268.073	32.008	45415.1	1	1	Unidentified											NA	NA	NA	NA	NA	NA	NA	NA	NA	NA	NA	NA	NA	NA	NA	0.792	0.894	0.819	0.831	0.82	0.789	0.851	0.843	0.788	0.87	0.867	0.806	0.82	0.838	0.813
981	285.1	293.625	388.639	390.645	154.581	17505.4	1	1	Unidentified											1.112	1.126	1.128	1.154	1.167	1.144	1.136	1.082	1.126	1.112	1.159	1.133	1.113	1.161	1.104	1.242	1.172	1.266	1.188	1.291	1.231	1.272	1.25	1.253	1.228	1.277	1.289	1.254	1.214	1.221
982	285.4	290.2	520.212	522.218	286.153	10680.4	1	1	Tier 3 one-reaction								0	3	152	NA	NA	NA	NA	NA	NA	NA	NA	NA	NA	NA	NA	NA	NA	NA	0.875	1.138	0.983	1.058	1	1.06	1.092	1.11	1.081	1.109	1.022	0.992	1.069	1.061	1.059
983	285.4	290.25	470.191	472.197	472.265	30454.1	2	2	Tier 3 one-reaction								0	6	302	0.933	0.948	1.014	0.9	0.931	0.948	0.88	0.965	0.935	0.974	0.88	0.93	1.004	0.88	1.001	NA	NA	NA	NA	NA	NA	NA	NA	NA	NA	NA	NA	NA	NA	NA
984	285.4	290.2	471.191	473.198	474.265	9386.67	2	2	Tier 3 one-reaction								0	7	193	NA	NA	NA	NA	NA	NA	NA	NA	NA	NA	NA	NA	NA	NA	NA	NA	NA	NA	NA	NA	NA	NA	NA	NA	NA	NA	NA	NA	NA	NA
985	285.8	290.55	407.174	409.181	173.116	31635.3	1	1	Tier 3 one-reaction								0	5	92	NA	NA	NA	NA	NA	NA	NA	NA	NA	NA	NA	NA	NA	NA	NA	1.072	1.097	1.068	0.924	1.067	1.03	1.043	1.052	1.049	1.121	1.037	1.006	1.013	0.991	1.058
986	285.9	290.6	434.138	436.145	200.08	360783	1	1	Tier 3 one-reaction								0	11	381	NA	NA	NA	NA	NA	NA	NA	NA	NA	NA	NA	NA	NA	NA	NA	0.938	0.989	0.949	1.012	1.002	0.997	0.989	0.945	0.99	0.993	0.984	0.999	1.028	0.989	0.975
987	286	290.45	468.133	470.139	234.075	17413.7	1	1	Tier 3 one-reaction								0	29	512	NA	NA	NA	NA	NA	NA	NA	NA	NA	NA	NA	NA	NA	NA	NA	1.001	0.968	1.082	1.064	1.047	1.027	1.049	1.09	1.124	1.097	1.117	1.128	1.135	1.091	1.057
988	286.1	290.65	360.102	362.11	126.043	93749.1	1	1	Tier 1	Imidazole-4-acetic acid	AN00345002	HMDB0002024	C02835	96215	0.45	4.2				0.928	NA	NA	0.914	1.005	0.926	0.927	0.956	0.91	0.983	0.967	0.944	0.938	0.992	0.987	NA	NA	NA	NA	NA	NA	NA	NA	NA	NA	NA	NA	NA	NA	NA
989	286.6	287.025	495.18	497.186	261.121	77853	1	1	Tier 3 zero-reaction								1	20	446	1.058	1.351	1.234	1.252	1.229	1.042	1.195	1.139	1.18	1.458	1.088	1.192	1.116	1.156	1.233	1.012	1.047	1.066	0.983	1.136	1.096	1.059	1.115	1.062	1.092	1.082	1.049	1.164	1.091	1.048
990	286.6	286.825	429.123	431.13	195.065	111824	1	1	Tier 3 one-reaction								0	10	288	0.955	1.165	0.658	0.813	0.911	0.856	0.976	0.928	0.834	0.811	0.878	0.872	0.865	0.861	0.798	0.965	0.923	0.933	0.945	0.959	0.954	0.928	0.919	0.936	0.944	0.933	0.932	0.934	0.905	0.931
991	286.9	291.85	484.163	486.169	250.105	11452.6	1	1	Tier 3 one-reaction								0	20	516	NA	NA	NA	NA	NA	NA	NA	NA	NA	NA	NA	NA	NA	NA	NA	0.937	1.04	0.89	0.992	1.025	0.95	0.954	0.893	1.008	1.002	0.874	0.882	0.987	0.907	0.965
992	287.1	292.2	524.169	526.175	290.111	21440.1	1	1	Tier 3 zero-reaction								1	14	403	NA	NA	NA	NA	NA	NA	NA	NA	NA	NA	NA	NA	NA	NA	NA	0.612	0.532	0.629	0.545	0.552	0.605	0.628	0.608	0.562	0.544	0.501	0.56	0.567	0.626	0.478
993	287.1	292.05	524.141	526.147	290.083	23661.2	1	1	Tier 3 only two-reaction								0	0	57	NA	NA	NA	NA	NA	NA	NA	NA	NA	NA	NA	NA	NA	NA	NA	0.684	0.728	0.649	0.672	0.654	0.731	0.717	0.732	0.685	0.686	0.72	0.651	0.68	0.719	0.708
994	287.3	293.375	351.137	353.144	117.078	16398624	1	1	Tier 1	Valine	AN00277003	HMDB0000883	C00183	6287	2.37	0.6				1.053	1.051	1.056	1.082	1.058	1.075	1.072	1.071	1.063	1.106	1.06	1.069	1.074	1.096	1.063	NA	NA	NA	NA	NA	NA	NA	NA	NA	NA	NA	NA	NA	NA	NA
995	287.3	291.4	404.125	406.134	170.067	52658.4	1	1	Unidentified											NA	NA	NA	NA	NA	NA	NA	NA	NA	NA	NA	NA	NA	NA	NA	0.911	1.372	1.258	1.244	1.209	1.15	1.133	1.21	1.373	1.299	1.247	1.349	1.078	1.085	1.142
996	288.6	293.3	351.226	353.233	117.168	50178	1	1	Unidentified											NA	NA	NA	NA	NA	NA	NA	NA	NA	NA	NA	NA	NA	NA	NA	NA	NA	NA	NA	NA	NA	NA	NA	NA	NA	NA	NA	NA	NA	NA
997	288.7	292.95	351.259	353.267	117.201	54624.9	1	1	Unidentified											1.146	1.13	1.208	1.285	1.257	1.26	1.337	1.366	1.367	1.379	1.4	1.397	1.518	1.435	1.431	NA	NA	NA	NA	NA	NA	NA	NA	NA	NA	NA	NA	NA	NA	NA
998	288.8	297.2	671.247	673.254	437.189	31632.2	1	1	Tier 3 one-reaction								0	9	275	NA	NA	NA	NA	NA	NA	NA	NA	NA	NA	NA	NA	NA	NA	NA	1.061	1.059	1.045	1.052	1.063	1.052	1.08	1.096	1.008	1.041	1.062	1.042	1.067	1.038	1.063
999	289.3	294	388.639	390.646	309.162	30880.5	2	2	Tier 1	Tyrosyl-Lysine	AN02840001	HMDB0029110		19786231	8.28	0.5				1.1	1.168	1.15	1.134	1.17	1.043	1.135	1.082	1.087	1.112	1.121	1.124	1.07	1.165	1.13	NA	NA	NA	NA	NA	NA	NA	NA	NA	NA	NA	NA	NA	NA	NA
1000	289.5	298.475	420.159	422.166	186.101	1.07866e+06	1	1	Tier 2	Isomer 2 of Prolyl-Alanine	AN01106001	HMDB0029010		418041	0.79	42.6				1.019	1.073	1.041	0.941	1.018	0.983	0.955	0.988	0.951	1.04	0.955	0.911	0.975	1.045	0.939	0.886	0.924	0.927	0.943	0.972	0.929	0.968	0.925	0.903	0.922	0.893	0.937	0.946	0.966	0.924
1001	289.5	305.962	436.19	438.197	202.132	80056	1	1	Tier 1	Alanyl-Isoleucine	AN01324000	HMDB0028690		7408078	3.62	0.1				0.96	1.018	0.869	0.919	0.793	0.93	0.872	0.883	0.849	0.97	0.928	0.988	0.877	0.886	0.893	0.934	0.981	1.032	1.029	1.004	1.104	1.038	1.045	1.099	0.966	0.982	0.974	0.991	1.009	0.962
1002	289.7	294.45	506.196	508.203	272.138	246245	1	1	Tier 3 one-reaction								0	8	216	NA	NA	NA	NA	NA	NA	NA	NA	NA	NA	NA	NA	NA	NA	NA	0.91	0.883	0.871	0.887	0.9	0.893	0.936	1.002	0.897	1.012	0.953	0.954	0.895	0.904	0.919
1003	289.7	294.35	337.085	339.092	103.027	785093	1	1	Tier 3 zero-reaction								2	15	353	0.827	0.851	0.847	0.876	0.881	0.903	0.877	0.869	0.873	0.866	0.841	0.911	0.879	0.855	0.864	0.976	1.031	1.06	0.99	1.062	1.038	1.013	1.089	1.048	1.107	1.069	1.056	1.033	1.018	0.977
1004	289.8	294.5	475.165	477.171	241.107	11710.4	1	1	Tier 3 zero-reaction								1	13	389	NA	NA	NA	NA	NA	NA	NA	NA	NA	NA	NA	NA	NA	NA	NA	NA	NA	NA	NA	NA	NA	NA	NA	NA	NA	NA	NA	NA	NA	NA
1005	290.1	295.15	573.191	575.197	339.133	13638	1	1	Tier 3 one-reaction								0	8	347	NA	NA	NA	NA	NA	NA	NA	NA	NA	NA	NA	NA	NA	NA	NA	0.86	0.931	0.897	0.794	0.904	1.054	0.839	0.823	0.895	0.835	0.897	0.899	0.861	0.858	0.863
1006	290.2	294.9	453.116	455.122	219.057	27911.3	1	1	Tier 2	5-Hydroxyindolepyruvic acid	AN01559000		C05646	440742	9.5	31.2				NA	NA	NA	NA	NA	NA	NA	NA	NA	NA	NA	NA	NA	NA	NA	0.799	0.909	0.839	0.885	0.951	0.933	0.865	0.896	0.933	0.872	0.916	0.901	0.866	0.864	0.826
1007	290.4	294.8	346.086	348.093	112.028	59498.8	1	1	Tier 1	Uracil	AN00240000	HMDB0000300	C00106	1174	1.61	1.1				0.992	0.99	0.99	1	1.08	0.976	1.024	0.991	1.03	1.001	0.992	0.993	1.002	0.949	0.995	1.028	1.118	0.996	0.931	0.981	0.996	0.917	0.931	0.927	0.99	0.925	0.955	0.944	0.953	1.014
1008	290.6	294.7	321.09	323.097	87.0318	4.75642e+06	1	1	Tier 2	Aminoacrylic acid	AN00113000		C20253	46173136	0.32	61.9				NA	NA	NA	NA	NA	NA	NA	NA	NA	NA	NA	NA	NA	NA	NA	1.252	1.229	1.239	1.236	1.214	1.275	1.251	1.211	1.274	1.223	1.201	1.21	1.269	1.263	1.245
1009	290.9	295.55	392.163	394.171	158.105	44073.1	1	1	Tier 3 one-reaction								0	6	216	NA	NA	NA	NA	NA	NA	NA	NA	NA	NA	NA	NA	NA	NA	NA	1.193	1.744	1.204	1.282	1.227	1.334	1.22	1.193	1.306	1.232	1.236	1.267	1.338	1.3	1.209
1010	291	295.65	474.134	476.14	240.076	20898.3	1	1	Tier 3 one-reaction								0	32	464	NA	NA	NA	NA	NA	NA	NA	NA	NA	NA	NA	NA	NA	NA	NA	0.749	0.717	0.823	0.751	0.677	0.783	0.744	0.674	0.716	0.696	0.699	0.701	0.691	0.687	0.699
1011	291.1	295.275	303.116	305.124	69.0579	66246.1	1	1	Tier 3 one-reaction								0	2	183	0.994	0.97	0.95	1.013	1.016	1.031	0.962	1.007	0.898	0.966	0.999	0.966	0.981	0.947	0.931	0.975	0.929	0.962	0.936	0.946	0.983	0.939	0.938	1.008	0.923	0.957	0.972	0.981	0.956	0.933
1012	291.4	296.25	460.155	462.162	226.096	39504.8	1	1	Tier 3 zero-reaction								1	39	448	1.186	0.894	1.058	1.066	1.059	1.039	0.96	1.035	1.099	1.021	1.04	1.169	0.999	0.988	1.229	0.687	0.762	0.807	0.764	0.782	0.718	0.701	0.769	0.76	0.786	0.768	0.735	0.703	0.737	0.751
1013	291.4	295.95	493.165	495.174	259.106	26560.8	1	1	Tier 3 zero-reaction								1	14	311	NA	NA	NA	NA	NA	NA	NA	NA	NA	NA	NA	NA	NA	NA	NA	0.745	0.656	0.653	0.616	0.485	0.737	0.47	0.517	0.536	0.442	0.465	0.452	0.432	0.461	0.412
1014	291.6	296.5	405.622	407.629	171.564	13989.9	1	1	Unidentified											NA	NA	NA	NA	NA	NA	NA	NA	NA	NA	NA	NA	NA	NA	NA	1.077	1.06	0.967	0.99	1.018	1.077	1.109	1.022	1.092	1.05	1.035	1.036	1.028	1.053	1.013
1015	291.7	300.15	727.238	729.247	493.18	16072.6	1	1	Tier 3 one-reaction								0	12	322	NA	NA	NA	NA	NA	NA	NA	NA	NA	NA	NA	NA	NA	NA	NA	0.701	0.646	0.665	0.675	0.674	0.693	0.698	0.688	0.693	0.708	0.717	0.699	0.731	0.734	0.728
1016	292	307.275	349.086	351.093	115.028	35233	1	1	Tier 3 one-reaction								0	13	273	0.8	0.844	0.771	0.842	0.805	0.82	0.789	0.861	0.76	0.862	0.793	0.797	0.828	0.814	0.815	1.019	0.904	0.859	0.928	0.946	0.998	1.061	1.036	0.991	0.922	0.899	0.972	0.936	1.01	0.913
1017	292	297	583.224	585.23	349.166	23412.9	1	1	Tier 3 one-reaction								0	2	181	NA	NA	NA	NA	NA	NA	NA	NA	NA	NA	NA	NA	NA	NA	NA	1.058	1.224	1.27	1.059	1.064	1.233	1.15	1.155	1.048	1.112	1.168	1.012	1.193	1.139	1.207
1018	292.5	299.975	434.175	436.183	200.117	104699	1	1	Tier 3 one-reaction								0	11	174	0.943	1.12	0.891	1.082	1.107	0.919	0.929	0.989	0.97	1.012	1.093	0.935	1.061	1.032	1.021	0.99	1.033	1.011	1.017	1.001	1	0.999	0.973	1.059	0.984	1.006	0.999	0.88	0.877	1.003
1019	292.6	295.5	442.143	444.15	208.084	300089	1	1	Tier 1	Kynurenine	AN01408003	HMDB0000684	C01718	846	1.21	0.9				0.925	0.977	0.899	0.955	0.968	0.936	0.951	0.948	0.963	0.957	0.981	0.931	0.973	0.975	0.939	0.889	0.894	0.899	0.899	0.894	0.936	0.904	0.897	0.914	0.877	0.906	0.896	0.892	0.914	0.878
1020	292.9	298.4	396.112	398.118	162.054	96831.2	1	1	Tier 3 zero-reaction								5	81	735	NA	NA	NA	NA	NA	NA	NA	NA	NA	NA	NA	NA	NA	NA	NA	0.6	0.625	0.579	0.702	0.685	0.71	0.749	0.773	0.764	0.79	0.805	0.809	0.81	0.826	0.691
1021	292.9	299	364.625	366.632	130.567	44452.5	1	1	Unidentified											0.982	0.962	0.943	0.977	0.996	1.001	0.947	0.982	0.952	1.004	1.023	0.976	0.916	0.944	0.973	NA	NA	NA	NA	NA	NA	NA	NA	NA	NA	NA	NA	NA	NA	NA
1022	293	297.55	497.194	499.202	263.136	40598.2	1	1	Tier 3 one-reaction								0	20	393	NA	NA	NA	NA	NA	NA	NA	NA	NA	NA	NA	NA	NA	NA	NA	1.115	1.223	1.223	1.242	1.177	1.11	1.19	1.203	1.277	1.195	1.21	1.221	1.146	1.14	1.194
1023	293.5	297.55	534.155	536.161	300.097	7533.25	1	1	Tier 3 one-reaction								0	17	516	NA	NA	NA	NA	NA	NA	NA	NA	NA	NA	NA	NA	NA	NA	NA	1.085	1.347	1.006	1.019	0.943	0.941	0.874	0.962	0.931	0.965	0.946	0.923	0.968	0.852	0.964
1024	293.9	299.8	388.137	390.145	308.158	82903	2	2	Tier 3 one-reaction								0	12	207	0.986	0.963	0.952	0.965	0.9	0.984	0.978	0.934	0.974	0.93	0.909	0.949	0.946	0.949	0.992	NA	NA	NA	NA	NA	NA	NA	NA	NA	NA	NA	NA	NA	NA	NA
1025	294.2	298.8	538.185	540.192	304.126	64541.1	1	1	Tier 3 one-reaction								0	11	326	NA	NA	NA	NA	NA	NA	NA	NA	NA	NA	NA	NA	NA	NA	NA	0.993	0.959	1.082	1.095	1.048	1.073	1.076	1.133	1.068	1.077	1.078	1.087	1.114	1.062	1.038
1026	294.3	298.8	504.109	506.115	270.051	15355.1	1	1	Tier 3 zero-reaction								2	27	431	NA	NA	NA	NA	NA	NA	NA	NA	NA	NA	NA	NA	NA	NA	NA	0.733	0.828	0.815	0.744	0.801	0.729	0.707	0.745	0.774	0.74	0.728	0.673	0.747	0.727	0.739
1027	294.3	315.325	462.17	464.177	228.112	33512.8	1	1	Tier 2	Prolyl-Hydroxyproline	AN01684000	HMDB0006695		11902893	0.04	14.7				NA	NA	NA	1.194	1.21	1.16	1.071	1.036	1.08	1.26	1.049	1.039	1.105	1.05	0.967	0.995	1.01	0.989	0.993	1.01	0.978	1.002	1.007	1.007	0.968	0.978	0.968	0.986	1.008	1.007
1028	294.3	298.7	517.176	519.181	283.118	10483	1	1	Tier 3 one-reaction								0	9	388	NA	NA	NA	NA	NA	NA	NA	NA	NA	NA	NA	NA	NA	NA	NA	1.1	1.04	1.113	1.029	1.064	0.972	1.064	1.069	0.982	1.033	1.048	1.01	1.062	0.993	1.081
1029	294.4	298.95	376.133	378.14	142.075	783060	1	1	Tier 2	Isomer 2 of Ectoine	AN00528000		C06231	126041	1.08	16.9				NA	NA	NA	NA	NA	NA	NA	NA	NA	NA	NA	NA	NA	NA	NA	1.089	1.14	1.105	1.158	1.163	1.167	1.185	1.157	1.207	1.155	1.148	1.203	1.202	1.204	1.167
1030	294.5	299.225	424.107	426.113	190.048	91550.4	1	1	Tier 3 one-reaction								0	32	439	1.152	1.047	1.094	1.078	1.074	1.025	1.039	1.092	1.004	1.01	1.021	0.952	0.94	1.022	1.005	0.859	0.908	0.868	0.897	0.927	0.882	0.944	0.871	0.909	0.913	0.906	0.946	0.96	0.94	0.854
1031	294.5	299.05	362.154	364.16	128.095	30605.3	1	1	Tier 3 one-reaction								0	8	164	1.042	0.994	1.023	1.045	1.035	1.04	1.128	1.093	1.018	1.071	0.947	1.114	1.038	1.042	1.007	NA	NA	NA	NA	NA	NA	NA	NA	NA	NA	NA	NA	NA	NA	NA
1032	294.6	316	484.154	486.159	250.095	10514.5	1	1	Tier 2	N2-Acetyl-L-Kynurenine	TA01969000	HMDB0240342		54201144	1.36	26				NA	NA	NA	NA	NA	NA	NA	NA	NA	NA	NA	NA	NA	NA	NA	1.023	1.032	1.099	1.004	1.11	1.04	1.196	1.004	1.123	1.17	1.08	1.072	0.942	1.231	0.964
1033	294.7	299.45	462.17	464.177	228.111	51613.6	1	1	Tier 2	Hydroxyprolyl-Proline	AN01684001	HMDB0028871		61156945	1.65	19.5				NA	NA	NA	NA	NA	NA	NA	NA	NA	NA	NA	NA	NA	NA	NA	1.057	1	1	1.01	1.028	1.005	1.025	1.027	1.018	1.028	0.995	1.04	1.049	1.05	1.034
1034	295.3	301.35	383.639	385.646	149.58	34456.6	1	1	Unidentified											NA	NA	NA	NA	NA	NA	NA	NA	NA	NA	NA	NA	NA	NA	NA	1.007	1.161	1.049	1.101	1.143	1.117	1.005	1.094	1.089	1.062	1.106	1.047	1.07	1.04	1.24
1035	295.3	300.35	321.114	323.12	174.111	1.32296e+06	2	2	Tier 1	Arginine	AN00945000	HMDB0000517	C00062	6322	1.13	0.9				NA	NA	NA	NA	NA	NA	NA	NA	NA	NA	NA	NA	NA	NA	NA	1.624	1.446	1.468	1.409	1.419	1.352	1.363	1.418	1.467	1.436	1.397	1.416	1.35	1.325	1.387
1036	295.4	299.9	446.186	448.193	212.128	178775	1	1	Tier 3 one-reaction								0	1	111	NA	NA	NA	NA	NA	NA	NA	NA	NA	NA	NA	NA	NA	NA	NA	0.885	0.911	0.954	0.917	0.963	0.919	0.939	0.935	0.909	0.956	0.953	0.929	0.916	0.901	0.902
1037	295.4	299.85	408.171	410.177	174.112	315972	1	1	Tier 3 zero-reaction								2	6	69	0.982	1.028	0.99	1.01	1.021	1	1.011	0.971	1.018	1.016	1.07	1.039	0.988	1.023	1.059	NA	NA	NA	NA	NA	NA	NA	NA	NA	NA	NA	NA	NA	NA	NA
1038	295.5	293.175	335.142	337.148	101.084	273897	1	1	Tier 2	5-Aminopentanal	AN00174001	HMDB0012815	C12455	443849	0.44	6.2				0.992	1.019	0.984	1.011	1.03	1.002	1.024	1.078	0.971	1.064	1.052	1.006	0.999	1.024	1.047	0.753	0.813	0.751	0.818	0.775	0.747	0.827	0.802	0.802	0.826	0.813	0.774	0.839	0.848	0.828
1039	295.5	307.6	430.143	432.15	196.085	35613.3	1	1	Tier 3 one-reaction								0	20	427	NA	NA	NA	NA	NA	NA	NA	NA	NA	NA	NA	NA	NA	NA	NA	1.028	1.042	1.222	1.139	1.046	1.179	1.046	1.164	1.068	1.131	1.1	1.051	1.036	1.018	1.226
1040	295.5	299.95	418.144	420.152	184.085	32934.7	1	1	Tier 3 one-reaction								0	15	312	1.101	1.05	0.977	1.032	1.128	0.994	1.064	1.03	1.123	1.114	1.045	1.023	1.065	0.966	1.079	NA	NA	NA	NA	NA	NA	NA	NA	NA	NA	NA	NA	NA	NA	NA
1041	295.8	300.25	312.601	314.608	157.085	74975.8	2	2	Tier 3 one-reaction								0	12	211	0.901	0.915	0.884	0.891	0.929	0.933	0.921	0.954	1.013	0.983	0.964	0.983	0.967	0.951	0.994	NA	NA	NA	NA	NA	NA	NA	NA	NA	NA	NA	NA	NA	NA	NA
1042	295.9	300.6	365.117	367.124	131.059	463724	1	1	Tier 3 zero-reaction								8	60	571	0.981	1.067	0.981	1.009	1.061	1.002	0.993	1.005	1.02	1.047	1.035	1.038	1.008	1.029	1.026	NA	NA	NA	NA	NA	NA	NA	NA	NA	NA	NA	NA	NA	NA	NA
1043	295.9	300.6	521.162	523.173	574.208	6736	2	2	Tier 2	THF-L-glutamic acid	AN04966000		C09332	90658597	6.01	15.6				NA	NA	NA	NA	NA	NA	NA	NA	NA	NA	NA	NA	NA	NA	NA	NA	NA	NA	NA	NA	NA	NA	NA	NA	NA	NA	NA	NA	NA	NA
1044	296.1	300.8	371.123	373.13	274.129	16601	2	2	Tier 2	N2-Succinyl-L-arginine	AN02322002		C03296	439968	0.02	16.1				NA	NA	NA	NA	NA	NA	NA	NA	NA	NA	NA	NA	NA	NA	NA	NA	NA	NA	NA	NA	NA	NA	NA	NA	NA	NA	NA	NA	NA	NA
1045	296.3	300.875	371.633	373.639	275.149	151209	2	2	Tier 2	Epsilon-(gamma-Glutamyl)-Lysine	AN02339000	HMDB0003869		7015684	1.76	15.9				0.98	0.97	0.973	0.939	0.955	0.947	0.911	0.985	0.939	0.944	0.986	0.948	0.974	0.961	0.98	NA	NA	NA	NA	NA	NA	NA	NA	NA	NA	NA	NA	NA	NA	NA
1046	296.3	303.5	322.114	324.121	176.112	92987.2	2	2	Tier 3 only two-reaction								0	0	2	1.039	1.044	1.055	1.093	1.09	1.107	1.09	1.058	1.105	1.084	1.044	1.108	1.057	1.005	1.068	NA	NA	NA	NA	NA	NA	NA	NA	NA	NA	NA	NA	NA	NA	NA
1047	296.4	300.6	445.154	447.161	211.096	173990	1	1	Tier 3 one-reaction								0	29	331	NA	NA	NA	NA	NA	NA	NA	NA	NA	NA	NA	NA	NA	NA	NA	1.844	1.778	1.377	1.353	1.306	1.416	1.066	0.968	1.089	1.017	0.989	0.97	1.099	1.056	1.053
1048	296.4	306.425	371.633	373.639	275.149	167127	2	2	Tier 2	gamma-Glutamyllysine	AN02339003	HMDB0029154		65254	0.72	8.1				0.968	1.005	0.987	0.987	0.964	0.906	0.928	0.987	0.949	0.928	1.012	0.969	0.98	0.951	0.968	NA	NA	NA	NA	NA	NA	NA	NA	NA	NA	NA	NA	NA	NA	NA
1049	296.6	301.55	456.159	458.167	222.1	174493	1	1	Tier 1	Glycyl-Phenylalanine	AN01612000	HMDB0028848		97415	1.05	0.2				0.928	0.966	0.944	0.92	0.944	0.927	0.909	0.901	0.966	0.955	0.953	0.953	0.899	0.979	0.912	NA	NA	1.06	1.072	1.115	1.115	1.071	1.118	1.067	1.129	1.141	1.256	0.899	0.99	1.016
1050	296.6	301.525	324.09	326.097	90.0321	291726	1	1	Tier 3 zero-reaction								5	41	637	0.986	0.929	1.015	0.983	0.971	1.037	1.004	0.949	0.994	0.936	0.908	1.015	0.971	0.989	0.954	1.155	1.081	1.12	1.122	1.046	1.123	1.091	1.078	1.121	1.07	1.07	1.101	1.117	1.14	1.07
1051	297.2	301.9	483.171	485.183	249.112	3955	1	1	Tier 1	Cysteinyl-Lysine	AN01951000	HMDB0028780		19900079	4.58	0.2				NA	NA	NA	NA	NA	NA	NA	NA	NA	NA	NA	NA	NA	NA	NA	NA	NA	NA	NA	NA	NA	NA	NA	NA	NA	NA	NA	NA	NA	NA
1052	297.7	304.2	438.149	440.155	204.09	1.28605e+07	1	1	Tier 1	Tryptophan	AN01348000	HMDB0000929	C00078	6305	1.27	0.6				0.88	0.889	0.909	0.94	0.906	0.941	0.98	0.955	0.976	0.97	0.971	1.002	0.983	0.993	0.98	NA	NA	NA	NA	NA	NA	NA	NA	NA	NA	NA	NA	NA	NA	NA
1053	297.8	302.35	461.135	463.142	227.077	12601.5	1	1	Tier 2	L-Arogenic acid	AN01671000		C00826	439319	2.66	53.2				1.083	1.148	1.104	1.156	1.157	1.103	1.177	1.109	1.058	1.122	1.059	1.169	1.132	1.05	1.031	NA	NA	NA	NA	NA	NA	NA	NA	NA	NA	NA	NA	NA	NA	NA
1054	297.8	300.75	395.123	397.129	322.13	76750.7	2	2	Tier 3 one-reaction								0	3	252	0.705	0.818	0.696	0.58	0.612	0.593	0.562	0.623	0.574	0.611	0.624	0.609	0.692	0.669	0.573	NA	NA	NA	NA	NA	NA	NA	NA	NA	NA	NA	NA	NA	NA	NA
1055	297.8	302.5	357.607	359.613	123.549	13380	1	1	Unidentified											NA	NA	NA	NA	NA	NA	NA	NA	NA	NA	NA	NA	NA	NA	NA	NA	NA	NA	NA	NA	NA	NA	NA	NA	NA	NA	NA	NA	NA	NA
1056	297.9	302.5	438.42	440.428	204.362	29261	1	1	Unidentified											NA	NA	NA	NA	NA	NA	NA	NA	NA	NA	NA	NA	NA	NA	NA	NA	NA	NA	NA	NA	NA	NA	NA	NA	NA	NA	NA	NA	NA	NA
1057	298	302.7	476.186	478.192	242.127	109634	1	1	Tier 3 one-reaction								0	6	203	NA	NA	NA	NA	NA	NA	NA	NA	NA	NA	NA	NA	NA	NA	NA	0.969	0.908	0.922	0.945	0.944	0.969	0.951	0.983	0.966	0.977	0.956	0.947	0.92	0.948	0.962
1058	298.3	293.25	467.185	469.19	233.127	7076.5	1	1	Tier 3 zero-reaction								1	25	386	1.217	1.02	0.905	1.358	1.107	1.092	1.116	0.979	1.083	0.955	1.139	1.084	1.049	1.233	1.234	NA	NA	NA	NA	NA	NA	NA	NA	NA	NA	NA	NA	NA	NA	NA
1059	298.4	303.1	352.085	354.092	118.027	131263	1	1	Tier 3 zero-reaction								4	52	588	NA	NA	NA	NA	NA	NA	NA	NA	NA	NA	NA	NA	NA	NA	NA	NA	NA	NA	NA	NA	NA	NA	NA	NA	NA	NA	NA	NA	NA	NA
1060	298.5	303.2	460.131	462.137	226.073	23879.9	1	1	Tier 3 one-reaction								0	8	125	NA	NA	NA	NA	NA	NA	NA	NA	NA	NA	NA	NA	NA	NA	NA	NA	NA	NA	NA	NA	NA	NA	NA	NA	NA	NA	NA	NA	NA	NA
1061	299.4	304.1	427.144	429.151	193.086	32424.8	1	1	Tier 3 one-reaction								0	11	205	NA	NA	NA	NA	NA	NA	NA	NA	NA	NA	NA	NA	NA	NA	NA	0.679	0.753	0.672	0.622	0.761	0.752	0.624	0.784	0.751	0.76	0.727	0.785	0.781	0.774	0.636
1062	299.4	304	304.112	306.119	70.0541	33490.5	1	1	Tier 2	alpha-Aminopropiononitrile	BM00055001		C05714	411840	3.05	33.1				1.137	1.219	1.189	1.139	1.16	1.244	1.155	1.146	1.078	1.154	1.101	1.16	1.18	1.217	1.159	NA	NA	NA	NA	NA	NA	NA	NA	NA	NA	NA	NA	NA	NA	NA
1063	299.9	304.6	512.187	514.191	278.129	10229	1	1	Tier 2	L-phenylalanyl-L-hydroxyproline	AN02380000	HMDB0011176		53480675	3.81	19.8				NA	NA	NA	NA	NA	NA	NA	NA	NA	NA	NA	NA	NA	NA	NA	NA	NA	NA	NA	NA	NA	NA	NA	NA	NA	NA	NA	NA	NA	NA
1064	300	304.5	455.129	457.136	221.071	21799.6	1	1	Tier 3 one-reaction								0	39	503	NA	NA	NA	NA	NA	NA	NA	NA	NA	NA	NA	NA	NA	NA	NA	1.019	1.115	1.156	0.933	1.031	1.034	0.966	1.052	1.023	0.957	1.006	0.964	0.972	0.964	1.001
1065	300.1	306.7	562.139	564.145	328.08	14972.1	1	1	Tier 2	Isomer 1 of 3,4-Dihydroxyphenylacetaldehyde 3-O-glucuronide	PR03076001				1.3	44.4				NA	NA	NA	NA	NA	NA	NA	NA	NA	NA	NA	NA	NA	NA	NA	0.937	0.874	0.854	0.942	0.884	0.898	0.88	0.885	0.904	0.897	0.919	0.927	0.908	0.88	0.888
1066	300.1	305.25	415.108	417.114	181.049	72269.7	1	1	Tier 3 one-reaction								0	5	226	NA	NA	NA	NA	NA	NA	NA	NA	NA	NA	NA	NA	NA	NA	NA	0.915	0.938	0.842	0.945	0.837	0.926	0.944	0.868	0.937	0.894	0.905	0.933	0.918	0.893	0.856
1067	300.5	308.65	364.085	366.092	130.027	210706	1	1	Tier 3 zero-reaction								4	40	464	0.876	0.897	0.941	0.98	0.951	1.049	0.947	1	0.933	1.046	1.069	0.976	0.92	0.991	1.077	0.899	0.907	0.868	0.969	0.902	0.952	0.961	0.888	0.974	0.899	0.924	0.968	0.969	0.919	0.906
1068	300.5	306.675	509.196	511.202	275.138	30321.4	1	1	Tier 3 zero-reaction								1	23	338	1.201	1.136	1.421	1.258	1.315	0.897	1.071	0.963	1.149	1.037	0.996	1.022	1.056	1.038	0.986	1.099	1.108	1.061	1.104	1.098	1.127	1.079	1.094	1.073	1.135	1.094	1.085	1.072	1.047	1.048
1069	300.7	305.45	450.206	452.213	216.148	515632	1	1	Tier 1	Valyl-Valine	AN01522000	HMDB0029140		107475	0.95	0.3				1.111	1.016	0.865	1.054	0.906	0.931	0.913	0.956	0.953	0.908	0.961	1.047	0.941	0.842	0.954	0.985	0.914	0.943	0.912	0.989	0.914	0.925	0.947	0.905	0.961	0.913	0.916	0.925	0.972	0.968
1070	300.9	305.2	478.159	480.166	244.101	20104	1	1	Tier 3 one-reaction								0	4	77	NA	NA	NA	NA	NA	NA	NA	NA	NA	NA	NA	NA	NA	NA	NA	0.697	1.002	0.994	0.726	0.829	0.771	0.792	0.955	0.879	0.978	0.811	0.934	0.885	0.944	0.789
1071	300.9	305.3	596.728	598.735	362.669	27871.4	1	1	Unidentified											0.973	1.024	1.06	0.996	1.039	1.07	1.018	1.005	1.1	1.033	0.941	1.005	0.981	1.057	1.019	NA	NA	NA	NA	NA	NA	NA	NA	NA	NA	NA	NA	NA	NA	NA
1072	301	305.25	340.068	342.074	106.009	29177.9	1	1	Tier 3 one-reaction								0	7	109	1.024	0.937	1.01	1.026	0.986	1.066	0.989	1.019	0.966	1.025	0.993	0.961	1.039	0.97	0.997	0.816	0.871	0.901	0.858	0.849	0.902	0.717	0.811	0.908	0.89	0.79	0.898	0.652	0.722	0.856
1073	301	306.975	335.142	337.149	101.084	255134	1	1	Tier 2	Isomer 1 of 5-Aminopentanal	AN00174001	HMDB0012815	C12455	443849	0.45	11.8				1.012	1.003	0.964	0.989	1.037	0.967	0.985	1.06	0.959	1.025	1.014	0.977	0.981	1.037	1.025	0.761	0.828	0.791	0.812	0.801	0.775	0.827	0.786	0.775	0.801	0.791	0.769	0.808	0.815	0.805
1074	301.2	307.7	326.111	328.118	184.106	42055.9	2	2	Tier 3 only two-reaction								0	0	39	NA	NA	NA	NA	NA	NA	NA	NA	NA	NA	NA	NA	NA	NA	NA	0.802	0.822	1.113	0.856	0.981	0.867	0.819	0.827	0.827	0.851	0.785	0.823	0.806	0.784	0.848
1075	301.3	306.5	332.119	334.126	196.122	150342	2	2	Tier 3 one-reaction								0	9	169	NA	NA	NA	NA	NA	NA	NA	NA	NA	NA	NA	NA	NA	NA	NA	0.982	0.886	0.9	0.898	0.879	0.858	0.832	0.901	0.905	0.918	0.908	0.924	0.861	0.857	0.881
1076	301.4	306.1	467.163	469.169	233.104	45097.3	1	1	Tier 3 one-reaction								0	4	129	NA	NA	NA	NA	NA	NA	NA	NA	NA	NA	NA	NA	NA	NA	NA	0.881	0.883	0.887	0.925	0.881	0.956	0.88	0.962	0.965	0.939	0.943	0.976	0.882	0.877	0.933
1077	301.4	306	641.234	643.244	407.176	6836.95	1	1	Tier 3 one-reaction								0	15	253	NA	NA	NA	NA	NA	NA	NA	NA	NA	NA	NA	NA	NA	NA	NA	1.329	1.362	1.23	1.186	1.188	1.226	1.178	1.389	1.163	1.511	2.206	1.218	1.935	1.996	1.483
1078	301.4	305.55	697.528	699.535	926.939	10580	2	2	Tier 3 only two-reaction								0	0	2	1.591	1.184	1.774	1.156	1.318	1.117	1.358	1.277	1.288	1.27	1.374	1.332	1.304	1.121	1.13	NA	NA	NA	NA	NA	NA	NA	NA	NA	NA	NA	NA	NA	NA	NA
1079	301.4	312.275	482.18	484.185	248.122	45675.5	1	1	Tier 1	Valyl-Methionine	AN01939001	HMDB0029133		6993038	2.43	1.9				NA	NA	NA	NA	NA	NA	NA	NA	NA	NA	NA	NA	NA	NA	NA	1.279	1.37	1.392	1.427	1.367	1.384	1.405	1.382	1.398	1.359	1.37	1.403	1.388	1.36	1.426
1080	301.6	305.55	597.229	599.236	363.171	20772.1	1	1	Tier 3 one-reaction								0	2	96	1.063	1.061	1.261	1.129	1.075	1.078	1.145	1.025	1.119	1.303	1.042	1.143	1.169	1.14	1.056	NA	NA	NA	NA	NA	NA	NA	NA	NA	NA	NA	NA	NA	NA	NA
1081	301.7	306.4	534.182	536.189	300.123	4419	1	1	Tier 2	Salidroside	AN02707000		C06046	159278	4.27	27				NA	NA	NA	NA	NA	NA	NA	NA	NA	NA	NA	NA	NA	NA	NA	NA	NA	NA	NA	NA	NA	NA	NA	NA	NA	NA	NA	NA	NA	NA
1082	301.7	306.4	585.238	587.245	351.18	5281.33	1	1	Tier 2	Glycyl-leucyl-tyrosine	AN03406000			96817	0.75	29.8				NA	NA	NA	NA	NA	NA	NA	NA	NA	NA	NA	NA	NA	NA	NA	NA	NA	NA	NA	NA	NA	NA	NA	NA	NA	NA	NA	NA	NA	NA
1083	301.8	308.4	671.248	673.254	437.189	40843.4	1	1	Tier 3 one-reaction								0	9	276	NA	NA	NA	NA	NA	NA	NA	NA	NA	NA	NA	NA	NA	NA	NA	1.078	1.036	1.006	0.975	1.018	0.995	1.056	1.031	0.99	1.043	1.042	1.004	1.033	1.034	1.044
1084	301.8	306.75	390.113	392.119	156.054	322682	1	1	Tier 3 zero-reaction								3	18	338	0.775	0.751	0.827	0.816	0.81	0.768	0.81	0.793	0.805	0.796	0.784	0.777	0.787	0.778	0.832	0.924	0.974	0.967	0.973	0.955	0.999	0.941	0.988	0.985	0.963	0.934	0.971	0.957	0.94	0.958
1085	301.9	307.8	424.053	426.06	189.994	121292	1	1	Tier 2	Pyrocatechol sulfate	AN01157002	HMDB0061713, HMDB59724, HMDB61713		3083879	1.81	60.8				0.884	0.891	0.974	0.995	0.907	0.964	0.942	0.948	0.979	0.937	0.909	0.973	0.986	0.907	1.013	NA	NA	NA	NA	NA	NA	NA	NA	NA	NA	NA	NA	NA	NA	NA
1086	302	306.25	383.109	385.116	149.05	27320	1	1	Tier 2	(S)-4-Hydroxymandelonitrile	BM00606000	HMDB0060318	C03742	440104	2.41	41.7				0.914	0.942	0.957	0.927	0.969	0.962	0.945	0.971	0.9	0.929	0.92	0.931	0.94	0.91	0.919	NA	NA	NA	NA	NA	NA	NA	NA	NA	NA	NA	NA	NA	NA	NA
1087	302.3	306.5	480.18	482.184	246.121	18776.6	1	1	Tier 2	Isomer 1 of Leucyl-Aspartic acid	AN01906007	HMDB0028925		3328705	1.03	66.6				NA	NA	NA	NA	NA	NA	NA	NA	NA	NA	NA	NA	NA	NA	NA	0.621	0.709	0.661	0.799	0.813	0.828	0.751	0.842	0.773	0.735	0.839	0.771	0.749	0.712	0.807
1088	302.4	307.15	364.625	366.632	261.134	243657	2	2	Tier 2	N6-beta-Aspartyl-Lysine	AN02121001	HMDB0004985		22833646	3.13	1				0.908	0.937	0.991	0.997	0.98	0.978	0.942	0.984	0.958	0.959	1.006	0.953	0.936	0.924	0.963	NA	NA	NA	NA	NA	NA	NA	NA	NA	NA	NA	NA	NA	NA	NA
1089	302.4	307.1	414.124	416.13	360.131	44203	2	2	Tier 2	Dityrosine	AN03523001	HMDB0006045		53477799	0.29	61.8				NA	NA	NA	NA	NA	NA	NA	NA	NA	NA	NA	NA	NA	NA	NA	NA	NA	NA	NA	NA	NA	NA	NA	NA	NA	NA	NA	NA	NA	NA
1090	302.4	307.1	597.229	599.234	726.341	9017	2	2	Tier 2	Agmatine	AN00401000	HMDB0001432	C00179	199	4.31	49.1				NA	NA	NA	NA	NA	NA	NA	NA	NA	NA	NA	NA	NA	NA	NA	NA	NA	NA	NA	NA	NA	NA	NA	NA	NA	NA	NA	NA	NA	NA
1091	302.7	309.875	431.127	433.135	197.069	10389.3	1	1	Tier 2	N-Hydroxy-L-tyrosine	BM01257000		C03004	174052	0.81	22.7				1.066	1.076	1.002	0.991	0.959	1.042	0.997	0.976	1.008	1.037	0.995	1.057	1.065	0.994	0.952	0.74	NA	NA	0.672	0.771	0.801	0.682	0.603	0.63	0.67	0.654	0.659	0.639	0.66	0.78
1092	302.8	312.15	506.16	508.166	272.102	19666.2	1	1	Tier 3 one-reaction								0	25	494	NA	NA	NA	NA	NA	NA	NA	NA	NA	NA	NA	NA	NA	NA	NA	0.868	0.897	0.924	0.908	0.905	0.916	0.884	0.923	0.898	1.016	0.875	0.908	0.873	0.862	0.951
1093	303	307.7	727.238	729.248	493.18	41163.2	1	1	Tier 3 one-reaction								0	10	304	NA	NA	NA	NA	NA	NA	NA	NA	NA	NA	NA	NA	NA	NA	NA	NA	NA	NA	NA	NA	NA	NA	NA	NA	NA	NA	NA	NA	NA	NA
1094	303.2	308.1	527.231	529.239	293.173	6942.42	1	1	Tier 2	Lysyl-Phenylalanine	AN02595000	HMDB0028958		151410	1.28	68.8				NA	NA	NA	NA	NA	NA	NA	NA	NA	NA	NA	NA	NA	NA	NA	1.3	0.983	1.352	1.201	1.108	1.114	1.44	1.411	1.379	1.233	1.261	1.506	1.351	1.085	1.156
1095	303.4	303.85	388.639	390.646	309.162	53273.5	2	2	Tier 1	Lysyl-Tyrosine	AN02840000	HMDB0028963		7021820	8.01	9				1.033	1.173	NA	1.318	1.117	1.095	1.143	1.131	0.31	1.252	1.337	1.086	1.08	1.139	1.183	NA	NA	NA	NA	NA	NA	NA	NA	NA	NA	NA	NA	NA	NA	NA
1096	303.4	307.6	315.601	317.607	163.085	12592.1	2	2	Tier 3 zero-reaction								2	27	577	NA	NA	NA	NA	NA	NA	NA	NA	NA	NA	NA	NA	NA	NA	NA	0.96	0.901	0.873	0.976	0.894	0.998	0.916	0.986	1.005	0.998	0.958	0.972	1.001	0.925	1.019
1097	303.5	308.05	307.111	309.118	146.106	26638.9	2	2	Tier 2	Isomer 1 of Lysine	AN00578000	HMDB0000182	C00047	5962	0.92	61.7				NA	NA	NA	NA	NA	NA	NA	NA	NA	NA	NA	NA	NA	NA	NA	1.301	1.273	1.347	1.165	1.305	1.282	1.204	1.173	1.327	1.157	1.167	1.285	1.258	1.302	1.251
1098	303.7	307.6	305.559	307.565	143.001	9632.67	2	2	Tier 3 one-reaction								0	1	32	0.93	0.888	0.808	1.007	1.023	1.075	1.057	1.085	0.884	0.904	0.945	0.931	1.058	0.822	1.015	NA	NA	NA	NA	NA	NA	NA	NA	NA	NA	NA	NA	NA	NA	NA
1099	303.8	308.8	372.14	374.147	276.163	9925.65	2	2	Tier 3 only two-reaction								0	0	35	1.057	1.232	1.184	0.978	1.118	1.167	1.02	1.158	1.12	1.129	1.23	1.155	1.208	1.253	1.15	NA	NA	NA	NA	NA	NA	NA	NA	NA	NA	NA	NA	NA	NA	NA
1100	303.9	309.1	351.136	353.145	117.078	213870	1	1	Tier 1	Norvaline	AN00277001	HMDB0251527	C01799	439575	3.45	7.5				1.033	1.033	1.023	1.032	1.021	1.036	1.02	1.031	1.022	1.006	1.025	1.011	1.025	0.986	1.005	NA	NA	NA	NA	NA	NA	NA	NA	NA	NA	NA	NA	NA	NA	NA
1101	304	308.55	423.123	425.129	189.064	179648	1	1	Tier 3 zero-reaction								2	33	525	NA	NA	NA	NA	NA	NA	NA	NA	NA	NA	NA	NA	NA	NA	NA	0.819	0.783	0.839	0.807	0.81	0.808	0.902	0.877	0.862	0.882	0.889	0.917	0.85	0.818	0.76
1102	304.2	308.8	294.062	296.069	60.0038	47700.7	1	1	Tier 3 one-reaction								0	2	64	NA	NA	NA	NA	NA	NA	NA	NA	NA	NA	NA	NA	NA	NA	NA	NA	NA	NA	NA	NA	NA	NA	NA	NA	NA	NA	NA	NA	NA	NA
1103	304.2	308.4	445.108	447.112	211.049	7944.5	1	1	Tier 2	5-(2'-Formylethyl)-4,6-dihydroxypicolinic acid	AN01445000	HMDB0031727	C05654	54675772	3.17	35.9				NA	NA	NA	NA	NA	NA	NA	NA	NA	NA	NA	NA	NA	NA	NA	0.91	1.232	1.021	1.084	0.982	1.073	1.1	0.865	0.974	NA	NA	NA	NA	NA	1.01
1104	304.4	309.1	536.206	538.213	302.148	7501	1	1	Tier 3 one-reaction								0	4	206	NA	NA	NA	NA	NA	NA	NA	NA	NA	NA	NA	NA	NA	NA	NA	NA	NA	NA	NA	NA	NA	NA	NA	NA	NA	NA	NA	NA	NA	NA
1105	304.5	308.9	371.141	373.147	137.082	74924	1	1	Tier 1	Tyramine	AN00469000	HMDB0000306	C00483	5610	5.35	6.6				0.977	0.962	0.938	0.946	0.93	0.953	0.995	1.006	0.939	0.953	0.899	0.978	0.969	0.961	0.9	1.539	1.479	1.615	1.592	1.66	1.586	1.56	1.669	1.553	1.664	1.64	1.544	1.547	1.604	1.653
1106	304.5	315.387	371.14	373.147	274.163	29422.5	2	2	Tier 1	Lysyl-Glutamine	AN02323001	HMDB0028949		196305	0.54	0.8				1.1	1.126	0.52	0.92	0.987	1.053	0.93	1.04	0.835	0.98	1.01	0.814	0.928	0.874	1.048	1.515	1.499	1.687	1.577	1.535	1.482	1.53	1.658	1.458	1.605	1.537	1.491	1.55	1.491	1.63
1107	304.5	309.35	565.186	567.195	331.127	68899	1	1	Tier 3 one-reaction								0	8	292	NA	NA	NA	NA	NA	NA	NA	NA	NA	NA	NA	NA	NA	NA	NA	0.848	0.776	0.779	0.811	0.784	0.85	0.779	0.816	0.811	0.832	0.822	0.798	0.833	0.876	0.756
1108	304.7	320.45	303.116	305.124	69.058	40323	1	1	Tier 3 one-reaction								0	2	183	NA	NA	NA	NA	NA	NA	NA	NA	NA	NA	NA	NA	NA	NA	NA	0.756	0.868	0.763	0.745	0.831	0.778	0.779	0.83	0.867	0.756	0.781	0.84	0.764	0.797	0.74
1109	305	310.9	532.103	536.117	64.9941	27494.2	1	2	Tier 3 only two-reaction								0	0	53	0.909	1.064	1.014	0.835	0.96	0.869	0.932	0.932	0.944	0.966	0.888	0.892	0.885	0.892	0.928	NA	NA	NA	NA	NA	NA	NA	NA	NA	NA	NA	NA	NA	NA	NA
1110	305.2	309.9	364.085	366.092	130.027	270581	1	1	Tier 3 zero-reaction								4	40	464	NA	NA	NA	NA	NA	NA	NA	NA	NA	NA	NA	NA	NA	NA	NA	NA	NA	NA	NA	NA	NA	NA	NA	NA	NA	NA	NA	NA	NA	NA
1111	305.3	311.55	378.102	380.108	144.043	80009	1	1	Tier 3 only two-reaction								0	0	26	1.015	1.01	1.043	1.033	1.025	1.043	1.023	1.001	1.022	0.984	1.001	1.032	0.996	0.991	1.014	NA	NA	NA	NA	NA	NA	NA	NA	NA	NA	NA	NA	NA	NA	NA
1112	305.3	308.6	443.139	445.146	209.081	813954	1	1	Tier 2	Isomer 1 of 4-Acetamido-2-amino-6-nitrotoluene	BM01418000	HMDB0060384	C16420	9543177	1.55	66.1				NA	NA	NA	NA	NA	NA	NA	NA	NA	NA	NA	NA	NA	NA	NA	0.901	0.884	0.883	0.872	0.882	0.851	0.874	0.871	0.867	0.862	0.854	0.865	0.872	0.889	0.9
1113	305.4	310.15	310.111	312.117	76.0523	265272	1	1	Tier 3 zero-reaction								2	23	481	NA	NA	NA	NA	NA	NA	NA	NA	NA	NA	NA	NA	NA	NA	NA	1.1	0.985	1.067	1.077	1.019	1.016	1.077	1.023	1.092	1.002	1.036	1.037	1.062	1.099	1.06
1114	305.8	310.3	480.164	482.17	246.106	31245.5	1	1	Tier 1	Prolyl-Methionine	AN01904001	HMDB0029023		5233577	6.67	1.1				0.92	0.904	0.939	0.983	0.946	0.928	1.005	0.941	0.923	0.923	0.914	0.985	0.939	0.962	1.031	NA	NA	NA	NA	NA	NA	NA	NA	NA	NA	NA	NA	NA	NA	NA
1115	305.9	314.25	409.143	411.15	175.085	415796	1	1	Tier 3 zero-reaction								1	41	651	1.069	1.155	1.234	1.165	1.373	1.237	1.349	1.465	1.238	1.612	1.13	1.472	1.338	1.571	1.455	0.963	1.035	1.015	1.023	1.011	0.997	1.023	1.014	1.017	1.004	1.002	1.009	1.017	1.01	1.017
1116	306.1	310.55	376.133	378.14	142.075	1.72834e+06	1	1	Tier 2	Ectoine	AN00528000		C06231	126041	0.71	28.5				NA	NA	NA	NA	NA	NA	NA	NA	NA	NA	NA	NA	NA	NA	NA	0.968	1.01	0.938	1.046	1.029	1.005	1.033	1.028	1.039	1.023	1.006	1.043	1.036	1.001	1.02
1117	306.1	310.7	352.086	354.092	118.027	28518.2	1	1	Tier 3 zero-reaction								4	52	588	NA	NA	NA	NA	NA	NA	NA	NA	NA	NA	NA	NA	NA	NA	NA	NA	NA	NA	NA	NA	NA	NA	NA	NA	NA	NA	NA	NA	NA	NA
1118	306.5	312.25	683.213	685.22	449.154	7719.58	1	1	Tier 3 one-reaction								0	9	371	NA	NA	NA	NA	NA	NA	NA	NA	NA	NA	NA	NA	NA	NA	NA	0.587	0.632	0.603	0.64	0.584	0.604	0.656	0.68	0.619	0.606	0.667	0.633	0.623	0.615	0.629
1119	306.5	311.1	749.221	751.229	515.162	9259.33	1	1	Tier 3 one-reaction								0	4	270	NA	NA	NA	NA	NA	NA	NA	NA	NA	NA	NA	NA	NA	NA	NA	NA	NA	NA	NA	NA	NA	NA	NA	NA	NA	NA	NA	NA	NA	NA
1120	306.8	311.2	664.798	666.805	430.74	14074	1	1	Unidentified											1.423	1.011	1.134	1.478	1.31	1.266	1.341	1.494	1.769	1.384	1.654	1.71	1.92	1.291	1.646	NA	NA	NA	NA	NA	NA	NA	NA	NA	NA	NA	NA	NA	NA	NA
1121	306.9	311.3	394.096	396.104	160.038	41673.3	1	1	Tier 3 zero-reaction								2	39	469	0.992	0.966	0.992	0.948	0.996	1.015	0.978	0.975	0.987	0.979	0.954	1.005	1.002	0.98	0.899	NA	NA	NA	NA	NA	NA	NA	NA	NA	NA	NA	NA	NA	NA	NA
1122	307	313.75	424.133	426.14	190.075	165306	1	1	Tier 3 one-reaction								0	14	208	1.06	1.093	1.242	1.021	1.096	1.142	1.244	1.11	1.107	0.98	1.035	1.189	1.063	1.213	1.088	0.986	0.976	0.941	0.988	0.968	0.945	0.954	0.932	0.978	0.937	0.962	0.953	0.995	0.953	0.921
1123	307.1	321.45	357.125	359.131	246.133	11292.5	2	2	Tier 2	D-Octopine	AN01908000		C04137	440237	0.22	9.7				NA	1.03	1.055	1.108	0.968	NA	1.239	1.307	1.056	NA	1.041	1.134	1.212	1.095	1.064	NA	NA	NA	NA	NA	NA	NA	NA	NA	NA	NA	NA	NA	NA	NA
1124	307.3	312.675	356.168	358.175	122.109	20299.9	1	1	Tier 3 one-reaction								0	6	88	1.834	1.47	1.798	1.452	1.883	1.427	1.697	1.543	1.293	1.58	1.373	2.006	1.983	1.502	1.505	0.826	0.8	0.838	0.884	0.79	0.84	0.847	0.903	0.846	0.838	0.854	0.849	0.836	0.848	0.795
1125	307.4	312.25	454.144	456.151	220.086	81869.4	1	1	Tier 2	Isomer 2 of 5-Hydroxy-L-tryptophan	AN01585002	HMDB0000472, HMDB0000504, HMDB0015571	C00643	439280	1.88	47.5				0.972	0.861	0.892	1.007	0.887	1.002	1.022	0.993	0.958	0.964	0.932	0.975	0.994	0.959	1.01	NA	NA	NA	NA	NA	NA	NA	NA	NA	NA	NA	NA	NA	NA	NA
1126	307.5	312.25	455.148	457.155	221.09	21803	1	1	Tier 2	Pyrimidodiazepine	AN01599000		C02587	196146	3.54	11.7				1.28	1.16	1.142	1.204	1.186	1.135	1.165	1.19	1.083	1.127	1.169	1.15	1.116	1.15	1.118	NA	NA	NA	NA	NA	NA	NA	NA	NA	NA	NA	NA	NA	NA	NA
1127	307.6	319.1	420.16	422.166	186.101	27769.2	1	1	Tier 2	Isomer 3 of Prolyl-Alanine	AN01106001	HMDB0029010		418041	0.41	60.6				1.26	1.116	1.188	1.085	1.123	1.048	1.093	1.043	0.989	1.032	1.076	0.917	1.005	0.987	0.982	NA	NA	NA	NA	NA	NA	NA	NA	NA	NA	NA	NA	NA	NA	NA
1128	307.7	312.05	602.585	604.591	368.527	10014.8	1	1	Unidentified											1.188	1.084	1.05	1.034	1.098	1.192	1.327	1.08	0.988	1.096	1.042	1.134	0.995	0.98	0.977	NA	NA	NA	NA	NA	NA	NA	NA	NA	NA	NA	NA	NA	NA	NA
1129	307.7	312.05	547.738	549.745	313.68	15894.2	1	1	Unidentified											0.763	1.047	0.862	0.94	1.019	0.928	1.028	1.001	1.044	1.037	0.918	1.014	0.885	0.969	1.022	NA	NA	NA	NA	NA	NA	NA	NA	NA	NA	NA	NA	NA	NA	NA
1130	307.8	312.4	562.139	564.145	328.08	17361.9	1	1	Tier 2	3,4-Dihydroxyphenylacetaldehyde 3-O-glucuronide	PR03076001				0.81	52.1				NA	NA	NA	NA	NA	NA	NA	NA	NA	NA	NA	NA	NA	NA	NA	0.922	0.873	0.893	0.921	0.88	0.906	0.874	0.808	0.927	0.896	0.912	0.929	0.89	0.885	0.897
1131	307.8	308.1	562.139	564.145	328.081	16228.5	1	1	Tier 2	3,4-Dihydroxyphenylacetaldehyde 4-O-glucuronide	PR03076002				2.57	59.2				NA	NA	NA	NA	NA	NA	NA	NA	NA	NA	NA	NA	NA	NA	NA	0.883	0.917	0.86	0.97	0.882	0.893	0.882	0.908	0.909	0.925	0.931	0.91	0.968	0.881	0.919
1132	307.8	312.2	336.09	338.097	102.032	75396.8	1	1	Tier 3 zero-reaction								6	52	601	0.926	0.938	0.996	1.024	0.977	0.995	1.026	0.972	1.02	0.958	0.971	0.969	1.011	0.971	1.013	NA	NA	NA	NA	NA	NA	NA	NA	NA	NA	NA	NA	NA	NA	NA
1133	307.8	312.75	370.611	372.618	136.553	39540.1	1	1	Unidentified											NA	NA	NA	NA	NA	NA	NA	NA	NA	NA	NA	NA	NA	NA	NA	0.789	0.97	0.804	0.911	0.804	0.738	0.678	0.925	0.76	0.833	0.786	0.863	0.889	0.779	0.729
1134	307.9	313.3	393.125	395.13	318.133	11755.5	2	2	Tier 1	Tyrosyl-Histidine	AN02951004	HMDB0029107		14717809	0.78	1.7				NA	NA	1.047	1.179	1.475	1.053	NA	0.834	1.4	1.196	1.22	1.151	1.404	NA	NA	NA	NA	NA	NA	NA	NA	NA	NA	NA	NA	NA	NA	NA	NA	NA
1135	307.9	312.675	402.112	404.12	168.054	73530.2	1	1	Tier 3 one-reaction								0	21	346	3.527	0.703	0.801	0.806	0.805	0.884	0.862	0.845	0.898	0.926	0.93	0.993	0.818	0.894	0.914	0.695	0.681	0.716	0.683	0.713	0.688	0.714	0.728	0.714	0.748	0.74	0.745	0.728	0.74	0.676
1136	308	312.6	371.614	373.621	275.112	5580	2	2	Tier 2	N-gamma-Glutamyl-Glutamine	AN02336005	HMDB0029147		21122973	0.64	36				NA	NA	NA	NA	NA	NA	NA	NA	NA	NA	NA	NA	NA	NA	NA	NA	NA	NA	NA	NA	NA	NA	NA	NA	NA	NA	NA	NA	NA	NA
1137	308	312.35	548.24	550.246	314.182	9330.22	1	1	Tier 3 one-reaction								0	1	76	1.13	0.963	1.052	1.117	1.053	0.951	1.179	1.086	1.281	0.954	1.173	0.975	1.224	1.077	1.031	NA	NA	NA	NA	NA	NA	NA	NA	NA	NA	NA	NA	NA	NA	NA
1138	308	312.6	627.221	629.229	393.163	8132	1	1	Tier 3 one-reaction								0	18	357	NA	NA	NA	NA	NA	NA	NA	NA	NA	NA	NA	NA	NA	NA	NA	NA	NA	NA	NA	NA	NA	NA	NA	NA	NA	NA	NA	NA	NA	NA
1139	308.4	313	300.561	302.567	133.006	8380.86	2	2	Tier 3 only two-reaction								0	0	4	NA	NA	NA	NA	NA	NA	NA	NA	NA	NA	NA	NA	NA	NA	NA	NA	NA	NA	NA	NA	NA	NA	NA	NA	NA	NA	NA	NA	NA	NA
1140	308.5	313.3	367.079	369.085	133.021	68170.3	1	1	Tier 3 one-reaction								0	4	136	0.923	0.96	1.009	0.952	1.015	0.953	1.009	0.998	1.005	0.98	0.995	1.072	1.053	0.96	1.022	NA	NA	NA	NA	NA	NA	NA	NA	NA	NA	NA	NA	NA	NA	NA
1141	308.5	312.65	475.238	477.245	241.18	7569	1	1	Tier 3 only two-reaction								0	0	30	NA	NA	NA	NA	NA	NA	NA	NA	NA	NA	NA	NA	NA	NA	NA	0.995	0.852	1.004	0.908	0.902	0.862	0.942	1.057	0.941	0.917	0.888	0.914	0.901	0.863	0.917
1142	308.9	323.575	482.178	484.185	248.119	47827.2	1	1	Tier 1	Methionyl-Valine	AN01939000	HMDB0028986		23274410	3.18	1.1				NA	NA	NA	NA	NA	NA	NA	NA	NA	NA	NA	NA	NA	NA	NA	0.941	0.882	0.917	0.889	0.908	0.909	0.895	0.876	0.88	0.873	0.884	0.885	0.877	0.905	0.89
1143	309.2	317.85	390.149	392.156	156.09	232046	1	1	Tier 3 one-reaction								0	7	221	NA	NA	NA	NA	NA	NA	NA	NA	NA	NA	NA	NA	NA	NA	NA	1.041	1.057	1	1.028	1.024	1.003	1.024	1.03	1.013	1.063	1.06	1.022	1.035	1.012	1.037
1144	309.3	313.9	441.662	443.669	207.604	10070.4	1	1	Unidentified											NA	NA	NA	NA	NA	NA	NA	NA	NA	NA	NA	NA	NA	NA	NA	0.972	1.024	0.838	1.039	0.908	0.846	0.919	0.904	0.946	0.935	0.93	0.935	0.873	0.962	1.106
1145	309.3	313.9	328.122	330.129	188.127	61692.3	2	2	Tier 1	Homoarginine	AN01135000	HMDB0000670	C01924	9085	0.14	0.1				0.918	0.937	0.917	1.029	0.891	1.012	1.009	0.988	0.983	0.979	1.018	0.959	0.995	0.951	0.918	NA	NA	NA	NA	NA	NA	NA	NA	NA	NA	NA	NA	NA	NA	NA
1146	309.5	314.1	401.119	403.123	167.061	12603	1	1	Tier 1	Pyridoxal	AN00842000	HMDB0001545	C00250	1050	8.55	0.5				NA	NA	NA	0.83	0.853	0.945	0.892	0.873	0.998	0.794	0.937	0.809	0.764	0.816	0.908	NA	NA	NA	NA	NA	NA	NA	NA	NA	NA	NA	NA	NA	NA	NA
1147	309.5	314.2	329.121	331.128	190.125	8648.57	2	2	Tier 3 only two-reaction								0	0	7	NA	NA	NA	NA	NA	NA	NA	NA	NA	NA	NA	NA	NA	NA	NA	NA	NA	NA	NA	NA	NA	NA	NA	NA	NA	NA	NA	NA	NA	NA
1148	309.8	314.55	539.17	541.176	305.112	65555.1	1	1	Tier 3 one-reaction								0	14	401	NA	NA	NA	NA	NA	NA	NA	NA	NA	NA	NA	NA	NA	NA	NA	1.023	1	0.878	0.963	1.014	0.958	0.995	0.975	0.968	0.976	0.996	0.948	0.941	0.969	0.95
1149	309.8	314.85	523.237	525.244	289.179	7844.86	1	1	Tier 3 one-reaction								0	1	52	NA	NA	NA	NA	NA	NA	NA	NA	NA	NA	NA	NA	NA	NA	NA	0.967	1.262	0.982	0.922	1.084	1.465	1.289	1.144	1.434	1.181	1.132	1.105	1.082	1.171	1.149
1150	310.1	318.35	362.117	364.124	256.117	17838	2	2	Tier 2	2-(3-Carboxy-3-aminopropyl)-L-histidine	AN02050000	HMDB0011655	C04441	440342	1.28	7.3				0.903	0.851	0.929	0.988	0.954	0.95	0.936	0.979	0.968	0.9	0.928	0.927	0.999	0.97	0.916	1.031	1.038	1.192	1.108	1.079	1.148	1.018	1.068	1.16	1.051	1.107	1.074	1.016	1.045	1.101
1151	310.1	314.7	363.618	365.624	259.119	5353	2	2	Tier 2	Hydroxyprolyl-Gamma-glutamic acid	AN02089002	HMDB0028877		131750768	0.96	8.3				NA	NA	NA	NA	NA	NA	NA	NA	NA	NA	NA	NA	NA	NA	NA	NA	NA	NA	NA	NA	NA	NA	NA	NA	NA	NA	NA	NA	NA	NA
1152	310.2	314.8	543.179	545.187	309.121	8106	1	1	Tier 3 one-reaction								0	8	287	NA	NA	NA	NA	NA	NA	NA	NA	NA	NA	NA	NA	NA	NA	NA	NA	NA	NA	NA	NA	NA	NA	NA	NA	NA	NA	NA	NA	NA	NA
1153	310.3	314.9	641.291	643.297	407.232	61575.5	1	1	Tier 3 one-reaction								0	9	261	1.122	1.173	1.135	1.143	1.192	1.193	1.147	1.177	1.113	1.205	1.114	1.131	1.135	1.101	1.097	NA	NA	NA	NA	NA	NA	NA	NA	NA	NA	NA	NA	NA	NA	NA
1154	310.6	315.1	640.789	642.796	406.731	96386.1	1	1	Unidentified											1.05	1.013	0.919	1.052	1.112	1.007	0.993	1.036	1.115	1.045	1.014	1.096	1.02	1.096	1.036	NA	NA	NA	NA	NA	NA	NA	NA	NA	NA	NA	NA	NA	NA	NA
1155	310.8	315.4	430.144	432.151	196.085	40147.3	1	1	Tier 3 one-reaction								0	20	426	NA	NA	NA	NA	NA	NA	NA	NA	NA	NA	NA	NA	NA	NA	NA	NA	NA	NA	NA	NA	NA	NA	NA	NA	NA	NA	NA	NA	NA	NA
1156	311.1	316.45	397.629	399.632	163.57	12366.5	1	1	Unidentified											NA	NA	NA	NA	NA	NA	NA	NA	NA	NA	NA	NA	NA	NA	NA	1.073	1.077	0.928	0.965	0.983	1.14	0.93	0.9	0.92	0.929	0.951	0.977	0.948	0.972	1.083
1157	311.1	315.7	547.157	549.162	313.099	45753	1	1	Tier 3 only two-reaction								0	0	160	NA	NA	NA	NA	NA	NA	NA	NA	NA	NA	NA	NA	NA	NA	NA	NA	NA	NA	NA	NA	NA	NA	NA	NA	NA	NA	NA	NA	NA	NA
1158	311.1	315.55	600.175	602.181	366.117	9415.89	1	1	Tier 2	2-Hydroxyestrone 3-O-sulfate	PR03580003				5.41	59.2				NA	NA	NA	NA	NA	NA	NA	NA	NA	NA	NA	NA	NA	NA	NA	0.852	1.036	1.096	1.127	0.963	0.971	0.918	0.912	1.05	0.972	0.948	0.997	1.024	1.01	0.967
1159	311.1	308	344.107	346.113	110.048	26441.8	1	1	Tier 3 zero-reaction								1	8	272	0.952	0.896	0.925	0.925	0.939	0.95	0.955	0.925	0.949	0.907	0.917	0.959	0.962	0.911	0.905	NA	NA	NA	NA	NA	NA	NA	NA	NA	NA	NA	NA	NA	NA	NA
1160	311.2	315.85	384.229	386.236	150.17	11520.7	1	1	Unidentified											NA	NA	NA	NA	NA	NA	NA	NA	NA	NA	NA	NA	NA	NA	NA	0.987	0.81	0.755	0.707	0.621	0.56	0.679	0.655	0.621	0.905	0.689	0.773	0.821	0.915	0.765
1161	311.6	323	405.119	407.126	342.121	8164.5	2	2	Tier 3 one-reaction								0	4	137	1.449	1.457	1.756	2.845	1.609	1.294	1.548	1.987	1.432	2.15	2.452	1.848	1.519	1.666	2.309	NA	NA	NA	NA	NA	NA	NA	NA	NA	NA	NA	NA	NA	NA	NA
1162	311.9	298.625	371.14	373.147	274.163	34297.9	2	2	Tier 1	Glutaminyl-lysine	AN02323000	HMDB0028802		71363012	1.27	2				0.977	0.962	0.935	0.944	0.928	0.937	1.005	1.006	0.936	0.949	0.901	0.978	0.969	0.961	0.9	1.659	1.707	1.618	1.507	1.548	1.551	1.504	1.473	1.632	1.485	1.56	1.474	1.365	1.356	1.498
1163	312.2	316.8	528.143	530.15	294.084	5045	1	1	Tier 2	N-Acetyl-5-Hydroxy-N-formylkynurenine	PR02604000				0.04	71.3				NA	NA	NA	NA	NA	NA	NA	NA	NA	NA	NA	NA	NA	NA	NA	NA	NA	NA	NA	NA	NA	NA	NA	NA	NA	NA	NA	NA	NA	NA
1164	312.2	316.8	506.16	508.166	272.101	19741	1	1	Tier 3 one-reaction								0	25	494	NA	NA	NA	NA	NA	NA	NA	NA	NA	NA	NA	NA	NA	NA	NA	NA	NA	NA	NA	NA	NA	NA	NA	NA	NA	NA	NA	NA	NA	NA
1165	312.2	313.8	321.125	323.132	87.0663	55541.3	1	1	Tier 2	Isomer 1 of 4-Aminobutyraldehyde	AN00115001	HMDB0001080	C00555	118	8.15	43.3				0.962	1.008	1.004	0.997	1.038	1.014	1.024	1.072	0.994	1.012	0.981	0.964	1.028	1.02	1.007	NA	NA	NA	NA	NA	NA	NA	NA	NA	NA	NA	NA	NA	NA	NA
1166	312.4	317	360.274	362.28	126.215	12661.2	1	1	Unidentified											NA	NA	NA	NA	NA	NA	NA	NA	NA	NA	NA	NA	NA	NA	NA	NA	NA	NA	NA	NA	NA	NA	NA	NA	NA	NA	NA	NA	NA	NA
1167	313.1	317.8	324.122	326.128	180.128	24054.2	2	2	Tier 3 one-reaction								0	7	108	NA	NA	NA	NA	NA	NA	NA	NA	NA	NA	NA	NA	NA	NA	NA	1.763	1.723	2.051	1.813	1.853	1.6	1.699	1.403	1.723	1.553	1.426	1.605	1.388	2.044	1.36
1168	313.2	317.5	518.149	520.155	284.09	20608.5	1	1	Tier 3 zero-reaction								1	21	377	NA	NA	NA	NA	NA	NA	NA	NA	NA	NA	NA	NA	NA	NA	NA	1.05	1.035	1.091	1	0.985	1.093	1.013	0.96	1.01	1.064	0.996	1.02	0.999	1.026	1.01
1169	313.2	326	415.133	417.138	181.075	9899.5	1	1	Tier 2	N-Hydroxy-L-phenylalanine	BM01037000		C19712	18605013	6.39	33				0.915	0.984	0.993	0.955	1.059	0.86	0.946	0.931	0.876	1.015	1.009	0.94	1.028	0.985	1.004	NA	NA	NA	NA	NA	NA	NA	NA	NA	NA	NA	NA	NA	NA	NA
1170	313.7	318.25	481.201	483.207	247.142	31244.1	1	1	Tier 3 zero-reaction								1	20	321	1.276	1.239	1.18	1.164	1.26	1.092	1.15	1.252	1.223	1.147	1.183	1.107	1.211	1.143	1.274	NA	NA	NA	NA	NA	NA	NA	NA	NA	NA	NA	NA	NA	NA	NA
1171	313.9	325.925	422.091	424.098	188.033	13316.4	1	1	Tier 3 zero-reaction								1	15	235	1.092	0.926	0.915	1.002	0.945	0.95	0.955	0.932	1.01	1.048	0.946	0.93	0.922	0.923	0.967	0.683	0.581	0.616	0.622	0.7	0.63	0.558	0.575	0.692	0.674	0.589	0.581	0.65	0.62	0.766
1172	314.1	318.8	641.29	643.296	814.463	4993	2	2	Tier 3 one-reaction								0	4	308	NA	NA	NA	NA	NA	NA	NA	NA	NA	NA	NA	NA	NA	NA	NA	NA	NA	NA	NA	NA	NA	NA	NA	NA	NA	NA	NA	NA	NA	NA
1173	314.2	318.7	418.134	420.139	184.076	27176.5	1	1	Tier 2	3-Methoxy-4-hydroxyphenylethyleneglycol	AN01079002	HMDB0001490	C05594	10805	6.45	9.4				0.939	1.002	0.928	1.009	0.962	0.96	0.964	1.023	0.973	0.97	0.955	1.015	0.971	0.939	0.937	NA	NA	NA	NA	NA	NA	NA	NA	NA	NA	NA	NA	NA	NA	NA
1174	314.3	318.35	467.149	469.155	233.091	372215	1	1	Tier 3 one-reaction								0	30	592	NA	NA	NA	NA	NA	NA	NA	NA	NA	NA	NA	NA	NA	NA	NA	1.04	1.145	1.04	1.154	1.044	1.151	1.112	1.114	1.113	1.08	1.084	1.124	1.067	1.053	1.03
1175	314.4	318.7	559.246	561.253	325.188	127814	1	1	Tier 3 only two-reaction								0	0	85	1.022	1.02	1.074	0.947	1.057	0.985	1.013	1.005	1.064	1.024	0.97	1.097	1.006	1.039	1.011	NA	NA	NA	NA	NA	NA	NA	NA	NA	NA	NA	NA	NA	NA	NA
1176	314.4	319	359.104	361.111	125.046	132787	1	1	Tier 2	3-Hydroxyaminophenol	BM00333002		C14602	5460445	4.95	18.4				NA	NA	NA	NA	NA	NA	NA	NA	NA	NA	NA	NA	NA	NA	NA	1.177	1.15	1.177	1.131	1.144	1.12	1.06	1.141	1.103	1.066	1.048	1.103	0.95	0.963	1.095
1177	314.4	318.8	559.748	561.755	325.69	79289.3	1	1	Unidentified											1.11	1.086	1.083	1.094	1.16	1.055	1.149	1.118	1.157	1.077	1.096	1.125	1.07	1.128	1.12	NA	NA	NA	NA	NA	NA	NA	NA	NA	NA	NA	NA	NA	NA	NA
1178	314.4	320	358.123	360.129	248.129	25629.3	2	2	Tier 3 zero-reaction								1	1	87	NA	NA	NA	NA	NA	NA	NA	NA	NA	NA	NA	NA	NA	NA	NA	0.881	0.789	0.812	0.749	0.733	0.838	0.767	0.783	0.8	0.789	0.822	0.798	0.812	0.842	0.763
1179	314.4	331.45	476.186	478.193	242.127	25988.5	1	1	Tier 3 one-reaction								0	6	203	0.974	1.105	0.614	0.81	0.646	0.799	0.913	0.933	0.734	0.954	0.784	0.771	0.913	0.678	0.74	1.251	1.17	1.154	1.225	1.218	1.198	1.148	1.184	1.205	1.174	1.261	1.258	1.219	1.223	1.178
1180	314.6	319	337.122	339.128	103.064	4.85926e+06	1	1	Tier 2	N-Ethylglycine	AN00189006	HMDB0041945	C11735	6992079	0.13	32.8				1.328	1.014	1.27	1.248	1.169	1.306	1.208	1.062	1.28	1.205	1.049	1.159	1.25	1.04	1.215	1.251	1.182	1.245	1.205	1.167	1.273	1.216	1.2	1.265	1.184	1.193	1.248	1.23	1.226	1.231
1181	314.6	319.1	369.642	371.646	271.167	36012.5	2	2	Tier 1	Prolyl-Arginine	AN02275001	HMDB0029011		9814075	7.79	1.8				1.193	1.009	1.065	0.916	0.958	1.061	1.006	1.069	0.989	0.979	0.94	1.17	1.049	0.921	0.89	NA	NA	NA	NA	NA	NA	NA	NA	NA	NA	NA	NA	NA	NA	NA
1182	314.6	322.6	323.106	325.113	89.0479	25720.6	1	1	Tier 2	Isomer 3 of N-Methyl-Glycine	AN00124004	HMDB0000271	C00213	1088	0.4	65				0.994	0.996	0.989	1.029	1.045	1.008	1.018	1.058	0.994	1.01	1.001	0.958	1.019	1.031	1.054	NA	NA	NA	NA	NA	NA	NA	NA	NA	NA	NA	NA	NA	NA	NA
1183	314.8	319.45	438.122	440.129	204.064	31608.1	1	1	Tier 3 one-reaction								0	19	472	1.061	1.073	0.991	1.054	1.059	1.028	1.087	1.08	1.059	1.039	0.972	1.009	1.028	0.997	1.041	NA	NA	NA	NA	NA	NA	NA	NA	NA	NA	NA	NA	NA	NA	NA
1184	314.9	319.3	581.18	583.187	347.122	26496	1	1	Tier 3 one-reaction								0	6	336	NA	NA	NA	NA	NA	NA	NA	NA	NA	NA	NA	NA	NA	NA	NA	0.888	0.752	0.784	0.845	0.794	0.759	0.774	0.797	0.84	0.785	0.762	0.819	0.79	0.773	0.79
1185	315	319.6	568.226	570.234	334.168	10176.7	1	1	Tier 3 zero-reaction								1	1	43	NA	NA	NA	NA	NA	NA	NA	NA	NA	NA	NA	NA	NA	NA	NA	NA	NA	NA	NA	NA	NA	NA	NA	NA	NA	NA	NA	NA	NA	NA
1186	315.2	319.8	353.592	355.598	239.067	23872.8	2	2	Tier 3 one-reaction								0	7	234	NA	NA	NA	NA	NA	NA	NA	NA	NA	NA	NA	NA	NA	NA	NA	0.841	0.897	0.857	0.896	0.797	0.774	0.877	0.894	0.871	0.862	0.888	0.891	0.89	0.919	0.831
1187	315.4	320.35	538.186	540.192	304.128	57978.6	1	1	Tier 3 one-reaction								0	11	320	NA	NA	NA	NA	NA	NA	NA	NA	NA	NA	NA	NA	NA	NA	NA	0.739	0.797	0.745	0.765	0.735	0.774	0.757	0.719	0.787	0.73	0.736	0.723	0.757	0.727	0.802
1188	315.6	320.75	270.076	272.083	72.0361	166121	2	2	Unidentified											NA	NA	NA	NA	NA	NA	NA	NA	NA	NA	NA	NA	NA	NA	NA	0.819	0.95	0.765	0.797	0.853	0.833	0.806	0.815	0.838	0.825	0.826	0.813	0.832	0.806	0.879
1189	315.6	320.25	462.134	464.14	228.075	52167	1	1	Tier 3 zero-reaction								1	27	460	NA	NA	NA	NA	NA	NA	NA	NA	NA	NA	NA	NA	NA	NA	NA	0.678	0.623	0.681	0.658	0.636	0.605	0.628	0.612	0.662	0.598	0.603	0.608	0.61	0.63	0.571
1190	315.9	320.1	631.196	633.202	397.138	5452	1	1	Tier 3 one-reaction								0	9	328	NA	NA	NA	NA	NA	NA	NA	NA	NA	NA	NA	NA	NA	NA	NA	1.465	1.167	1.11	1.114	1.134	1.119	1.143	1.332	1.378	1.411	1.333	1.354	1.227	1.266	1.287
1191	316	320.55	455.139	457.145	221.081	40646.9	1	1	Tier 3 one-reaction								0	4	189	NA	NA	NA	NA	NA	NA	NA	NA	NA	NA	NA	NA	NA	NA	NA	0.742	0.618	0.667	0.603	0.693	0.693	0.714	0.692	0.722	0.599	0.629	0.593	0.57	0.686	0.709
1192	316.1	320.75	395.074	397.08	161.015	51492.6	1	1	Tier 3 one-reaction								0	4	31	NA	NA	NA	NA	NA	NA	NA	NA	NA	NA	NA	NA	NA	NA	NA	0.832	0.852	0.923	0.869	0.848	0.835	0.832	0.918	0.849	0.889	0.88	0.86	0.842	0.874	0.836
1193	316.3	321	318.603	320.61	84.5444	14781	1	1	Unidentified											NA	NA	NA	NA	NA	NA	NA	NA	NA	NA	NA	NA	NA	NA	NA	0.989	0.931	0.853	0.87	0.874	0.964	0.83	0.939	0.959	1.045	1.005	1.255	0.916	0.879	0.849
1194	316.6	322.05	374.118	376.125	140.059	91863	1	1	Tier 3 zero-reaction								4	16	329	NA	NA	NA	NA	NA	NA	NA	NA	NA	NA	NA	NA	NA	NA	NA	0.877	0.861	0.84	0.862	0.878	0.88	0.885	0.901	0.887	0.931	0.909	0.895	0.863	0.872	0.84
1195	316.7	321.3	271.077	273.082	74.0367	27200.7	2	2	Tier 3 zero-reaction								5	40	643	NA	NA	NA	NA	NA	NA	NA	NA	NA	NA	NA	NA	NA	NA	NA	0.653	0.674	0.721	0.629	0.621	0.671	0.667	0.655	0.664	0.737	0.792	0.711	0.803	0.709	0.842
1196	316.9	321.4	451.154	453.161	217.096	198205	1	1	Tier 3 one-reaction								0	24	550	NA	NA	NA	NA	NA	NA	NA	NA	NA	NA	NA	NA	NA	NA	NA	1.021	1.113	1.101	1.24	1.077	1.075	1.175	1.09	1.17	1.191	1.176	1.113	1.177	1.185	1.108
1197	316.9	321.15	379.144	381.151	145.085	66607.9	1	1	Tier 3 zero-reaction								1	3	164	NA	NA	NA	NA	NA	NA	NA	NA	NA	NA	NA	NA	NA	NA	NA	1.195	1.178	1.141	1.147	1.169	1.15	1.173	1.185	1.182	1.108	1.134	1.15	1.182	1.179	1.164
1198	317.1	321.95	473.137	475.145	239.078	19494	1	1	Tier 2	N-Acetyl-3,4-Dihydroxy-L-phenylalanine	PR01809000			13987867	3.34	41.1				NA	NA	NA	NA	NA	NA	NA	NA	NA	NA	NA	NA	NA	NA	NA	1.019	1.049	0.997	0.972	0.99	1.01	0.955	0.926	0.93	0.9	0.858	0.895	0.77	0.759	0.864
1199	317.1	319.4	344.604	346.61	110.545	15589.4	1	1	Unidentified											NA	NA	NA	NA	NA	NA	NA	NA	NA	NA	NA	NA	NA	NA	NA	0.957	0.894	0.871	0.899	0.924	0.913	0.917	0.907	0.822	0.905	0.915	0.859	0.847	0.914	0.912
1200	317.2	321.8	307.168	309.175	73.1095	15911.8	1	1	Unidentified											NA	NA	NA	NA	NA	NA	NA	NA	NA	NA	NA	NA	NA	NA	NA	NA	NA	NA	NA	NA	NA	NA	NA	NA	NA	NA	NA	NA	NA	NA
1201	317.3	336.35	335.143	337.149	101.084	5.15219e+06	1	1	Tier 2	Isomer 2 of 5-Aminopentanal	AN00174001	HMDB0012815	C12455	443849	0.39	28				1.023	1.014	0.956	0.977	1.032	1.032	0.968	1.039	0.979	1.029	1.005	0.975	0.997	1.04	1.042	0.854	0.893	0.867	0.859	0.901	0.856	0.897	0.875	0.845	0.883	0.873	0.852	0.868	0.904	0.873
1202	317.7	332.925	443.129	445.135	209.07	70835.6	1	1	Tier 2	p-Hydroxyphenylacetylglycine	AN01417001	HMDB0000735	C05596	440732	4.88	25.5				0.469	0.482	0.448	0.471	0.482	0.462	0.449	0.473	0.476	0.469	0.46	0.485	0.487	0.458	0.485	NA	NA	NA	NA	NA	NA	1.132	1.154	1.06	1.225	1.101	1.017	1.04	1.017	1.139
1203	317.7	322.3	390.115	392.12	312.113	11296	2	2	Tier 1	Methionyl-Tyrosine	AN02876000	HMDB0028985		23275780	0.4	8.6				NA	NA	NA	NA	NA	NA	NA	NA	NA	NA	NA	NA	NA	NA	NA	NA	NA	NA	NA	NA	NA	NA	NA	NA	NA	NA	NA	NA	NA	NA
1204	317.7	322.225	376.086	378.093	142.028	52421.9	1	1	Tier 2	cis,cis-4-Hydroxymuconic semialdehyde	BM00525003		C06603	5280969	2.9	32.4				NA	NA	NA	NA	NA	NA	NA	NA	NA	NA	NA	NA	NA	NA	NA	1.039	0.951	1.035	1.007	0.999	0.974	0.942	0.953	0.974	0.966	0.991	0.969	0.962	0.983	0.994
1205	318	322.45	435.123	437.129	201.065	330573	1	1	Tier 3 one-reaction								0	11	382	1.062	0.974	1.139	1.15	1.003	1.02	1.024	1.014	1.054	1.047	1.029	1.05	1.011	1.085	1.034	1.167	1.088	1.161	1.094	1.185	1.167	1.099	1.184	1.133	1.153	1.161	1.121	1.113	1.116	1.176
1206	318.2	323.075	457.105	459.112	223.047	10444.2	1	1	Tier 2	4-(2-Amino-5-hydroxyphenyl)-2,4-dioxobutanoic acid	AN01620000		C05652	440746	1.59	65.7				NA	NA	NA	1.064	1.097	1.031	0.928	0.991	1.1	0.933	0.905	1.07	0.928	0.949	1.099	1.017	1.257	1.195	1.213	1.249	1.204	1.139	1.179	1.18	1.24	1.203	1.185	1.105	1.249	1.1
1207	318.3	319.45	448.191	450.197	214.132	999288	1	1	Tier 1	Prolyl-Valine	AN01489000	HMDB0029030		142984	1.07	9.6				0.987	0.926	0.972	0.98	1.034	1.026	1.035	0.983	0.973	0.979	0.922	1.048	1.105	1.041	1.061	0.924	0.902	0.923	0.904	0.911	0.933	0.892	0.924	0.91	0.929	0.925	0.891	0.877	0.873	0.914
1208	318.4	322.65	427.083	429.09	193.024	33632.3	1	1	Tier 3 one-reaction								0	3	97	NA	NA	NA	NA	NA	NA	NA	NA	NA	NA	NA	NA	NA	NA	NA	0.995	1.162	1.006	1.157	1.042	1.065	1.171	1.075	1.102	1.08	1.073	1.102	1.066	1.026	1.033
1209	318.6	323.25	306.601	308.608	145.085	53607.2	2	2	Tier 2	4-Guanidinobutanoic acid	AN00562000	HMDB0003464	C01035	500	0.03	48.4				NA	NA	NA	NA	NA	NA	NA	NA	NA	NA	NA	NA	NA	NA	NA	1.056	1.134	1.039	1.082	1.113	1.038	1.057	1.112	1.035	1.113	1.134	1.109	1.017	1.022	1.057
1210	318.7	323.55	382.581	384.588	297.046	378512	2	2	Tier 2	L-Cysteinylglycine disulfide	AN02654000	HMDB0000709		22833544	0.64	2.9				1.034	1.049	0.987	1.019	1.056	1	1.012	1.069	1.012	1.055	1	1.007	1.042	1.027	0.98	NA	NA	NA	NA	NA	NA	NA	NA	NA	NA	NA	NA	NA	NA	NA
1211	318.7	323.5	383.083	385.09	149.025	136698	1	1	Tier 2	2-Amino-4-chloro-4-pentenoic acid	ED00601000		C04075	440216	2.09	65.4				1.1	1.098	1.155	1.156	1.099	1.142	1.143	1.136	1.167	1.076	1.078	1.15	1.135	1.074	1.162	NA	NA	NA	NA	NA	NA	NA	NA	NA	NA	NA	NA	NA	NA	NA
1212	318.8	323.6	383.581	385.587	299.045	85048.2	2	2	Tier 3 one-reaction								0	11	205	1.132	1.189	1.034	1.08	1.146	1.157	1.113	1.209	1.134	1.089	1.179	1.051	1.143	1.209	1.013	NA	NA	NA	NA	NA	NA	NA	NA	NA	NA	NA	NA	NA	NA	NA
1213	318.8	327.9	392.62	394.627	158.562	78298	1	1	Unidentified											1.09	0.949	1.117	1.093	1.086	0.937	1.07	1.009	1.048	0.995	1.076	1.055	1.122	1.01	0.987	1.036	1.015	0.998	1.016	1.015	1.016	0.982	0.987	0.997	0.97	0.989	0.997	0.978	0.976	0.999
1214	318.8	327.65	416.128	418.135	182.07	469205	1	1	Tier 3 one-reaction								0	20	421	NA	NA	NA	NA	NA	NA	NA	NA	NA	NA	NA	NA	NA	NA	NA	0.835	0.842	0.825	0.818	0.84	0.804	0.854	0.835	0.821	0.818	0.811	0.807	0.836	0.871	0.85
1215	319	323.75	531.105	533.11	297.047	12649.6	1	1	Tier 3 zero-reaction								1	3	86	1.094	1.098	1.091	1.017	1.066	0.956	1.014	1.12	0.97	0.99	1.045	1.007	0.977	0.926	0.969	NA	NA	NA	NA	NA	NA	NA	NA	NA	NA	NA	NA	NA	NA	NA
1216	319.5	323.95	476.209	478.216	242.151	214393	1	1	Tier 3 one-reaction								0	5	153	1.003	0.987	1.014	1.005	0.961	0.99	1.003	0.962	0.963	0.993	1.003	0.956	0.978	0.965	0.96	NA	NA	NA	NA	NA	NA	NA	NA	NA	NA	NA	NA	NA	NA	NA
1217	319.8	324.35	476.711	478.717	242.652	108652	1	1	Unidentified											1.076	1.12	1.213	1.085	1.181	1.186	1.135	1.105	1.133	1.236	1.173	1.104	1.183	1.149	1.165	NA	NA	NA	NA	NA	NA	NA	NA	NA	NA	NA	NA	NA	NA	NA
1218	319.9	324.5	533.198	535.204	299.139	27601.9	1	1	Tier 3 one-reaction								0	11	265	NA	NA	NA	NA	NA	NA	NA	NA	NA	NA	NA	NA	NA	NA	NA	1.004	1.122	1.16	0.996	1.067	1.042	1.088	1.081	1.017	1.003	1.029	1.065	1.024	1.091	1.019
1219	320.1	324.35	531.228	533.233	297.169	9988.5	1	1	Tier 3 only two-reaction								0	0	130	NA	NA	NA	NA	NA	NA	NA	NA	NA	NA	NA	NA	NA	NA	NA	0.793	0.78	0.858	0.816	0.873	0.943	0.791	0.826	0.931	0.895	0.8	0.86	0.91	0.863	0.87
1220	320.1	324.65	375.149	377.156	141.091	57761.6	1	1	Tier 3 zero-reaction								1	5	163	NA	NA	NA	NA	NA	NA	NA	NA	NA	NA	NA	NA	NA	NA	NA	1.085	1.131	1.017	1.083	1.076	1.13	1.105	1.121	1.112	1.147	1.062	1.089	1.077	1.12	1.143
1221	320.1	324.7	691.187	695.2	224.078	12336	1	2	Tier 2	3-Hydroxy-L-kynurenine	AN01634002	HMDB0011631	C03227	11811	1.19	68.2				NA	NA	NA	NA	NA	NA	NA	NA	NA	NA	NA	NA	NA	NA	NA	NA	NA	NA	NA	NA	NA	NA	NA	NA	NA	NA	NA	NA	NA	NA
1222	320.2	336.25	462.168	464.175	228.11	32460.7	1	1	Tier 2	Isomer 2 of Prolyl-Hydroxyproline	AN01684000	HMDB0006695		11902893	2.3	40.5				0.899	1.005	1.118	0.968	0.998	1.018	1.02	1.037	1.004	0.921	0.913	1.066	0.981	0.976	1.026	NA	NA	NA	NA	NA	NA	NA	NA	NA	NA	NA	NA	NA	NA	NA
1223	320.3	325	335.106	337.113	101.048	1.38105e+07	1	1	Tier 3 one-reaction								0	29	443	0.98	1.011	0.908	0.986	1.109	0.986	1.115	1.057	1.075	1.085	0.964	1.069	1.038	0.968	1.046	1.063	1.016	1.056	1.036	1.058	1.058	1.036	1.068	1.064	1.077	1.049	1.062	1.056	1.04	1.029
1224	320.7	324.775	363.138	365.144	129.079	2.06952e+06	1	1	Tier 1	Pipecolic acid	AN00385000	HMDB0000070	C00408	849	1.38	1.9				0.926	0.923	0.991	0.994	0.92	0.961	0.987	0.93	0.988	0.936	0.941	1.007	0.967	0.915	0.96	0.973	0.995	0.981	0.971	1.011	0.952	0.971	0.999	0.935	0.989	0.983	0.951	0.914	0.94	0.984
1225	320.7	325.2	306.601	308.608	72.5429	17008.5	1	1	Unidentified											NA	NA	NA	NA	NA	NA	NA	NA	NA	NA	NA	NA	NA	NA	NA	1.056	1.134	1.039	1.082	1.113	1.038	1.057	1.112	1.035	1.113	1.134	1.109	1.017	1.022	1.057
1226	321.1	325.7	300.104	302.111	132.091	10867	2	2	Tier 2	(2R,4S)-2,4-Diaminopentanoic acid	AN00423002		C03943	440169	0.86	46.7				NA	NA	NA	NA	NA	NA	NA	NA	NA	NA	NA	NA	NA	NA	NA	NA	NA	NA	NA	NA	NA	NA	NA	NA	NA	NA	NA	NA	NA	NA
1227	321.2	325.8	476.208	478.215	484.299	30155	2	2	Tier 3 one-reaction								0	8	339	NA	NA	NA	NA	NA	NA	NA	NA	NA	NA	NA	NA	NA	NA	NA	NA	NA	NA	NA	NA	NA	NA	NA	NA	NA	NA	NA	NA	NA	NA
1228	321.4	326.125	457.143	459.15	223.084	18755.3	1	1	Tier 2	N-Acetyl-L-Tyrosine	TA01623001	HMDB0000866		68310	0.61	6.5				0.96	0.983	0.955	1.043	1.022	0.935	0.953	0.948	0.987	1.016	0.977	0.94	0.998	1	0.984	1.164	1.951	2.233	1.225	1.198	1.228	1.538	1.612	2.289	2.252	2.476	2.329	1.571	1.52	2.368
1229	321.7	326.25	585.154	587.161	351.096	12294.1	1	1	Tier 3 one-reaction								0	9	231	NA	NA	NA	NA	NA	NA	NA	NA	NA	NA	NA	NA	NA	NA	NA	0.879	0.862	0.803	0.827	0.841	0.898	0.865	0.772	0.929	0.833	0.841	0.906	0.835	0.82	0.818
1230	321.8	326.325	537.217	539.224	303.159	113219	1	1	Tier 1	Tryptophyl-Valine	AN02759000	HMDB0029096		19816756	1.57	0.6				NA	NA	NA	NA	NA	NA	NA	NA	NA	NA	NA	NA	NA	NA	NA	0.896	0.882	0.923	0.917	0.845	0.859	0.887	0.877	0.921	0.888	0.876	0.894	0.901	0.894	0.872
1231	322.2	318.3	470.174	472.181	236.115	72197.2	1	1	Tier 1	Alanyl-Phenylalanine	AN01782000	HMDB0028694		96814	3.66	9.1				NA	NA	NA	NA	NA	NA	NA	NA	NA	NA	NA	NA	NA	NA	NA	NA	NA	NA	NA	NA	NA	NA	NA	NA	NA	NA	NA	NA	NA	NA
1232	322.3	326.9	429.113	431.119	195.054	289556	1	1	Tier 2	N-Acetyl-3-Hydroxyanthranilic acid	PR01229010				4.29	5.1				0.944	0.992	0.98	1.02	1.015	1.001	1.047	1.043	1.024	1.038	1.032	1.026	1.03	1.027	1.034	NA	NA	NA	NA	NA	NA	NA	NA	NA	NA	NA	NA	NA	NA	NA
1233	322.3	326.9	310.591	312.598	76.533	16018	1	1	Unidentified											NA	NA	NA	NA	NA	NA	NA	NA	NA	NA	NA	NA	NA	NA	NA	NA	NA	NA	NA	NA	NA	NA	NA	NA	NA	NA	NA	NA	NA	NA
1234	322.6	327.45	332.119	334.126	196.121	304225	2	2	Tier 3 one-reaction								0	9	169	NA	NA	NA	NA	NA	NA	NA	NA	NA	NA	NA	NA	NA	NA	NA	0.838	0.878	0.864	0.842	0.861	0.877	0.874	0.852	0.883	0.886	0.893	0.862	0.848	0.877	0.834
1235	322.7	327.15	462.204	464.212	228.145	7771	1	1	Tier 1	Isoleucyl-Proline	AN01688000	HMDB0028915, HMDB11174, HMDB28915		444876	9.06	0.3				NA	NA	NA	1.024	1.2	0.995	0.935	1.077	1.143	0.862	1.11	0.98	0.999	1.027	0.947	NA	NA	NA	NA	NA	NA	NA	NA	NA	NA	NA	NA	NA	NA	NA
1236	322.8	327.525	351.101	353.108	117.043	1.62721e+06	1	1	Tier 3 zero-reaction								3	35	483	0.838	0.887	0.835	0.852	0.904	0.832	0.851	0.851	0.83	0.895	0.893	0.858	0.843	0.878	0.885	0.995	1.049	1.03	1.068	1.018	0.986	1.04	1.014	1.036	1.015	1.016	0.978	1.027	1.061	1.029
1237	322.8	327.55	315.6	317.607	163.084	10488.2	2	2	Tier 3 zero-reaction								1	20	386	NA	NA	NA	NA	NA	NA	NA	NA	NA	NA	NA	NA	NA	NA	NA	0.946	0.979	1.062	0.988	1.076	0.935	1.043	0.981	1.007	0.954	0.989	0.998	0.988	0.963	0.978
1238	322.9	327.5	503.174	505.176	269.116	5065	1	1	Tier 1	Histidinyl-Asparagine	AN02236001	HMDB0028880		9900076	2.27	9.1				NA	NA	NA	NA	NA	NA	NA	NA	NA	NA	NA	NA	NA	NA	NA	NA	NA	NA	NA	NA	NA	NA	NA	NA	NA	NA	NA	NA	NA	NA
1239	323.2	327.85	287.154	289.161	53.096	14773.7	1	1	Tier 3 only two-reaction								0	0	2	NA	NA	NA	NA	NA	NA	NA	NA	NA	NA	NA	NA	NA	NA	NA	0.98	0.907	0.921	0.9	1.092	0.865	0.928	0.942	0.907	1.062	0.959	0.846	0.908	0.956	0.901
1240	323.4	328	390.113	392.119	312.11	5929	2	2	Tier 1	Tyrosyl-Methionine	AN02876001	HMDB0029111		18218252	5.73	0.4				NA	NA	NA	NA	NA	NA	NA	NA	NA	NA	NA	NA	NA	NA	NA	NA	NA	NA	NA	NA	NA	NA	NA	NA	NA	NA	NA	NA	NA	NA
1241	323.5	328.15	436.19	438.197	202.131	188007	1	1	Tier 2	Isomer 1 of Alanyl-Leucine	AN01324001	HMDB0028691		96801	1.83	33				NA	NA	NA	NA	NA	NA	NA	NA	NA	NA	NA	NA	NA	NA	NA	1.083	1.058	1.057	1.115	1.087	1.08	1.118	1.064	1.05	1.079	1.059	1.046	1.06	1.057	1.094
1242	323.9	328.2	602.781	604.787	368.722	100259	1	1	Unidentified											1.036	1.013	1.067	0.992	1.061	1.086	1.043	1.047	1.037	1.042	1.042	1.08	1.059	0.987	1.053	NA	NA	NA	NA	NA	NA	NA	NA	NA	NA	NA	NA	NA	NA	NA
1243	323.9	328.25	603.282	605.289	369.224	64505.6	1	1	Tier 3 only two-reaction								0	0	47	1.142	1.088	1.054	1.149	1.096	1.142	1.119	1.04	1.222	1.14	1.049	1.165	1.169	1.104	1.11	NA	NA	NA	NA	NA	NA	NA	NA	NA	NA	NA	NA	NA	NA	NA
1244	324	328.75	459.123	461.129	225.065	10219.8	1	1	Tier 3 one-reaction								0	21	323	0.926	0.942	1.133	0.944	1.077	0.956	0.999	1.022	0.924	1.005	0.913	0.978	0.937	0.925	1.009	NA	NA	NA	NA	NA	NA	NA	NA	NA	NA	NA	NA	NA	NA	NA
1245	324.1	328.6	501.169	503.176	267.11	72949.3	1	1	Tier 3 one-reaction								0	12	312	NA	NA	NA	NA	NA	NA	NA	NA	NA	NA	NA	NA	NA	NA	NA	1.229	1.211	1.287	1.151	1.232	1.237	1.23	1.296	1.257	1.249	1.257	1.22	1.242	1.215	1.158
1246	324.3	328.9	371.632	373.639	137.574	13322	1	1	Unidentified											NA	NA	NA	NA	NA	NA	NA	NA	NA	NA	NA	NA	NA	NA	NA	NA	NA	NA	NA	NA	NA	NA	NA	NA	NA	NA	NA	NA	NA	NA
1247	324.3	329.75	351.612	353.618	117.554	23020.2	1	1	Unidentified											NA	NA	NA	NA	NA	NA	NA	NA	NA	NA	NA	NA	NA	NA	NA	1.014	0.973	0.848	0.953	0.95	0.947	1.014	0.942	0.998	0.936	0.928	0.907	0.956	0.967	0.927
1248	324.3	329.2	400.086	402.092	166.027	385030	1	1	Tier 2	4-Formylsalicylic acid	BM00818003		C14100	656876	1.47	8.5				0.964	0.968	0.966	1	0.983	1.005	1.023	1.019	0.989	1.018	0.962	1.016	1.004	0.976	0.986	0.99	1.019	1.04	1.052	1.026	1.058	1.031	1.014	1.048	1.025	1.017	1.005	1.002	1.019	1.001
1249	324.6	328.55	400.086	402.092	166.027	294369	1	1	Tier 2	4-Hydroxyphenylglyoxylic acid	BM00818005		C03590	355	1.52	27.2				0.979	0.996	0.969	0.995	1.019	1.018	1.038	1	0.97	1.014	0.934	0.976	1.006	0.971	0.939	0.982	1.012	1.014	1.047	1.028	1.069	1.036	1.05	1.033	1.035	1.016	1.032	1.033	1.03	1.016
1250	324.8	329.7	393.115	395.121	159.057	138932	1	1	Tier 3 only two-reaction								0	0	14	NA	NA	NA	NA	NA	NA	NA	NA	NA	NA	NA	NA	NA	NA	NA	0.847	0.895	0.884	0.869	0.82	0.895	0.941	0.897	0.916	0.877	0.848	0.886	0.903	0.931	0.857
1251	324.8	329.45	377.117	379.125	143.059	43943.4	1	1	Tier 3 zero-reaction								1	25	396	NA	NA	NA	NA	NA	NA	NA	NA	NA	NA	NA	NA	NA	NA	NA	0.893	0.919	0.932	0.925	0.948	0.903	0.925	0.935	0.908	0.952	0.939	0.904	0.875	0.899	0.904
1252	325.1	329.6	355.628	357.635	121.57	15397.1	1	1	Unidentified											NA	NA	NA	NA	NA	NA	NA	NA	NA	NA	NA	NA	NA	NA	NA	NA	NA	NA	NA	NA	NA	NA	NA	NA	NA	NA	NA	NA	NA	NA
1253	325.2	329.4	399.138	401.145	165.079	1.08226e+07	1	1	Tier 1	Phenylalanine	AN00814000	HMDB0000159	C00079	994	3.04	0.7				1	1.027	1.006	1.058	1.056	1.05	1.065	1.057	1.057	1.065	1.06	1.07	1.056	1.063	1.069	1.238	1.187	1.2	1.207	1.177	1.222	1.185	1.228	1.241	1.235	1.196	1.22	1.242	1.248	1.134
1254	325.3	329.8	335.142	337.149	101.083	72658	1	1	Tier 2	Isomer 3 of 5-Aminopentanal	AN00174001	HMDB0012815	C12455	443849	1.79	35.9				NA	NA	NA	NA	NA	NA	NA	NA	NA	NA	NA	NA	NA	NA	NA	NA	NA	NA	NA	NA	NA	NA	NA	NA	NA	NA	NA	NA	NA	NA
1255	325.4	329.9	399.162	401.169	165.104	976714	1	1	Tier 3 one-reaction								0	1	7	0.996	0.945	0.992	1.028	1.008	1.011	0.969	0.95	0.95	0.94	0.89	0.957	0.94	0.938	0.989	NA	NA	NA	NA	NA	NA	NA	NA	NA	NA	NA	NA	NA	NA	NA
1256	325.5	328.1	506.196	508.203	272.138	29580.8	1	1	Tier 3 one-reaction								0	8	216	NA	NA	NA	NA	NA	NA	NA	NA	NA	NA	NA	NA	NA	NA	NA	1.039	1.109	1.131	1.078	1.093	1.063	1.038	1.068	1.069	1.058	0.994	1.059	1.034	1.042	1.041
1257	325.8	330.5	312.594	314.599	157.071	20595.5	2	2	Tier 3 zero-reaction								2	28	381	NA	NA	NA	NA	NA	NA	NA	NA	NA	NA	NA	NA	NA	NA	NA	1.09	0.996	1.106	1.059	1.086	1.074	1.026	1.125	1.06	0.963	1.122	1.028	0.97	0.966	0.983
1258	325.9	336.9	392.619	394.626	158.561	202071	1	1	Unidentified											NA	NA	NA	NA	NA	NA	NA	NA	NA	NA	NA	NA	NA	NA	NA	1.184	1.164	1.185	1.127	1.079	1.041	1.024	1.029	1.045	1.007	1.005	0.997	1.021	1.055	1.064
1259	326.1	330.6	343.118	345.125	218.119	97474	2	2	Tier 3 only two-reaction								0	0	11	NA	NA	NA	NA	NA	NA	NA	NA	NA	NA	NA	NA	NA	NA	NA	1.05	1.022	0.952	0.985	1.007	0.994	0.994	0.965	0.979	1.004	0.968	0.94	0.925	0.967	1.022
1260	326.2	338.45	400.121	402.125	166.062	47227	1	1	Tier 2	3-(2-Hydroxyphenyl)propanoic acid	AN00823015	HMDB0033752	C01198	873	6.18	57.6				NA	NA	NA	NA	NA	NA	NA	NA	NA	NA	NA	NA	NA	NA	NA	NA	NA	NA	0.323	0.494	0.355	0.29	0.282	0.322	NA	0.315	0.302	0.253	NA	NA
1261	326.3	330.6	311.593	313.6	155.069	197148	2	2	Tier 3 zero-reaction								1	14	272	NA	NA	NA	NA	NA	NA	NA	NA	NA	NA	NA	NA	NA	NA	NA	0.999	0.961	1.014	0.953	1.023	0.969	0.956	1.022	0.984	0.995	1.046	0.961	1.011	0.984	0.909
1262	326.4	330.3	458.185	460.192	224.127	11615.3	1	1	Tier 3 one-reaction								0	12	178	NA	NA	NA	NA	NA	NA	NA	NA	NA	NA	NA	NA	NA	NA	NA	0.773	0.827	0.881	0.958	0.87	0.881	0.795	0.822	0.842	0.787	0.802	0.832	0.819	0.804	0.769
1263	326.4	330.3	389.126	391.135	155.068	130879	1	1	Tier 3 only two-reaction								0	0	2	NA	NA	NA	NA	NA	NA	NA	NA	NA	NA	NA	NA	NA	NA	NA	1.111	1.048	1.066	1.085	1.088	1.054	1.053	1.062	1.081	1.112	1.163	1.097	1.131	1.12	1.027
1264	326.5	330.9	405.117	407.126	342.117	7999.33	2	2	Tier 3 zero-reaction								13	50	632	NA	NA	NA	NA	NA	NA	NA	NA	NA	NA	NA	NA	NA	NA	NA	NA	NA	NA	NA	NA	NA	NA	NA	NA	NA	NA	NA	NA	NA	NA
1265	326.5	330.85	356.132	358.138	244.146	27933.3	2	2	Tier 3 only two-reaction								0	0	126	NA	NA	NA	NA	NA	NA	NA	NA	NA	NA	NA	NA	NA	NA	NA	1.251	1.039	0.985	1.005	0.955	0.984	1.044	0.979	1.017	1.021	0.996	0.986	1.002	0.993	1.015
1266	326.6	330.75	427.144	429.151	193.086	55878.5	1	1	Tier 3 one-reaction								0	11	205	NA	NA	NA	NA	NA	NA	NA	NA	NA	NA	NA	NA	NA	NA	NA	0.714	0.765	0.724	0.762	0.749	0.777	0.797	0.762	0.819	0.803	0.755	0.759	0.82	0.775	0.763
1267	326.7	331.15	443.139	445.145	209.081	1.65089e+06	1	1	Tier 2	4-Acetamido-2-amino-6-nitrotoluene	BM01418000	HMDB0060384	C16420	9543177	1.14	45				NA	NA	NA	NA	NA	NA	NA	NA	NA	NA	NA	NA	NA	NA	NA	0.988	0.953	0.98	0.941	0.995	0.941	0.961	0.962	0.955	0.934	0.956	0.947	0.954	0.965	0.973
1268	326.8	331.1	372.102	374.109	138.044	37548.5	1	1	Tier 1	Urocanic acid	AN00478002	HMDB0000301	C00785	736715	2.76	0.9				1.092	1.082	1.032	1.15	1.109	1.133	1.17	1.171	1.11	1.083	1.092	1.108	1.074	1.086	1.169	NA	NA	NA	NA	NA	NA	NA	NA	NA	NA	NA	NA	NA	NA	NA
1269	326.8	332.25	511.21	513.218	277.152	14888.2	1	1	Tier 3 one-reaction								0	14	319	NA	NA	NA	NA	NA	NA	NA	NA	NA	NA	NA	NA	NA	NA	NA	1.323	1.23	1.194	1.17	1.204	1.233	1.233	1.246	1.215	1.233	1.189	1.227	1.193	1.132	1.126
1270	327.1	341.175	349.121	351.13	115.063	65728	1	1	Tier 2	Isomer 1 of Proline	AN00259000	HMDB0000162	C00148	614	0.58	42.6				0.873	0.907	0.855	0.874	0.887	0.891	0.87	0.909	0.858	0.874	0.845	0.868	0.893	0.863	0.869	0.985	1.043	1.035	0.974	0.982	1.002	0.969	1.036	1.019	0.997	1.006	1.063	0.996	0.962	1.001
1271	327.1	331.5	323.105	325.113	89.047	8360.5	1	1	Tier 3 zero-reaction								4	38	514	NA	NA	NA	NA	NA	NA	NA	NA	NA	NA	NA	NA	NA	NA	NA	NA	NA	NA	NA	NA	NA	NA	NA	NA	NA	NA	NA	NA	NA	NA
1272	327.2	331.55	360.102	362.11	126.043	18410	1	1	Tier 1	Thymine	AN00345001	HMDB0000262	C00178	1135	0.29	0.9				0.952	0.973	0.957	0.933	1.023	0.997	0.951	0.94	0.914	0.974	0.957	0.98	0.906	1.043	1.021	NA	NA	NA	NA	NA	NA	NA	NA	NA	NA	NA	NA	NA	NA	NA
1273	327.2	331.5	371.632	373.639	275.148	10231	2	2	Tier 1	Lysyl-Glutamic acid	AN02339002	HMDB0028950		7010501	0.39	0.4				1.01	1.22	1.101	0.915	1.059	0.999	0.93	1.023	1.003	1.228	1.165	1.24	1.037	1.033	1.068	NA	NA	NA	NA	NA	NA	NA	NA	NA	NA	NA	NA	NA	NA	NA
1274	327.4	331.6	350.627	352.634	233.138	59455	2	2	Tier 1	Lysyl-Serine	AN01744000	HMDB0028960		151428	1.03	0.2				0.876	0.907	0.975	0.991	0.93	1.012	0.929	0.997	0.977	0.938	0.92	0.942	0.945	0.917	0.903	NA	NA	NA	NA	NA	NA	NA	NA	NA	NA	NA	NA	NA	NA	NA
1275	327.5	331.6	618.296	620.303	384.238	9424.24	1	1	Tier 3 one-reaction								0	12	175	1.13	1.161	0.965	1.056	1.233	1.197	1.083	1.154	1.332	1.054	1.217	1.046	0.955	0.976	1.3	NA	NA	NA	NA	NA	NA	NA	NA	NA	NA	NA	NA	NA	NA	NA
1276	327.8	338.95	437.139	439.145	203.08	347120	1	1	Tier 3 one-reaction								0	36	575	1.036	1.069	1.078	0.973	1.059	0.993	1.029	0.924	0.962	1.076	1.066	1.03	0.996	1.052	1.009	0.912	0.954	0.901	0.917	0.946	0.904	0.961	0.921	0.911	0.908	0.915	0.913	0.93	0.938	0.918
1277	327.9	332.2	385.111	387.115	151.053	46034.8	1	1	Tier 2	Guanine	AN00636000	HMDB0000132	C00242	764	9.05	72.3				NA	NA	NA	NA	NA	NA	NA	NA	NA	NA	NA	NA	NA	NA	NA	NA	NA	NA	NA	NA	NA	NA	NA	NA	NA	NA	NA	NA	NA	NA
1278	327.9	328.65	364.625	366.632	261.134	12125.5	2	2	Tier 1	Lysyl-Aspartic acid	AN02121003	HMDB0028947		6426943	4.07	2.3				0.999	NA	1.179	NA	1.014	1.005	1.063	NA	1.083	0.961	1.05	1	1.014	1.039	NA	NA	NA	NA	NA	NA	NA	NA	NA	NA	NA	NA	NA	NA	NA	NA
1279	327.9	334.15	375.623	377.63	283.13	12130.8	2	2	Tier 1	Histidinyl-Glutamine	AN02444001	HMDB0028883		9900427	2.04	2.3				NA	NA	NA	0.943	0.975	0.941	1.028	1.057	0.975	0.94	0.89	0.95	1.05	1.04	0.989	1.214	1.128	1.099	1.052	1.134	1.181	1.21	1.11	NA	1.122	1.112	NA	NA	NA	1.084
1280	328.3	334.462	365.153	367.16	131.094	1.1394e+07	1	1	Tier 1	Isoleucine	AN00410002	HMDB0000172	C00407	6306	0.6	0.4				1.06	1.073	1.041	1.113	1.122	1.109	1.114	1.12	1.11	1.116	1.113	1.11	1.11	1.105	1.117	1.2	1.198	1.204	1.227	1.189	1.267	1.235	1.177	1.238	1.208	1.169	1.229	1.24	1.215	1.178
1281	328.5	332.5	421.143	423.15	187.085	1.05781e+06	1	1	Tier 3 zero-reaction								1	32	495	0.955	0.955	0.963	1.042	1.005	1.052	1.038	1.016	1.001	0.94	0.928	1.019	0.931	0.898	0.929	1.252	1.227	1.269	1.212	1.262	1.268	1.232	1.281	1.22	1.27	1.274	1.233	1.201	1.205	1.212
1282	328.5	329.575	379.133	381.139	145.074	297433	1	1	Tier 3 zero-reaction								6	54	510	1.005	1.034	0.986	1.016	1.053	0.997	1.003	1.007	1.056	1.017	1.062	0.974	1.034	1.01	1.078	1.251	1.218	1.335	1.126	1.236	1.163	1.095	1.115	1.22	1.158	1.118	1.21	1.048	1.039	1.088
1283	328.6	332.9	416.128	418.135	182.07	219539	1	1	Tier 3 one-reaction								0	20	421	NA	NA	NA	NA	NA	NA	NA	NA	NA	NA	NA	NA	NA	NA	NA	NA	NA	NA	NA	NA	NA	NA	NA	NA	NA	NA	NA	NA	NA	NA
1284	328.9	325.9	476.186	478.192	242.127	28462.8	1	1	Tier 3 one-reaction								0	6	203	NA	NA	NA	NA	NA	NA	NA	NA	NA	NA	NA	NA	NA	NA	NA	1.15	1.058	1.079	1.161	1.068	1.048	0.995	1.089	1.038	0.998	1.073	0.984	0.966	0.972	0.993
1285	328.9	336.85	393.126	395.131	159.068	45684.9	1	1	Tier 3 only two-reaction								0	0	4	1.01	0.977	0.965	0.953	0.978	1.005	0.936	0.974	0.944	1.013	0.957	0.942	0.967	0.947	0.954	NA	NA	NA	NA	NA	NA	NA	NA	NA	NA	NA	NA	NA	NA	NA
1286	329.1	333.55	567.201	569.208	333.143	60377.2	1	1	Tier 3 one-reaction								0	6	330	NA	NA	NA	NA	NA	NA	NA	NA	NA	NA	NA	NA	NA	NA	NA	1.002	1.181	0.981	0.881	0.98	1.153	0.929	0.996	0.959	1.056	1.139	1.079	1.033	1.151	1.038
1287	329.1	333.3	303.116	305.125	69.058	15165.3	1	1	Tier 3 one-reaction								0	2	183	NA	NA	NA	NA	NA	NA	NA	NA	NA	NA	NA	NA	NA	NA	NA	NA	NA	NA	NA	NA	NA	NA	NA	NA	NA	NA	NA	NA	NA	NA
1288	329.2	336.875	376.169	378.175	142.11	269071	1	1	Tier 3 one-reaction								0	5	123	0.874	0.902	1.096	0.87	0.966	0.939	0.857	0.903	0.871	0.811	0.817	0.838	0.794	0.787	1.019	0.801	0.885	0.848	0.914	0.88	0.876	0.919	0.882	0.931	0.888	0.86	0.866	0.93	0.891	0.898
1289	329.2	333.3	537.217	539.223	303.159	60638	1	1	Tier 1	Valyl-Tryptophan	AN02759001	HMDB0029138		168182	1.08	4.5				NA	NA	NA	NA	NA	NA	NA	NA	NA	NA	NA	NA	NA	NA	NA	NA	NA	NA	NA	NA	NA	NA	NA	NA	NA	NA	NA	NA	NA	NA
1290	329.3	338.087	464.222	466.228	230.163	848549	1	1	Tier 1	Isoleucyl-Valine	AN01714000	HMDB0028920		435949	1.54	0.1				0.881	0.976	0.87	0.88	0.921	0.925	0.851	0.861	0.865	0.898	0.894	0.888	0.889	0.89	0.9	0.898	0.894	0.942	0.882	0.917	0.906	0.891	0.932	0.871	0.898	0.903	0.865	0.886	0.902	0.922
1291	329.4	333.6	589.184	591.19	355.125	16051.8	1	1	Tier 3 one-reaction								0	13	296	NA	NA	NA	NA	NA	NA	NA	NA	NA	NA	NA	NA	NA	NA	NA	NA	NA	NA	NA	NA	NA	NA	NA	NA	NA	NA	NA	NA	NA	NA
1292	329.6	333.7	514.163	516.173	280.104	53194.9	1	1	Tier 3 zero-reaction								2	8	232	NA	NA	NA	NA	NA	NA	NA	NA	NA	NA	NA	NA	NA	NA	NA	0.715	0.752	0.74	0.743	0.752	0.747	0.747	0.76	0.725	0.782	0.766	0.796	0.775	0.767	0.711
1293	329.7	333.3	365.177	367.183	131.118	1.05701e+06	1	1	Tier 3 one-reaction								0	2	16	0.907	0.908	0.911	0.938	1.002	0.957	0.918	0.887	0.901	0.905	0.929	0.916	0.935	1.002	0.952	NA	NA	NA	NA	NA	NA	NA	NA	NA	NA	NA	NA	NA	NA	NA
1294	329.9	334.35	541.165	543.172	307.107	7059.5	1	1	Tier 3 one-reaction								0	10	291	NA	NA	NA	NA	NA	NA	NA	NA	NA	NA	NA	NA	NA	NA	NA	1.065	0.929	0.798	0.86	1.121	0.9	0.945	1.077	1.075	1.014	0.994	1.03	0.951	0.915	0.98
1295	329.9	334.1	323.109	325.113	89.0503	10208	1	1	Tier 3 only two-reaction								0	0	1	NA	NA	NA	NA	NA	NA	NA	NA	NA	NA	NA	NA	NA	NA	NA	NA	NA	NA	NA	NA	NA	NA	NA	NA	NA	NA	NA	NA	NA	NA
1296	330.3	334.65	494.194	496.203	260.136	530263	1	1	Tier 3 zero-reaction								2	11	191	NA	NA	NA	NA	NA	NA	NA	NA	NA	NA	NA	NA	NA	NA	NA	1.08	1.07	1.036	1.031	1.028	1.091	1.034	1.072	1.046	1.066	1.079	1.057	1.036	1.02	1.063
1297	330.3	334.7	319.111	321.118	85.0529	131087	1	1	Tier 3 zero-reaction								1	16	304	1.03	0.98	1.034	0.995	0.952	0.985	0.955	1.014	1.037	0.954	1.065	0.997	0.972	0.934	1.033	0.906	0.898	0.908	0.917	0.947	0.89	0.892	0.92	0.928	0.929	0.923	0.916	0.904	0.901	0.871
1298	330.5	334.7	436.19	438.197	202.132	268640	1	1	Tier 1	Alanyl-Leucine	AN01324001	HMDB0028691		96801	0.83	4.6				NA	NA	NA	NA	NA	NA	NA	NA	NA	NA	NA	NA	NA	NA	NA	1.071	1.068	1.068	1.119	1.088	1.096	1.125	1.131	1.083	1.103	1.075	1.052	1.067	1.1	1.101
1299	330.9	335.3	378.101	380.108	144.043	200487	1	1	Tier 3 zero-reaction								3	43	497	0.997	0.971	1.018	1.029	1.039	1.027	0.997	0.975	1.048	1.026	1.027	1.041	1.024	1.013	1.004	NA	NA	NA	NA	NA	NA	NA	NA	NA	NA	NA	NA	NA	NA	NA
1300	331	335.2	338.085	340.091	208.053	17191.8	2	2	Tier 3 one-reaction								0	6	262	0.99	1.005	1.023	0.884	1.104	1.333	1.088	1.028	1.211	1.042	1.122	1.205	1.164	0.905	1.056	NA	NA	NA	NA	NA	NA	NA	NA	NA	NA	NA	NA	NA	NA	NA
1301	331.2	334.45	344.604	346.611	110.546	18702.2	1	1	Unidentified											NA	NA	NA	NA	NA	NA	NA	NA	NA	NA	NA	NA	NA	NA	NA	0.962	0.996	0.944	0.987	0.99	0.973	1.003	1.037	0.962	1.01	0.996	0.966	0.965	0.973	1.011
1302	331.5	334.9	365.155	367.162	131.096	2.03649e+07	1	1	Tier 1	Alloisoleucine	AN00410008	HMDB0000557	C21096	99288	4.62	1.2				0.963	0.946	0.879	0.91	0.966	0.919	0.921	0.971	0.927	0.951	0.939	0.903	0.922	0.952	0.97	NA	NA	NA	NA	NA	NA	NA	NA	NA	NA	NA	NA	NA	NA	NA
1303	331.9	334.2	387.135	389.142	153.076	172895	1	1	Tier 2	p-Octopamine	AN00662000	HMDB0004825	C04227	440266	7.76	47.9				0.906	1.006	0.919	0.954	0.979	0.93	0.959	0.946	0.916	0.957	0.989	NA	0.932	NA	0.941	NA	NA	NA	NA	NA	NA	NA	NA	NA	NA	NA	NA	NA	NA	NA
1304	331.9	336.475	441.112	443.119	207.054	132349	1	1	Tier 2	4-(2-Aminophenyl)-2,4-dioxobutanoic acid	AN01385000	HMDB0000978	C01252	472	1.56	34.7				NA	NA	NA	NA	NA	NA	NA	NA	NA	NA	NA	NA	NA	NA	NA	0.899	0.927	0.916	0.94	0.939	0.948	0.917	0.898	0.949	0.945	0.94	0.992	0.928	0.936	0.886
1305	331.9	338.2	342.629	344.636	217.142	37415.9	2	2	Tier 2	gamma-L-Glutamylputrescine	AN01534002	HMDB0012230	C15699	20841830	4.06	12.4				0.87	0.912	NA	NA	NA	NA	0.969	1.085	NA	1.115	1.01	1.089	0.966	0.71	NA	0.888	0.993	0.978	0.953	0.985	0.965	0.944	0.963	0.926	1.025	1.018	0.989	0.955	0.956	1.079
1306	331.9	339.962	416.117	418.125	182.059	33303.6	1	1	Tier 2	3-(2,3-Dihydroxyphenyl)propanoic acid	BM01052013		C04044	20	5.44	6				0.91	0.983	0.921	1.028	0.93	1.059	1.06	1.09	0.968	1.06	0.937	0.984	1.067	0.97	1	0.83	0.912	0.841	0.84	0.79	0.924	0.937	0.926	0.855	0.858	0.819	0.825	0.799	0.882	0.929
1307	331.9	336.05	464.129	466.135	230.071	24600.7	1	1	Tier 3 one-reaction								0	12	297	NA	NA	NA	NA	NA	NA	NA	NA	NA	NA	NA	NA	NA	NA	NA	1.016	1.019	1.028	1.021	1.087	1.015	1.007	1.018	0.998	0.981	0.994	1.011	1.042	1	0.952
1308	331.9	335.95	365.244	367.251	131.185	91434.5	1	1	Unidentified											1.088	1.074	1.082	1.115	1.083	1.126	1.18	1.122	1.122	1.124	1.07	1.114	1.075	1.094	1.13	NA	NA	NA	NA	NA	NA	NA	NA	NA	NA	NA	NA	NA	NA	NA
1309	332.3	336.95	526.174	528.18	292.116	30380.1	1	1	Tier 3 one-reaction								0	16	451	NA	NA	NA	NA	NA	NA	NA	NA	NA	NA	NA	NA	NA	NA	NA	0.936	0.932	0.936	1.009	1.014	0.961	1.027	0.987	0.992	0.947	0.961	0.972	1.001	0.98	0.968
1310	332.8	337.2	610.206	612.213	376.148	19687.5	1	1	Tier 3 one-reaction								0	10	286	NA	NA	NA	NA	NA	NA	NA	NA	NA	NA	NA	NA	NA	NA	NA	0.95	0.939	0.887	0.991	1.018	0.982	0.977	0.967	1.008	1.006	1.019	0.945	0.894	0.94	0.967
1311	333.2	337	569.215	571.223	335.156	26140.8	1	1	Tier 3 one-reaction								0	9	181	NA	NA	NA	NA	NA	NA	NA	NA	NA	NA	NA	NA	NA	NA	NA	1.37	1.282	1.361	1.349	1.453	1.234	1.293	1.378	1.198	1.313	1.269	1.249	1.247	1.284	1.096
1312	333.4	337.45	455.131	457.137	221.073	790180	1	1	Tier 3 one-reaction								0	19	294	NA	NA	NA	NA	NA	NA	NA	NA	NA	NA	NA	NA	NA	NA	NA	0.886	0.912	0.903	0.93	0.907	0.918	0.911	0.896	0.905	0.904	0.898	0.921	0.921	0.89	0.894
1313	333.5	337.6	298.088	300.095	128.059	9397	2	2	Tier 3 zero-reaction								1	16	273	NA	NA	NA	NA	NA	NA	NA	NA	NA	NA	NA	NA	NA	NA	NA	NA	NA	NA	NA	NA	NA	NA	NA	NA	NA	NA	NA	NA	NA	NA
1314	333.5	341.425	342.626	344.633	217.136	72104.1	2	2	Tier 2	beta-Alanyl-Lysine	AN01534003	HMDB0060442	C05341	440638	8.69	9.3				0.917	0.825	1.033	1.014	1.026	0.942	0.962	0.962	0.788	1.085	1.006	0.964	0.927	0.931	0.96	0.952	0.925	0.893	0.902	0.983	0.911	0.941	0.969	0.912	0.979	0.944	0.973	0.983	1.008	0.934
1315	333.8	327.1	395.128	397.134	161.07	56636.5	1	1	Tier 3 zero-reaction								1	48	681	NA	NA	NA	NA	NA	NA	NA	NA	NA	NA	NA	NA	NA	NA	NA	1.121	1.146	1.122	1.137	1.086	1.099	1.135	1.18	1.224	1.246	1.205	1.115	1.164	1.176	1.095
1316	334.5	348.6	392.095	394.103	316.073	6220	2	2	Tier 2	Cysteinyldopa	AN02925000		C17935	14178745	2.35	1.4				NA	NA	NA	NA	NA	NA	NA	NA	NA	NA	NA	NA	NA	NA	NA	NA	NA	NA	0.87	1.006	NA	0.788	1.07	0.827	0.883	1.061	0.862	0.954	0.66	0.871
1317	334.8	335.625	429.149	431.154	195.091	22819.8	1	1	Tier 2	Isomer 1 of N-Acetyl-Dopamine	AN01234000	HMDB0041943		100526	1.58	17.7				0.979	1.067	0.923	0.992	0.948	1.023	0.92	0.975	0.983	0.956	0.931	1.017	0.998	0.962	1.011	2.621	4.492	4.146	3.454	4.759	NA	3.368	3.729	3.023	NA	5.108	NA	4.156	NA	NA
1318	335	339.2	355.088	357.094	121.03	88351	1	1	Tier 3 only two-reaction								0	0	43	NA	NA	NA	NA	NA	NA	NA	NA	NA	NA	NA	NA	NA	NA	NA	NA	NA	NA	NA	NA	NA	NA	NA	NA	NA	NA	NA	NA	NA	NA
1319	335.1	334.975	429.148	431.154	195.089	39829	1	1	Tier 2	N-Acetyl-Vanillylamine	PR01234001				0.99	26.1				0.971	1.034	0.946	0.984	0.939	1.02	0.926	1	0.956	0.958	0.978	0.997	0.983	0.98	0.997	NA	NA	NA	NA	NA	NA	NA	NA	NA	NA	NA	NA	NA	NA	NA
1320	335.2	339.1	423.159	425.165	189.1	1.50175e+06	1	1	Tier 3 one-reaction								0	28	560	NA	NA	NA	NA	NA	NA	NA	NA	NA	NA	NA	NA	NA	NA	NA	1.309	1.276	1.261	1.245	1.298	1.219	1.257	1.288	1.223	1.251	1.229	1.21	1.242	1.268	1.301
1321	335.3	338.8	350.627	352.634	233.137	7678.5	2	2	Tier 1	Seryl-Lysine	AN01744001	HMDB0029044		16122513	0.27	2				NA	0.835	1.33	1.045	1.014	0.997	1.04	1.02	0.932	0.928	0.888	1.01	1.091	0.875	1.097	NA	NA	NA	NA	NA	NA	NA	NA	NA	NA	NA	NA	NA	NA	NA
1322	335.5	339.7	407.131	409.139	346.146	9042	2	2	Tier 3 one-reaction								0	3	185	NA	NA	NA	NA	NA	NA	NA	NA	NA	NA	NA	NA	NA	NA	NA	NA	NA	NA	NA	NA	NA	NA	NA	NA	NA	NA	NA	NA	NA	NA
1323	335.5	338.9	365.153	367.159	131.094	1.42242e+07	1	1	Tier 1	Leucine	AN00410000	HMDB0000687	C00123	857	0.05	2.3				0.963	0.946	0.885	0.906	0.96	0.926	0.896	0.96	0.907	0.953	0.929	0.899	0.95	0.96	0.94	NA	NA	NA	NA	NA	NA	NA	NA	NA	NA	NA	NA	NA	NA	NA
1324	335.5	339	364.625	366.631	261.133	8220	2	2	Tier 1	Aspartyl-Lysine	AN02121002	HMDB0028758		6427003	2.95	1.6				NA	0.74	0.445	0.809	NA	NA	NA	0.608	0.618	0.449	0.447	0.688	0.585	0.702	0.623	NA	NA	NA	NA	NA	NA	NA	NA	NA	NA	NA	NA	NA	NA	NA
1325	335.6	339.05	581.214	583.221	347.156	32660.7	1	1	Tier 3 one-reaction								0	2	80	NA	NA	NA	NA	NA	NA	NA	NA	NA	NA	NA	NA	NA	NA	NA	0.954	0.949	1.091	1.027	1.094	1.088	1.022	1.089	1.041	1.076	1.136	0.981	1.065	1.015	1.054
1326	335.7	339.9	342.626	344.632	108.567	23264.7	1	1	Unidentified											NA	NA	NA	NA	NA	NA	NA	NA	NA	NA	NA	NA	NA	NA	NA	NA	NA	NA	NA	NA	NA	NA	NA	NA	NA	NA	NA	NA	NA	NA
1327	335.7	340	344.603	346.61	221.09	37801.9	2	2	Tier 3 zero-reaction								7	53	725	NA	NA	NA	NA	NA	NA	NA	NA	NA	NA	NA	NA	NA	NA	NA	0.974	0.973	0.96	0.976	0.992	0.985	0.994	1.075	0.948	0.995	1.005	0.963	0.972	0.974	1.025
1328	335.8	339.3	563.181	565.188	329.123	9017.92	1	1	Tier 3 one-reaction								0	30	505	NA	NA	NA	NA	NA	NA	NA	NA	NA	NA	NA	NA	NA	NA	NA	0.848	0.847	0.815	0.83	0.87	0.883	0.815	0.898	0.84	0.835	0.708	0.747	0.694	0.772	0.732
1329	335.8	338.65	335.106	337.114	101.048	74986.3	1	1	Tier 3 one-reaction								0	29	443	NA	NA	NA	NA	NA	NA	NA	NA	NA	NA	NA	NA	NA	NA	NA	1.035	0.986	1.044	1.017	1.012	1.048	1.026	1.05	1.07	1.054	1.026	1.046	1.056	1.029	1.008
1330	336.1	339.75	307.111	309.117	146.106	15260.4	2	2	Tier 2	Isomer 2 of Lysine	AN00578000	HMDB0000182	C00047	5962	0.44	29.6				1.072	1.085	1.033	1.085	1.104	1.135	0.934	0.933	1.074	0.962	1.142	1.129	1.058	1.064	1.047	NA	NA	NA	NA	NA	NA	NA	NA	NA	NA	NA	NA	NA	NA	NA
1331	336.2	340.4	318.601	320.608	84.5424	15303.6	1	1	Unidentified											NA	NA	NA	NA	NA	NA	NA	NA	NA	NA	NA	NA	NA	NA	NA	NA	NA	NA	NA	NA	NA	NA	NA	NA	NA	NA	NA	NA	NA	NA
1332	336.5	345.975	464.22	466.227	230.162	544900	1	1	Tier 1	Valyl-Isoleucine	AN01714002	HMDB0029130		7010531	0.2	0.5				0.971	0.975	0.96	0.972	0.931	0.918	0.946	0.962	0.922	0.881	0.885	0.922	0.931	0.9	0.941	NA	NA	NA	NA	NA	NA	NA	NA	NA	NA	NA	NA	NA	NA	NA
1333	336.5	340.3	535.201	537.208	301.143	30961.9	1	1	Tier 1	Prolyl-Tryptophan	AN02725000	HMDB0029028		18218238	0.46	0.3				0.879	1.077	0.983	1.014	0.922	0.931	0.974	1.092	0.834	1.098	0.89	0.852	0.992	0.874	0.933	NA	NA	NA	NA	NA	NA	NA	NA	NA	NA	NA	NA	NA	NA	NA
1334	337	341.3	382.122	384.132	296.128	6129	2	2	Tier 3 one-reaction								0	12	208	NA	NA	NA	NA	NA	NA	NA	NA	NA	NA	NA	NA	NA	NA	NA	NA	NA	NA	NA	NA	NA	NA	NA	NA	NA	NA	NA	NA	NA	NA
1335	337	340.6	537.21	539.221	303.152	34013.1	1	1	Tier 3 one-reaction								0	1	87	NA	NA	NA	NA	NA	NA	NA	NA	NA	NA	NA	NA	NA	NA	NA	3.215	3.208	3.387	3.322	3.582	3.122	3.13	3.09	2.73	2.258	2.748	2.547	2.351	2.24	2.635
1336	337	337.45	464.221	466.228	230.163	853565	1	1	Tier 1	Leucyl-Valine	AN01714001	HMDB0028942		352038	0.69	1.4				0.983	0.953	0.944	0.903	0.961	0.924	0.906	0.964	0.889	0.913	0.965	0.934	0.927	0.906	0.939	NA	NA	NA	NA	NA	NA	NA	NA	NA	NA	NA	NA	NA	NA	NA
1337	337.3	340.6	388.133	390.139	154.074	796294	1	1	Tier 3 one-reaction								0	23	301	NA	NA	NA	NA	NA	NA	NA	NA	NA	NA	NA	NA	NA	NA	NA	0.903	0.951	0.932	0.99	0.925	0.948	0.963	0.898	0.968	0.929	0.926	0.955	0.994	0.974	0.912
1338	337.5	341.35	460.198	462.204	226.139	43171.4	1	1	Tier 3 only two-reaction								0	0	12	NA	NA	NA	NA	NA	NA	NA	NA	NA	NA	NA	NA	NA	NA	NA	0.932	0.909	0.924	0.866	0.925	0.875	0.921	0.884	0.911	0.892	0.871	0.886	0.886	0.875	0.872
1339	337.5	341.55	672.563	674.57	877.01	9422.75	2	2	Tier 3 only two-reaction								0	0	10	0.77	1.041	1.195	1.198	1.236	1.04	0.994	1.306	1.17	0.874	1.194	1.185	1.017	1.132	1.206	NA	NA	NA	NA	NA	NA	NA	NA	NA	NA	NA	NA	NA	NA	NA
1340	337.6	364.15	308.095	310.101	148.073	28273.1	2	2	Tier 3 zero-reaction								2	46	603	1.276	1.209	1.186	1.227	1.153	1.198	1.191	1.183	1.224	1.235	1.465	1.213	1.201	1.158	1.286	0.843	0.94	0.849	0.849	0.926	0.867	0.804	0.79	0.858	0.86	0.875	0.809	0.825	0.851	0.837
1341	337.6	340.312	498.205	500.212	264.147	312695	1	1	Tier 1	Phenylalanyl-Valine	AN02180001	HMDB0029008		7359121	2.28	1.8				NA	NA	NA	0.912	1.006	0.933	1.026	1.065	0.921	1.02	0.919	1.039	0.96	0.97	1.064	0.918	0.955	0.878	0.918	0.94	0.895	0.948	0.91	0.882	0.884	0.902	0.94	0.94	0.914	0.902
1342	337.7	342.15	465.168	467.175	231.11	14914	1	1	Tier 3 zero-reaction								2	13	407	NA	NA	NA	NA	NA	NA	NA	NA	NA	NA	NA	NA	NA	NA	NA	1.177	1.287	1.289	1.189	1.122	1.088	0.975	1.1	1.078	1.107	1.189	1.08	1.002	1.107	1.138
1343	337.8	342.1	631.254	633.261	397.196	10765.4	1	1	Tier 3 one-reaction								0	5	170	NA	NA	NA	NA	NA	NA	NA	NA	NA	NA	NA	NA	NA	NA	NA	1.042	1.11	0.972	0.835	0.915	0.963	0.895	1.022	0.813	0.894	0.845	0.878	0.984	0.899	0.93
1344	338	340.5	345.092	347.099	222.067	87238.5	2	2	Tier 1	L-Cystathionine /Allocystathionine	AN01608000	HMDB0000099	C02291	439258	0.13	0.4				0.98	0.919	0.957	1.001	0.945	1.018	1.047	0.985	0.993	0.962	0.932	1.035	0.972	0.973	0.97	NA	NA	NA	NA	NA	NA	NA	NA	NA	NA	NA	NA	NA	NA	NA
1345	338.2	340.05	551.18	553.187	317.122	26885.6	1	1	Tier 3 one-reaction								0	13	382	0.849	1	0.945	0.932	1.024	0.956	0.989	1.202	0.923	1.08	0.953	1.093	0.975	0.956	1	0.888	0.96	1.059	0.93	0.93	0.867	1.013	0.96	0.981	0.951	0.937	1.004	0.887	0.961	0.982
1346	338.5	339.9	343.124	345.13	109.065	23581.2	1	1	Tier 3 one-reaction								0	2	171	1.018	1.182	0.933	0.936	0.913	0.957	0.974	0.979	1.109	0.976	0.94	0.99	0.914	0.964	0.978	0.946	0.944	0.9	0.924	1.019	0.979	0.951	0.968	0.978	0.935	0.924	0.93	0.979	0.974	0.899
1347	338.7	342.9	383.614	385.621	149.556	16177.2	1	1	Unidentified											NA	NA	NA	NA	NA	NA	NA	NA	NA	NA	NA	NA	NA	NA	NA	NA	NA	NA	NA	NA	NA	NA	NA	NA	NA	NA	NA	NA	NA	NA
1348	338.9	343.2	392.62	394.626	158.561	222424	1	1	Unidentified											NA	NA	NA	NA	NA	NA	NA	NA	NA	NA	NA	NA	NA	NA	NA	NA	NA	NA	NA	NA	NA	NA	NA	NA	NA	NA	NA	NA	NA	NA
1349	339.1	343.4	380.113	382.122	292.109	11704	2	2	Tier 3 one-reaction								0	18	258	NA	NA	NA	NA	NA	NA	NA	NA	NA	NA	NA	NA	NA	NA	NA	NA	NA	NA	NA	NA	NA	NA	NA	NA	NA	NA	NA	NA	NA	NA
1350	339.1	341.3	435.642	437.649	403.166	5552	2	2	Tier 2	Myxochelin B	BM03948000		C12221	10873133	8.93	15.1				NA	NA	NA	NA	NA	NA	NA	NA	NA	NA	NA	NA	NA	NA	NA	NA	NA	NA	NA	NA	NA	NA	NA	NA	NA	NA	NA	NA	NA	NA
1351	339.4	347.1	434.172	436.18	200.114	20609.1	1	1	Tier 3 one-reaction								0	11	174	1.125	1.744	1.149	1.247	1.286	1.165	1.071	1.234	1.062	1.158	1.041	1.144	1.176	1.148	1.137	NA	NA	NA	NA	NA	NA	NA	NA	NA	NA	NA	NA	NA	NA	NA
1352	339.6	343.9	512.169	516.184	45.0596	272318	1	2	Unidentified											NA	NA	NA	NA	NA	NA	NA	NA	NA	NA	NA	NA	NA	NA	NA	NA	NA	NA	NA	NA	NA	NA	NA	NA	NA	NA	NA	NA	NA	NA
1353	339.6	342.55	424.65	426.656	190.591	7694	1	1	Unidentified											NA	NA	NA	NA	NA	NA	NA	NA	NA	NA	NA	NA	NA	NA	NA	1.199	1.205	1.119	1.116	1.052	1.194	1.221	1.133	1.186	1.175	1.061	1.114	1.126	1.158	1.205
1354	339.6	343.75	376.136	378.142	284.156	33470.2	2	2	Tier 3 only two-reaction								0	0	49	NA	NA	NA	NA	NA	NA	NA	NA	NA	NA	NA	NA	NA	NA	NA	1.113	1.15	1.111	1.1	1.17	1.056	0.989	1.145	0.971	0.963	1.147	0.925	0.874	0.931	0.941
1355	339.7	343.7	529.162	531.168	295.104	69161.6	1	1	Tier 3 one-reaction								0	12	251	NA	NA	NA	NA	NA	NA	NA	NA	NA	NA	NA	NA	NA	NA	NA	0.946	0.971	1.011	0.899	1.017	0.972	0.96	0.991	0.937	0.952	0.935	0.934	0.967	0.992	0.859
1356	339.7	343.85	311.591	313.598	155.066	61403	2	2	Tier 3 only two-reaction								0	0	1	NA	NA	NA	NA	NA	NA	NA	NA	NA	NA	NA	NA	NA	NA	NA	1.045	1.023	1.075	0.928	0.935	0.98	0.967	1.091	1.06	1.02	1.018	1.004	1.017	1.014	0.961
1357	340.1	344.4	378.101	380.109	288.085	28209.8	2	2	Tier 3 one-reaction								0	9	251	NA	NA	NA	NA	NA	NA	NA	NA	NA	NA	NA	NA	NA	NA	NA	NA	NA	NA	NA	NA	NA	NA	NA	NA	NA	NA	NA	NA	NA	NA
1358	340.1	344.6	318.56	320.566	169.003	35166.9	2	2	Tier 3 only two-reaction								0	0	53	0.893	0.948	0.92	0.879	0.961	0.882	0.929	1.006	0.923	0.937	0.973	0.85	0.885	0.837	0.963	NA	NA	NA	NA	NA	NA	NA	NA	NA	NA	NA	NA	NA	NA	NA
1359	340.1	343.9	516.188	518.195	282.13	194465	1	1	Tier 3 one-reaction								0	1	170	NA	NA	NA	NA	NA	NA	NA	NA	NA	NA	NA	NA	NA	NA	NA	0.884	0.868	0.798	0.876	0.867	0.889	0.863	0.865	0.902	0.887	0.838	0.815	0.874	0.824	0.836
1360	340.1	354.4	496.194	498.199	262.135	80026.5	1	1	Tier 1	Methionyl-Isoleucine	AN02142002	HMDB0028976		18218228	4.23	2.7				0.98	1.018	1.081	1.149	1.29	1.17	1.248	1.195	0.987	1.27	1.343	1.256	1.205	1.167	0.977	NA	NA	NA	NA	NA	NA	NA	NA	NA	NA	NA	NA	NA	NA	NA
1361	340.2	344.5	393.108	395.115	159.05	264301	1	1	Tier 3 only two-reaction								0	0	1	NA	NA	NA	NA	NA	NA	NA	NA	NA	NA	NA	NA	NA	NA	NA	NA	NA	NA	NA	NA	NA	NA	NA	NA	NA	NA	NA	NA	NA	NA
1362	340.3	337.1	517.187	519.194	283.129	57987.5	1	1	Tier 1	Glutaminyl-Histidine	AN02444000	HMDB0028799		9814348	5.3	0.8				0.857	0.859	0.869	0.937	0.89	0.968	0.904	0.9	0.898	0.879	0.918	0.973	0.983	0.91	0.961	NA	NA	NA	NA	NA	NA	NA	NA	NA	NA	NA	NA	NA	NA	NA
1363	340.6	344.7	311.587	313.593	155.057	83728	2	2	Tier 3 one-reaction								0	24	390	NA	NA	NA	NA	NA	NA	NA	NA	NA	NA	NA	NA	NA	NA	NA	1.021	1.113	1.083	1.021	1.096	1.129	1.12	1.128	1.097	1.063	1.127	1.114	1.095	1.026	1.106
1364	341.1	345.4	504.132	506.139	270.073	15162.4	1	1	Tier 3 one-reaction								0	17	296	NA	NA	NA	NA	NA	NA	NA	NA	NA	NA	NA	NA	NA	NA	NA	NA	NA	NA	NA	NA	NA	NA	NA	NA	NA	NA	NA	NA	NA	NA
1365	341.1	342.65	388.122	390.129	154.063	184822	1	1	Tier 2	3,4-Dihydroxyphenylethanol	AN00674004	HMDB0005784		82755	1.12	32.3				NA	NA	NA	NA	NA	NA	NA	NA	NA	NA	NA	NA	NA	NA	NA	0.856	0.902	0.874	0.942	0.878	0.911	0.945	0.877	0.921	0.9	0.884	0.944	0.989	0.947	0.918
1366	341.1	343.725	416.116	418.125	182.058	23769.5	1	1	Tier 1	3-(4-Hydroxyphenyl)lactic acid	AN01052008	HMDB0000755	C03672	9378	9.17	3.7				1	0.921	0.998	1.08	0.987	1.037	1.099	1.047	1.05	0.956	0.993	1.058	1.01	1.01	1.078	0.792	0.76	0.773	0.652	0.81	0.686	0.756	0.732	0.65	0.699	0.614	0.765	0.701	0.633	0.69
1367	341.1	342.9	456.124	458.13	222.065	5240	1	1	Tier 1	Allocystathionine	AN01608003	HMDB0000455	C00542	10104953	3.32	2.6				NA	NA	NA	NA	NA	NA	NA	NA	NA	NA	NA	NA	NA	NA	NA	NA	NA	NA	NA	NA	NA	NA	NA	NA	NA	NA	NA	NA	NA	NA
1368	341.1	342.9	350.115	352.123	232.113	41812	2	2	Tier 2	N-Acetyl-N(omega)-Hydroxyarginine	PR01733000				4.6	33.5				NA	NA	NA	NA	NA	NA	NA	NA	NA	NA	NA	NA	NA	NA	NA	NA	NA	NA	NA	NA	NA	NA	NA	NA	NA	NA	NA	NA	NA	NA
1369	341.1	342.9	412.119	414.125	356.121	8120	2	2	Tier 2	5-Hydroxykynurenamine O-glucuronide	PR03469000				7.9	35				NA	NA	NA	NA	NA	NA	NA	NA	NA	NA	NA	NA	NA	NA	NA	NA	NA	NA	NA	NA	NA	NA	NA	NA	NA	NA	NA	NA	NA	NA
1370	341.1	344.95	494.183	496.19	260.124	47099.5	1	1	Tier 3 only two-reaction								0	0	25	NA	NA	NA	NA	NA	NA	NA	NA	NA	NA	NA	NA	NA	NA	NA	NA	0.927	0.886	0.903	0.865	0.84	0.893	0.806	0.907	0.891	0.92	0.919	0.916	0.937	0.898
1371	341.1	345	393.103	395.109	159.045	403311	1	1	Tier 3 one-reaction								0	2	37	NA	NA	NA	NA	NA	NA	NA	NA	NA	NA	NA	NA	NA	NA	NA	0.949	0.997	0.938	0.962	0.972	0.882	1.028	0.886	0.992	0.934	0.945	0.945	0.993	0.994	0.986
1372	341.3	345.55	516.177	518.184	282.119	511860	1	1	Tier 3 one-reaction								0	13	282	NA	NA	NA	NA	NA	NA	NA	NA	NA	NA	NA	NA	NA	NA	NA	0.87	0.89	0.85	0.894	0.85	0.885	0.876	0.897	0.888	0.88	0.874	0.842	0.844	0.879	0.933
1373	341.4	345.8	319.551	321.558	170.986	11187.8	2	2	Tier 3 only two-reaction								0	0	25	NA	NA	NA	NA	NA	NA	NA	NA	NA	NA	NA	NA	NA	NA	NA	NA	NA	NA	NA	NA	NA	NA	NA	NA	NA	NA	NA	NA	NA	NA
1374	341.4	345.8	341.102	343.108	214.087	13944.6	2	2	Tier 3 one-reaction								0	2	126	NA	NA	NA	NA	NA	NA	NA	NA	NA	NA	NA	NA	NA	NA	NA	NA	NA	NA	NA	NA	NA	NA	NA	NA	NA	NA	NA	NA	NA	NA
1375	341.4	345.8	318.552	320.558	168.987	25176.3	2	2	Tier 3 one-reaction								0	2	26	NA	NA	NA	NA	NA	NA	NA	NA	NA	NA	NA	NA	NA	NA	NA	NA	NA	NA	NA	NA	NA	NA	NA	NA	NA	NA	NA	NA	NA	NA
1376	341.5	345.5	510.155	512.162	276.097	361901	1	1	Tier 3 zero-reaction								1	16	411	NA	NA	NA	NA	NA	NA	NA	NA	NA	NA	NA	NA	NA	NA	NA	1.047	1.074	0.948	1.029	1.102	1.048	1.052	1.066	1.023	1.021	1.002	1.023	1.029	1.021	1.029
1377	341.8	352.05	324.083	326.09	180.05	45741.1	2	2	Tier 3 only two-reaction								0	0	17	NA	NA	NA	NA	NA	NA	NA	NA	NA	NA	NA	NA	NA	NA	NA	1.274	1.063	1.107	1.19	1.053	1.137	1.088	0.999	1.131	0.997	1.021	1.101	1.062	1.097	1.05
1378	341.9	346.1	481.149	483.156	247.091	31363.7	1	1	Tier 3 only two-reaction								0	0	29	NA	NA	NA	NA	NA	NA	NA	NA	NA	NA	NA	NA	NA	NA	NA	1.116	1.091	1.06	1.18	1.223	1.168	1.163	1.083	1.155	1.131	1.066	1.153	1.118	1.125	1.115
1379	341.9	346.3	438.055	440.062	203.996	14354.3	1	1	Tier 3 one-reaction								0	1	60	NA	NA	NA	NA	NA	NA	NA	NA	NA	NA	NA	NA	NA	NA	NA	NA	NA	NA	NA	NA	NA	NA	NA	NA	NA	NA	NA	NA	NA	NA
1380	342	346.4	315.099	317.106	162.081	115798	2	2	Tier 3 one-reaction								0	1	68	NA	NA	NA	NA	NA	NA	NA	NA	NA	NA	NA	NA	NA	NA	NA	NA	NA	NA	NA	NA	NA	NA	NA	NA	NA	NA	NA	NA	NA	NA
1381	342.1	343.6	469.141	471.149	470.165	4445	2	2	Tier 2	7-hydroxymethotrexic acid	ED04456000	HMDB0061104		5484402	2.26	46.1				NA	NA	NA	NA	NA	NA	NA	NA	NA	NA	NA	NA	NA	NA	NA	NA	NA	NA	NA	NA	NA	NA	NA	NA	NA	NA	NA	NA	NA	NA
1382	342.1	345.95	434.162	436.17	200.104	16433	1	1	Tier 3 zero-reaction								1	11	197	NA	NA	NA	NA	NA	NA	NA	NA	NA	NA	NA	NA	NA	NA	NA	0.94	0.99	0.976	0.906	0.932	0.884	0.917	0.932	0.839	0.892	0.985	0.955	0.895	0.941	0.868
1383	342.1	345.85	342.602	344.608	108.544	19693.3	1	1	Unidentified											NA	NA	NA	NA	NA	NA	NA	NA	NA	NA	NA	NA	NA	NA	NA	1.021	1.181	1.018	0.98	0.98	0.907	0.937	1.023	0.958	0.943	0.92	0.903	0.93	0.919	0.893
1384	342.4	346.7	406.167	408.174	172.109	32668.3	1	1	Tier 3 one-reaction								0	12	270	NA	NA	NA	NA	NA	NA	NA	NA	NA	NA	NA	NA	NA	NA	NA	1.231	1.115	1.114	1.127	1.593	1.146	1.092	1.828	0.992	1.054	1.005	1.044	1.024	1.17	1.085
1385	342.5	346.7	330.081	332.087	96.0226	48819.7	1	1	Tier 3 only two-reaction								0	0	2	NA	NA	NA	NA	NA	NA	NA	NA	NA	NA	NA	NA	NA	NA	NA	0.981	1.004	0.92	0.968	0.945	0.971	1.017	0.964	0.899	0.915	0.98	0.926	0.959	0.963	0.949
1386	342.5	346.9	483.202	485.209	498.287	10249.2	2	2	Tier 3 one-reaction								0	32	474	NA	NA	NA	NA	NA	NA	NA	NA	NA	NA	NA	NA	NA	NA	NA	NA	NA	NA	NA	NA	NA	NA	NA	NA	NA	NA	NA	NA	NA	NA
1387	342.6	345.475	363.099	365.106	258.081	16894.1	2	2	Tier 1	Histidinyl-Cysteine	AN02070001	HMDB0028882		15294281	0.66	4.6				0.86	0.467	0.963	0.888	NA	0.914	1.128	1.073	1.188	NA	0.88	1.051	1.15	1.275	1.225	NA	NA	NA	NA	NA	NA	NA	NA	NA	NA	NA	NA	NA	NA	NA
1388	342.7	344.1	400.129	402.133	332.141	10343	2	2	Tier 2	N-Acetyl-N-(L-Arginino)succinic acid	PR03142000				9.57	39.6				NA	NA	NA	NA	NA	NA	NA	NA	NA	NA	NA	NA	NA	NA	NA	NA	NA	NA	NA	NA	NA	NA	NA	NA	NA	NA	NA	NA	NA	NA
1389	342.8	346.85	398.08	400.087	328.044	12783.3	2	2	Tier 3 one-reaction								0	3	117	NA	NA	NA	NA	NA	NA	NA	NA	NA	NA	NA	NA	NA	NA	NA	0.734	1.041	0.753	0.83	0.79	0.848	0.839	0.673	0.88	0.75	0.761	0.6	0.563	0.516	0.796
1390	342.9	347.3	462.156	464.16	228.098	10015	1	1	Tier 3 one-reaction								0	1	187	NA	NA	NA	NA	NA	NA	NA	NA	NA	NA	NA	NA	NA	NA	NA	NA	NA	NA	NA	NA	NA	NA	NA	NA	NA	NA	NA	NA	NA	NA
1391	343.1	348.05	428.618	430.624	389.119	13340.5	2	2	Tier 3 one-reaction								0	2	167	NA	NA	NA	NA	NA	NA	NA	NA	NA	NA	NA	NA	NA	NA	NA	1.046	0.887	0.955	0.967	0.999	0.959	0.95	0.989	0.955	1.019	1.025	0.925	0.962	0.977	0.995
1392	343.4	344.6	492.164	494.172	258.106	49055	1	1	Tier 2	Carbapenem biosynthesis intermediate 5	BM02075000		C20819	92042762	6.07	43.5				NA	NA	NA	NA	NA	NA	NA	NA	NA	NA	NA	NA	NA	NA	NA	NA	NA	NA	NA	NA	NA	NA	NA	NA	NA	NA	NA	NA	NA	NA
1393	343.6	348	494.172	496.178	260.113	52258.2	1	1	Tier 3 one-reaction								0	3	203	NA	NA	NA	NA	NA	NA	NA	NA	NA	NA	NA	NA	NA	NA	NA	NA	NA	NA	NA	NA	NA	NA	NA	NA	NA	NA	NA	NA	NA	NA
1394	343.6	347.8	535.185	537.191	301.127	16602.6	1	1	Tier 3 one-reaction								0	14	382	NA	NA	NA	NA	NA	NA	NA	NA	NA	NA	NA	NA	NA	NA	NA	0.88	0.911	0.877	0.756	0.839	0.718	0.799	0.74	0.79	0.836	0.798	0.832	0.832	0.878	0.783
1395	344.2	348.6	416.104	418.111	182.046	141276	1	1	Tier 3 one-reaction								0	2	38	NA	NA	NA	NA	NA	NA	NA	NA	NA	NA	NA	NA	NA	NA	NA	NA	NA	NA	NA	NA	NA	NA	NA	NA	NA	NA	NA	NA	NA	NA
1396	344.2	348.6	263.076	265.084	29.018	11164.8	1	1	Tier 3 one-reaction								0	1	1	NA	NA	NA	NA	NA	NA	NA	NA	NA	NA	NA	NA	NA	NA	NA	NA	NA	NA	NA	NA	NA	NA	NA	NA	NA	NA	NA	NA	NA	NA
1397	344.5	351.35	371.113	373.12	274.109	16505.5	2	2	Tier 3 one-reaction								0	6	195	3.004	2.52	5.448	3.825	3.4	4.941	3.635	2.628	5.291	4.32	4.475	5.295	2.228	3.06	4.13	0.874	0.852	0.892	0.862	0.898	0.906	0.921	0.913	0.906	0.855	0.865	0.93	0.887	0.884	0.868
1398	344.7	345.6	343.112	345.118	109.053	4827	1	1	Tier 2	Hydroxylaminobenzene	BM00219001		C02720	7518	1.17	53.9				NA	NA	NA	NA	NA	NA	NA	NA	NA	NA	NA	NA	NA	NA	NA	NA	NA	NA	NA	NA	NA	NA	NA	NA	NA	NA	NA	NA	NA	NA
1399	344.7	347.35	362.107	364.115	128.049	13632	1	1	Tier 2	Dihydrophloroglucinol	BM00371002		C06719	361	3.83	22.6				NA	NA	NA	NA	NA	NA	NA	NA	NA	NA	NA	NA	NA	NA	NA	NA	NA	NA	NA	NA	NA	NA	NA	NA	NA	NA	NA	NA	NA	NA
1400	345	349.5	364.075	366.081	130.016	17709.1	1	1	Tier 3 only two-reaction								0	0	29	NA	NA	NA	NA	NA	NA	NA	NA	NA	NA	NA	NA	NA	NA	NA	NA	NA	NA	NA	NA	NA	NA	NA	NA	NA	NA	NA	NA	NA	NA
1401	345.2	350.6	323.588	325.595	179.06	25397.7	2	2	Tier 3 zero-reaction								2	43	399	NA	NA	NA	NA	NA	NA	NA	NA	NA	NA	NA	NA	NA	NA	NA	1.082	1.093	1.018	0.837	0.823	0.865	0.811	0.78	0.856	0.774	0.756	0.762	0.811	0.768	1.02
1402	345.2	346.85	425.117	427.124	191.059	12965.8	1	1	Tier 1	5-Hydroxyindoleacetic acid	AN01180000	HMDB0000763	C05635	1826	1.16	5.2				0.986	1.052	0.99	1.033	1.026	0.974	0.966	0.989	0.996	1.024	0.96	1	0.983	0.892	0.981	NA	NA	1.104	1.1	1.22	1.048	1.187	1.021	1.112	1.146	1.293	1.2	1.124	1.268	1.281
1403	345.2	349.95	385.051	387.056	150.993	27023.5	1	1	Tier 3 one-reaction								0	5	90	NA	NA	NA	NA	NA	NA	NA	NA	NA	NA	NA	NA	NA	NA	NA	0.901	1.018	0.987	0.847	0.879	0.923	0.916	0.946	0.944	0.953	0.999	0.895	0.9	0.936	0.935
1404	345.4	349.7	344.594	346.6	221.07	12773.8	2	2	Tier 3 one-reaction								0	39	503	NA	NA	NA	NA	NA	NA	NA	NA	NA	NA	NA	NA	NA	NA	NA	0.934	1.051	1.111	0.996	1.004	0.999	0.968	0.95	0.967	0.996	1.031	0.928	1.025	1.05	0.886
1405	345.5	350.2	462.192	464.2	228.134	506209	1	1	Tier 3 zero-reaction								1	4	141	NA	NA	NA	NA	NA	NA	NA	NA	NA	NA	NA	NA	NA	NA	NA	0.94	0.894	0.937	0.892	0.936	0.913	0.909	0.954	0.907	0.919	0.943	0.888	0.92	0.927	0.935
1406	345.5	350.15	395.132	397.14	322.148	18005.7	2	2	Tier 3 one-reaction								0	5	84	NA	NA	NA	NA	NA	NA	NA	NA	NA	NA	NA	NA	NA	NA	NA	1.214	1.364	1.22	1.353	1.354	1.484	1.326	1.412	1.528	1.367	1.378	1.35	1.421	1.373	1.383
1407	345.6	354.25	428.62	430.626	194.561	20926.9	1	1	Unidentified											NA	NA	NA	NA	NA	NA	NA	NA	NA	NA	NA	NA	NA	NA	NA	1.078	0.905	0.943	0.985	1.048	0.933	1.02	1.029	1.022	1.055	1.026	0.949	0.991	1.012	1.02
1408	345.9	348.05	352.591	354.598	237.066	68147	2	2	Tier 3 one-reaction								0	44	559	NA	NA	NA	NA	NA	NA	NA	NA	NA	NA	NA	NA	NA	NA	NA	0.991	NA	0.883	1.059	1.054	0.99	1.039	1.05	1.029	1.108	1.049	1.015	1.078	1.056	1.153
1409	346.4	350.9	519.177	521.183	285.118	35772.5	1	1	Tier 3 one-reaction								0	1	48	NA	NA	NA	NA	NA	NA	NA	NA	NA	NA	NA	NA	NA	NA	NA	NA	NA	NA	NA	NA	NA	NA	NA	NA	NA	NA	NA	NA	NA	NA
1410	347	351.5	322.065	324.072	88.0069	23696	1	1	Tier 3 only two-reaction								0	0	35	NA	NA	NA	NA	NA	NA	NA	NA	NA	NA	NA	NA	NA	NA	NA	NA	NA	NA	NA	NA	NA	NA	NA	NA	NA	NA	NA	NA	NA	NA
1411	347.1	352	335.134	337.14	101.075	1.59307e+07	1	1	Unidentified											NA	NA	NA	NA	NA	NA	NA	NA	NA	NA	NA	NA	NA	NA	NA	0.719	0.759	0.713	0.756	0.74	0.729	0.76	0.735	0.751	0.744	0.739	0.713	0.763	0.771	0.745
1412	347.2	347.6	373.088	375.094	139.03	18952	1	1	Tier 1	6-Hydroxynicotinic acid	AN00487003	HMDB0002658	C01020	72924	6.86	9.1				NA	NA	NA	NA	NA	NA	NA	NA	NA	NA	NA	NA	NA	NA	NA	NA	NA	NA	NA	NA	NA	NA	NA	NA	NA	NA	NA	NA	NA	NA
1413	347.5	352	432.147	434.156	198.089	38297.4	1	1	Tier 3 zero-reaction								1	6	218	NA	NA	NA	NA	NA	NA	NA	NA	NA	NA	NA	NA	NA	NA	NA	0.964	0.973	1.044	0.934	1.006	0.957	0.957	0.958	0.956	0.963	0.975	0.938	0.994	0.998	0.945
1414	348	351.25	377.106	379.113	143.048	273110	1	1	Tier 3 one-reaction								0	1	48	NA	NA	NA	NA	NA	NA	NA	NA	NA	NA	NA	NA	NA	NA	NA	0.985	1.033	1.003	1.016	1.006	1.007	1.038	1.031	1.041	1.04	1.052	1.001	1.04	1.055	1.024
1415	348.5	353.1	318.593	320.6	169.07	39936	2	2	Tier 3 one-reaction								0	1	5	NA	NA	NA	NA	NA	NA	NA	NA	NA	NA	NA	NA	NA	NA	NA	NA	NA	NA	NA	NA	NA	NA	NA	NA	NA	NA	NA	NA	NA	NA
1416	348.8	352.25	494.235	496.241	260.177	16166.2	1	1	Tier 3 one-reaction								0	1	221	NA	NA	NA	NA	NA	NA	NA	NA	NA	NA	NA	NA	NA	NA	NA	0.803	0.883	0.686	0.829	0.784	0.857	0.843	0.843	0.795	0.833	0.9	0.815	0.844	0.895	0.877
1417	349.1	353.1	290.58	292.587	113.044	82083.1	2	2	Unidentified											NA	NA	NA	NA	NA	NA	NA	NA	NA	NA	NA	NA	NA	NA	NA	0.996	1.007	1.034	1.025	1.016	1.041	1.037	1.045	1.037	1.051	1.084	1.051	1.022	1.058	1.011
1418	349.2	353.85	467.137	469.144	233.079	44550.3	1	1	Tier 3 one-reaction								0	1	166	NA	NA	NA	NA	NA	NA	NA	NA	NA	NA	NA	NA	NA	NA	NA	0.888	0.912	0.86	0.79	0.88	0.868	0.852	0.833	0.888	0.842	0.797	0.891	0.871	0.836	0.805
1419	349.2	353.35	392.61	394.617	158.552	19482	1	1	Unidentified											NA	NA	NA	NA	NA	NA	NA	NA	NA	NA	NA	NA	NA	NA	NA	0.999	0.991	0.988	0.969	0.995	0.979	0.972	0.956	0.995	0.985	0.966	0.961	0.991	0.982	0.968
1420	349.5	354.1	327.599	329.606	187.082	78756.4	2	2	Unidentified											NA	NA	NA	NA	NA	NA	NA	NA	NA	NA	NA	NA	NA	NA	NA	NA	NA	NA	NA	NA	NA	NA	NA	NA	NA	NA	NA	NA	NA	NA
1421	349.5	354.1	256.072	258.079	44.0283	32742.5	2	2	Unidentified											NA	NA	NA	NA	NA	NA	NA	NA	NA	NA	NA	NA	NA	NA	NA	NA	NA	NA	NA	NA	NA	NA	NA	NA	NA	NA	NA	NA	NA	NA
1422	349.5	353.85	402.093	404.098	168.035	72643.6	1	1	Tier 3 only two-reaction								0	0	57	NA	NA	NA	NA	NA	NA	NA	NA	NA	NA	NA	NA	NA	NA	NA	1.314	1.8	2.036	0.896	1.351	1.195	0.927	1.062	0.984	1.071	1.237	1.15	1.225	1.268	1.083
1423	349.6	354.2	425.108	427.115	191.05	18891.1	1	1	Tier 3 only two-reaction								0	0	6	NA	NA	NA	NA	NA	NA	NA	NA	NA	NA	NA	NA	NA	NA	NA	NA	NA	NA	NA	NA	NA	NA	NA	NA	NA	NA	NA	NA	NA	NA
1424	349.8	354.4	359.603	361.608	125.545	15487	1	1	Unidentified											NA	NA	NA	NA	NA	NA	NA	NA	NA	NA	NA	NA	NA	NA	NA	NA	NA	NA	NA	NA	NA	NA	NA	NA	NA	NA	NA	NA	NA	NA
1425	349.8	354.4	335.273	337.278	101.215	45022	1	1	Unidentified											NA	NA	NA	NA	NA	NA	NA	NA	NA	NA	NA	NA	NA	NA	NA	NA	NA	NA	NA	NA	NA	NA	NA	NA	NA	NA	NA	NA	NA	NA
1426	350.3	354.55	308.088	310.095	148.059	48725.1	2	2	Tier 3 only two-reaction								0	0	10	NA	NA	NA	NA	NA	NA	NA	NA	NA	NA	NA	NA	NA	NA	NA	0.881	0.856	0.916	0.829	0.872	0.929	0.846	0.898	0.92	0.893	0.898	0.936	0.907	0.884	0.859
1427	350.7	355.3	323.131	325.138	89.0723	117570	1	1	Tier 3 only two-reaction								0	0	5	NA	NA	NA	NA	NA	NA	NA	NA	NA	NA	NA	NA	NA	NA	NA	NA	NA	NA	NA	NA	NA	NA	NA	NA	NA	NA	NA	NA	NA	NA
1428	350.8	355.4	543.177	545.185	309.119	10399.2	1	1	Tier 3 one-reaction								0	9	271	NA	NA	NA	NA	NA	NA	NA	NA	NA	NA	NA	NA	NA	NA	NA	1.012	1.379	1.063	1.161	1.036	1.139	1.141	1.11	1.128	1.089	1.152	1.159	1.159	1	1.161
1429	351.1	355.15	477.15	479.156	243.091	70175	1	1	Tier 3 only two-reaction								0	0	86	NA	NA	NA	NA	NA	NA	NA	NA	NA	NA	NA	NA	NA	NA	NA	0.924	0.887	0.919	0.948	0.984	0.939	0.935	0.906	0.998	0.953	0.882	0.945	0.935	0.909	0.919
1430	351.5	356.6	342.622	344.629	108.564	29646	1	1	Unidentified											NA	NA	NA	NA	NA	NA	NA	NA	NA	NA	NA	NA	NA	NA	NA	1.734	1.679	1.551	1.715	1.77	1.773	1.559	1.683	1.717	1.738	1.568	1.694	1.754	1.606	1.711
1431	351.7	356.3	295.138	297.145	61.0799	15477.1	1	1	Unidentified											NA	NA	NA	NA	NA	NA	NA	NA	NA	NA	NA	NA	NA	NA	NA	NA	NA	NA	NA	NA	NA	NA	NA	NA	NA	NA	NA	NA	NA	NA
1432	351.8	356.45	383.1	385.104	149.042	29989	1	1	Tier 3 one-reaction								0	1	17	NA	NA	NA	NA	NA	NA	NA	NA	NA	NA	NA	NA	NA	NA	NA	0.267	0.358	0.424	0.462	0.23	0.387	0.336	0.405	0.424	0.435	0.416	0.472	0.394	0.404	0.418
1433	352	362.05	349.153	351.159	115.094	35304.7	1	1	Unidentified											NA	NA	NA	NA	NA	NA	NA	NA	NA	NA	NA	NA	NA	NA	NA	0.919	0.937	0.938	0.992	1.014	0.962	0.952	0.982	0.969	1.001	0.963	0.959	1	1.015	0.983
1434	352.1	356.9	610.196	612.202	376.138	32523.1	1	1	Tier 3 zero-reaction								1	10	312	NA	NA	NA	NA	NA	NA	NA	NA	NA	NA	NA	NA	NA	NA	NA	0.725	0.758	0.758	0.724	0.793	0.724	0.765	0.768	0.73	0.73	0.734	0.736	0.745	0.72	0.751
1435	352.1	350.6	504.144	506.153	270.086	20360.6	1	1	Tier 3 one-reaction								0	25	449	1.167	1.124	1.106	1.163	1.199	1.159	1.364	1.236	1.279	1.189	1.18	1.222	1.254	1.114	1.162	NA	NA	NA	NA	NA	NA	NA	NA	NA	NA	NA	NA	NA	NA	NA
1436	352.3	357	474.075	476.081	240.017	12777.8	1	1	Tier 3 only two-reaction								0	0	103	NA	NA	NA	NA	NA	NA	NA	NA	NA	NA	NA	NA	NA	NA	NA	NA	NA	NA	NA	NA	NA	NA	NA	NA	NA	NA	NA	NA	NA	NA
1437	352.3	356.8	354.064	356.071	240.012	2.03032e+06	2	2	Tier 3 only two-reaction								0	0	102	NA	NA	NA	NA	NA	NA	NA	NA	NA	NA	NA	NA	NA	NA	NA	1.784	1.897	1.723	1.749	1.78	1.833	1.794	1.852	1.743	1.831	1.803	1.783	1.818	1.792	1.794
1438	352.3	357	606.211	608.218	372.153	7897.6	1	1	Tier 2	Isomer 1 of Tetrahydrocurcumin	AN03654000	HMDB0005789		124072	4.47	23.7				NA	NA	NA	NA	NA	NA	NA	NA	NA	NA	NA	NA	NA	NA	NA	1.124	0.916	1.155	0.87	1.044	1.079	1.023	1.081	1.165	1.008	1.137	0.988	1.132	1.093	1.174
1439	352.3	351.9	518.169	520.176	284.111	44860	1	1	Tier 1	Histidinyl-Glutamic acid	AN02459001	HMDB0028884		7010583	8	3.8				NA	NA	NA	NA	NA	NA	NA	NA	NA	NA	NA	NA	NA	NA	NA	NA	NA	NA	NA	NA	NA	NA	NA	NA	NA	NA	NA	NA	NA	NA
1440	352.3	357	490.17	492.175	256.111	15059.7	1	1	Tier 3 one-reaction								0	4	121	NA	NA	NA	NA	NA	NA	NA	NA	NA	NA	NA	NA	NA	NA	NA	NA	NA	NA	NA	NA	NA	NA	NA	NA	NA	NA	NA	NA	NA	NA
1441	352.4	356.85	355.064	357.07	242.011	441515	2	2	Tier 3 only two-reaction								0	0	25	NA	NA	NA	NA	NA	NA	NA	NA	NA	NA	NA	NA	NA	NA	NA	1.887	1.672	1.974	1.846	1.854	1.937	1.872	1.949	1.839	1.782	1.997	1.81	1.803	1.875	1.83
1442	352.4	350.05	321.125	323.132	87.0665	61856.4	1	1	Tier 2	Isomer 2 of 4-Aminobutyraldehyde	AN00115001	HMDB0001080	C00555	118	3.62	69.4				1.124	1.158	1.086	1.193	1.093	1.182	1.173	1.194	1.224	1.121	1.1	1.166	1.181	1.172	1.207	NA	NA	NA	NA	NA	NA	NA	NA	NA	NA	NA	NA	NA	NA	NA
1443	352.8	357.55	539.161	541.167	305.103	163504	1	1	Tier 3 one-reaction								0	1	194	NA	NA	NA	NA	NA	NA	NA	NA	NA	NA	NA	NA	NA	NA	NA	1.011	1.075	1.076	0.973	1.022	0.908	0.99	0.963	0.981	0.977	1.007	1.027	0.983	0.975	0.969
1444	353	360.95	428.625	430.631	194.566	19614.7	1	1	Unidentified											NA	NA	NA	NA	NA	NA	NA	NA	NA	NA	NA	NA	NA	NA	NA	1.123	1.047	1.042	1.023	1.132	1.054	0.991	1.045	1.054	1.072	1.031	0.975	1.052	1.018	1.089
1445	353.1	354.938	354.07	356.077	240.024	266202	2	2	Tier 1	Cystine	AN01818000	HMDB0000192	C00491	67678	3.42	1.2				1.021	0.968	0.997	0.993	1.022	0.973	1.02	1.02	0.943	0.979	1.014	1.034	1.009	0.993	0.978	1.456	1.765	1.768	1.777	1.59	1.608	1.811	1.731	1.716	1.98	1.752	1.936	1.911	1.649	1.572
1446	353.1	357.8	621.151	625.164	154.041	41356.5	1	2	Tier 3 one-reaction								0	1	101	NA	NA	NA	NA	NA	NA	NA	NA	NA	NA	NA	NA	NA	NA	NA	NA	NA	NA	NA	NA	NA	NA	NA	NA	NA	NA	NA	NA	NA	NA
1447	353.2	357.9	498.199	500.205	264.14	286318	1	1	Tier 3 only two-reaction								0	0	51	NA	NA	NA	NA	NA	NA	NA	NA	NA	NA	NA	NA	NA	NA	NA	0.933	0.945	1.119	1.04	1.044	0.96	0.97	0.927	0.983	0.964	0.955	0.978	0.922	0.899	0.943
1448	353.3	361.7	551.224	553.23	317.165	38010.6	1	1	Tier 3 one-reaction								0	11	150	NA	NA	NA	NA	NA	NA	NA	NA	NA	NA	NA	NA	NA	NA	NA	0.954	0.819	0.874	0.889	0.896	0.876	0.91	0.882	0.894	0.911	0.89	0.903	0.898	0.901	0.834
1449	353.3	358.1	414.094	416.101	180.035	39929	1	1	Tier 3 only two-reaction								0	0	42	NA	NA	NA	NA	NA	NA	NA	NA	NA	NA	NA	NA	NA	NA	NA	NA	NA	NA	NA	NA	NA	NA	NA	NA	NA	NA	NA	NA	NA	NA
1450	353.4	358.3	344.102	346.108	220.087	23676.1	2	2	Tier 3 one-reaction								0	8	155	NA	NA	NA	NA	NA	NA	NA	NA	NA	NA	NA	NA	NA	NA	NA	0.812	0.778	0.771	0.771	0.775	0.819	0.752	0.772	0.821	0.808	0.792	0.775	0.753	0.802	0.738
1451	353.5	358.25	363.096	365.103	129.038	368165	1	1	Tier 3 only two-reaction								0	0	2	NA	NA	NA	NA	NA	NA	NA	NA	NA	NA	NA	NA	NA	NA	NA	0.881	0.971	1.062	0.979	0.964	0.922	0.989	0.918	0.958	1.013	0.985	0.926	0.878	0.911	0.899
1452	353.5	358.2	324.087	326.093	180.056	49296.8	2	2	Tier 3 one-reaction								0	13	167	NA	NA	NA	NA	NA	NA	NA	NA	NA	NA	NA	NA	NA	NA	NA	NA	NA	NA	NA	NA	NA	NA	NA	NA	NA	NA	NA	NA	NA	NA
1453	353.6	358.15	291.076	293.083	57.0176	64336.8	1	1	Unidentified											NA	NA	NA	NA	NA	NA	NA	NA	NA	NA	NA	NA	NA	NA	NA	0.872	0.835	0.822	0.832	0.904	0.891	0.879	0.918	0.931	0.891	0.914	0.908	0.932	0.884	0.814
1454	353.7	358.4	495.142	497.148	261.083	42605.3	1	1	Tier 3 one-reaction								0	7	222	NA	NA	NA	NA	NA	NA	NA	NA	NA	NA	NA	NA	NA	NA	NA	NA	NA	NA	NA	NA	NA	NA	NA	NA	NA	NA	NA	NA	NA	NA
1455	353.7	358.4	349.117	351.125	115.059	44892.9	1	1	Tier 2	Isomer 2 of Proline	AN00259000	HMDB0000162	C00148	614	9.66	69.5				NA	NA	NA	NA	NA	NA	NA	NA	NA	NA	NA	NA	NA	NA	NA	1.158	1.08	1.123	1.061	1.14	1.039	1.006	1.1	1.031	1.125	1.094	1.063	1.096	1.027	1.075
1456	353.7	371.05	389.162	391.169	155.104	53956.6	1	1	Tier 3 one-reaction								0	1	127	1.347	1.32	1.226	1.342	1.372	1.557	1.509	1.38	1.375	1.325	1.316	1.407	1.337	1.39	1.274	NA	NA	NA	NA	NA	NA	NA	NA	NA	NA	NA	NA	NA	NA	NA
1457	353.8	352.1	498.204	500.212	264.146	85913.5	1	1	Tier 2	Feruloylputrescine	AN02180000	HMDB0033463	C10497	5281796	8.54	72.5				NA	0.76	NA	0.939	0.871	0.816	0.77	0.697	0.748	0.781	0.84	0.74	0.859	0.821	0.766	NA	NA	NA	NA	NA	NA	NA	NA	NA	NA	NA	NA	NA	NA	NA
1458	353.9	361.15	630.997	635.01	163.888	26591.9	1	2	Tier 3 only two-reaction								0	0	3	2.523	2.722	2.551	2.705	2.671	2.715	2.736	2.707	2.661	2.85	2.682	2.687	2.662	2.798	2.632	NA	NA	NA	NA	NA	NA	NA	NA	NA	NA	NA	NA	NA	NA	NA
1459	354.5	352.3	402.101	404.108	168.043	132734	1	1	Tier 2	2,6-Dihydroxyphenylacetic acid	AN00856004		C06207	440944	2.23	39.2				0.982	0.976	0.951	0.951	0.994	0.959	0.948	0.975	0.94	0.979	1.005	0.939	0.97	1.003	0.938	NA	NA	NA	NA	NA	NA	NA	NA	NA	NA	NA	NA	NA	NA	NA
1460	354.5	359.95	335.618	337.624	101.559	47207.2	1	1	Unidentified											NA	NA	NA	NA	NA	NA	NA	NA	NA	NA	NA	NA	NA	NA	NA	1.046	1.027	1.048	1.136	1.132	1.124	1.067	1.086	1.168	1.118	1.15	1.153	1.108	1.107	1.109
1461	354.6	358.6	323.136	325.144	89.0781	101613	1	1	Unidentified											1.061	1.052	1.081	1.111	1.11	1.157	1.349	1.244	1.248	1.258	1.36	1.223	1.317	1.305	1.342	NA	NA	NA	NA	NA	NA	NA	NA	NA	NA	NA	NA	NA	NA	NA
1462	354.6	359.3	286.085	288.091	104.052	23066.6	2	2	Tier 2	L-2,3-Diaminopropanoic acid	BM00198000	HMDB0002006	C03401	97328	7	40.7				NA	NA	NA	NA	NA	NA	NA	NA	NA	NA	NA	NA	NA	NA	NA	1.165	1.302	1.052	1.138	1.105	1.141	1.056	1.19	1.134	1.145	1.049	1.139	1.196	1.241	1.13
1463	354.6	354.85	387.1	389.107	153.042	150831	1	1	Tier 2	o-Hydroxylaminobenzoic acid	BM00657000		C16235	349497	4.76	34.7				NA	NA	NA	0.87	0.867	0.873	0.92	0.862	0.893	0.872	0.887	0.923	0.86	0.849	0.916	NA	NA	NA	NA	NA	NA	NA	NA	NA	NA	NA	NA	NA	NA	NA
1464	354.8	355.2	335.621	337.627	203.126	52136.5	2	2	Tier 1	Lysyl-Glycine	AN01338001	HMDB0028951		7022320	4.88	1.4				NA	0.946	0.97	0.96	0.898	0.914	0.985	NA	0.976	0.9	NA	0.98	NA	NA	NA	NA	NA	NA	NA	NA	NA	NA	NA	NA	NA	NA	NA	NA	NA	NA
1465	354.8	359.6	740.209	744.222	273.1	9675	1	2	Tier 3 zero-reaction								1	18	193	NA	NA	NA	NA	NA	NA	NA	NA	NA	NA	NA	NA	NA	NA	NA	NA	NA	NA	NA	NA	NA	NA	NA	NA	NA	NA	NA	NA	NA	NA
1466	354.8	359.15	502.206	504.209	268.148	8231	1	1	Tier 3 only two-reaction								0	0	74	NA	NA	NA	NA	NA	NA	NA	NA	NA	NA	NA	NA	NA	NA	NA	2.325	1.748	0.895	1.294	1.494	1.498	1.501	1.346	1.542	1.583	1.663	1.494	1.705	1.704	1.792
1467	355	364.75	355.108	357.117	242.1	31936.5	2	2	Tier 1	Histidinyl-Serine	AN01852000	HMDB0028894		6992829	8.94	2.3				1.637	NA	NA	1.671	1.537	1.526	1.562	1.504	1.403	1.554	1.486	1.484	1.404	1.543	1.553	NA	NA	NA	NA	NA	NA	NA	NA	NA	NA	NA	NA	NA	NA	NA
1468	355.1	359.85	414.1	416.107	180.041	38661.8	1	1	Tier 2	3-(4-Hydroxyphenyl)pyruvic acid	AN01019001	HMDB0000707	C01179	979	8.71	12.3				0.897	0.923	0.898	0.953	0.943	0.927	0.938	0.94	0.932	0.949	0.909	0.946	0.92	0.924	0.937	NA	NA	NA	NA	NA	NA	NA	NA	NA	NA	NA	NA	NA	NA	NA
1469	355.2	360	437.133	439.14	203.075	51554.3	1	1	Tier 3 only two-reaction								0	0	19	NA	NA	NA	NA	NA	NA	NA	NA	NA	NA	NA	NA	NA	NA	NA	NA	NA	NA	NA	NA	NA	NA	NA	NA	NA	NA	NA	NA	NA	NA
1470	355.4	359.6	628.994	633.007	161.885	61288.3	1	2	Tier 3 only two-reaction								0	0	1	NA	NA	NA	NA	NA	NA	NA	NA	NA	NA	NA	NA	NA	NA	NA	2.6	2.627	2.576	2.567	2.579	2.546	2.546	2.515	2.443	2.586	2.593	2.544	2.581	2.62	2.561
1471	355.6	360.15	303.088	305.094	69.0301	13931	1	1	Tier 3 only two-reaction								0	0	1	NA	NA	NA	NA	NA	NA	NA	NA	NA	NA	NA	NA	NA	NA	NA	0.832	1.222	0.833	0.89	0.774	0.84	0.819	0.796	0.768	0.906	0.8	0.887	0.783	0.825	0.841
1472	355.7	359.85	343.121	345.128	109.063	27891.9	1	1	Tier 3 one-reaction								0	2	161	0.991	0.938	0.978	1.027	0.943	0.998	1.02	0.934	0.974	0.957	0.974	1.009	1.036	0.998	0.98	NA	NA	NA	NA	NA	NA	NA	NA	NA	NA	NA	NA	NA	NA	NA
1473	355.7	370.15	370.108	372.114	272.099	156813	2	2	Tier 3 one-reaction								0	1	18	NA	NA	NA	NA	NA	NA	NA	NA	NA	NA	NA	NA	NA	NA	NA	0.968	0.93	0.914	0.939	0.939	0.957	0.924	0.948	0.887	0.949	0.971	0.9	0.898	0.916	0.929
1474	355.8	360.55	483.117	485.124	249.059	25312.4	1	1	Tier 3 one-reaction								0	1	103	NA	NA	NA	NA	NA	NA	NA	NA	NA	NA	NA	NA	NA	NA	NA	0.914	0.959	0.902	0.856	0.991	0.918	0.758	0.945	0.846	0.89	0.871	0.854	0.868	0.921	0.862
1475	355.8	360.2	407.123	409.13	173.065	176846	1	1	Tier 3 one-reaction								0	1	53	NA	NA	NA	NA	NA	NA	NA	NA	NA	NA	NA	NA	NA	NA	NA	0.882	0.845	0.882	0.797	0.927	0.782	0.781	0.775	0.782	0.85	0.827	0.802	0.835	0.818	0.833
1476	355.9	360.35	465.163	467.17	231.104	15510.9	1	1	Tier 3 one-reaction								0	2	63	NA	NA	NA	NA	NA	NA	NA	NA	NA	NA	NA	NA	NA	NA	NA	1.246	1.348	1.085	1.097	1.226	1.302	1.062	1.215	1.194	1.321	1.247	1.128	1.111	1.232	1.204
1477	356	361.95	316.089	318.096	164.062	89416.9	2	2	Tier 3 one-reaction								0	3	136	NA	NA	NA	NA	NA	NA	NA	NA	NA	NA	NA	NA	NA	NA	NA	0.988	0.901	0.991	0.9	0.941	0.975	0.924	0.93	0.997	0.942	0.947	0.952	0.96	0.966	0.895
1478	356.1	357.05	366.102	368.106	132.044	27319.3	1	1	Tier 3 zero-reaction								7	65	699	0.998	1.062	0.996	1.036	0.962	0.98	1.001	1.013	1.004	0.945	0.99	1.018	0.946	0.914	1.026	NA	NA	NA	8.305	4.819	9.466	10.71	10.763	14.775	11.779	12.752	13.465	13.547	11.89	9.39
1479	356.3	361	518.202	520.209	284.144	109536	1	1	Tier 3 one-reaction								0	1	93	NA	NA	NA	NA	NA	NA	NA	NA	NA	NA	NA	NA	NA	NA	NA	0.89	0.855	0.929	0.915	0.874	0.861	0.906	0.907	0.877	0.898	0.825	0.864	0.903	0.914	0.876
1480	356.4	352.15	462.204	464.213	228.146	133114	1	1	Tier 1	Prolyl-Leucine	AN01688003			444109	4.25	5.8				NA	NA	NA	0.954	1	0.942	0.9	0.976	0.953	0.951	0.952	0.877	0.903	0.885	0.896	NA	NA	NA	NA	NA	NA	NA	NA	NA	NA	NA	NA	NA	NA	NA
1481	356.4	358	411.131	413.137	354.146	4878	2	2	Tier 2	S-Adenosylmethioninamine	AN03446000	HMDB0000988	C01137	439415	2.51	0.6				NA	NA	NA	NA	NA	NA	NA	NA	NA	NA	NA	NA	NA	NA	NA	NA	NA	NA	NA	NA	NA	NA	NA	NA	NA	NA	NA	NA	NA	NA
1482	356.5	367.25	359.105	361.113	125.046	21037	1	1	Tier 2	4-Aminocatechol	BM00333000		C18351	151726	9.73	69.9				NA	NA	NA	NA	NA	NA	NA	NA	NA	NA	NA	NA	NA	NA	NA	0.57	0.609	0.519	0.574	0.55	0.511	0.541	0.523	0.521	0.558	0.534	0.519	NA	NA	0.563
1483	356.7	361.45	347.601	349.607	113.542	41131.5	1	1	Unidentified											NA	NA	NA	NA	NA	NA	NA	NA	NA	NA	NA	NA	NA	NA	NA	0.978	1.082	0.951	0.93	0.932	0.912	0.925	0.958	0.985	0.894	0.897	0.945	0.97	0.986	0.979
1484	356.7	361.35	336.087	338.094	102.029	52179.4	1	1	Tier 3 only two-reaction								0	0	2	NA	NA	NA	NA	NA	NA	NA	NA	NA	NA	NA	NA	NA	NA	NA	0.964	0.969	0.995	1.005	0.946	0.98	1.013	0.959	1.029	0.951	0.967	1.02	1.033	0.959	1.032
1485	356.9	361.7	416.124	418.131	182.066	478838	1	1	Tier 3 only two-reaction								0	0	4	NA	NA	NA	NA	NA	NA	NA	NA	NA	NA	NA	NA	NA	NA	NA	0.788	0.793	0.813	0.813	0.839	0.776	0.826	0.785	0.779	0.819	0.781	0.795	0.833	0.841	0.836
1486	357	363.025	351.134	353.142	117.076	330038	1	1	Tier 2	N-Methyl-a-aminoisobutyric acid	AN00277000	HMDB0002141		6951124	6.52	28.4				1.369	1.411	1.393	1.4	1.337	1.468	1.428	1.407	1.439	1.368	1.372	1.404	1.445	1.369	1.365	1.19	1.146	1.168	1.148	1.136	1.176	1.138	1.167	1.177	1.153	1.182	1.185	1.16	1.164	1.139
1487	357.3	362.05	469.139	471.147	235.081	195135	1	1	Tier 3 one-reaction								0	2	127	NA	NA	NA	NA	NA	NA	NA	NA	NA	NA	NA	NA	NA	NA	NA	0.97	1.002	0.996	0.967	0.977	0.967	1.001	0.957	0.998	0.969	0.98	0.997	1.006	1.465	0.959
1488	357.4	362.75	466.182	468.186	464.248	5568.5	2	2	Tier 3 one-reaction								0	3	140	NA	NA	NA	NA	NA	NA	NA	NA	NA	NA	NA	NA	NA	NA	NA	2.6	2.062	2.194	2.388	2.028	2.186	2.475	2.424	2.216	2.382	2.198	2.131	2.327	2.44	2.942
1489	357.4	369.3	321.127	323.135	87.0691	14808.2	1	1	Tier 3 zero-reaction								1	29	397	0.831	0.994	0.896	0.956	1.096	0.92	0.99	1.047	0.953	1.059	0.946	1.036	1.019	1.094	1.029	NA	NA	NA	NA	NA	NA	NA	NA	NA	NA	NA	NA	NA	NA	NA
1490	357.4	359.4	470.142	472.151	236.083	40480	1	1	Tier 1	Methionyl-Serine	AN01779000	HMDB0028982		4448381	0.41	3.3				NA	NA	NA	NA	NA	NA	NA	NA	NA	NA	NA	NA	NA	NA	NA	NA	NA	NA	NA	NA	NA	NA	NA	NA	NA	NA	NA	NA	NA	NA
1491	357.6	358.975	432.155	434.163	198.097	39762.7	1	1	Tier 3 only two-reaction								0	0	2	0.983	0.997	0.959	1.104	3.703	1.07	0.985	2.409	2.431	0.999	2.785	2.767	0.923	0.956	1.091	1.001	1.066	0.956	1.141	1.065	1.038	1.073	1.164	1.142	1.102	1.156	1.129	1.054	1.114	1.115
1492	357.7	362.1	450.201	452.209	216.143	9833.33	1	1	Tier 2	Isomer 2 of Valyl-Valine	AN01522000	HMDB0029140		107475	8.82	61.7				NA	NA	NA	NA	NA	NA	NA	NA	NA	NA	NA	NA	NA	NA	NA	1.13	1.312	1.585	1.195	1.242	1.224	1.015	1.305	1.047	1.314	1.141	1.08	NA	1.409	1.122
1493	358	362.8	337.119	339.126	103.061	135754	1	1	Tier 2	Isomer 1 of N-Acetyl-Ethanolamine	PR00189009			8880	4.58	61.8				NA	NA	NA	NA	NA	NA	NA	NA	NA	NA	NA	NA	NA	NA	NA	1.256	1.375	1.207	1.193	1.177	1.209	1.213	1.182	1.243	1.14	1.14	1.189	1.197	1.196	1.199
1494	358.1	363.2	347.104	349.111	113.045	221004	1	1	Tier 3 only two-reaction								0	0	2	NA	NA	NA	NA	NA	NA	NA	NA	NA	NA	NA	NA	NA	NA	NA	0.866	0.906	0.9	0.917	0.942	0.886	0.893	0.901	0.927	0.901	0.875	0.891	0.871	0.942	0.89
1495	358.2	363.3	331.11	333.117	97.0521	67996.5	1	1	Tier 3 only two-reaction								0	0	3	1.042	1.092	1.045	1.164	1.089	1.13	1.029	1.138	1.038	1.091	1.097	1.1	1.123	1.066	1.108	NA	NA	NA	NA	NA	NA	NA	NA	NA	NA	NA	NA	NA	NA	NA
1496	358.2	363.1	308.173	310.18	74.1152	11711.7	1	1	Unidentified											NA	NA	NA	NA	NA	NA	NA	NA	NA	NA	NA	NA	NA	NA	NA	NA	NA	NA	NA	NA	NA	NA	NA	NA	NA	NA	NA	NA	NA	NA
1497	358.6	363.75	416.653	418.66	182.595	29590.6	1	1	Unidentified											NA	NA	NA	NA	NA	NA	NA	NA	NA	NA	NA	NA	NA	NA	NA	0.895	0.878	0.844	0.851	0.854	0.995	0.845	0.854	0.912	0.889	0.894	0.864	0.919	0.868	0.939
1498	358.8	363.75	367.021	369.027	132.963	17467.3	1	1	Tier 3 only two-reaction								0	0	6	NA	NA	NA	NA	NA	NA	NA	NA	NA	NA	NA	NA	NA	NA	NA	1.068	1.253	1.014	0.95	1.017	0.956	1.039	1.047	0.962	1.063	0.888	0.93	1.015	0.994	0.873
1499	358.9	363.75	457.151	459.158	223.092	29000.8	1	1	Tier 3 only two-reaction								0	0	6	NA	NA	NA	NA	NA	NA	NA	NA	NA	NA	NA	NA	NA	NA	NA	1.089	0.938	0.97	0.938	1.024	1.027	1.059	1.017	1.015	1.027	1.077	0.976	1.031	1.018	0.955
1500	359	361.6	381.118	383.125	294.12	9971	2	2	Tier 2	Tyrosyl-Hydroxyproline	AN02608003	HMDB0029106		69040603	3.31	63				NA	NA	NA	NA	NA	NA	NA	NA	NA	NA	NA	NA	NA	NA	NA	1.756	2.357	2.452	1.952	2.177	1.72	2.299	2.3	2.195	1.578	1.756	2.252	NA	NA	1.764
1501	359.3	356.5	496.152	498.158	262.094	5974	1	1	Tier 2	N-Acetyl-5-Hydroxy-L-tryptophan	TA02137001			128749	4.48	43.6				1.085	NA	0.833	0.935	0.937	0.84	0.843	0.914	0.875	0.921	0.799	0.899	0.973	0.83	1.056	NA	NA	NA	NA	NA	NA	NA	NA	NA	NA	NA	NA	NA	NA	NA
1502	359.3	363.95	504.21	506.217	270.152	14245.9	1	1	Tier 3 only two-reaction								0	0	8	NA	NA	NA	NA	NA	NA	NA	NA	NA	NA	NA	NA	NA	NA	NA	0.857	0.945	0.953	0.96	0.959	0.926	0.97	0.932	0.924	0.991	0.941	0.934	0.927	0.96	0.917
1503	359.4	361.65	414.1	416.107	180.042	32207.1	1	1	Tier 2	trans-2,3-Dihydroxycinnamic acid	AN01019003	HMDB0032057	C12623	5282146	6.48	28.9				0.88	0.93	0.92	0.969	0.938	0.933	0.931	0.92	0.943	0.95	0.892	0.93	0.918	0.916	0.931	NA	NA	NA	NA	NA	NA	NA	NA	NA	NA	NA	NA	NA	NA	NA
1504	359.4	364.3	428.628	430.635	194.57	15642.4	1	1	Unidentified											NA	NA	NA	NA	NA	NA	NA	NA	NA	NA	NA	NA	NA	NA	NA	NA	NA	NA	NA	NA	NA	NA	NA	NA	NA	NA	NA	NA	NA	NA
1505	359.4	364.25	304.073	306.08	140.029	16129.6	2	2	Tier 3 only two-reaction								0	0	19	NA	NA	NA	NA	NA	NA	NA	NA	NA	NA	NA	NA	NA	NA	NA	1.036	0.844	0.826	1.123	0.904	1.037	1.004	0.984	0.94	1.139	0.998	0.888	0.942	0.875	0.962
1506	359.8	364.7	456.057	458.066	221.998	12788	1	1	Tier 3 only two-reaction								0	0	29	NA	NA	NA	NA	NA	NA	NA	NA	NA	NA	NA	NA	NA	NA	NA	NA	NA	NA	NA	NA	NA	NA	NA	NA	NA	NA	NA	NA	NA	NA
1507	359.9	364.8	336.112	338.12	204.107	7535	2	2	Tier 3 only two-reaction								0	0	10	NA	NA	NA	NA	NA	NA	NA	NA	NA	NA	NA	NA	NA	NA	NA	NA	NA	NA	NA	NA	NA	NA	NA	NA	NA	NA	NA	NA	NA	NA
1508	360.1	364.8	327.605	329.612	187.094	31825.2	2	2	Tier 3 only two-reaction								0	0	4	0.893	0.95	0.997	0.995	0.944	0.928	1.016	0.982	0.985	0.929	0.969	1.003	1.049	0.949	0.929	NA	NA	NA	NA	NA	NA	NA	NA	NA	NA	NA	NA	NA	NA	NA
1509	360.1	364.4	460.158	462.163	452.2	9945.75	2	2	Tier 3 one-reaction								0	3	287	NA	NA	NA	NA	NA	NA	NA	NA	NA	NA	NA	NA	NA	NA	NA	1.164	1.187	1.137	1.216	1.131	1.185	1.226	1.208	1.035	1.369	1.221	1.193	1.169	1.251	1.21
1510	360.4	364.65	482.17	484.179	248.112	16922.5	1	1	Tier 2	6-Hydroxymelatonin	AN01938000	HMDB0004081	C05643	1864	9.6	13.2				NA	NA	NA	NA	NA	NA	NA	NA	NA	NA	NA	NA	NA	NA	NA	NA	NA	NA	NA	NA	NA	NA	NA	NA	NA	NA	NA	NA	NA	NA
1511	360.4	363.9	530.179	532.183	296.121	5105	1	1	Tier 1	Methionyl-Phenylalanine	AN02644000	HMDB0028980		100048	4.61	2.1				NA	NA	NA	NA	NA	NA	NA	NA	NA	NA	NA	NA	NA	NA	NA	NA	NA	NA	NA	NA	NA	NA	NA	NA	NA	NA	NA	NA	NA	NA
1512	360.4	365	348.087	350.094	114.029	82251.8	1	1	Tier 2	2-Hydroxy-2,4-pentadienoic acid	BM00252002		C00596	5280361	5.35	52.4				NA	NA	NA	NA	NA	NA	NA	NA	NA	NA	NA	NA	NA	NA	NA	0.93	0.966	0.943	0.942	0.982	0.92	0.971	0.981	0.914	0.961	0.86	0.941	0.923	0.844	0.97
1513	360.4	365.35	284.132	286.141	50.0741	17939.8	1	1	Tier 3 only two-reaction								0	0	89	NA	NA	NA	NA	NA	NA	NA	NA	NA	NA	NA	NA	NA	NA	NA	0.156	0.168	0.155	1.78	0.095	1.663	1.468	4.409	1.036	0.95	0.752	0.867	0.496	1.322	0.428
1514	360.4	365.4	482.169	484.178	248.111	17704	1	1	Tier 3 one-reaction								0	3	79	NA	NA	NA	NA	NA	NA	NA	NA	NA	NA	NA	NA	NA	NA	NA	NA	NA	NA	NA	NA	NA	NA	NA	NA	NA	NA	NA	NA	NA	NA
1515	360.4	365.3	583.226	585.234	349.168	8175.7	1	1	Tier 3 one-reaction								0	1	97	NA	NA	NA	NA	NA	NA	NA	NA	NA	NA	NA	NA	NA	NA	NA	1.363	0.986	0.864	1.099	0.991	1.652	1.041	1.008	1.247	1.266	1.158	1.145	1.052	1.174	1.527
1516	360.6	365.25	474.13	476.136	240.071	11265	1	1	Tier 3 only two-reaction								0	0	17	NA	NA	NA	NA	NA	NA	NA	NA	NA	NA	NA	NA	NA	NA	NA	1.112	0.917	1.024	0.925	1.113	1.009	0.964	0.959	1.017	1.081	0.928	0.904	1.007	0.946	1.093
1517	360.7	358.5	462.204	464.211	228.146	334076	1	1	Tier 1	Prolyl-Isoleucine	AN01688002			7079601	7.02	1.5				0.99	0.962	0.852	0.986	0.966	0.97	0.91	0.95	0.953	0.968	0.957	0.928	0.886	0.887	0.951	NA	NA	NA	NA	NA	NA	NA	NA	NA	NA	NA	NA	NA	NA	NA
1518	360.8	359.725	383.106	385.113	149.048	36511.5	1	1	Tier 2	5,6-Dihydroxyindole	AN00606002	HMDB0004058	C05578	114683	2.67	1				1.315	1.925	1.69	1.166	1.43	1.419	1.842	1.679	1.159	1.357	2.09	1.232	1.899	1.227	1.511	1.019	1.008	0.944	1.04	1.067	1.057	1.038	1.071	1.024	1.074	1.001	1.024	1.035	1.011	1.042
1519	360.8	364.5	361.077	363.084	127.019	77602	1	1	Tier 2	4-Chloroaniline	BM00354000	HMDB0246391	C14450	7812	6.78	72.6				0.929	0.96	1.059	1.036	1.003	1.076	1.021	0.974	1.053	0.989	1.009	1.067	0.977	0.982	1.014	NA	NA	NA	NA	NA	NA	NA	NA	NA	NA	NA	NA	NA	NA	NA
1520	360.8	365.7	542.19	544.197	308.132	78122.3	1	1	Tier 3 one-reaction								0	5	90	NA	NA	NA	NA	NA	NA	NA	NA	NA	NA	NA	NA	NA	NA	NA	0.979	0.984	0.949	0.981	0.941	1.026	0.956	0.909	0.958	0.955	0.957	1.023	0.949	1.095	1.002
1521	360.9	371.4	435.157	437.166	201.099	19605.3	1	1	Tier 3 only two-reaction								0	0	7	0.827	0.887	0.878	1.001	1.069	0.815	0.909	0.916	0.936	0.948	0.953	0.888	0.905	0.974	0.93	NA	NA	NA	NA	NA	NA	NA	NA	NA	NA	NA	NA	NA	NA	NA
1522	360.9	369.5	362.116	364.122	256.115	52865.5	2	2	Tier 1	Histidinyl-Threonine	AN02050001	HMDB0028895		9878293	6.39	9.9				0.517	0.567	0.621	0.816	0.518	0.76	0.513	0.707	0.603	0.43	0.792	0.851	0.561	0.644	0.657	NA	NA	NA	NA	NA	NA	NA	NA	NA	NA	NA	NA	NA	NA	NA
1523	360.9	368.25	551.23	553.237	317.172	15877.3	1	1	Tier 1	Isoleucyl-Tryptophan	AN02941000	HMDB0028918		9797038	6.89	0.4				0.916	0.857	1.379	0.874	1.129	1.192	0.895	1.053	0.873	1.052	0.904	0.815	0.945	0.89	0.834	0.912	0.873	0.904	0.92	0.942	0.996	0.962	0.902	0.948	1.059	0.917	0.907	0.928	0.939	0.817
1524	360.9	365.9	361.077	363.084	254.037	68320.9	2	2	Tier 3 one-reaction								0	3	101	0.957	0.967	1.019	1.114	1.107	1.048	1.014	0.964	1.072	0.971	0.983	1.064	0.974	1.034	1.015	NA	NA	NA	NA	NA	NA	NA	NA	NA	NA	NA	NA	NA	NA	NA
1525	360.9	365.9	362.077	364.084	256.037	16787.4	2	2	Tier 3 one-reaction								0	11	299	1.045	1.091	1.053	1.03	1.073	1.105	1.068	1.087	1.057	1.001	1.078	0.993	0.946	1.036	0.992	NA	NA	NA	NA	NA	NA	NA	NA	NA	NA	NA	NA	NA	NA	NA
1526	361.1	366.1	464.123	466.129	230.065	77709.9	1	1	Tier 3 one-reaction								0	1	125	NA	NA	NA	NA	NA	NA	NA	NA	NA	NA	NA	NA	NA	NA	NA	1.091	1.014	0.995	1.015	0.999	0.991	1.081	1.008	1	1.01	1.041	1.065	1.045	1.017	0.985
1527	361.3	363.05	352.597	354.603	237.077	152796	2	2	Tier 3 one-reaction								0	6	180	NA	NA	NA	NA	NA	NA	NA	NA	NA	NA	NA	NA	NA	NA	NA	1.009	1.063	0.986	1.052	1.072	1.016	1.081	1.068	1.034	1.084	1.063	1.014	1.046	1.083	1.105
1528	361.5	366.35	448.185	450.192	214.127	61151.1	1	1	Tier 2	Isomer 1 of Prolyl-Valine	AN01489000	HMDB0029030		142984	8.43	58.5				NA	NA	NA	NA	NA	NA	NA	NA	NA	NA	NA	NA	NA	NA	NA	0.867	0.963	0.955	0.924	1.029	0.915	0.91	0.977	0.984	0.933	0.892	0.91	0.911	0.874	0.9
1529	361.5	366.4	327.603	329.61	93.545	16746	1	1	Unidentified											NA	NA	NA	NA	NA	NA	NA	NA	NA	NA	NA	NA	NA	NA	NA	NA	NA	NA	NA	NA	NA	NA	NA	NA	NA	NA	NA	NA	NA	NA
1530	361.5	365.6	362.615	364.623	257.114	54011	2	2	Tier 2	5,6,7,8-Tetrahydromonapterin	AN02062000		C21007	45479608	2.75	18.5				NA	NA	NA	NA	NA	NA	NA	NA	NA	NA	NA	NA	NA	NA	NA	NA	NA	NA	NA	NA	NA	NA	NA	NA	NA	NA	NA	NA	NA	NA
1531	361.5	365.6	377.638	379.642	287.159	6372	2	2	Tier 2	N-Acetyl-beta-Alanyl-L-arginine	PR02514000				0.91	48.3				NA	NA	NA	NA	NA	NA	NA	NA	NA	NA	NA	NA	NA	NA	NA	NA	NA	NA	NA	NA	NA	NA	NA	NA	NA	NA	NA	NA	NA	NA
1532	361.5	366.35	478.232	480.238	244.173	63420.9	1	1	Tier 1	Isoleucyl-Isoleucine	AN01878000	HMDB0028910		13879965	8.89	0.6				NA	NA	NA	NA	NA	NA	NA	NA	NA	NA	NA	NA	NA	NA	NA	0.96	0.912	0.94	0.933	0.859	0.97	0.897	0.907	0.938	0.92	1.002	0.941	0.87	0.916	0.871
1533	361.5	370.1	323.597	325.603	179.077	11337.3	2	2	Tier 3 only two-reaction								0	0	33	1.201	1.305	1.335	1.172	1.331	1.23	1.342	1.235	1.453	1.302	1.157	1.22	1.24	1.234	1.375	NA	NA	NA	NA	NA	NA	NA	NA	NA	NA	NA	NA	NA	NA	NA
1534	361.7	367.1	388.656	390.662	154.597	17624.3	1	1	Unidentified											NA	NA	NA	NA	NA	NA	NA	NA	NA	NA	NA	NA	NA	NA	NA	1.164	0.98	0.977	0.97	0.961	1.044	1.04	0.985	1.01	1.091	1.033	0.983	0.993	1.042	0.955
1535	361.8	366.7	293.102	295.109	59.044	13518.4	1	1	Unidentified											NA	NA	NA	NA	NA	NA	NA	NA	NA	NA	NA	NA	NA	NA	NA	0.722	0.984	0.668	0.951	0.913	0.927	0.895	0.958	0.922	0.966	0.899	0.974	1.021	0.963	0.727
1536	361.8	366.8	376.133	378.14	284.15	175536	2	2	Tier 3 one-reaction								0	1	80	NA	NA	NA	NA	NA	NA	NA	NA	NA	NA	NA	NA	NA	NA	NA	1.228	1.35	1.259	1.487	1.624	1.503	1.641	1.559	1.571	1.624	1.547	1.554	1.646	1.585	1.478
1537	361.8	366.8	308.092	310.098	74.0334	102600	1	1	Unidentified											NA	NA	NA	NA	NA	NA	NA	NA	NA	NA	NA	NA	NA	NA	NA	NA	NA	NA	NA	NA	NA	NA	NA	NA	NA	NA	NA	NA	NA	NA
1538	361.9	366.75	423.144	425.15	189.085	35250.3	1	1	Tier 2	S-Prenyl-L-cysteine	AN01148000	HMDB0012286		5121218	9.53	12.9				NA	NA	NA	NA	NA	NA	NA	NA	NA	NA	NA	NA	NA	NA	NA	1.14	1.136	1.205	1.372	1.344	1.244	1.211	1.239	1.217	1.262	1.228	1.14	1.299	1.443	1.358
1539	362	367.1	390.153	392.159	156.095	48195.2	1	1	Tier 3 only two-reaction								0	0	15	NA	NA	NA	NA	NA	NA	NA	NA	NA	NA	NA	NA	NA	NA	NA	1.207	1.139	1.263	1.229	1.216	1.26	1.263	1.263	1.311	1.204	1.274	1.229	1.186	1.197	1.167
1540	362.3	372.025	349.157	351.163	115.098	186133	1	1	Tier 3 one-reaction								0	21	290	0.966	1.009	0.987	0.979	0.988	0.961	0.995	0.974	0.958	1.029	1.035	1.007	0.964	1.011	1.034	1.051	1.163	1.057	1.14	1.113	1.074	1.155	1.105	1.077	1.139	1.091	1.057	1.104	1.146	1.142
1541	362.3	367.1	372.085	374.092	138.027	154108	1	1	Tier 1	Salicylic acid	AN00477006	HMDB0001895	C00805	338	9.24	1.9				NA	NA	NA	NA	NA	NA	NA	NA	NA	NA	NA	NA	NA	NA	NA	0.918	0.88	0.933	0.917	0.888	0.937	0.913	0.93	0.949	0.947	0.927	0.932	0.922	0.931	0.871
1542	362.5	367.1	508.204	510.211	274.146	143800	1	1	Tier 3 only two-reaction								0	0	31	NA	NA	NA	NA	NA	NA	NA	NA	NA	NA	NA	NA	NA	NA	NA	1.422	1.598	1.822	1.297	1.529	1.704	1.503	1.285	1.239	1.429	1.493	1.293	0.999	0.986	1.763
1543	362.5	367.5	356.104	358.112	244.091	7293	2	2	Tier 3 zero-reaction								1	5	153	NA	NA	NA	NA	NA	NA	NA	NA	NA	NA	NA	NA	NA	NA	NA	NA	NA	NA	NA	NA	NA	NA	NA	NA	NA	NA	NA	NA	NA	NA
1544	362.7	367.6	297.591	299.598	127.066	29997.1	2	2	Tier 3 zero-reaction								2	20	334	NA	NA	NA	NA	NA	NA	NA	NA	NA	NA	NA	NA	NA	NA	NA	0.751	0.793	0.76	0.779	0.746	0.848	0.79	0.718	0.715	0.766	0.737	0.692	0.789	0.777	0.724
1545	362.7	356.45	496.186	498.192	262.128	73040.4	1	1	Tier 1	Prolyl-Phenylalanine	AN02141001	HMDB0011179		6351946	8.66	2.1				0.982	1.017	1.074	0.96	1.011	1.015	0.926	1.074	1.043	1.063	1.094	1.032	0.99	0.984	0.997	0.909	1.975	1.746	0.97	0.937	1.326	1.397	1.027	2.476	2.296	2.612	2.71	2.389	2.155	1.349
1546	363	367.8	436.137	438.144	404.158	12986	2	2	Tier 2	Myxochelin A	BM03956000		C12220	16093504	0.43	19				NA	NA	NA	NA	NA	NA	NA	NA	NA	NA	NA	NA	NA	NA	NA	NA	NA	NA	NA	NA	NA	NA	NA	NA	NA	NA	NA	NA	NA	NA
1547	363.1	367.85	523.169	525.176	289.111	38080.7	1	1	Tier 3 only two-reaction								0	0	116	NA	NA	NA	NA	NA	NA	NA	NA	NA	NA	NA	NA	NA	NA	NA	1.107	1.283	1.122	1.037	1.199	1.07	1.008	1.116	1.065	1.021	1.004	1.094	0.968	1.026	0.959
1548	363.2	368.2	545.151	547.158	311.093	7599.33	1	1	Tier 3 one-reaction								0	8	170	NA	NA	NA	NA	NA	NA	NA	NA	NA	NA	NA	NA	NA	NA	NA	NA	NA	NA	NA	NA	NA	NA	NA	NA	NA	NA	NA	NA	NA	NA
1549	363.3	370.5	585.217	587.225	351.159	24936	1	1	Tier 1	Tryptophyl-Phenylalanine	AN03401001	HMDB0029090		4427709	1.84	1.2				0.866	0.979	0.92	0.878	0.928	0.894	0.896	0.882	0.883	0.878	0.887	0.873	0.906	0.865	0.903	NA	NA	NA	NA	NA	NA	NA	NA	NA	NA	NA	NA	NA	NA	NA
1550	364	369.2	407.174	409.181	173.116	34971	1	1	Tier 3 one-reaction								0	5	92	NA	NA	NA	NA	NA	NA	NA	NA	NA	NA	NA	NA	NA	NA	NA	0.959	0.964	0.926	0.9	0.873	0.948	0.913	0.965	0.946	0.969	0.962	0.95	0.92	0.908	0.917
1551	364.2	369.4	334.073	336.08	100.015	263148	1	1	Tier 3 only two-reaction								0	0	2	0.937	0.879	0.993	0.984	0.946	0.962	0.897	0.955	0.958	0.94	0.911	0.958	1	0.917	0.932	NA	NA	NA	NA	NA	NA	NA	NA	NA	NA	NA	NA	NA	NA	NA
1552	364.3	368.85	452.648	454.654	218.59	11074.1	1	1	Unidentified											NA	NA	NA	NA	NA	NA	NA	NA	NA	NA	NA	NA	NA	NA	NA	0.696	0.781	0.802	0.828	0.718	0.75	0.757	0.586	0.811	0.78	1.061	1.095	0.583	0.701	0.958
1553	364.3	369.2	564.198	566.205	330.14	116104	1	1	Tier 3 one-reaction								0	4	189	NA	NA	NA	NA	NA	NA	NA	NA	NA	NA	NA	NA	NA	NA	NA	NA	NA	NA	NA	NA	NA	NA	NA	NA	NA	NA	NA	NA	NA	NA
1554	364.3	368.4	391.128	393.135	157.07	58020	1	1	Tier 3 only two-reaction								0	0	19	NA	NA	NA	NA	NA	NA	NA	NA	NA	NA	NA	NA	NA	NA	NA	1.028	0.964	1.034	1.019	1.021	1.019	1.024	1.009	1.031	1.01	1.022	1.002	1.002	1.007	1.02
1555	364.4	368.95	471.154	473.161	237.096	759674	1	1	Tier 2	Salsoline-1-carboxylic acid	AN01792000	HMDB0013067		6999659	4.85	6.9				NA	NA	NA	NA	NA	NA	NA	NA	NA	NA	NA	NA	NA	NA	NA	3.312	3.652	3.18	1.083	0.976	1.081	0.946	0.973	0.981	0.995	1	0.955	0.985	0.958	0.942
1556	364.5	368.95	368.097	370.105	268.078	10698.2	2	2	Tier 3 zero-reaction								4	20	424	NA	NA	NA	NA	NA	NA	NA	NA	NA	NA	NA	NA	NA	NA	NA	0.6	0.605	0.58	0.606	0.442	0.458	NA	NA	NA	0.241	NA	NA	0.199	NA	0.361
1557	364.5	369.4	527.15	529.157	293.092	13469.5	1	1	Tier 3 one-reaction								0	20	333	NA	NA	NA	NA	NA	NA	NA	NA	NA	NA	NA	NA	NA	NA	NA	NA	NA	NA	NA	NA	NA	NA	NA	NA	NA	NA	NA	NA	NA	NA
1558	364.9	370.15	452.703	454.71	218.645	17934.3	1	1	Unidentified											NA	NA	NA	NA	NA	NA	NA	NA	NA	NA	NA	NA	NA	NA	NA	0.932	0.878	1.084	0.923	0.928	0.797	0.898	0.945	1.003	0.981	0.916	0.849	0.838	0.862	1.001
1559	365	369.65	504.25	506.255	270.191	16209.4	1	1	Tier 3 only two-reaction								0	0	2	NA	NA	NA	NA	NA	NA	NA	NA	NA	NA	NA	NA	NA	NA	NA	0.41	0.516	0.481	0.538	0.484	0.449	0.548	0.531	0.502	0.514	0.546	0.468	0.462	0.559	0.514
1560	365	369.2	404.161	406.167	170.102	289170	1	1	Tier 3 only two-reaction								0	0	1	NA	NA	NA	NA	NA	NA	NA	NA	NA	NA	NA	NA	NA	NA	NA	0.931	0.998	0.924	0.997	0.929	0.982	0.983	0.942	0.985	0.933	0.995	0.963	1	0.984	1.024
1561	365	369.7	297.629	299.635	127.141	15108.2	2	2	Unidentified											NA	NA	NA	NA	NA	NA	NA	NA	NA	NA	NA	NA	NA	NA	NA	0.63	0.721	0.823	0.831	0.78	0.679	0.658	0.815	0.743	0.687	0.719	0.731	0.727	0.706	0.778
1562	365.1	369.7	523.234	525.241	289.176	21527.5	1	1	Tier 3 only two-reaction								0	0	20	NA	NA	NA	NA	NA	NA	NA	NA	NA	NA	NA	NA	NA	NA	NA	1.325	1.015	1.092	1.055	1.154	1.071	1.11	1.054	1.128	1.077	1.092	1.099	1.147	1.011	1.121
1563	365.1	369.7	404.21	406.217	170.152	316371	1	1	Tier 3 only two-reaction								0	0	17	NA	NA	NA	NA	NA	NA	NA	NA	NA	NA	NA	NA	NA	NA	NA	0.903	0.984	0.912	0.971	0.964	0.962	0.972	0.927	0.982	0.921	0.926	0.951	0.985	0.975	0.938
1564	365.1	369.7	376.182	378.188	284.247	25169.7	2	2	Tier 3 one-reaction								0	1	111	NA	NA	NA	NA	NA	NA	NA	NA	NA	NA	NA	NA	NA	NA	NA	1.605	1.568	1.513	1.462	1.503	1.497	1.532	1.522	1.62	1.528	1.575	1.541	1.484	1.586	1.529
1565	365.1	369.7	334.112	336.119	100.054	754049	1	1	Unidentified											NA	NA	NA	NA	NA	NA	NA	NA	NA	NA	NA	NA	NA	NA	NA	0.997	0.955	0.973	0.98	0.957	0.984	0.964	0.97	0.996	0.965	0.971	0.976	0.967	0.971	0.964
1566	365.2	369.7	265.126	267.133	31.0678	104468	1	1	Unidentified											NA	NA	NA	NA	NA	NA	NA	NA	NA	NA	NA	NA	NA	NA	NA	0.614	0.606	0.55	0.596	0.537	0.577	0.549	0.572	0.558	0.552	0.533	0.563	0.546	0.542	0.578
1567	365.2	370.15	527.212	529.219	293.154	18999.1	1	1	Tier 3 zero-reaction								1	1	38	NA	NA	NA	NA	NA	NA	NA	NA	NA	NA	NA	NA	NA	NA	NA	0.999	1.008	1.188	1.109	1.044	1.116	1.114	1.039	1.054	1.04	1.052	1.056	1.064	1.069	1.08
1568	365.2	370.05	496.246	498.254	262.188	33806.4	1	1	Tier 3 one-reaction								0	3	42	NA	NA	NA	NA	NA	NA	NA	NA	NA	NA	NA	NA	NA	NA	NA	1.122	1.028	1.04	1.058	1.152	1.068	1.028	1.145	1.052	1.05	1.063	1.054	1.075	1.071	1.086
1569	365.2	370	372.134	374.14	138.075	35907.1	1	1	Tier 3 only two-reaction								0	0	1	NA	NA	NA	NA	NA	NA	NA	NA	NA	NA	NA	NA	NA	NA	NA	0.892	0.831	0.828	0.85	0.905	0.899	0.786	0.913	0.884	0.909	0.91	0.921	0.887	0.889	0.792
1570	365.3	363.95	551.231	553.237	317.173	10536.5	1	1	Tier 1	Tryptophyl-Isoleucine	AN02941002	HMDB0029086		19816755	9.31	2.8				NA	NA	NA	1.138	1.027	0.906	0.91	0.99	0.902	1.04	0.914	0.86	0.94	0.903	0.8	NA	NA	NA	NA	NA	NA	NA	NA	NA	NA	NA	NA	NA	NA	NA
1571	365.4	370.1	391.177	393.184	157.119	94422.6	1	1	Unidentified											NA	NA	NA	NA	NA	NA	NA	NA	NA	NA	NA	NA	NA	NA	NA	1.003	0.957	1.038	0.981	1.001	1.015	1.008	1.021	1.034	1	1.012	1.022	0.989	0.969	0.993
1572	365.9	370.35	428.68	430.686	194.622	11732.7	1	1	Unidentified											NA	NA	NA	NA	NA	NA	NA	NA	NA	NA	NA	NA	NA	NA	NA	1.26	1.137	1.246	1.047	1.077	1.035	0.973	1.057	1.099	1.083	1.102	1.032	1.081	1.034	0.999
1573	365.9	370.5	564.266	566.272	330.207	307485	1	1	Tier 3 one-reaction								0	3	94	NA	NA	NA	NA	NA	NA	NA	NA	NA	NA	NA	NA	NA	NA	NA	0.837	0.832	0.813	0.73	0.813	0.749	0.793	0.786	0.808	0.791	0.816	0.804	0.787	0.762	0.79
1574	366	370.8	354.111	356.115	240.104	11943.8	2	2	Tier 3 only two-reaction								0	0	46	NA	NA	NA	NA	NA	NA	NA	NA	NA	NA	NA	NA	NA	NA	NA	NA	NA	NA	NA	NA	NA	NA	NA	NA	NA	NA	NA	NA	NA	NA
1575	366.3	370.9	379.121	381.128	145.063	190776	1	1	Tier 3 only two-reaction								0	0	39	NA	NA	NA	NA	NA	NA	NA	NA	NA	NA	NA	NA	NA	NA	NA	0.905	0.993	0.902	0.954	0.972	0.902	0.955	0.939	0.9	0.963	0.948	0.898	0.952	0.96	0.947
1576	366.5	371.1	551.295	553.302	317.237	43339.6	1	1	Tier 3 one-reaction								0	7	219	NA	NA	NA	NA	NA	NA	NA	NA	NA	NA	NA	NA	NA	NA	NA	0.844	0.793	0.877	0.871	0.814	0.848	0.861	0.844	0.841	0.851	0.864	0.885	0.878	0.846	0.839
1577	366.6	371.15	451.169	453.175	217.11	15662.2	1	1	Tier 3 one-reaction								0	2	60	NA	NA	NA	NA	NA	NA	NA	NA	NA	NA	NA	NA	NA	NA	NA	0.678	0.704	0.739	0.72	0.668	0.776	0.704	0.734	0.654	0.694	0.66	0.699	0.678	0.678	0.708
1578	366.6	370.9	417.178	419.187	366.24	12683.4	2	2	Tier 3 zero-reaction								4	43	500	NA	NA	NA	NA	NA	NA	NA	NA	NA	NA	NA	NA	NA	NA	NA	0.534	0.435	0.461	0.724	0.552	0.656	0.71	0.653	0.704	0.794	0.751	0.788	0.855	1.014	0.633
1579	366.7	371.3	335.18	337.187	101.122	142302	1	1	Unidentified											NA	NA	NA	NA	NA	NA	NA	NA	NA	NA	NA	NA	NA	NA	NA	NA	NA	NA	NA	NA	NA	NA	NA	NA	NA	NA	NA	NA	NA	NA
1580	366.9	371.35	352.641	354.648	118.583	27298.6	1	1	Unidentified											NA	NA	NA	NA	NA	NA	NA	NA	NA	NA	NA	NA	NA	NA	NA	1.09	1.165	0.932	0.999	1.082	0.983	0.992	1.042	1.033	1.144	1.002	0.971	1.011	0.984	1.025
1581	366.9	371.5	438.148	440.155	204.09	78984.3	1	1	Tier 2	Isomer 1 of Tryptophan	AN01348000	HMDB0000929	C00078	6305	0.32	58.3				NA	NA	NA	NA	NA	NA	NA	NA	NA	NA	NA	NA	NA	NA	NA	NA	NA	NA	NA	NA	NA	NA	NA	NA	NA	NA	NA	NA	NA	NA
1582	367	371.55	438.198	440.205	204.14	161288	1	1	Tier 3 only two-reaction								0	0	7	NA	NA	NA	NA	NA	NA	NA	NA	NA	NA	NA	NA	NA	NA	NA	0.962	0.904	0.959	0.924	0.994	0.968	0.97	0.997	0.992	1.002	0.958	0.948	0.942	0.963	1.006
1583	367	371.4	359.65	361.656	251.183	95032.1	2	2	Tier 3 one-reaction								0	1	10	NA	NA	NA	NA	NA	NA	NA	NA	NA	NA	NA	NA	NA	NA	NA	1.079	1.054	1.018	1.102	1.043	1.076	1.089	1.033	1.092	1.038	1.046	1.082	1.091	1.061	1.062
1584	367.1	371.65	478.292	480.298	244.233	243130	1	1	Tier 3 only two-reaction								0	0	24	NA	NA	NA	NA	NA	NA	NA	NA	NA	NA	NA	NA	NA	NA	NA	0.861	0.915	0.883	0.923	0.86	0.905	0.906	0.929	0.956	0.934	0.924	0.915	0.861	0.853	0.913
1585	367.2	371.8	508.269	510.276	274.211	304148	1	1	Tier 3 only two-reaction								0	0	12	NA	NA	NA	NA	NA	NA	NA	NA	NA	NA	NA	NA	NA	NA	NA	0.897	0.895	0.905	0.949	0.929	0.974	0.962	0.985	0.97	0.971	0.969	0.924	0.934	0.933	0.925
1586	367.2	371.75	282.094	284.1	48.0352	479027	1	1	Unidentified											NA	NA	NA	NA	NA	NA	NA	NA	NA	NA	NA	NA	NA	NA	NA	0.889	0.886	0.869	0.898	0.863	0.866	0.923	0.87	0.855	0.92	0.934	0.851	0.872	0.897	0.891
1587	367.3	371.9	302.112	304.119	136.107	12535.6	2	2	Unidentified											NA	NA	NA	NA	NA	NA	NA	NA	NA	NA	NA	NA	NA	NA	NA	NA	NA	NA	NA	NA	NA	NA	NA	NA	NA	NA	NA	NA	NA	NA
1588	367.3	371.95	349.197	351.204	115.139	244034	1	1	Unidentified											NA	NA	NA	NA	NA	NA	NA	NA	NA	NA	NA	NA	NA	NA	NA	1.054	1.12	1.002	1.112	1.121	1.078	1.148	1.1	1.089	1.089	1.08	1.035	1.053	1.065	1.141
1589	367.4	371.85	322.147	324.154	88.0888	80617.7	1	1	Tier 3 zero-reaction								1	16	265	NA	NA	NA	NA	NA	NA	NA	NA	NA	NA	NA	NA	NA	NA	NA	1.015	0.947	1.075	1.058	0.959	1.024	1.01	1.001	1.1	1.003	1.018	1.056	1.109	1.119	1.021
1590	367.4	371.95	324.127	326.134	180.137	17742.9	2	2	Tier 3 only two-reaction								0	0	72	NA	NA	NA	NA	NA	NA	NA	NA	NA	NA	NA	NA	NA	NA	NA	3.326	3.65	3.222	3.497	3.429	3.325	3.172	3.273	3.337	3.008	2.559	3.046	3.173	3.23	3.052
1591	367.6	372.1	645.236	647.245	411.178	4618	1	1	Tier 3 one-reaction								0	15	346	NA	NA	NA	NA	NA	NA	NA	NA	NA	NA	NA	NA	NA	NA	NA	NA	NA	NA	NA	NA	NA	NA	NA	NA	NA	NA	NA	NA	NA	NA
1592	367.6	372.1	308.13	310.137	148.143	21566.4	2	2	Tier 3 only two-reaction								0	0	1	NA	NA	NA	NA	NA	NA	NA	NA	NA	NA	NA	NA	NA	NA	NA	0.741	0.84	0.829	0.724	0.881	0.837	0.715	0.885	0.869	0.817	0.912	0.811	0.841	0.757	0.747
1593	367.6	372.1	645.672	647.679	411.614	11902	1	1	Unidentified											NA	NA	NA	NA	NA	NA	NA	NA	NA	NA	NA	NA	NA	NA	NA	NA	NA	NA	NA	NA	NA	NA	NA	NA	NA	NA	NA	NA	NA	NA
1594	367.6	372.05	363.142	365.149	129.084	1.0646e+07	1	1	Tier 3 only two-reaction								0	0	2	NA	NA	NA	NA	NA	NA	NA	NA	NA	NA	NA	NA	NA	NA	NA	0.962	0.948	0.949	0.913	0.993	0.938	0.917	0.992	0.944	1	0.989	0.947	0.913	0.919	0.957
1595	367.6	372.1	367.207	369.217	133.148	31575.5	1	1	Unidentified											NA	NA	NA	NA	NA	NA	NA	NA	NA	NA	NA	NA	NA	NA	NA	NA	NA	NA	NA	NA	NA	NA	NA	NA	NA	NA	NA	NA	NA	NA
1596	367.8	372.3	646.006	648.013	411.948	13038	1	1	Tier 3 only two-reaction								0	0	23	NA	NA	NA	NA	NA	NA	NA	NA	NA	NA	NA	NA	NA	NA	NA	NA	NA	NA	NA	NA	NA	NA	NA	NA	NA	NA	NA	NA	NA	NA
1597	367.9	372.7	508.21	510.216	274.152	148412	1	1	Tier 3 one-reaction								0	13	202	NA	NA	NA	NA	NA	NA	NA	NA	NA	NA	NA	NA	NA	NA	NA	0.989	1.001	0.984	1.06	1.067	1.087	1.139	1.076	1.091	1.102	1.117	1.131	1.119	1.032	1.036
1598	368	372.35	441.683	443.689	207.624	14146.9	1	1	Unidentified											NA	NA	NA	NA	NA	NA	NA	NA	NA	NA	NA	NA	NA	NA	NA	1.024	0.929	1.067	1.048	1.01	0.961	0.985	1.009	0.901	1.003	0.919	1.005	1.047	0.961	0.949
1599	368	372.5	629.002	633.015	161.893	38044.8	1	2	Tier 3 only two-reaction								0	0	2	2.576	2.654	2.627	2.584	2.647	2.609	2.592	2.639	2.609	2.611	2.502	2.584	2.534	2.552	2.54	NA	NA	NA	NA	NA	NA	NA	NA	NA	NA	NA	NA	NA	NA	NA
1600	368.2	372.95	282.061	284.067	48.0023	265164	1	1	Unidentified											NA	NA	NA	NA	NA	NA	NA	NA	NA	NA	NA	NA	NA	NA	NA	0.838	0.816	0.874	0.922	0.854	0.859	0.829	0.863	0.86	0.895	0.865	0.848	0.844	0.864	0.873
1601	368.2	372.95	441.631	443.638	207.573	11725.5	1	1	Unidentified											NA	NA	NA	NA	NA	NA	NA	NA	NA	NA	NA	NA	NA	NA	NA	0.951	0.975	1.07	0.986	0.999	0.953	1.061	0.963	1.172	1.045	1.045	0.856	0.921	0.978	1.055
1602	368.2	372.7	308.094	310.101	148.071	16531.7	2	2	Tier 3 only two-reaction								0	0	1	NA	NA	NA	NA	NA	NA	NA	NA	NA	NA	NA	NA	NA	NA	NA	NA	NA	NA	NA	NA	NA	NA	NA	NA	NA	NA	NA	NA	NA	NA
1603	368.2	372.7	484.164	486.171	250.106	7740	1	1	Tier 3 one-reaction								0	20	502	NA	NA	NA	NA	NA	NA	NA	NA	NA	NA	NA	NA	NA	NA	NA	NA	NA	NA	NA	NA	NA	NA	NA	NA	NA	NA	NA	NA	NA	NA
1604	368.3	372.4	645.932	647.939	411.874	21776.9	1	1	Tier 3 only two-reaction								0	0	6	0.933	1.196	1.128	1.066	1.111	1.16	1.115	1.17	1.215	1.175	1.194	1.148	1.143	1.128	1.204	NA	NA	NA	NA	NA	NA	NA	NA	NA	NA	NA	NA	NA	NA	NA
1605	368.6	362.6	354.07	356.076	240.024	4071062	2	2	Tier 2	Isomer 1 of Cystine	AN01818000	HMDB0000192	C00491	67678	2.01	21.3				0.983	0.987	0.998	1.007	0.998	1	1.015	1.011	1.004	0.998	1.012	1.015	1.01	0.993	1.021	NA	NA	NA	NA	NA	NA	NA	NA	NA	NA	NA	NA	NA	NA	NA
1606	368.6	372	344.143	346.151	220.169	14486.4	2	2	Tier 3 one-reaction								0	1	49	NA	NA	NA	NA	NA	NA	NA	NA	NA	NA	NA	NA	NA	NA	NA	0.673	0.931	0.646	0.705	0.775	0.835	0.711	0.774	0.722	0.682	0.729	0.778	0.728	0.723	0.736
1607	368.7	373.1	334.073	336.08	100.015	91512.5	1	1	Tier 3 only two-reaction								0	0	3	NA	NA	NA	NA	NA	NA	NA	NA	NA	NA	NA	NA	NA	NA	NA	NA	NA	NA	NA	NA	NA	NA	NA	NA	NA	NA	NA	NA	NA	NA
1608	368.7	379.525	363.1	365.107	129.042	3.67169e+06	1	1	Tier 3 zero-reaction								5	28	357	1.066	0.997	0.935	1.011	0.926	1.07	0.989	1.023	0.932	0.888	0.943	0.928	1.036	0.989	0.935	0.964	0.969	0.964	0.931	1.021	0.959	0.966	1.013	0.946	1.038	0.996	0.957	0.927	0.944	0.994
1609	368.8	374.337	512.22	514.227	278.162	50851	1	1	Tier 1	Phenylalanyl-Isoleucine	AN02385003	HMDB0028998		7010565	3.84	0.2				0.865	NA	0.924	0.891	0.95	0.877	0.953	0.931	0.865	0.901	0.919	0.961	0.913	0.904	0.962	1.027	1.069	1.061	1.01	1.071	0.98	0.962	0.959	0.978	1.005	0.989	0.95	0.961	0.94	1.01
1610	368.8	373.2	551.23	553.237	317.172	19299	1	1	Tier 1	Leucyl-Tryptophan	AN02941001	HMDB0028940		329275	4.3	2				NA	NA	NA	NA	NA	NA	NA	NA	NA	NA	NA	NA	NA	NA	NA	NA	NA	NA	NA	NA	NA	NA	NA	NA	NA	NA	NA	NA	NA	NA
1611	368.8	373.1	371.055	373.062	273.994	32655.9	2	2	Tier 3 one-reaction								0	1	61	1.013	1.024	0.996	1.1	1.103	1.101	0.999	1.077	1.021	1.076	0.971	1.16	1.089	1.048	0.946	NA	NA	NA	NA	NA	NA	NA	NA	NA	NA	NA	NA	NA	NA	NA
1612	368.9	372.45	645.598	647.605	411.54	20306	1	1	Unidentified											1.206	1.077	0.933	1.107	0.966	1.056	1.055	0.956	1.107	1.092	1.039	1.194	1.104	1.027	1.105	NA	NA	NA	NA	NA	NA	NA	NA	NA	NA	NA	NA	NA	NA	NA
1613	368.9	373.25	370.055	372.062	271.994	67966.9	2	2	Tier 3 one-reaction								0	8	123	0.955	0.92	0.997	0.969	0.962	0.943	0.957	0.922	0.953	0.926	0.984	0.957	0.952	0.955	1.042	1.402	1.417	1.148	1.137	1.336	1.476	1.206	1.564	1.413	1.38	1.461	1.245	1.225	1.555	1.524
1614	368.9	373.3	355.109	357.118	242.102	52546	2	2	Tier 1	Seryl-Histidine	AN01852001	HMDB0029041		7016093	1.48	0.6				NA	NA	NA	NA	NA	NA	NA	NA	NA	NA	NA	NA	NA	NA	NA	NA	NA	NA	NA	NA	NA	NA	NA	NA	NA	NA	NA	NA	NA	NA
1615	368.9	373.3	585.214	587.222	351.156	16302	1	1	Tier 1	Phenylalanyl-Tryptophan	AN03401000	HMDB0029006		134906	5.8	0.1				NA	NA	NA	NA	NA	NA	NA	NA	NA	NA	NA	NA	NA	NA	NA	NA	NA	NA	NA	NA	NA	NA	NA	NA	NA	NA	NA	NA	NA	NA
1616	369.1	373.55	493.163	495.173	259.104	1.20341e+06	1	1	Tier 3 zero-reaction								1	14	317	NA	NA	NA	NA	NA	NA	NA	NA	NA	NA	NA	NA	NA	NA	NA	0.773	0.773	0.748	0.706	0.697	0.726	0.695	0.695	0.711	0.695	0.701	0.682	0.659	0.704	0.714
1617	369.1	373.5	407.336	409.341	173.278	15974.5	1	1	Unidentified											NA	NA	NA	NA	NA	NA	NA	NA	NA	NA	NA	NA	NA	NA	NA	0.841	1.231	1.221	0.637	1.137	0.63	0.726	0.563	1.042	0.596	0.618	0.785	0.71	0.854	1.075
1618	369.3	373.75	306.618	308.625	145.119	185875	2	2	Tier 3 one-reaction								0	3	76	0.796	0.866	1.028	0.912	1.083	1.116	1.053	1.027	1.011	1.047	1.182	1.221	0.998	0.964	1.135	1.459	1.305	1.369	1.286	1.399	1.484	1.307	1.375	1.449	1.359	1.391	1.466	1.357	1.449	1.304
1619	369.5	373.8	307.618	309.624	147.119	26323.6	2	2	Tier 3 only two-reaction								0	0	3	NA	NA	NA	NA	NA	NA	NA	NA	NA	NA	NA	NA	NA	NA	NA	1.498	1.316	1.461	1.617	1.472	1.589	1.524	1.497	1.507	1.418	1.488	1.624	1.424	1.424	1.355
1620	369.6	373.95	372.125	374.132	138.066	20199	1	1	Tier 2	4-Hydroxyphenylethanol	AN00481000	HMDB0004284	C06044	10393	9.92	26.2				1.156	1.109	NA	1.212	1.1	1.276	1.171	1.179	1.139	1.072	1.032	1.224	1.176	1.13	1.143	NA	NA	NA	NA	NA	NA	NA	NA	NA	NA	NA	NA	NA	NA	NA
1621	369.6	373.9	323.597	325.604	179.078	19925	2	2	Tier 2	7-Aminomethyl-7-carbaguanine	AN01011000	HMDB0011690	C16675	171	5.57	48				NA	NA	NA	NA	NA	NA	NA	NA	NA	NA	NA	NA	NA	NA	NA	NA	NA	NA	NA	NA	NA	NA	NA	NA	NA	NA	NA	NA	NA	NA
1622	369.7	374	422.09	424.096	188.032	230500	1	1	Tier 3 zero-reaction								1	13	212	1.049	0.998	1.038	0.989	0.972	0.994	0.963	0.976	1.009	1.004	1	0.998	1.008	0.973	1.027	NA	NA	NA	NA	NA	NA	NA	NA	NA	NA	NA	NA	NA	NA	NA
1623	369.9	374.05	409.142	411.148	175.083	333730	1	1	Tier 3 zero-reaction								1	41	506	NA	NA	NA	NA	NA	NA	NA	NA	NA	NA	NA	NA	NA	NA	NA	1.107	1.174	1.151	1.2	1.182	1.211	1.182	1.161	1.228	1.151	1.192	1.153	1.169	1.17	1.17
1624	370.1	375.05	352.601	354.608	118.543	17113.4	1	1	Unidentified											1.113	1.15	1.092	1.199	1.029	1.089	1.14	1.131	1.16	1.246	1.092	1.084	1.109	1.213	1.193	NA	NA	NA	NA	NA	NA	NA	NA	NA	NA	NA	NA	NA	NA	NA
1625	370.2	374.4	491.159	493.163	514.201	755309	2	2	Tier 2	N-Acetyl-5-Formiminotetrahydrofolic acid	PR04702001				7.61	17.9				NA	NA	NA	NA	NA	NA	NA	NA	NA	NA	NA	NA	NA	NA	NA	NA	NA	NA	NA	NA	NA	NA	NA	NA	NA	NA	NA	NA	NA	NA
1626	370.4	374.15	566.214	568.221	332.156	181186	1	1	Tier 3 one-reaction								0	4	142	NA	NA	NA	NA	NA	NA	NA	NA	NA	NA	NA	NA	NA	NA	NA	0.94	1.037	0.959	0.927	1.021	0.942	0.956	0.909	0.944	0.982	0.935	0.986	0.92	0.939	0.913
1627	370.5	375.1	437.173	439.179	203.114	3.17569e+06	1	1	Tier 3 zero-reaction								1	20	305	NA	NA	NA	NA	NA	NA	NA	NA	NA	NA	NA	NA	NA	NA	NA	1.051	1.073	1.014	1.06	0.994	1.037	1.069	1.018	1.067	1.032	1.036	1.057	1.065	1.039	0.993
1628	370.6	373.837	478.236	480.243	244.178	143080	1	1	Tier 2	Leucyl-Isoleucine	AN01878002	HMDB0028932		435718	3.13	0.8				0.968	0.923	0.872	0.904	0.931	0.877	0.982	0.897	0.892	0.932	0.981	0.93	0.915	0.953	1.004	0.979	0.938	0.98	1.014	0.884	0.973	0.955	0.922	0.952	0.982	0.977	0.941	0.936	0.965	0.974
1629	370.6	374.6	444.158	446.164	210.1	39302.4	1	1	Tier 2	2,6-Dihydroxypseudooxynicotine	AN01438000		C15986	54723871	1.46	72.4				NA	NA	NA	NA	NA	NA	NA	NA	NA	NA	NA	NA	NA	NA	NA	0.93	0.975	0.899	0.983	0.922	0.943	0.904	0.925	0.928	0.938	0.939	0.94	0.882	0.918	0.918
1630	370.6	374.8	372.123	374.13	276.13	14170.5	2	2	Tier 2	Isomer 2 of Saccharopine	AN02354000	HMDB0000279	C00449	160556	2.71	49.9				NA	NA	NA	NA	NA	NA	NA	NA	NA	NA	NA	NA	NA	NA	NA	NA	NA	NA	NA	NA	NA	NA	NA	NA	NA	NA	NA	NA	NA	NA
1631	370.6	377.5	515.144	517.152	281.086	22073.7	1	1	Tier 3 zero-reaction								1	4	204	0.849	1.207	1.203	1.094	0.998	0.998	1.054	1.016	1.093	1.031	1.008	1.009	0.998	1.083	0.978	1.165	1.208	1.244	1.179	1.105	1.19	1.177	1.083	1.078	1.175	1.127	1.104	1.212	1.084	1.108
1632	370.6	376.55	311.592	313.599	155.067	8122.45	2	2	Tier 3 zero-reaction								1	14	279	1.125	1.223	1.053	1.105	0.994	0.86	0.998	0.874	0.774	0.899	0.895	0.932	0.743	0.922	0.834	1.032	0.979	0.966	0.992	0.911	0.836	0.856	0.977	0.922	0.834	0.941	0.847	0.919	0.787	0.889
1633	370.7	374.7	451.116	453.123	217.058	15358	1	1	Tier 3 one-reaction								0	11	332	NA	NA	NA	NA	NA	NA	NA	NA	NA	NA	NA	NA	NA	NA	NA	0.715	0.706	0.809	0.705	0.736	0.683	0.698	0.691	0.701	0.652	0.725	0.69	0.712	0.662	0.67
1634	370.8	375.65	495.175	497.185	261.116	196405	1	1	Tier 3 one-reaction								0	2	74	NA	NA	NA	NA	NA	NA	NA	NA	NA	NA	NA	NA	NA	NA	NA	1.746	1.733	1.766	1.69	1.764	1.694	1.747	1.733	1.737	1.681	1.715	1.733	1.698	1.785	1.763
1635	371.3	375.4	509.158	511.164	275.099	163993	1	1	Tier 3 zero-reaction								1	14	363	NA	NA	NA	NA	NA	NA	NA	NA	NA	NA	NA	NA	NA	NA	NA	0.961	0.954	0.879	0.938	0.886	0.943	0.888	0.92	0.901	0.929	0.941	0.898	0.88	0.893	0.924
1636	371.4	375.4	343.127	345.134	218.138	10569.1	2	2	Tier 3 one-reaction								0	4	53	0.95	1.023	0.956	0.908	1.042	0.998	1.06	1.122	0.988	1.033	1.003	1.055	0.949	1.011	0.943	NA	NA	NA	NA	NA	NA	NA	NA	NA	NA	NA	NA	NA	NA	NA
1637	371.5	375.6	364.079	366.086	260.042	41078	2	2	Tier 2	3-Hydroxykynurenamine O-sulfate	PR02102001				5.62	36.6				NA	NA	NA	NA	NA	NA	NA	NA	NA	NA	NA	NA	NA	NA	NA	NA	NA	NA	NA	NA	NA	NA	NA	NA	NA	NA	NA	NA	NA	NA
1638	371.6	375.15	582.189	584.196	348.131	11731	1	1	Tier 3 one-reaction								0	7	297	NA	NA	NA	NA	NA	NA	NA	NA	NA	NA	NA	NA	NA	NA	NA	1.113	1.064	1.391	1.119	1.446	1.363	1.178	1.184	1.202	1.25	1.376	1.195	1.214	1.146	1.31
1639	371.6	379.1	316.091	318.098	164.066	261409	2	2	Tier 3 only two-reaction								0	0	5	NA	NA	NA	NA	NA	NA	NA	NA	NA	NA	NA	NA	NA	NA	NA	1.012	0.95	1.015	0.942	0.961	1.018	0.944	0.98	1.048	0.968	1.003	1.032	0.997	0.988	0.932
1640	371.6	376.7	329.124	331.13	190.13	61935.6	2	2	Tier 3 only two-reaction								0	0	1	0.863	0.905	0.925	1.009	0.938	0.914	0.996	0.992	0.93	0.904	0.934	0.991	0.948	0.922	0.921	NA	NA	NA	NA	NA	NA	NA	NA	NA	NA	NA	NA	NA	NA	NA
1641	371.8	375.7	459.155	461.162	225.097	43893.5	1	1	Tier 2	N-Acetyl-L-Adrenaline	PR01646001				7.89	55.3				NA	NA	NA	NA	NA	NA	NA	NA	NA	NA	NA	NA	NA	NA	NA	1.145	1.152	1.106	1.113	1.11	1.077	1.178	1.108	1.158	1.178	1.08	1.16	NA	0.601	0.988
1642	371.8	375.9	452.665	454.672	218.607	10645.4	1	1	Unidentified											NA	NA	NA	NA	NA	NA	NA	NA	NA	NA	NA	NA	NA	NA	NA	0.823	1.086	0.889	1.029	0.97	1.006	0.982	0.93	0.942	1.023	0.96	0.924	0.872	0.936	0.907
1643	372	376.35	377.115	379.122	143.057	9.78809e+06	1	1	Tier 3 zero-reaction								1	25	397	NA	NA	NA	NA	NA	NA	NA	NA	NA	NA	NA	NA	NA	NA	NA	0.948	0.965	0.941	0.957	0.956	0.948	0.963	0.953	0.962	0.96	0.949	0.954	0.961	0.96	0.952
1644	372	376.1	260.073	262.08	26.0145	55031.6	1	1	Unidentified											NA	NA	NA	NA	NA	NA	NA	NA	NA	NA	NA	NA	NA	NA	NA	0.942	0.96	0.943	0.989	1.01	1.06	0.946	0.989	1.046	0.977	0.943	1.021	1.023	1.025	1.009
1645	372	376.15	313.153	315.16	79.095	132697	1	1	Unidentified											NA	NA	NA	NA	NA	NA	NA	NA	NA	NA	NA	NA	NA	NA	NA	1.011	1.001	0.984	1.011	0.988	0.976	1.021	0.99	1.009	1.002	0.973	0.957	1.028	1.042	1.001
1646	372.7	377	440.127	442.133	412.137	8560.12	2	2	Tier 3 one-reaction								0	9	389	1.209	1.167	1.199	0.935	0.988	1.141	1.049	1.301	1.063	0.996	1.11	1.03	1.037	0.94	1.043	NA	NA	NA	NA	NA	NA	NA	NA	NA	NA	NA	NA	NA	NA	NA
1647	372.7	386.425	480.158	482.165	246.1	285528	1	1	Tier 1	Asparaginyl-Asparagine	AN01902001	HMDB0028726		16122514	6.71	8.1				0.952	NA	NA	1.049	NA	1.003	1	NA	0.988	0.95	0.941	1.033	0.931	1.02	0.982	0.976	0.956	0.931	0.974	0.906	1.003	1.007	0.952	0.995	1.04	0.978	0.97	0.991	0.937	0.975
1648	373.2	376.9	493.855	495.862	259.797	27239.3	1	1	Unidentified											1.016	0.905	0.952	0.977	1.24	0.928	1.139	1.102	0.971	1.042	1.018	1.019	1.068	0.978	1.046	NA	NA	NA	NA	NA	NA	NA	NA	NA	NA	NA	NA	NA	NA	NA
1649	373.3	376.15	501.113	503.12	267.055	45522.3	1	1	Tier 3 one-reaction								0	8	132	NA	NA	NA	NA	NA	NA	NA	NA	NA	NA	NA	NA	NA	NA	NA	1.14	1.26	1.14	1.128	1.17	1.144	1.149	1.092	1.113	1.09	1.08	1.031	1.003	1.062	0.992
1650	373.4	390.85	512.221	514.228	278.163	51306	1	1	Tier 1	Isoleucyl-Phenylalanine	AN02385002	HMDB0028914		435728	3.67	0.2				0.942	0.886	0.908	0.939	0.867	0.856	0.86	0.993	0.925	0.894	0.896	0.859	0.833	0.976	0.87	0.915	0.886	0.951	0.93	0.865	0.96	0.943	0.955	0.897	0.886	0.883	0.908	0.866	0.89	0.928
1651	373.5	379.1	472.052	474.058	237.993	32596.2	1	1	Tier 3 only two-reaction								0	0	48	0.969	0.847	0.897	0.889	0.974	0.887	0.874	0.991	0.864	0.861	0.834	0.905	0.896	0.955	0.921	NA	NA	NA	NA	NA	NA	NA	NA	NA	NA	NA	NA	NA	NA	NA
1652	373.6	377.2	367.167	369.175	133.108	74799.9	1	1	Unidentified											1.174	1.242	1.161	1.187	1.218	1.197	1.202	1.204	1.184	1.206	1.171	1.164	1.184	1.164	1.162	NA	NA	NA	NA	NA	NA	NA	NA	NA	NA	NA	NA	NA	NA	NA
1653	373.7	377.8	508.208	510.216	274.15	31476	1	1	Tier 3 only two-reaction								0	0	14	NA	NA	NA	NA	NA	NA	NA	NA	NA	NA	NA	NA	NA	NA	NA	NA	NA	NA	NA	NA	NA	NA	NA	NA	NA	NA	NA	NA	NA	NA
1654	373.9	377	414.122	416.129	180.064	278859	1	1	Tier 1	Theophylline	AN01025002	HMDB0001889	C07130	2153	2.54	3.9				1.005	1.032	1.007	0.969	0.99	1.011	1.021	1.015	1.023	0.978	0.971	0.969	1.021	0.977	0.969	0.868	0.838	0.884	0.831	0.859	0.825	0.842	0.875	0.827	0.832	0.857	0.856	0.858	0.897	0.857
1655	373.9	378.1	451.198	453.205	217.139	4419	1	1	Tier 1	Lysyl-Alanine	AN01534001	HMDB0028944		7010504	7.95	4.4				NA	NA	NA	NA	NA	NA	NA	NA	NA	NA	NA	NA	NA	NA	NA	NA	NA	NA	NA	NA	NA	NA	NA	NA	NA	NA	NA	NA	NA	NA
1656	373.9	385.85	370.109	372.116	272.102	32025.5	2	2	Tier 3 one-reaction								0	25	512	NA	NA	NA	NA	NA	NA	NA	NA	NA	NA	NA	NA	NA	NA	NA	0.786	0.845	0.859	0.815	0.818	0.829	0.816	0.733	0.839	0.757	0.808	0.729	0.779	0.781	0.787
1657	373.9	377.15	342.629	344.635	217.141	64411.9	2	2	Tier 1	Alanyl-Lysine	AN01534000	HMDB0028692		7016106	2.1	1.4				0.89	0.922	0.831	0.892	0.932	0.861	0.899	0.835	0.861	0.936	0.917	0.822	0.892	0.896	0.905	1.536	1.735	1.52	1.619	1.675	1.614	1.586	1.568	1.655	1.639	1.645	1.582	1.507	1.658	1.68
1658	374.3	378	393.148	395.155	159.089	902430	1	1	Tier 3 zero-reaction								6	41	442	1.025	1.032	0.957	0.971	1.011	1.015	0.957	1.007	0.947	1.045	1.034	0.961	0.991	1.029	0.976	NA	NA	NA	NA	NA	NA	NA	NA	NA	NA	NA	NA	NA	NA	NA
1659	374.5	378.5	303.114	305.122	69.0561	37132.8	1	1	Unidentified											NA	NA	NA	NA	NA	NA	NA	NA	NA	NA	NA	NA	NA	NA	NA	1.078	1.064	1.265	1.338	0.943	1.004	1.29	1.119	1.009	0.982	1.049	1.03	1.006	0.948	1.291
1660	374.7	378.75	452.165	454.17	436.213	8578.7	2	2	Tier 3 one-reaction								0	6	314	NA	NA	NA	NA	NA	NA	NA	NA	NA	NA	NA	NA	NA	NA	NA	1.433	1.019	0.845	0.917	1.086	1.19	1.017	1.041	1.124	1.104	0.908	0.994	0.974	0.908	1.066
1661	375	379.1	332.142	334.148	98.0832	1.517e+06	1	1	Tier 3 one-reaction								0	1	121	NA	NA	NA	NA	NA	NA	NA	NA	NA	NA	NA	NA	NA	NA	NA	0.991	0.998	1.011	0.981	1.025	1.005	0.983	1.015	0.992	1.022	1.005	0.992	0.985	0.991	1.003
1662	375	379.1	293.096	295.103	118.074	7411.5	2	2	Tier 1	L-2,4-Diaminobutanoic acid	AN00284000	HMDB0006284	C03283	134490	0.1	0.8				NA	0.744	0.926	1.269	1.034	0.952	0.976	0.883	0.925	0.95	0.75	1.021	0.864	0.937	1.067	NA	NA	NA	NA	NA	NA	NA	NA	NA	NA	NA	NA	NA	NA	NA
1663	375.2	379.4	335.143	337.149	101.085	62210	1	1	Tier 3 one-reaction								0	20	342	NA	NA	NA	NA	NA	NA	NA	NA	NA	NA	NA	NA	NA	NA	NA	NA	NA	NA	NA	NA	NA	NA	NA	NA	NA	NA	NA	NA	NA	NA
1664	375.3	379.125	349.085	351.091	115.026	1.14015e+06	1	1	Tier 3 one-reaction								0	13	272	0.96	1.081	0.978	0.978	1.053	1.075	1.018	1.006	0.941	1.007	0.912	0.965	1.033	0.97	0.973	1.046	1.026	1.044	1.019	0.971	1.04	1.024	1.003	1.066	0.987	0.994	1.05	1.041	1.03	1.002
1665	375.6	379.925	420.194	422.201	186.136	27420.6	1	1	Tier 3 one-reaction								0	4	105	1.579	1.151	1.171	0.992	1.398	1.057	0.885	1.342	1.247	0.915	1.047	0.973	0.999	0.792	1.25	1.314	1.28	1.33	1.328	1.386	1.325	1.466	1.351	1.402	1.298	1.261	1.375	1.426	1.436	1.366
1666	375.7	378.7	344.105	346.111	220.093	27877	2	2	Tier 3 one-reaction								0	6	327	NA	NA	NA	NA	NA	NA	NA	NA	NA	NA	NA	NA	NA	NA	NA	0.832	0.828	0.86	0.793	0.778	0.811	0.772	0.782	0.842	0.765	0.823	0.818	0.823	0.82	0.748
1667	376.2	380.4	372.138	374.147	276.16	37218	2	2	Tier 2	p-Coumaroylagmatine	AN02356000	HMDB0033460	C04498	5280691	0.26	36.6				NA	NA	NA	NA	NA	NA	NA	NA	NA	NA	NA	NA	NA	NA	NA	NA	NA	NA	NA	NA	NA	NA	NA	NA	NA	NA	NA	NA	NA	NA
1668	376.2	380.7	389.128	391.134	155.069	225502	1	1	Tier 3 zero-reaction								1	14	272	1.041	0.932	0.963	1.003	1.051	1.025	0.899	0.935	0.91	0.963	0.935	0.941	0.954	0.929	0.93	NA	NA	NA	NA	NA	NA	NA	NA	NA	NA	NA	NA	NA	NA	NA
1669	376.2	380.4	464.64	466.646	230.581	15266.2	1	1	Unidentified											NA	NA	NA	NA	NA	NA	NA	NA	NA	NA	NA	NA	NA	NA	NA	1.052	1.026	1.102	0.971	1.018	1.094	0.936	0.969	0.926	1.024	0.993	1.058	1.043	1.029	0.981
1670	376.3	373.7	342.629	344.636	108.57	21304.9	1	1	Unidentified											0.88	0.809	1	1.009	0.996	0.961	0.962	0.963	0.788	1.096	1.065	0.958	0.932	0.888	0.987	1.536	1.735	1.52	1.619	1.675	1.614	1.586	1.568	1.655	1.639	1.645	1.582	1.507	1.658	1.68
1671	376.4	380.6	359.608	361.614	251.099	398515	2	2	Tier 3 zero-reaction								1	13	347	NA	NA	NA	NA	NA	NA	NA	NA	NA	NA	NA	NA	NA	NA	NA	1.071	1.044	1.06	1.06	1.01	1.06	1.048	0.996	1.1	1.004	1.022	1.066	1.053	1.057	1.008
1672	376.5	390.4	316.092	318.098	164.067	122751	2	2	Tier 3 only two-reaction								0	0	5	NA	NA	NA	NA	NA	NA	NA	NA	NA	NA	NA	NA	NA	NA	NA	NA	NA	NA	NA	NA	NA	NA	NA	NA	NA	NA	NA	NA	NA	NA
1673	376.5	380.7	402.147	404.154	168.089	128990	1	1	Tier 3 zero-reaction								1	16	305	NA	NA	NA	NA	NA	NA	NA	NA	NA	NA	NA	NA	NA	NA	NA	0.964	0.956	0.922	0.937	0.953	0.916	0.953	0.963	0.934	0.949	0.929	0.937	0.946	0.965	0.964
1674	376.6	380.35	340.104	342.11	212.091	25201.5	2	2	Tier 3 one-reaction								0	12	320	1.075	0.949	1.036	1.216	0.963	0.978	1.049	1.011	0.963	1	1.062	0.958	0.943	1.104	1.109	NA	NA	NA	NA	NA	NA	NA	NA	NA	NA	NA	NA	NA	NA	NA
1675	376.6	380.8	451.152	453.159	217.094	27481.5	1	1	Tier 3 one-reaction								0	24	550	NA	NA	NA	NA	NA	NA	NA	NA	NA	NA	NA	NA	NA	NA	NA	1.035	1.135	1.12	1.076	1.04	1.111	1.088	1.015	1.148	1.045	1.1	1.077	1.063	1.119	1.01
1676	376.7	381	287.084	289.091	53.0261	13478	1	1	Tier 3 one-reaction								0	1	144	NA	NA	NA	NA	NA	NA	NA	NA	NA	NA	NA	NA	NA	NA	NA	NA	NA	NA	NA	NA	NA	NA	NA	NA	NA	NA	NA	NA	NA	NA
1677	376.7	380.85	622.178	626.192	155.069	36776.4	1	2	Tier 3 zero-reaction								1	14	272	0.985	0.947	1.026	0.915	0.959	0.985	0.929	1.009	0.977	0.93	0.96	0.884	0.896	0.835	0.941	NA	NA	NA	NA	NA	NA	NA	NA	NA	NA	NA	NA	NA	NA	NA
1678	376.7	380.9	446.149	448.156	212.091	102353	1	1	Tier 1	Histidinyl-Glycine	AN01460001	HMDB0028885		101179	1.88	0.5				0.947	0.973	0.857	0.94	0.906	0.862	0.911	0.92	0.908	0.895	0.919	0.944	0.928	0.946	0.937	NA	NA	NA	NA	NA	NA	NA	NA	NA	NA	NA	NA	NA	NA	NA
1679	376.7	381	422.337	424.342	188.279	22326.2	1	1	Unidentified											NA	NA	NA	NA	NA	NA	NA	NA	NA	NA	NA	NA	NA	NA	NA	NA	NA	NA	NA	NA	NA	NA	NA	NA	NA	NA	NA	NA	NA	NA
1680	377.2	381.45	508.262	510.269	274.204	18315.9	1	1	Tier 3 one-reaction								0	1	75	NA	NA	NA	NA	NA	NA	NA	NA	NA	NA	NA	NA	NA	NA	NA	0.988	0.876	0.69	0.775	0.801	0.764	0.715	0.832	0.742	0.751	0.668	0.79	0.788	0.744	0.726
1681	377.4	381.6	515.093	517.099	281.034	19494	1	1	Tier 3 one-reaction								0	1	104	NA	NA	NA	NA	NA	NA	NA	NA	NA	NA	NA	NA	NA	NA	NA	NA	NA	NA	NA	NA	NA	NA	NA	NA	NA	NA	NA	NA	NA	NA
1682	377.4	381.75	402.102	404.108	168.043	17908	1	1	Tier 1	Isovanillic acid	AN00856010	HMDB0060003		12575	5.56	1.8				0.903	0.876	1.007	0.92	0.908	0.928	0.885	0.866	0.916	0.857	0.854	0.85	0.916	0.861	0.923	NA	NA	NA	NA	NA	NA	NA	NA	NA	NA	NA	NA	NA	NA	NA
1683	377.6	381.8	467.147	469.153	233.089	52925.4	1	1	Tier 3 one-reaction								0	30	603	NA	NA	NA	NA	NA	NA	NA	NA	NA	NA	NA	NA	NA	NA	NA	0.979	1.14	1.038	1.09	1.032	1.054	1.099	0.999	1.142	1.176	1.197	1.181	1.16	1.158	1.085
1684	377.7	378.8	322.11	324.116	88.0514	97405.9	1	1	Tier 3 zero-reaction								3	49	643	NA	NA	NA	NA	NA	NA	NA	NA	NA	NA	NA	NA	NA	NA	NA	1.085	1.084	1.133	1.133	1.124	1.135	1.111	1.103	1.127	1.074	1.033	1.092	1.12	1.081	1.037
1685	377.7	382	537.185	539.194	303.126	7647	1	1	Tier 3 one-reaction								0	1	88	NA	NA	NA	NA	NA	NA	NA	NA	NA	NA	NA	NA	NA	NA	NA	NA	NA	NA	NA	NA	NA	NA	NA	NA	NA	NA	NA	NA	NA	NA
1686	377.8	381.65	291.079	293.086	57.0208	350050	1	1	Tier 3 one-reaction								0	5	240	NA	NA	NA	NA	NA	NA	NA	NA	NA	NA	NA	NA	NA	NA	NA	1.393	1.22	1.157	0.937	1.391	1.325	1.207	1.286	1.29	1.266	1.297	1.258	1.271	1.366	1.182
1687	377.8	382	416.117	418.123	182.059	101192	1	1	Tier 1	Homovanillic acid	AN01052009	HMDB0000118	C05582	1738	1.42	0.5				0.918	0.932	0.996	1.033	1.008	0.991	0.998	1.036	1.01	0.967	0.975	1.041	0.994	0.988	1.037	NA	NA	NA	NA	NA	NA	NA	NA	NA	NA	NA	NA	NA	NA	NA
1688	378.6	382.225	266.083	268.09	32.0251	3.76215e+06	1	1	Tier 1	Methanol	AN00009000	HMDB0001875	C00132	887	3.3	1.2				1.164	1.195	1.269	1.28	1.222	1.201	1.287	1.236	1.238	1.149	1.192	1.247	1.258	1.217	1.248	1.069	1.168	1.091	1.119	1.168	1.133	1.121	1.191	1.127	1.116	1.134	1.113	1.128	1.126	1.083
1689	378.7	382.85	467.193	469.199	233.135	80895.6	1	1	Tier 3 one-reaction								0	1	7	NA	NA	NA	NA	NA	NA	NA	NA	NA	NA	NA	NA	NA	NA	NA	1.115	1.16	1.159	1.127	1.151	1.137	1.18	1.13	1.187	1.099	1.113	1.146	1.138	1.116	1.02
1690	378.8	383.1	335.175	337.181	101.116	85518.5	1	1	Unidentified											0.98	1.009	0.979	0.977	1.038	1.035	0.98	1.023	0.954	1.041	1.003	0.976	1.02	1.039	1.007	NA	NA	NA	NA	NA	NA	NA	NA	NA	NA	NA	NA	NA	NA	NA
1691	378.8	382.75	359.643	361.65	251.17	144000	2	2	Tier 3 one-reaction								0	1	41	NA	NA	NA	NA	NA	NA	NA	NA	NA	NA	NA	NA	NA	NA	NA	1.07	1.016	1.013	1.109	1.052	1.09	1.121	1.031	1.112	1.081	1.1	1.066	1.124	1.089	1.038
1692	378.8	382.9	322.141	324.148	88.0831	99046.4	1	1	Unidentified											NA	NA	NA	NA	NA	NA	NA	NA	NA	NA	NA	NA	NA	NA	NA	1.008	1.007	1.105	0.991	1.054	0.916	1.017	0.975	1.124	1.112	1.063	1.029	1.086	1.116	1.063
1693	378.8	383.1	418.22	420.227	184.161	11459.7	1	1	Tier 3 only two-reaction								0	0	1	NA	NA	NA	NA	NA	NA	NA	NA	NA	NA	NA	NA	NA	NA	NA	1.607	1.532	1.556	1.716	1.709	1.86	1.705	1.687	1.672	1.725	1.468	1.72	1.698	1.801	1.658
1694	378.8	382.325	425.157	427.164	191.099	666133	1	1	Tier 3 one-reaction								0	4	78	1.05	0.939	0.981	1.062	0.992	1.041	1.068	1.044	1.055	1.024	1.041	1.044	0.998	1.027	1.029	0.948	0.951	0.96	0.958	0.962	0.953	0.924	0.969	0.951	0.982	0.941	0.953	0.92	0.933	0.914
1695	378.8	383.75	493.212	495.222	259.153	14105.8	1	1	Tier 1	Glutaminyl-Isoleucine	AN02092000	HMDB0028800		57315376	0.02	8.3				NA	NA	NA	NA	NA	NA	NA	NA	NA	NA	NA	NA	NA	NA	NA	0.881	0.835	0.778	0.783	0.835	0.87	0.819	0.838	0.81	0.879	0.768	0.827	0.849	0.857	0.745
1696	378.8	383.1	501.162	503.168	267.104	10240	1	1	Tier 3 one-reaction								0	5	73	NA	NA	NA	NA	NA	NA	NA	NA	NA	NA	NA	NA	NA	NA	NA	NA	NA	NA	NA	NA	NA	NA	NA	NA	NA	NA	NA	NA	NA	NA
1697	378.8	383.2	631.06	635.073	163.95	8332.33	1	2	Tier 3 only two-reaction								0	0	10	2.696	2.841	2.859	2.805	2.725	2.699	2.539	2.742	2.783	2.742	2.548	2.612	2.89	2.336	2.68	NA	NA	NA	NA	NA	NA	NA	NA	NA	NA	NA	NA	NA	NA	NA
1698	378.8	383.1	342.662	344.669	108.604	19764	1	1	Unidentified											NA	NA	NA	NA	NA	NA	NA	NA	NA	NA	NA	NA	NA	NA	NA	NA	NA	NA	NA	NA	NA	NA	NA	NA	NA	NA	NA	NA	NA	NA
1699	378.8	383.1	367.2	369.211	133.142	28836	1	1	Unidentified											NA	NA	NA	NA	NA	NA	NA	NA	NA	NA	NA	NA	NA	NA	NA	NA	NA	NA	NA	NA	NA	NA	NA	NA	NA	NA	NA	NA	NA	NA
1700	379	383.05	344.638	346.646	110.579	13155.7	1	1	Unidentified											NA	NA	NA	NA	NA	NA	NA	NA	NA	NA	NA	NA	NA	NA	NA	1.209	1.425	1.316	1.224	1.266	1.257	1.192	1.26	1.209	1.118	1.223	1.189	1.147	1.121	1.308
[truncated: 5,093 more rows]
[truncated: 15 more columns]
