# Supplementary material for: Study of Metabolite Detectability in Simultaneous Profiling of Amine/Phenol and Hydroxyl Submetabolomes by Analyzing a Mixture of Two Separately Dansyl-Labeled Samples
Source: Metabolites. 2025 Jul 23;15(8):496. doi: 10.3390/metabo15080496 (PMC12388855; doi:10.3390/metabo15080496)
Supplement: Supplementary file 1 [file metabolites-15-00496-s001.zip › Supplemental Tables/Supplemental Table S3_Significant Metabolites_Channel_A.xlsx]

## Sheet: Summary Table description
	1. Supplementary Table 3 Content Description	Supplemental Table 3: Metabolites for Group A vs Group B. Contains metabolite changes in comparison of A and B groups. Note that in "Peak Pair Information" section, column "No." shows individual peak pair number coded from the LC-MS experiment. Column "Normalized RT (s)" shows the corrected retention time of the peak pair with Universal RT Calibrant data. Column "m/z_light" is the mass of light-c…
	2. Supplementary Table 3 Header Information	Peak Pair Information						Tier 1 - Positive Identification /Tier 2 - High Confidence Putative Identification					Tier 3 - Putative Identification (MyCompoundID Library)			A_VS_B
																Number of Features with Fold Change > 1.2:			U1	U2
																Number of Features with Fold Change > 0.83:			D1	D2
		No.	RT (s)	Normalized RT (s)	m/z_light	Neutral Mass (Da)	Identification Level	Compound	NovaMT Library No.	HMDB_ID	KEGG_ID	PubChem_ID	Zero-reaction	One-reaction	Two-reaction	Fold Change	p-value	q-value	Significance for p-value <0.05 and q-value <0.25	Significance for p-value <0.05
	3. Header Information of Box Chart Table	No.	Box_plot

## Sheet: Summary Table
Peak Pair Information						Tier 1 - Positive Identification /Tier 2 - High Confidence Putative Identification					Tier 3 - Putative Identification (MyCompoundID Library)			Donor_1_vs_Donor_2
														Number of Significant Metabolites with FC > 1.2:			758	758
														Number of Significant Metabolites with FC < 0.83:			872	872
No.	RT (s)	Normalized RT (s)	m/z_light	Neutral Mass (Da)	Identification Level	Compound	NovaMT Library No.	HMDB_ID	KEGG_ID	PubChem_ID	Zero-reaction	One-reaction	Two-reaction	Fold Change	p-value	q-value	Significance for p-value <0.05 and q-value <0.25	Significance for p-value <0.05
A-56	81.7	85.4	375.077	141.019	Tier 1	Ethanolamine phosphate	AN00513001	HMDB0000224	C00346	1015				0.777462	0.448457	0.180956	Not Significant	Not Significant
A-T86	84.2	85.5	403.142	169.085	Tier 1	1-Methylhistidine	AN00877001	HMDB0000001	C01152	92105				0.95217	0.80441	0.282292	Not Significant	Not Significant
A-70	84.2	87.7	481.138	247.079	Tier 1	Aspartyl-Asparagine	AN01922001	HMDB0028748		18218190				0.616341	0.00992256	0.00974461	Significant Decrease	Significant Decrease
A-127	96.6	99.1	359.073	125.015	Tier 1	Taurine	AN00329000	HMDB0000251	C00245	1123				3.96646	0.00275389	0.00357851	Significant Increase	Significant Increase
A-136	98.4	100.7	450.179	216.121	Tier 1	N-Acetyl-L-arginine	TA01518000	HMDB0004620		67427				1.26247	0.0370213	0.0268937	Significant Increase	Significant Increase
A-T89	105	86.3	413.137	179.079	Tier 1	D-Galactosamine	AN01009004	HMDB0245095	C02262	24154				1.04541	0.909418	0.307959	Not Significant	Not Significant
A-180	109.2	110.6	440.147	206.089	Tier 1	Seryl-Threonine	AN01378000	HMDB0029049		54027404				0.664816	0.0519373	0.0350976	Not Significant	Not Significant
A-184	110.1	111.5	351.112	117.054	Tier 1	Guanidinoacetic acid	AN00274000	HMDB0000128	C00581	763				1.77287	0.00615378	0.00673344	Significant Increase	Significant Increase
A-222	117.1	117.9	482.123	248.064	Tier 1	Aspartyl-Aspartic acid	AN01933001	HMDB0028749		332965				0.713549	5.32568e-07	6.26796e-06	Significant Decrease	Significant Decrease
A-232	118.8	119.4	510.153	276.094	Tier 1	gamma-Glutamylglutamic acid	AN02350000	HMDB0011737, HMDB0029148, HMDB11737, HMDB29148	C05282	92865				0.608766	9.95178e-06	5.32305e-05	Significant Decrease	Significant Decrease
A-233	118.9	119.5	366.113	132.054	Tier 1	Asparagine	AN00419000	HMDB0000168	C00152	6267				0.958766	0.444832	0.179928	Not Significant	Not Significant
A-234	118.9	119.5	293.107	59.0484	Tier 1	Guanidine	AN00029000	HMDB0001842	C17349	3520				1.10467	0.0620219	0.0404338	Not Significant	Not Significant
A-253	121.9	122.3	365.128	131.07	Tier 1	Creatine	AN00407000	HMDB0000064	C00300	586				0.837254	0.00156952	0.00231999	Not Significant	Not Significant
A-255	123.6	123.9	482.158	248.1	Tier 1	Threoninyl-Glutamic acid	AN01936001	HMDB0029060		7020163				1.18149	0.0202566	0.016723	Not Significant	Not Significant
A-261	124.6	124.8	496.138	262.08	Tier 1	Glutamyl-Aspartic acid	AN02135002	HMDB0028815, HMDB0030413, HMDB28815, HMDB30413		99716				0.801375	0.00128002	0.00200275	Significant Decrease	Significant Decrease
A-268	126.2	126.2	380.129	146.071	Tier 1	Glutamine	AN00574000	HMDB0000641	C00064	5961				1.31454	0.0477031	0.0327824	Significant Increase	Significant Increase
A-270	126.4	126.4	409.153	175.095	Tier 1	Citrulline	AN00958001	HMDB0000904	C00327	9750				2.30836	4.33581e-05	0.000155294	Significant Increase	Significant Increase
A-289	130.1	129.8	438.133	204.075	Tier 1	Glutamyl-Glycine	AN01346004	HMDB0028819		6427052				0.786461	4.60329e-05	0.000161889	Significant Decrease	Significant Decrease
A-299	132.6	132.1	468.143	234.084	Tier 1	Aspartyl-Threonine	AN01757004	HMDB0028763		64896714				0.679835	0.00491006	0.0055962	Significant Decrease	Significant Decrease
A-303	133.7	133.1	399.105	165.046	Tier 1	Methionine Sulfoxide	AN00810000	HMDB0002005	C02989	158980				1.32943	0.0214023	0.0175091	Significant Increase	Significant Increase
A-311	135.5	134.7	424.117	190.059	Tier 1	Aspartyl-Glycine	AN01163001	HMDB0028753		302429				0.641322	3.74638e-06	2.62703e-05	Significant Decrease	Significant Decrease
A-T424	141.7	87.7	424.117	190.059	Tier 1	Glycyl-Aspartic acid	AN01163002	HMDB0028837		273261				0.839593	0.427121	0.174428	Not Significant	Not Significant
A-359	145.9	144.3	337.159	103.101	Tier 1	Choline	AN00191000	HMDB0000097	C00114	305				1.32149	0.0360153	0.0263471	Significant Increase	Significant Increase
A-375	149	147.1	307.123	73.0649	Tier 1	Methylguanidine	AN00066000	HMDB0001522	C02294	10111				0.967521	0.843453	0.292336	Not Significant	Not Significant
A-T419	151.6	88.1	339.102	105.043	Tier 1	Serine	AN00202000	HMDB0000187	C00065	5951				0.940985	0.331044	0.143932	Not Significant	Not Significant
A-T429	151.6	88.1	340.105	212.091	Tier 1	Glycyl-Histidine	AN01460000	HMDB0028843		417360				1.00089	0.982488	0.323994	Not Significant	Not Significant
A-T495	151.8	88.1	452.148	218.09	Tier 1	Glutamyl-Alanine	AN01544000	HMDB0003764, HMDB0028812, HMDB03764, HMDB28812		6992506				0.500318	0.000196453	0.000487828	Significant Decrease	Significant Decrease
A-T466	157.3	88.3	381.111	147.053	Tier 1	Glutamic Acid	AN00583000	HMDB0000148	C00302	611				1.3189	0.0138421	0.0124948	Significant Increase	Significant Increase
A-T413	157.6	88.3	438.132	204.075	Tier 1	Glycyl-Glutamic acid	AN01346005	HMDB0028840		306108				1.2218	0.365462	0.154572	Not Significant	Not Significant
A-T464	158.8	88.4	367.096	133.037	Tier 1	Aspartic acid	AN00428000	HMDB0000191	C00049	5960				0.685821	0.010838	0.0104038	Significant Decrease	Significant Decrease
A-T392	161.9	88.5	353.116	119.058	Tier 1	Homoserine	AN00291001	HMDB0000719	C00263	12647				0.730091	0.000259402	0.000601437	Significant Decrease	Significant Decrease
A-T506	164.8	88.6	477.145	243.085	Tier 1	Cytidine	AN01857000	HMDB0000089	C00475	6175				0.902261	0.366382	0.154847	Not Significant	Not Significant
A-T509	165.8	88.6	365.118	131.058	Tier 1	Hydroxyproline	AN00406000	HMDB0000725	C01157	5810				0.896282	0.424185	0.173599	Not Significant	Not Significant
A-T563	167.9	88.7	463.164	229.106	Tier 1	Prolyl-Asparagine/Asparaginyl-Proline	AN01698001	HMDB0029012		18464218				0.632719	0.0143996	0.0128868	Significant Decrease	Significant Decrease
A-T557	168.4	88.7	477.18	243.122	Tier 1	Glutaminyl-Proline/Prolyl-Glutamine	AN01860000	HMDB0028805		11736661				0.820398	0.504733	0.198714	Not Significant	Not Significant
A-494	168.6	166.8	422.175	188.117	Tier 1	N6-Acetyl-Lysine	AN01133000	HMDB0000206	C02727	92832				1.21373	0.0119641	0.0112133	Significant Increase	Significant Increase
A-T543	170.8	88.8	380.128	146.069	Tier 1	Alanyl-Glycine	AN00574007	HMDB0006899		79094				0.951427	0.517572	0.201966	Not Significant	Not Significant
A-T385	171.5	88.9	423.17	189.111	Tier 1	Homocitrulline	AN01150000	HMDB0000679	C02427	65072				1.15479	0.409744	0.168854	Not Significant	Not Significant
A-T376	171.5	88.9	451.166	217.106	Tier 1	Alanyl-Glutamine	AN01530001	HMDB0028685		123935				0.941209	0.654347	0.241394	Not Significant	Not Significant
A-T382	172.8	88.9	452.13	218.072	Tier 1	Cysteinyl-Proline	AN01543000	HMDB0028783		12774420				0.929577	0.7117	0.257133	Not Significant	Not Significant
A-T564	172.9	88.9	395.127	161.069	Tier 1	Aminoadipic acid	AN00754003	HMDB0000510	C00956	92136				1.04471	0.716198	0.25811	Not Significant	Not Significant
A-T578	175.2	89	442.108	208.052	Tier 1	Seryl-Cysteine	AN01405001	HMDB0029036		46937961				0.793252	0.179066	0.090477	Not Significant	Not Significant
A-T390	175.3	89	478.129	244.07	Tier 1	Uridine	AN01868000	HMDB0000296	C00299	6029				0.660373	1.20274e-05	6.20249e-05	Significant Decrease	Significant Decrease
A-545	177.3	174.9	353.118	119.059	Tier 1	Threonine	AN00291000	HMDB0000167	C00188	6288				1.19455	0.0361529	0.0264092	Not Significant	Not Significant
A-T575	180.1	89.2	491.158	257.101	Tier 1	5-Methylcytidine	AN02059000	HMDB0000982		92918				0.990078	0.911356	0.308253	Not Significant	Not Significant
A-566	180.4	178.1	450.169	216.11	Tier 1	Threoninyl-Proline	AN01516002	HMDB0029069		9834371				0.661652	0.00150331	0.00224149	Significant Decrease	Significant Decrease
A-T605	182.9	89.3	464.149	230.09	Tier 1	Aspartyl-Proline	AN01708000	HMDB0028761		14647618				0.915207	0.0531545	0.0357637	Not Significant	Not Significant
A-T647	186.8	89.4	339.138	105.079	Tier 1	Diethanolamine	AN00204000	HMDB0004437	C06772	8113				0.999291	0.992358	0.326154	Not Significant	Not Significant
A-T696	187.1	89.5	466.163	232.106	Tier 1	Valyl-Aspartic acid	AN01730004	HMDB0029123		7009608				0.615855	2.43696e-06	1.84375e-05	Significant Decrease	Significant Decrease
A-T651	187.2	89.5	436.152	202.095	Tier 1	Seryl-Proline	AN01320003	HMDB0029047		4369021				0.649002	0.0425068	0.0300263	Significant Decrease	Significant Decrease
A-T703	187.3	89.5	478.163	244.106	Tier 1	Glutamyl-Proline	AN01874000	HMDB0028827		11218768				0.998532	0.973766	0.321883	Not Significant	Not Significant
A-T685	188.3	89.5	394.143	160.085	Tier 1	Alanyl-Alanine	AN00738000	HMDB0028680		5484352				0.525874	0.000952734	0.0015771	Significant Decrease	Significant Decrease
A-T606	188.6	89.5	471.141	237.086	Tier 1	Biopterin	AN01790000	HMDB0000468	C06313	135398729				0.645429	0.204339	0.100124	Not Significant	Not Significant
A-618	188.8	186.4	470.138	236.079	Tier 1	Seryl-Methionine	AN01779001	HMDB0029045		151087				0.431476	2.89837e-06	2.15943e-05	Significant Decrease	Significant Decrease
A-T750	189	89.5	531.147	297.09	Tier 1	5'-Methylthioadenosine	AN02656000	HMDB0001173	C00170	439176				0.897924	0.381021	0.159452	Not Significant	Not Significant
A-623	189.8	187.4	295.112	61.0534	Tier 1	Ethanolamine	AN00037000	HMDB0000149	C00189	700				0.660763	0.000631734	0.00116425	Significant Decrease	Significant Decrease
A-T746	192.3	89.7	464.146	230.09	Tier 1	Prolyl-Aspartic acid	AN01708001	HMDB0029013		3838871				0.73707	0.000502405	0.000984269	Significant Decrease	Significant Decrease
A-T691	192.7	89.7	436.151	202.095	Tier 1	Prolyl-Serine	AN01320002	HMDB0029026		18218236				0.795486	0.0659825	0.0425813	Not Significant	Not Significant
A-T732	193	89.7	502.161	268.106	Tier 1	Seryl-Tyrosine	AN02223000	HMDB0029051		7021865				1.17086	0.264118	0.121076	Not Significant	Not Significant
A-647	193.9	191.5	422.172	188.114	Tier 1	N2-Acetyl-L-Lysine	AN01133009	HMDB0000446		92907				1.64393	2.1157e-06	1.68962e-05	Significant Increase	Significant Increase
A-654	195.7	193.3	309.091	75.0325	Tier 1	Glycine	AN00076000	HMDB0000123	C00037	750				0.896882	0.280799	0.126874	Not Significant	Not Significant
A-T700	196.1	89.8	365.115	131.058	Tier 1	cis-4-Hydroxy-D-proline	AN00406012	HMDB0060460	C03440	440014				0.774842	0.000166867	0.000428341	Significant Decrease	Significant Decrease
A-T788	198	89.9	452.186	218.127	Tier 1	Valyl-Threonine	AN01548005	HMDB0029137		4046492				0.730834	0.00976898	0.00962667	Significant Decrease	Significant Decrease
A-T762	200.3	90	480.178	246.122	Tier 1	Valyl-Glutamic acid	AN01906008	HMDB0029126		7009623				1.15224	0.0164121	0.0143092	Not Significant	Not Significant
A-T828	206	90.2	406.142	172.085	Tier 1	Glycyl-Proline	AN00914000	HMDB0000721		79101				0.658669	0.000339381	0.000733624	Significant Decrease	Significant Decrease
A-T829	206.5	90.2	478.162	244.106	Tier 1	Prolyl-Glutamic acid	AN01874002	HMDB0029016		3563697				0.74912	0.000682088	0.00123289	Significant Decrease	Significant Decrease
A-T835	206.7	90.2	364.168	130.111	Tier 1	N-Acetylputrescine	AN00400000	HMDB0002064	C02714	122356				0.633259	9.07633e-07	9.07633e-06	Significant Decrease	Significant Decrease
A-T819	207.1	90.2	530.158	296.101	Tier 1	Aspartyl-Tyrosine	AN02641000	HMDB0028765		19365650				0.695374	0.070773	0.0448919	Not Significant	Not Significant
A-T818	207.8	90.3	381.109	147.053	Tier 1	N-Methyl-D-aspartic acid	AN00583007							1.10818	0.507782	0.199504	Not Significant	Not Significant
A-T787	208.1	90.3	486.168	252.111	Tier 1	Alanyl-Tyrosine	AN01996000	HMDB0028699		92946				0.941872	0.516158	0.201693	Not Significant	Not Significant
A-T827	208.4	90.3	323.106	89.0477	Tier 1	Beta-Alanine	AN00124003	HMDB0000056	C00099	239				3.11235	0.00249634	0.003315	Significant Increase	Significant Increase
A-742	210.1	209.2	413.116	179.057	Tier 1	Hippuric acid	AN01006000	HMDB0000714	C01586	464				2.12851	0.000208312	0.000510787	Significant Increase	Significant Increase
A-T860	210.2	90.4	450.17	216.111	Tier 1	Prolyl-Threonine	AN01516001	HMDB0029027		18218237				0.733664	0.0137934	0.0124606	Significant Decrease	Significant Decrease
A-T875	211.3	90.4	513.179	279.122	Tier 1	Phenylalanyl-Asparagine	AN02393002	HMDB0028990		10468817				1.0692	0.64654	0.239151	Not Significant	Not Significant
A-T894	213.3	90.5	365.117	131.058	Tier 1	5-Aminolevulinic acid	AN00406002	HMDB0001149	C00430	137				0.705784	0.0843531	0.0517642	Not Significant	Not Significant
A-T810	214.5	90.5	337.121	103.063	Tier 1	gamma-Aminobutyric acid	AN00189003	HMDB0000112	C00334	119				1.95034	0.070731	0.04489	Not Significant	Not Significant
A-775	214.8	214.3	466.164	232.106	Tier 1	Aspartyl-Valine	AN01730001	HMDB0028766		4991131				1.05828	0.522661	0.203315	Not Significant	Not Significant
A-T886	217.7	90.6	512.148	278.094	Tier 1	Glutamyl-Methionine	AN02376000	HMDB0028825		6426949				0.658874	0.0396892	0.0284024	Significant Decrease	Significant Decrease
A-T965	218.3	90.7	406.143	172.085	Tier 1	Prolyl-Glycine	AN00914001	HMDB0011178		6426709				0.459222	4.15767e-06	2.82918e-05	Significant Decrease	Significant Decrease
A-T969	218.7	90.7	480.179	246.122	Tier 1	Glutamyl-Valine	AN01906005	HMDB0059717, HMDB28832, HMDB59717		6992567				0.627015	0.000223267	0.000541683	Significant Decrease	Significant Decrease
A-800	219.1	219.1	323.108	89.0493	Tier 1	Alanine	AN00124000	HMDB0000161	C00041	5950				1.26698	0.0111004	0.010581	Significant Increase	Significant Increase
A-T847	220.5	90.8	512.185	278.13	Tier 1	Isoleucyl-Methionine sulfoxide	AN02382000			91746294				1.01468	0.932962	0.313074	Not Significant	Not Significant
A-T996	221.1	90.8	479.198	245.138	Tier 1	Asparaginyl-Isoleucine	AN01890000	HMDB0028734		56991460				0.830722	0.14104	0.0765439	Not Significant	Not Significant
A-829	222.4	222.8	428.127	194.069	Tier 1	4-Aminohippuric acid	AN01217000	HMDB0001867		2148				2.31024	0.038197	0.0275747	Significant Increase	Significant Increase
A-T960	223.7	90.9	420.158	186.1	Tier 1	Prolyl-Alanine	AN01106001	HMDB0029010		418041				0.824227	0.00355534	0.00433984	Significant Decrease	Significant Decrease
A-T1022	224.3	90.9	453.168	219.111	Tier 1	Pantothenic acid	AN01565000	HMDB0000210	C00864	6613				1.67047	0.00947709	0.00941162	Significant Increase	Significant Increase
A-T944	226.1	91	498.134	264.078	Tier 1	Aspartyl-Methionine	AN02172000	HMDB0028759		21488123				0.821032	0.278903	0.126225	Not Significant	Not Significant
A-849	226.1	227.1	480.18	246.122	Tier 1	Isoleucyl-Aspartic acid	AN01906006	HMDB0028903		14304554				0.594875	0.00104966	0.00170256	Significant Decrease	Significant Decrease
A-T1072	226.6	91	381.112	147.053	Tier 1	O-Acetyl-L-serine	AN00583002	HMDB0003011	C00979	99478				0.719869	0.0132852	0.0121157	Significant Decrease	Significant Decrease
A-T1018	226.7	91	403.13	169.074	Tier 1	Pyridoxine	AN00876003	HMDB0000239	C00314	1054				0.86962	0.49578	0.195658	Not Significant	Not Significant
A-T1006	229.8	91.1	553.172	319.117	Tier 1	Tryptophyl-Aspartic acid	AN02961001	HMDB0029079		14717801				0.973788	0.831684	0.289216	Not Significant	Not Significant
A-T1012	230	91.1	494.195	260.137	Tier 1	Isoleucyl-Glutamic acid	AN02110003	HMDB0028906		18218218				0.935738	0.163113	0.0849325	Not Significant	Not Significant
A-T1087	231.4	91.2	480.179	246.122	Tier 1	Leucyl-Aspartic acid	AN01906007	HMDB0028925		3328705				0.599589	0.00506103	0.00573237	Significant Decrease	Significant Decrease
A-T1120	231.5	91.2	386.092	152.033	Tier 1	Xanthine	AN00646000	HMDB0000292	C00385	1188				0.75701	0.143248	0.0773646	Not Significant	Not Significant
A-T1113	235.1	91.3	514.165	280.106	Tier 1	Phenylalanyl-Aspartic acid	AN02406001	HMDB0028991		6992643				0.656364	0.0007531	0.00133301	Significant Decrease	Significant Decrease
A-T1158	235.7	91.3	494.195	260.137	Tier 1	Glutamyl-Isoleucine	AN02110005	HMDB0028822		9813855				1.82652	2.15694e-05	9.68939e-05	Significant Increase	Significant Increase
A-T1054	236	91.4	359.117	125.059	Tier 1	5-Methylcytosine	AN00334002	HMDB0002894	C02376	65040				0.719932	0.0595358	0.0390789	Not Significant	Not Significant
A-942	239.5	242.5	351.137	117.079	Tier 1	5-Aminopentanoic acid	AN00277004	HMDB0003355	C00431	138				2.03985	6.91096e-07	7.46124e-06	Significant Increase	Significant Increase
A-947	240	243	337.123	103.065	Tier 1	2-Aminobutyric acid	AN00189000	HMDB0245013	C02356	6657				6.56911	7.48858e-05	0.00023805	Significant Increase	Significant Increase
A-T1160	240.6	91.5	528.179	294.122	Tier 1	Phenylalanyl-Glutamic acid	AN02608002	HMDB0028994		151134				1.52669	1.55259e-05	7.69605e-05	Significant Increase	Significant Increase
A-954	241.1	244.4	376.096	142.037	Tier 1	5-Hydroxymethyluracil	AN00526000	HMDB0000469	C03088	78168				1.20699	0.0659555	0.0425813	Not Significant	Not Significant
A-T1184	241.2	91.6	422.171	188.116	Tier 1	Isoleucyl-Glycine	AN01133004	HMDB0028907		342532				0.903197	0.322423	0.141467	Not Significant	Not Significant
A-T1215	242	91.6	399.122	165.065	Tier 1	1-Methylguanine	AN00812002	HMDB0003282	C04152	70315				1.53449	0.00514158	0.00581398	Significant Increase	Significant Increase
A-T1252	242.6	91.6	411.094	178.041	Tier 1	Glycyl-Cysteine	AN00992001	HMDB0028838		22342009				1.01335	0.935783	0.313495	Not Significant	Not Significant
A-T1208	245	91.7	454.143	220.088	Tier 1	Methionyl-Alanine	AN01586003	HMDB0028966		14878381				0.939576	0.797105	0.280242	Not Significant	Not Significant
A-983	245.5	249.4	437.163	203.105	Tier 1	Tryptophanamide	AN01336000	HMDB0013318	C00977	89366				0.789661	0.166718	0.0860528	Not Significant	Not Significant
A-T1222	246.8	91.8	480.179	246.122	Tier 1	Aspartyl-Isoleucine	AN01906003	HMDB0028756		21845165				0.88303	0.165659	0.0857234	Not Significant	Not Significant
A-T1282	248.1	91.8	370.097	136.038	Tier 1	Hypoxanthine	AN00459000	HMDB0000157	C00262	790				0.636767	0.0295875	0.0226976	Significant Decrease	Significant Decrease
A-T1217	251.7	92	337.122	103.063	Tier 1	3-Aminoisobutyric acid	AN00189001	HMDB0003911	C05145	64956				1.14833	0.40424	0.166921	Not Significant	Not Significant
A-1036	252.2	257	446.174	212.115	Tier 1	Prolyl-Proline	AN01464000	HMDB0011180		11622593				0.945697	0.32897	0.143193	Not Significant	Not Significant
A-T1291	252.6	92	439.096	205.037	Tier 1	Xanthurenic acid	AN01356001	HMDB0000881	C02470	5699				0.98122	0.876059	0.30011	Not Significant	Not Significant
A-T1273	252.8	92	323.105	89.0477	Tier 1	N-Methyl-Glycine	AN00124004	HMDB0000271	C00213	1088				1.06463	0.375666	0.15767	Not Significant	Not Significant
A-T1281	254.2	92	480.179	246.122	Tier 1	Aspartyl-Leucine	AN01906004	HMDB0028757		332962				0.805368	0.00214824	0.00296764	Significant Decrease	Significant Decrease
A-T1263	254.9	92.1	454.143	220.088	Tier 1	Alanyl-Methionine	AN01586000	HMDB0028693		85744				0.437183	0.0424923	0.0300263	Significant Decrease	Significant Decrease
A-T1331	255.1	92.1	456.156	222.1	Tier 1	Phenylalanyl-Glycine	AN01612001	HMDB0028995		6992303				0.847966	0.00289675	0.00370552	Not Significant	Not Significant
A-T1368	255.9	92.1	471.141	237.086	Tier 1	Sepiapterin	AN01790003	HMDB0000238	C00835	65253				0.925478	0.576691	0.219169	Not Significant	Not Significant
A-T302	257.2	92.2	369.094	135.035	Tier 1	L-Homocysteine	AN00450000	HMDB0000742	C00155	91552				0.967378	0.630605	0.23445	Not Significant	Not Significant
A-1075	257.3	262.7	454.128	220.07	Tier 1	Seryl-Aspartic acid	AN01583002	HMDB0029035		7016057				0.616773	0.00414148	0.00491507	Significant Decrease	Significant Decrease
A-T1387	259.3	92.2	399.123	165.065	Tier 1	7-Methylguanine	AN00812000	HMDB0000897	C02242	11361				1.05799	0.734237	0.262881	Not Significant	Not Significant
A-T1347	260.3	92.3	514.164	280.106	Tier 1	Aspartyl-Phenylalanine	EF02406002	HMDB0000706		93078				1.5349	0.00972369	0.00960674	Significant Increase	Significant Increase
A-T1398	265.6	92.5	365.152	131.095	Tier 1	6-Aminohexanoic acid	BM00410006	HMDB0001901	C02378	564				1.39511	0.211974	0.102857	Not Significant	Not Significant
A-T1495	267.3	92.6	426.116	384.122	Tier 1	S-Adenosyl-L-homocysteine	AN03771000	HMDB0000939	C00021	439155				0.905634	0.362039	0.15335	Not Significant	Not Significant
A-T1442	269.4	92.6	369.113	135.054	Tier 1	Adenine	AN00452000	HMDB0000034	C00147	190				0.83702	0.030212	0.0230702	Not Significant	Not Significant
A-T1444	269.7	92.6	360.112	126.054	Tier 1	5-Amino-4-imidazolecarboxyamide	AN00348000	HMDB0003192	C04051	9679				0.668736	0.119442	0.0674979	Not Significant	Not Significant
A-T1441	270.1	92.7	265.101	31.0422	Tier 1	Methylamine	BM00008000	HMDB0000164	C00218	6329				0.943268	0.696482	0.253386	Not Significant	Not Significant
A-T1420	270.5	92.7	349.122	115.063	Tier 1	Proline	AN00259000	HMDB0000162	C00148	614				0.992255	0.928565	0.312237	Not Significant	Not Significant
A-T1503	274.5	92.8	360.101	126.043	Tier 1	Imidazole-4-acetic acid	AN00345002	HMDB0002024	C02835	96215				1.33559	1.74862e-07	2.95723e-06	Significant Increase	Significant Increase
A-T1457	275.6	92.9	343.109	109.053	Tier 1	4-Hydroxyaniline	BM00219000	HMDB0001169	C02372	403				1.54757	0.00463626	0.00534774	Significant Increase	Significant Increase
A-1216	276.2	284.4	429.112	195.054	Tier 1	Salicyluric acid	BM01229005	HMDB0000840	C07588	10253				1.05188	0.720784	0.259348	Not Significant	Not Significant
A-T1513	279.6	93	383.109	149.051	Tier 1	Methionine	AN00608000	HMDB0000696	C00073	6137				0.749468	0.0172161	0.0147861	Significant Decrease	Significant Decrease
A-T1539	282.8	93.2	346.086	112.027	Tier 1	Uracil	AN00240000	HMDB0000300	C00106	1174				2.61505	4.37844e-05	0.000155889	Significant Increase	Significant Increase
A-T1527	283.7	93.2	351.137	117.079	Tier 1	Valine	AN00277003	HMDB0000883	C00183	6287				0.881935	0.0733147	0.0461983	Not Significant	Not Significant
A-T1528	284.6	93.2	371.105	137.048	Tier 1	4-Aminobenzoic acid	AN00468008	HMDB0001392	C00568	978				1.31846	0.26081	0.120309	Not Significant	Not Significant
A-T1549	285.6	93.3	442.142	208.085	Tier 1	Kynurenine	AN01408003	HMDB0000684	C01718	846				0.436874	7.63774e-09	4.62284e-07	Significant Decrease	Significant Decrease
A-1293	286.3	295.6	351.137	117.078	Tier 1	Norvaline	AN00277001	HMDB0251527	C01799	439575				0.886393	0.0281059	0.0217509	Not Significant	Not Significant
A-T1588	287.4	93.3	321.115	174.112	Tier 1	Arginine	AN00945000	HMDB0000517	C00062	6322				4.09221	0.0053178	0.00597214	Significant Increase	Significant Increase
A-T1574	287.7	93.3	345.103	111.043	Tier 1	Cytosine	AN00233000	HMDB0000630	C00380	597				1.35045	0.00884925	0.00888789	Significant Increase	Significant Increase
A-T1522	288.8	93.4	495.169	261.111	Tier 1	Glycyl-Tryptophan	AN02119000	HMDB0028852		102763				0.512879	0.0204262	0.0168388	Significant Decrease	Significant Decrease
A-T1596	290.6	93.4	438.148	204.09	Tier 1	Tryptophan	AN01348000	HMDB0000929	C00078	6305				0.728228	0.000556181	0.00106779	Significant Decrease	Significant Decrease
A-T1562	296.1	93.7	355.078	363.058	Tier 1	Guanosine monophosphate	AN03545000	HMDB0001397	C00144	135398631				1.17545	0.599318	0.225676	Not Significant	Not Significant
A-T1620	296.5	93.7	385.12	151.063	Tier 1	2-Phenylglycine	AN00638001	HMDB0002210		3866				1.00821	0.953459	0.317296	Not Significant	Not Significant
A-1389	299.2	309.2	328.122	188.127	Tier 1	Homoarginine	AN01135000	HMDB0000670	C01924	9085				11.0919	0.000153922	0.000405988	Significant Increase	Significant Increase
A-1420	303.4	313.6	448.189	214.131	Tier 1	Prolyl-Valine	AN01489000	HMDB0029030		142984				0.754203	0.0651082	0.042159	Not Significant	Not Significant
A-T1751	303.6	94	372.122	276.132	Tier 1	Saccharopine	AN02354000	HMDB0000279	C00449	160556				1.03277	0.882481	0.301591	Not Significant	Not Significant
A-T1651	304	94	371.14	274.164	Tier 1	Glutaminyl-lysine	AN02323000	HMDB0028802		71363012				0.691725	0.00216183	0.00297736	Significant Decrease	Significant Decrease
A-T239	305.5	94	426.113	192.057	Tier 1	Cysteinyl-Alanine	AN01197001	HMDB0028768		20574727				0.688801	0.224016	0.107475	Not Significant	Not Significant
A-1434	305.6	315.9	432.111	198.053	Tier 1	3-Methoxy-4-hydroxymandelic acid	AN01266002	HMDB0000291	C05584	1245				1.15393	0.0367563	0.02677	Not Significant	Not Significant
A-T1747	307.7	94.1	329.107	190.095	Tier 1	LL-2,6-Diaminoheptanedioic Acid	BM01168000	HMDB0001370	C00666	439283				1.37341	0.0463213	0.0321676	Significant Increase	Significant Increase
A-T1809	309.2	94.2	364.623	261.132	Tier 1	Lysyl-Aspartic acid	AN02121003	HMDB0028947		6426943				0.618625	6.40459e-05	0.000212256	Significant Decrease	Significant Decrease
A-1471	311.4	321.9	402.098	168.039	Tier 1	3-Hydroxymandelic acid	AN00856013	HMDB0000750		86957				1.13044	0.234024	0.110798	Not Significant	Not Significant
A-T1677	312.9	94.3	401.116	167.058	Tier 1	Pyridoxal	AN00842000	HMDB0001545	C00250	1050				25.687	0.00339502	0.00420719	Significant Increase	Significant Increase
A-1483	313.3	323.9	462.205	228.147	Tier 1	Isoleucyl-Proline	AN01688000	HMDB0028915, HMDB11174, HMDB28915		444876				0.809323	0.00306308	0.00388802	Significant Decrease	Significant Decrease
A-T1814	316	94.4	372.101	138.043	Tier 1	Urocanic acid	AN00478002	HMDB0000301	C00785	736715				0.852137	0.10759	0.062353	Not Significant	Not Significant
A-T1804	317.6	94.5	399.137	165.079	Tier 1	Phenylalanine	AN00814000	HMDB0000159	C00079	994				0.949381	0.433872	0.176745	Not Significant	Not Significant
A-T1730	317.6	94.5	393.126	318.133	Tier 1	Histidinyl-Tyrosine	AN02951002	HMDB0028897		515713				1.56362	0.0152507	0.0135014	Significant Increase	Significant Increase
A-1514	317.9	328.8	351.083	117.025	Tier 1	Homocysteine thiolactone	AN00272000	HMDB0002287		107712				5.85669	2.26165e-07	3.56287e-06	Significant Increase	Significant Increase
A-T1785	318.3	94.5	363.136	129.079	Tier 1	Pipecolic acid	AN00385000	HMDB0000070	C00408	849				2.84328	0.00380739	0.00460409	Significant Increase	Significant Increase
A-T1835	318.6	94.5	496.189	262.132	Tier 1	Phenylalanyl-Proline	AN02141000	HMDB0011177		7020641				0.821408	0.00432403	0.00509943	Significant Decrease	Significant Decrease
A-T1818	318.9	94.6	360.101	126.043	Tier 1	Thymine	AN00345001	HMDB0000262	C00178	1135				2.09781	6.86778e-06	4.07111e-05	Significant Increase	Significant Increase
A-T1807	319	94.6	462.205	228.147	Tier 1	Leucyl-Proline	AN01688001	HMDB0028937, HMDB11175, HMDB28937		80817				0.85862	0.0137511	0.012442	Not Significant	Not Significant
A-T1830	319.1	94.6	350.626	233.138	Tier 1	Lysyl-Serine	AN01744000	HMDB0028960		151428				1.3804	0.0510589	0.0347031	Not Significant	Not Significant
A-T1823	319.1	94.6	344.127	330.213	Tier 1	Arginyl-Arginine	AN03117000	HMDB0028703		151956				0.762581	0.0389647	0.0279709	Significant Decrease	Significant Decrease
A-T1862	320.5	94.6	368.613	269.112	Tier 1	Histidinyl-Asparagine	AN02236001	HMDB0028880		9900076				0.770015	0.173098	0.0883151	Not Significant	Not Significant
A-1547	322.1	336.3	416.117	182.059	Tier 1	3-(4-Hydroxyphenyl)lactic acid	AN01052008	HMDB0000755	C03672	9378				1.83682	0.00227347	0.00309319	Significant Increase	Significant Increase
A-T1788	322.3	94.7	383.129	149.07	Tier 1	6-Methyladenine	AN00610000	HMDB0002099	C08434	67955				0.812801	0.0687297	0.0440085	Not Significant	Not Significant
A-1559	323.9	337.6	365.154	131.095	Tier 1	Leucine	AN00410000	HMDB0000687	C00123	857				1.00898	0.897684	0.304974	Not Significant	Not Significant
A-T1878	324.3	94.8	364.624	261.132	Tier 1	Aspartyl-Lysine	AN02121002	HMDB0028758		6427003				0.972147	0.856972	0.295065	Not Significant	Not Significant
A-T1902	326.8	94.8	345.092	222.067	Tier 1	L-Cystathionine /Allocystathionine	AN01608000	HMDB0000099	C02291	439258				1.40417	0.00408793	0.00486155	Significant Increase	Significant Increase
A-T1914	327.9	94.9	414.152	360.191	Tier 1	Tryptophyl-Arginine	AN03526001	HMDB0029077		21689254				1.0424	0.818529	0.285851	Not Significant	Not Significant
A-T1926	329.2	94.9	365.151	131.095	Tier 1	Norleucine	AN00410003	HMDB0001645	C01933	21236				1.05282	0.848409	0.293788	Not Significant	Not Significant
A-T1948	331.5	95	315.109	162.1	Tier 1	5-Hydroxylysine	AN00774001	HMDB0000450	C16741	3032849				3.3178	4.56403e-05	0.000161402	Significant Increase	Significant Increase
A-1618	331.7	343.3	464.22	230.161	Tier 1	Valyl-Leucine	AN01714003	HMDB0029131		6993117				0.9929	0.939602	0.314294	Not Significant	Not Significant
A-T1906	334.4	95.1	456.129	222.067	Tier 1	Allocystathionine	AN01608003	HMDB0000455	C00542	10104953				1.30232	0.373831	0.157244	Not Significant	Not Significant
A-T1985	335.8	95.2	355.079	121.02	Tier 1	Cysteine	AN00304000	HMDB0000574	C00097	594				1.19587	0.352773	0.150633	Not Significant	Not Significant
A-T1980	337.5	95.3	425.116	191.058	Tier 1	5-Hydroxyindoleacetic acid	AN01180000	HMDB0000763	C05635	1826				0.904662	0.16732	0.0863247	Not Significant	Not Significant
A-T207	337.7	95.3	426.118	192.057	Tier 1	Alanyl-Cysteine	AN01197000	HMDB0028684		10058401				0.665257	0.245292	0.114996	Not Significant	Not Significant
A-T1975	338.5	95.3	403.143	169.085	Tier 1	3-methyl-Histidine	AN00877000	HMDB0000479		64969				0.501829	0.0514247	0.0348668	Not Significant	Not Significant
A-1668	339	348.7	360.09	126.031	Tier 1	Maltol/Pyrogallol	BM00344001	HMDB0030776	C11918	8369				0.335444	0.0454616	0.031647	Significant Decrease	Significant Decrease
A-T2023	339.2	95.3	369.106	270.096	Tier 1	Histidinyl-Aspartic acid	AN02254001	HMDB0028881		7020094				0.447425	0.00622995	0.00679738	Significant Decrease	Significant Decrease
A-1678	339.3	348.9	335.621	203.126	Tier 1	Lysyl-Glycine	AN01338001	HMDB0028951		7022320				0.713807	0.0196428	0.0163217	Significant Decrease	Significant Decrease
A-1683	339.7	349.2	354.07	240.024	Tier 1	Cystine	AN01818000	HMDB0000192	C00491	67678				14.436	2.70202e-05	0.000113275	Significant Increase	Significant Increase
A-T1952	339.9	95.4	357.633	247.153	Tier 1	Lysyl-Threonine	AN01927000	HMDB0028961		7010718				1.40032	0.0135606	0.0123181	Significant Increase	Significant Increase
A-T2049	345.4	95.6	355.109	242.101	Tier 1	Histidinyl-Serine	AN01852000	HMDB0028894		6992829				0.605438	0.00719433	0.00756259	Significant Decrease	Significant Decrease
A-T2085	353.1	95.9	372.089	138.032	Tier 1	Salicylic acid	AN00477006	HMDB0001895	C00805	338				1.07025	0.766271	0.272063	Not Significant	Not Significant
A-1771	353.4	362.3	496.189	262.131	Tier 1	Prolyl-Phenylalanine	AN02141001	HMDB0011179		6351946				0.895449	0.248987	0.116302	Not Significant	Not Significant
A-T2146	353.4	95.9	342.629	217.143	Tier 1	Lysyl-Alanine	AN01534001	HMDB0028944		7010504				0.622017	0.0724789	0.0457971	Not Significant	Not Significant
A-T2102	353.5	95.9	396.125	162.064	Tier 1	Glycyl-Serine	AN00770000	HMDB0028850		102466				0.965342	0.78468	0.2767	Not Significant	Not Significant
A-T2131	355.4	96	369.106	270.096	Tier 1	Aspartyl-Histidine	AN02254000	HMDB0028755		14717808				0.9812	0.901368	0.305774	Not Significant	Not Significant
A-1807	359.3	368.3	279.118	45.0592	Tier 1	Dimethylamine	BM00017000	HMDB0000087	C00543	674				0.985537	0.851822	0.294392	Not Significant	Not Significant
A-T2156	361.1	96.2	368.086	268.055	Tier 1	Homocystine	AN02215000	HMDB0000676	C01817	439579				2.35372	0.0128556	0.0118461	Significant Increase	Significant Increase
A-1818	361.6	373.3	414.123	180.065	Tier 1	Theophylline	AN01025002	HMDB0001889	C07130	2153				3.00447	1.64762e-05	8.0628e-05	Significant Increase	Significant Increase
A-T2147	362.8	96.2	355.11	242.101	Tier 1	Seryl-Histidine	AN01852001	HMDB0029041		7016093				1.22352	0.271888	0.12383	Not Significant	Not Significant
A-T2182	366.3	96.4	446.15	212.091	Tier 1	Histidinyl-Glycine	AN01460001	HMDB0028885		101179				1.16034	0.398998	0.165053	Not Significant	Not Significant
A-T2178	366.9	96.4	402.101	168.042	Tier 1	Isovanillic acid	AN00856010	HMDB0060003		12575				1.39308	0.141563	0.0767187	Not Significant	Not Significant
A-T2187	367.6	96.4	416.116	182.058	Tier 1	Homovanillic acid	AN01052009	HMDB0000118	C05582	1738				1.92521	0.00108609	0.00175841	Significant Increase	Significant Increase
A-T2190	368.6	96.5	386.106	152.047	Tier 1	2-Hydroxyphenylacetic acid	AN00647005	HMDB0000669	C05852	11970				1.31511	0.000461593	0.000926408	Significant Increase	Significant Increase
A-1862	369.8	382.7	342.629	217.141	Tier 1	Alanyl-Lysine	AN01534000	HMDB0028692		7016106				0.856322	0.25249	0.117366	Not Significant	Not Significant
A-T2230	372.7	96.6	432.111	198.053	Tier 1	Syringic acid	BM01266000	HMDB0002085	C10833	10742				1.65422	0.0608622	0.0398358	Not Significant	Not Significant
A-T2235	374	96.7	386.106	152.047	Tier 1	4-Hydroxyphenylacetic acid	AN00647002	HMDB0000020	C00642	127				1.89159	0.00455905	0.00529052	Significant Increase	Significant Increase
A-T2192	374.4	96.7	442.114	208.052	Tier 1	Cysteinyl-Serine	AN01405000	HMDB0028784		21759496				0.17732	3.5521e-06	2.52156e-05	Significant Decrease	Significant Decrease
A-1887	375.4	388.2	386.107	152.048	Tier 1	3-Methylsalicylic acid	BM00647013	HMDB0002390	C14088	6738				1.6074	0.000778708	0.00136096	Significant Increase	Significant Increase
A-T2252	376	96.8	300.103	132.09	Tier 1	Ornithine	AN00423000	HMDB0000214	C00077	6262				23.6884	4.37624e-06	2.94308e-05	Significant Increase	Significant Increase
A-1924	380.8	393.4	480.159	246.101	Tier 1	Asparaginyl-Asparagine	AN01902001	HMDB0028726		16122514				0.659531	0.0485282	0.0332782	Significant Decrease	Significant Decrease
A-T2268	383.9	97	362.115	256.117	Tier 1	Threoninyl-Histidine	AN02050002	HMDB0029063		9943049				0.610615	0.0348898	0.0256622	Significant Decrease	Significant Decrease
A-T2302	384.3	97.1	381.615	295.117	Tier 1	Tyrosyl-Asparagine	AN02626002	HMDB0029100		18218251				0.766341	0.0369867	0.0268937	Significant Decrease	Significant Decrease
A-T2307	384.3	97.1	402.1	168.042	Tier 1	Vanillic acid	BM00856008	HMDB0000484	C06672	8468				1.73382	0.0132504	0.0121032	Significant Increase	Significant Increase
A-T2297	385.5	97.1	355.636	243.158	Tier 1	Lysyl-Proline	AN01861000	HMDB0028959		171204				0.78104	0.0179411	0.0152799	Significant Decrease	Significant Decrease
A-T2308	386.4	97.2	388.085	154.027	Tier 1	2,5-Dihydroxybenzoic acid	AN00670004	HMDB0000152	C00628	3469				5.1522	0.00991031	0.0097409	Significant Increase	Significant Increase
A-T2326	387.9	97.2	372.09	138.032	Tier 1	4-Hydroxybenzoic acid	AN00477004	HMDB0000500	C00156	135				1.38124	0.00693976	0.00736229	Significant Increase	Significant Increase
A-1975	389.2	401.6	466.201	232.142	Tier 1	Leucyl-Threonine	AN01735002	HMDB0028939		18218222				0.917824	0.246602	0.115422	Not Significant	Not Significant
A-T2321	389.5	97.3	327.116	93.0578	Tier 1	Aniline	BM00139000	HMDB0003012	C00292	6115				1.04186	0.826923	0.287996	Not Significant	Not Significant
A-T2331	390.4	97.3	347.111	226.107	Tier 1	Histidinyl-Alanine	AN01660002	HMDB0028878		101180				0.430391	2.92651e-07	4.15492e-06	Significant Decrease	Significant Decrease
A-T2345	391.4	97.3	307.111	146.106	Tier 1	Lysine	AN00578000	HMDB0000182	C00047	5962				19.8302	2.71126e-08	9.74359e-07	Significant Increase	Significant Increase
A-T2362	392.6	97.4	453.136	220.088	Tier 1	Cysteinyl-Valine	AN01586001	HMDB0028788		20032849				1.15279	0.349251	0.149363	Not Significant	Not Significant
A-T2311	393	97.4	367.606	267.097	Tier 1	Deoxyguanosine	AN02208001	HMDB0000085	C00330	187790				0.514438	0.000106697	0.000311425	Significant Decrease	Significant Decrease
A-T2350	394.2	97.4	387.1	153.043	Tier 1	3-Hydroxyanthranilic acid	AN00657006	HMDB0001476	C00632	86				0.916013	0.605035	0.227382	Not Significant	Not Significant
A-T2372	394.3	97.4	400.12	166.063	Tier 1	Desaminotyrosine/3-(3-Hydroxyphenyl)propionic Acid	BM00823005	HMDB0061145, HMDB02199, HMDB61145	C01744	10394				3.16306	2.50123e-07	3.73561e-06	Significant Increase	Significant Increase
A-T2403	400.5	97.7	394.158	160.1	Tier 1	Tryptamine	AN00742000	HMDB0000303	C00398	1150				0.575916	0.000161452	0.000417236	Significant Decrease	Significant Decrease
A-T2411	400.5	97.7	398.105	164.047	Tier 1	trans-3-Hydroxycinnamic acid	BM00793002	HMDB0001713	C12621	637541				1.84059	0.000157895	0.000411685	Significant Increase	Significant Increase
A-T2450	401.5	97.7	389.117	310.116	Tier 1	Tyrosyl-Glutamic acid	AN02849002	HMDB0029104		19816750				1.31113	0.000511553	0.000995408	Significant Increase	Significant Increase
A-T2429	401.5	97.7	428.115	194.058	Tier 1	Ferulic acid	BP01216007	HMDB0000954, HMDB0000537	C01494	445858				6.09543	0.00177622	0.00255332	Significant Increase	Significant Increase
A-T2436	401.6	97.7	375.607	283.092	Tier 1	Guanosine	AN02440001	HMDB0000133	C00387	6802				0.519102	4.28417e-05	0.000153963	Significant Decrease	Significant Decrease
A-T2449	404.9	97.9	382.108	296.101	Tier 1	Tyrosyl-Aspartic acid	AN02641001	HMDB0029101		19816752				0.564192	0.000651402	0.00119285	Significant Decrease	Significant Decrease
A-2162	414.8	424.2	389.128	155.07	Tier 1	Histidine	AN00684000	HMDB0000177		773				1.16571	0.0476064	0.0327535	Not Significant	Not Significant
A-2201	420.7	429.4	393.184	159.125	Tier 1	2-Aminooctanoic acid	AN00726001	HMDB0000991		69522				0.80238	0.0420505	0.0297588	Significant Decrease	Significant Decrease
A-T2514	422.6	98.5	375.147	141.09	Tier 1	Histidinol	AN00518000	HMDB0003431	C00860	165271				0.976107	0.851073	0.294268	Not Significant	Not Significant
A-T2581	436	443.7	343.111	109.053	Tier 1	2-Aminophenol	AN00219002		C01987	5801				1.14668	0.59364	0.223978	Not Significant	Not Significant
A-T2672	436.5	444.2	375.121	282.122	Tier 1	Threoninyl-Tyrosine	AN02430000	HMDB0029073		11778518				0.860065	0.490845	0.19431	Not Significant	Not Significant
A-2303	440.1	447.6	355.147	121.088	Tier 1	Phenethylamine	AN00307000	HMDB0012275	C05332	1001				0.311529	0.000438884	0.000894888	Significant Decrease	Significant Decrease
A-T2656	444.7	452	271.1	74.0844	Tier 1	1,3-Diaminopropane	AN00074000	HMDB0000002	C00986	428				0.490477	1.52921e-05	7.61293e-05	Significant Decrease	Significant Decrease
A-2341	445.7	452.9	421.121	187.063	Tier 1	Indoleacrylic acid	BM01113000	HMDB0000734		15030923				0.838255	0.397077	0.164436	Not Significant	Not Significant
A-T2745	454	460	358.617	249.115	Tier 1	Cysteinyl-Lysine	AN01951000	HMDB0028780		19900079				0.713379	0.0852597	0.052236	Not Significant	Not Significant
A-T2762	457.8	463.1	321.109	174.1	Tier 1	Gly-Norvaline	AN00943007	HMDB0094702		86841				1.35573	0.121787	0.0685202	Not Significant	Not Significant
A-2416	457.8	463.1	386.106	152.048	Tier 1	Vanillin	AN00647006	HMDB0012308	C00755	1183				1.03215	0.357768	0.151988	Not Significant	Not Significant
A-T2724	458.9	464	278.108	88.1	Tier 1	Putrescine	AN00122000	HMDB0001414	C00134	1045				0.503676	0.000816753	0.00141456	Significant Decrease	Significant Decrease
A-2435	461	465.7	356.096	122.038	Tier 1	4-Hydroxybenzaldehyde/3-Hydroxybenzaldehyde	BM00311001	HMDB0011718	C00633	126				0.771551	9.76804e-05	0.000292868	Significant Decrease	Significant Decrease
A-T2782	468.7	472	326.077	184.037	Tier 1	3,4-Dihydroxymandelic acid	AN01076000	HMDB0001866	C05580	85782				1.5464	0.0121595	0.011344	Significant Increase	Significant Increase
A-T2813	470.3	473.3	324.595	181.074	Tier 1	o-Tyrosine	AN01037003	HMDB0006050		91482				0.970805	0.878336	0.300719	Not Significant	Not Significant
A-T2823	480.8	481.8	285.116	102.116	Tier 1	Cadaverine	AN00183001	HMDB0002322	C01672	273				0.100861	0.000940878	0.00156813	Significant Decrease	Significant Decrease
A-T2863	483	483.6	390.116	312.114	Tier 1	Tyrosyl-Methionine	AN02876001	HMDB0029111		18218252				0.871329	0.494225	0.195178	Not Significant	Not Significant
A-2567	483.4	483.9	318.074	168.031	Tier 1	Uric acid	AN00855000	HMDB0000289	C00366	1175				0.950918	0.89614	0.304728	Not Significant	Not Significant
A-T2840	484.4	484.7	373.12	278.127	Tier 1	Tyrosyl-Proline	AN02380002	HMDB0029113		13055260				0.990563	0.945559	0.315461	Not Significant	Not Significant
A-T2844	485.9	485.9	324.595	181.074	Tier 1	Tyrosine	AN01037004	HMDB0000158	C00082	6057				0.69307	0.000967263	0.00159363	Significant Decrease	Significant Decrease
A-T2885	496.1	494.6	325.459	274.2	Tier 1	Lysyl-Lysine	AN02325000	HMDB0028956		128837				0.848667	0.0564269	0.0374011	Not Significant	Not Significant
A-T2902	498.3	496.6	345.138	111.08	Tier 1	Histamine	AN00235000	HMDB0000870	C00388	774				1.05081	0.761147	0.270578	Not Significant	Not Significant
A-T2928	502.5	500.2	328.101	94.0419	Tier 1	Phenol	AN00145000	HMDB0000228	C00146	996				0.903955	0.518742	0.202221	Not Significant	Not Significant
A-T2922	504.4	501.8	373.085	139.027	Tier 1	4-Nitrophenol	BM00487001	HMDB0001232	C00870	980				0.915252	0.724832	0.260487	Not Significant	Not Significant
A-T2932	505.1	502.4	325.603	183.089	Tier 1	Normetanephrine	AN01069002	HMDB0000819	C05589	688100				1.09119	0.551735	0.212064	Not Significant	Not Significant
A-2723	514.6	510.7	318.08	168.043	Tier 1	3,4-Dihydroxyphenylacetic acid	AN00856002	HMDB0001336	C01161	547				1.83064	0.185358	0.0930024	Not Significant	Not Significant
A-T3015	532.4	526.2	309.584	151.049	Tier 1	Guanine	AN00636000	HMDB0000132	C00242	764				0.9169	0.799469	0.280987	Not Significant	Not Significant
A-2832	536.9	530.1	311.072	154.027	Tier 1	3,4-Dihydroxybenzoic acid	AN00670005	HMDB0001856	C00230	72				2.90481	0.000756094	0.00133565	Significant Increase	Significant Increase
A-T3036	538.8	531.7	322.106	176.095	Tier 1	Serotonin	AN00975002	HMDB0000259	C00780	5202				0.61568	7.92711e-06	4.44692e-05	Significant Decrease	Significant Decrease
A-T3051	538.8	531.7	375.12	282.122	Tier 1	Tyrosyl-Threonine	AN02430001	HMDB0029115		14522584				0.878931	0.386286	0.161245	Not Significant	Not Significant
A-T3040	539.5	532.3	342.116	108.058	Tier 1	4-Cresol/3-Cresol	BM00216003	HMDB0001858	C01468	2879				1.12393	0.447504	0.180699	Not Significant	Not Significant
A-T3044	542.1	534.7	318.08	168.042	Tier 1	Homogentisic acid	AN00856000	HMDB0000130	C00544	780				1.09233	0.816725	0.285308	Not Significant	Not Significant
A-T3047	542.8	535.4	342.116	108.058	Tier 1	o-Cresol	BM00216002	HMDB0002055	C01542	335				1.1583	0.421252	0.172843	Not Significant	Not Significant
A-2925	556.7	548.6	297.075	126.033	Tier 1	Phloroglucinol	BM00344002	HMDB0013675	C02183	359				2.92755	0.00833414	0.00847415	Significant Increase	Significant Increase
A-2954	562.3	553.9	311.072	154.028	Tier 1	3,5-Dihydroxybenzoic acid	AN00670001	HMDB0013677		7424				1.13345	0.240158	0.113065	Not Significant	Not Significant
A-T3110	564.8	556.2	317.605	167.095	Tier 1	3-Methoxytyramine	AN00847006	HMDB0000022	C05587	1669				0.521933	1.27293e-08	6.65394e-07	Significant Decrease	Significant Decrease
A-3008	570.7	561.8	378.116	144.057	Tier 1	2-Naphthol	AN00546002	HMDB0012322	C11713	8663				1.57006	0.187946	0.0939322	Not Significant	Not Significant
A-T3118	573.9	564.8	356.129	122.073	Tier 1	4-Ethylphenol	AN00269012	HMDB0029306	C13637	31242				1.21989	0.325403	0.142071	Not Significant	Not Significant
A-T3119	574.6	565.4	302.601	137.084	Tier 1	Tyramine	AN00469000	HMDB0000306	C00483	5610				0.534349	4.03561e-09	2.7492e-07	Significant Decrease	Significant Decrease
A-T3147	591	579.3	423.163	145.158	Tier 1	Spermidine	AN00565000	HMDB0001257	C00315	1102				0.670729	0.00057144	0.00108621	Significant Decrease	Significant Decrease
A-3135	597.5	584.8	396.022	161.964	Tier 1	2,4-Dichlorophenol	BM00761001	HMDB0004811	C02625	8449				1.24514	0.20049	0.0987845	Not Significant	Not Significant
A-T3221	652.9	631.8	427.124	153.079	Tier 1	Dopamine	AN00662001	HMDB0000073	C03758	681				0.633803	0.122151	0.0686193	Not Significant	Not Significant
A-T3229	667.8	644.4	379.147	202.216	Tier 1	Spermine	AN01329000	HMDB0001256	C00750	1103				1.80448	0.162254	0.0846608	Not Significant	Not Significant
A-25	76.7	80.4	449.113	215.055	Tier 2	sn-Glycero-3-phosphoethanolamine	AN01496000	HMDB0000114	C01233	444183				1.68052	0.145328	0.07817	Not Significant	Not Significant
A-30	77.3	81	524.178	290.12	Tier 2	N-(L-Arginino)succinic acid	AN02555000	HMDB0000052	C03406	16950				0.829208	0.00818632	0.00834759	Significant Decrease	Significant Decrease
A-33	77.8	81.5	488.115	254.056	Tier 2	5-L-Glutamyl-taurine	AN02012000	HMDB0004195	C05844	68759				1.14745	0.0865049	0.052828	Not Significant	Not Significant
A-35	78.2	81.9	569.19	335.132	Tier 2	Aspartylglycosamine	AN03174000	HMDB0001515, HMDB00489, HMDB01515	C04540	123826				0.595819	2.30252e-08	9.74359e-07	Significant Decrease	Significant Decrease
A-44	79.5	83.2	440.149	206.09	Tier 2	Threoninyl-Serine	AN01378001	HMDB0029070		7016064				0.970208	0.831149	0.289117	Not Significant	Not Significant
A-T95	79.7	83.3	429.132	195.074	Tier 2	2-Amino-2-deoxy-D-gluconic acid	AN01231000		C03752	73563				0.860714	0.188079	0.0939545	Not Significant	Not Significant
A-52	80.7	84.4	453.144	219.085	Tier 2	Seryl-Asparagine	AN01563001	HMDB0029034		7016075				0.889329	0.217279	0.104988	Not Significant	Not Significant
A-53	81.2	84.9	403.062	169.003	Tier 2	L-Cysteic acid	AN00868000	HMDB0002757	C00506	72886				1.76576	8.45066e-05	0.000259847	Significant Increase	Significant Increase
A-T63	82.4	85.4	387.067	153.01	Tier 2	3-Sulfino-L-alanine	AN00655000	HMDB0000996	C00606	1549098				1.80835	0.0139341	0.0125582	Significant Increase	Significant Increase
A-74	84.8	88.3	501.153	267.095	Tier 2	Neuraminic acid	AN02207000	HMDB0000830	C06469	513472				0.620615	1.75435e-06	1.57617e-05	Significant Decrease	Significant Decrease
A-T66	85.2	85.5	509.168	275.112	Tier 2	N-gamma-Glutamyl-Glutamine	AN02336005	HMDB0029147		21122973				1.15782	0.374721	0.157446	Not Significant	Not Significant
A-77	85.7	89.1	495.089	261.03	Tier 2	L-Tyrosine O-sulfate	AN02113000	HMDB0155722		514186				0.776776	0.00114661	0.00183394	Significant Decrease	Significant Decrease
A-79	85.8	89.2	436.202	202.144	Tier 2	Asymmetric dimethylarginine	AN01326000	HMDB0001539	C03626	123831				0.859495	0.048328	0.0331606	Not Significant	Not Significant
A-95	88.8	91.9	531.165	297.106	Tier 2	Isomer 1 of 1-Methylguanosine	AN02657000	HMDB0001563	C04545	96373				0.959089	0.772352	0.273715	Not Significant	Not Significant
A-98	89.2	92.2	423.132	189.074	Tier 2	Asparaginyl-Glycine	AN01146000	HMDB0028731		9899050				0.72965	0.0584748	0.0384923	Not Significant	Not Significant
A-103	90.9	93.8	495.154	261.096	Tier 2	gamma-Glutamyl-Asparagine	AN02118005	HMDB0029144		131801686				0.903809	0.423234	0.173333	Not Significant	Not Significant
A-105	91.6	94.5	401.083	167.024	Tier 2	Isomer 1 of Homocysteinesulfinic acid	AN00833000	HMDB0006462		161712				3.10782	0.000290505	0.000653597	Significant Increase	Significant Increase
A-110	93.5	96.2	518.134	284.075	Tier 2	N2-Acetyl-5-Phosphooxy-L-lysine	PR02454001							0.828127	0.0919066	0.0553075	Not Significant	Not Significant
A-115	94.8	97.4	339.101	105.043	Tier 2	Isomer 1 of Serine	AN00202000	HMDB0000187	C00065	5951				0.746972	0.000682912	0.00123289	Significant Decrease	Significant Decrease
A-117	95.5	98	454.128	220.07	Tier 2	L-beta-aspartyl-L-serine	AN01583001	HMDB0011168		53480673				0.608143	0.00503581	0.00571123	Significant Decrease	Significant Decrease
A-138	99.4	101.6	482.123	248.064	Tier 2	L-beta-aspartyl-L-aspartic acid	AN01933000	HMDB0011163		274178				0.653036	2.20284e-06	1.70141e-05	Significant Decrease	Significant Decrease
A-T519	99.6	86.1	494.158	260.101	Tier 2	Hydroxyprolyl-Glutamic acid	AN02107000	HMDB0028862		61161456				1.0396	0.81629	0.285308	Not Significant	Not Significant
A-147	101.1	103.2	452.148	218.089	Tier 2	Serinyl-Hydroxyproline	AN01544004	HMDB0029040		69043006				0.914695	0.231981	0.110057	Not Significant	Not Significant
A-149	101.6	103.6	413.137	179.079	Tier 2	1-Amino-1-deoxy-scyllo-inositol	BM01009002		C01214	439440				0.587831	0.000350717	0.000752186	Significant Decrease	Significant Decrease
A-152	102.6	104.5	518.133	284.075	Tier 2	Isomer 1 of N2-Acetyl-5-Phosphooxy-L-lysine	PR02454001							0.704771	5.27254e-05	0.000180459	Significant Decrease	Significant Decrease
A-164	106.2	107.9	496.139	262.08	Tier 2	gamma-Glutamyl-Aspartic acid	AN02135003	HMDB0029145, HMDB29145, HMDB30419		161197				0.680329	2.65608e-06	1.9964e-05	Significant Decrease	Significant Decrease
A-174	108.2	109.7	424.118	190.059	Tier 2	L-beta-aspartyl-L-glycine	AN01163000	HMDB0011165		302430				0.542867	7.73488e-06	4.36446e-05	Significant Decrease	Significant Decrease
A-T486	110	86.5	494.159	260.101	Tier 2	L-alpha-glutamyl-L-hydroxyproline	AN02107001	HMDB0011161		25227055				1.03803	0.822419	0.286948	Not Significant	Not Significant
A-185	110.1	111.5	531.166	297.108	Tier 2	1-Methylguanosine	AN02657000	HMDB0001563	C04545	96373				0.783668	0.00032241	0.000705501	Significant Decrease	Significant Decrease
A-188	110.6	111.9	479.159	245.101	Tier 2	Asparaginyl-Hydroxyproline	AN01887000	HMDB0028732		61157688				0.52947	2.00343e-06	1.64931e-05	Significant Decrease	Significant Decrease
A-197	111.9	113.1	425.101	191.043	Tier 2	gamma-Carboxyglutamic acid	AN01178000	HMDB0041900		40772				0.685167	1.3494e-06	1.27323e-05	Significant Decrease	Significant Decrease
A-205	113.5	114.6	367.096	133.037	Tier 2	Isomer 1 of Aspartic acid	AN00428000	HMDB0000191	C00049	5960				5.62105	0.00727159	0.00763683	Significant Increase	Significant Increase
A-209	114.1	115.1	339.101	105.043	Tier 2	Isomer 2 of Serine	AN00202000	HMDB0000187	C00065	5951				0.717849	0.00082518	0.00142486	Significant Decrease	Significant Decrease
A-229	118.2	118.9	397.108	163.049	Tier 2	4-Hydroxy-L-glutamic acid	AN00782002	HMDB0001344	C03079	439902				1.06231	0.600627	0.226021	Not Significant	Not Significant
A-T514	119.7	86.9	510.154	276.096	Tier 2	Tabtoxin biosynthesis intermediate 2	BM02350003		C20912	92042778				0.619073	0.00253726	0.00336158	Significant Decrease	Significant Decrease
A-238	119.8	120.3	408.121	174.063	Tier 2	Isomer 1 of N-Formimino-L-glutamic acid	AN00938001	HMDB0000854	C00439	439233				0.808794	0.15879	0.0833569	Not Significant	Not Significant
A-243	119.9	120.4	618.184	384.126	Tier 2	Isomer 1 of S-Adenosyl-L-homocysteine	AN03771000	HMDB0000939	C00021	439155				7.65147	1.85001e-06	1.59206e-05	Significant Increase	Significant Increase
A-T726	121.8	87	438.168	204.111	Tier 2	N6-Acetyl-N6-hydroxy-L-lysine	AN01349000		C03955	128888				0.965268	0.859742	0.295753	Not Significant	Not Significant
A-T690	124.6	87	380.163	146.106	Tier 2	(2R,5S)-2,5-Diaminohexanoic acid	AN00578003		C05161	44514625				1.52073	0.00403685	0.00481933	Significant Increase	Significant Increase
A-262	124.8	124.9	353.116	119.058	Tier 2	Isomer 1 of Homoserine	AN00291001	HMDB0000719	C00263	12647				0.915486	0.331695	0.144132	Not Significant	Not Significant
A-276	127.5	127.4	479.232	245.173	Tier 2	Valyl-Lysine	AN01892001	HMDB0029132		168058				0.775628	0.00249604	0.003315	Significant Decrease	Significant Decrease
A-282	128.2	128	468.124	234.065	Tier 2	Hydroxyprolyl-Cysteine	AN01753001	HMDB0028860		131750765				4.63009	0.00223026	0.00304247	Significant Increase	Significant Increase
A-287	129.8	129.5	426.132	192.074	Tier 2	Seryl-Serine	AN01199000	HMDB0029048		7019104				0.622607	6.50954e-05	0.000213885	Significant Decrease	Significant Decrease
A-288	130	129.7	338.116	104.058	Tier 2	L-2,3-Diaminopropanoic acid	BM00198000	HMDB0002006	C03401	97328				0.823107	0.0418956	0.0296674	Significant Decrease	Significant Decrease
A-298	132.6	132.1	493.174	259.116	Tier 2	Glutaminyl-Hydroxyproline	AN02089000	HMDB0028798		69040781				0.804051	0.0824212	0.0509046	Not Significant	Not Significant
A-T462	132.7	87.4	452.148	218.09	Tier 2	gamma-Glutamylalanine	AN01544001	HMDB0029142, HMDB0061369, HMDB06248, HMDB29142, HMDB61369	C03740	440103				2.29054	0.0906898	0.0546645	Not Significant	Not Significant
A-T742	133.4	87.4	493.174	259.117	Tier 2	Linatine	AN02089003	HMDB0038516	C05939	160920				0.846758	0.352875	0.150633	Not Significant	Not Significant
A-301	133.5	132.9	478.164	244.105	Tier 2	gamma-Glutamyl-Proline	AN01874003	HMDB0029157		9856242				0.694661	0.00671727	0.00719261	Significant Decrease	Significant Decrease
A-T453	134	87.4	380.127	146.069	Tier 2	Isoglutamine	AN00574004		C16673	164697				1.35904	0.395718	0.164051	Not Significant	Not Significant
A-307	134.4	133.7	521.17	287.111	Tier 2	N-Ribosylhistidine	AN02508000	HMDB0002089		126923				0.509367	0.000139241	0.00037677	Significant Decrease	Significant Decrease
A-T489	134.7	87.4	407.137	173.08	Tier 2	2-Oxoarginine	AN00927000	HMDB0004225	C03771	558				1.30006	0.455365	0.183044	Not Significant	Not Significant
A-T405	135	87.4	501.137	267.078	Tier 2	S-Ribosyl-L-homocysteine	AN02206000		C03539	24798681				0.737312	0.0299418	0.0228791	Significant Decrease	Significant Decrease
A-309	135	134.3	617.166	383.108	Tier 2	Succinyladenosine	AN03759000	HMDB0000912		20849086				0.797823	0.000423758	0.000871774	Significant Decrease	Significant Decrease
A-T635	135.8	87.5	594.194	360.132	Tier 2	Dityrosine	AN03523001	HMDB0006045		53477799				0.955015	0.753865	0.268404	Not Significant	Not Significant
A-317	137.1	136.2	408.123	174.065	Tier 2	N-Formimino-L-glutamic acid	AN00938001	HMDB0000854	C00439	439233				0.720595	0.00125815	0.0019793	Significant Decrease	Significant Decrease
A-320	137.3	136.4	465.182	231.124	Tier 2	Valyl-Asparagine	AN01720001	HMDB0029122		7020200				1.03024	0.748187	0.266713	Not Significant	Not Significant
A-T720	137.8	87.6	458.139	224.08	Tier 2	3-Hydroxy-L-kynurenine	AN01634002	HMDB0011631	C03227	11811				0.636509	0.000374372	0.000788513	Significant Decrease	Significant Decrease
A-326	138.1	137.1	538.096	304.038	Tier 2	3-Hydroxy-L-kynurenine O-sulfate	PR02764001							0.552651	3.96603e-06	2.71484e-05	Significant Decrease	Significant Decrease
A-334	138.8	137.7	479.195	245.137	Tier 2	Valyl-gamma-Glutamic acid	AN01890006	HMDB0029141		131750792				0.774186	0.0028047	0.00362405	Significant Decrease	Significant Decrease
A-344	140.8	139.6	631.12	397.062	Tier 2	5-Taurinomethyl-2-thiouridine	AN03887000	HMDB0011610		53481004				1.63341	0.0277301	0.0215341	Significant Increase	Significant Increase
A-347	142.1	140.8	417.077	183.019	Tier 2	L-Homocysteic acid	AN01061000	HMDB0002205	C16511	177491				0.56151	0.00879047	0.0088443	Significant Decrease	Significant Decrease
A-351	143.5	142	475.172	241.114	Tier 2	Isomer 1 of Tetrahydrobiopterin	AN01838000	HMDB0000027	C00272	44257				0.961253	0.803797	0.282163	Not Significant	Not Significant
A-370	148.5	146.6	521.169	287.11	Tier 2	Isomer 1 of N-Ribosylhistidine	AN02508000	HMDB0002089		126923				1.0111	0.903029	0.306016	Not Significant	Not Significant
A-T439	151.3	88.1	846.216	612.152	Tier 2	Glutathione disulfide	AN05115000	HMDB0003337	C00127	65359				1.10787	0.663962	0.244182	Not Significant	Not Significant
A-394	152.9	151.4	496.139	262.08	Tier 2	Aspartyl-Glutamic acid	AN02135001	HMDB0028752		4130574				0.966483	0.715907	0.25811	Not Significant	Not Significant
A-398	153.8	152.6	408.157	174.099	Tier 2	N5-Acetyl-L-Ornithine	PR00943004			193343				2.59682	5.72584e-06	3.68857e-05	Significant Increase	Significant Increase
A-T714	154.1	88.2	498.14	264.078	Tier 2	N2-Acetyl-L-Cystathionine	AN02172003	HMDB0002381		152314				0.564736	0.0233347	0.0187264	Significant Decrease	Significant Decrease
A-401	154.1	152.9	471.089	237.031	Tier 2	S-Cysteinosuccinic acid	AN01786000	HMDB0029418		169591				0.542481	5.42861e-07	6.30596e-06	Significant Decrease	Significant Decrease
A-405	155.1	154	399.104	165.045	Tier 2	Isomer 1 of L-Methionine S-oxide	AN00810000	HMDB0002005	C02989	158980				0.748437	0.00770914	0.00799415	Significant Decrease	Significant Decrease
A-T473	155.4	88.2	394.106	160.048	Tier 2	N-Formimino-L-aspartic acid	AN00734001		C03409	440000				1.22702	0.206409	0.100923	Not Significant	Not Significant
A-407	155.4	154.4	466.163	232.105	Tier 2	Threoninyl-Hydroxyproline	AN01730003	HMDB0029062		69041809				0.856727	0.155474	0.0824703	Not Significant	Not Significant
A-408	155.5	154.5	422.138	188.08	Tier 2	L-glycyl-L-hydroxyproline	AN01130001	HMDB0011173		11862107				0.634093	0.0690597	0.0441215	Not Significant	Not Significant
A-410	155.8	154.8	365.128	131.07	Tier 2	Beta-Guanidinopropionic acid	AN00407001	HMDB0013222	C03065	67701				0.87504	0.166651	0.0860528	Not Significant	Not Significant
A-T527	155.8	88.3	466.163	232.106	Tier 2	N2-Succinyl-L-ornithine	AN01730007	HMDB0001199	C03415	127370				0.97715	0.727212	0.260916	Not Significant	Not Significant
A-T815	157.3	88.3	422.138	188.08	Tier 2	Tabtoxinine-delta-lactam	BM01130003		C20920	92042783				0.63634	0.0731541	0.0461474	Not Significant	Not Significant
A-T653	157.6	88.3	411.121	177.064	Tier 2	4-Hydroxy-4-methylglutamic acid	BM00979000		C06034	440894				1.19991	0.0935693	0.0560733	Not Significant	Not Significant
A-T511	158.9	88.4	507.189	273.132	Tier 2	Tabtoxin biosynthesis intermediate 6	BM02300000		C20916	92042782				0.859792	0.420921	0.172816	Not Significant	Not Significant
A-T845	159	88.4	600.201	366.143	Tier 2	Tetrahydropentoxyline	AN03582000	HMDB0029992		192669				0.662359	0.000244937	0.000573682	Significant Decrease	Significant Decrease
A-423	159.1	158	480.176	246.118	Tier 2	gamma-Glutamylvaline	AN01906002	HMDB0029162, HMDB11172, HMDB29162		7015683				0.99423	0.964223	0.319647	Not Significant	Not Significant
A-T592	159.3	88.4	393.11	159.053	Tier 2	4-Methylene-L-glutamic acid	BM00722001	HMDB0029433	C00651	439282				0.690864	1.55421e-06	1.42988e-05	Significant Decrease	Significant Decrease
A-424	159.4	158.2	426.133	192.075	Tier 2	Isomer 1 of Seryl-Serine	AN01199000	HMDB0029048		7019104				1.03579	0.78106	0.275866	Not Significant	Not Significant
A-425	159.9	158.7	480.143	246.085	Tier 2	Isomer 1 of L-alpha-Aspartyl-L-hydroxyproline	AN01900001	HMDB0011160		132990981				0.931543	0.638588	0.237049	Not Significant	Not Significant
A-T748	160	88.4	394.142	160.085	Tier 2	N(alpha)-Acetyl-L-2,4-diaminobutyric acid	AN00738002		C19929	10953804				0.647759	0.00794063	0.00816791	Significant Decrease	Significant Decrease
A-T431	160.3	88.4	523.185	289.127	Tier 2	Ophthalmic acid	AN02541000	HMDB0005765	C21016	7018721				0.300798	1.79638e-06	1.57741e-05	Significant Decrease	Significant Decrease
A-431	160.6	159.3	426.129	192.071	Tier 2	Isomer 2 of Seryl-Serine	AN01199000	HMDB0029048		7019104				1.02443	0.81362	0.284916	Not Significant	Not Significant
A-435	161.1	159.8	468.143	234.085	Tier 2	2-[(2-Aminoethylcarbamoyl)methyl]-2-hydroxybutanedioic acid	BM01757002		C22073	75300575				0.705184	0.00248867	0.00331247	Significant Decrease	Significant Decrease
A-439	161.8	160.4	353.117	119.058	Tier 2	Isomer 2 of Homoserine	AN00291001	HMDB0000719	C00263	12647				1.08035	0.511706	0.200498	Not Significant	Not Significant
A-440	161.9	160.5	452.184	218.126	Tier 2	Isomer 1 of D-Lysopine	AN01548006		C04020	193187				0.943963	0.607398	0.228047	Not Significant	Not Significant
A-T952	162.3	88.5	511.121	277.062	Tier 2	L-Metanephrine O-sulfate	PR02360001							0.777612	0.0531791	0.0357637	Not Significant	Not Significant
A-T863	162.7	88.5	408.158	174.1	Tier 2	N-Acetyl-ornithine	TA00943000	HMDB0003357	C00437	439232				3.24363	0.0013286	0.00205113	Significant Increase	Significant Increase
A-T713	163.4	88.6	422.138	188.08	Tier 2	Tabtoxinine-beta-lactam	BM01130002		C20918	115314				0.826032	0.00271688	0.00354719	Significant Decrease	Significant Decrease
A-450	163.4	162	563.133	329.075	Tier 2	Isomer 1 of 3-Hydroxyanthranilate O-glucuronide	PR03093000							1.44583	0.0318209	0.0239351	Significant Increase	Significant Increase
A-452	164	162.5	362.117	128.059	Tier 2	Isomer 1 of gamma-Amino-gamma-cyanobutanoic acid	BM00373003		C05715	440769				1.74531	0.00951515	0.009425	Significant Increase	Significant Increase
A-T474	164.1	88.6	381.111	147.053	Tier 2	L-4-Hydroxyglutamate semialdehyde	AN00583004	HMDB0006556	C05938	440851				1.13831	0.276693	0.125472	Not Significant	Not Significant
A-T888	164.8	88.6	516.092	282.034	Tier 2	N-Acetyl-L-Cystine	TA02422000			12049111				1.17687	0.0187286	0.0157671	Not Significant	Not Significant
A-T99	165.7	88.6	401.083	167.025	Tier 2	Homocysteinesulfinic acid	AN00833000	HMDB0006462		161712				3.61336	0.000601318	0.00112259	Significant Increase	Significant Increase
A-T680	167.1	88.7	475.066	241.008	Tier 2	3-Mercaptolactate-cysteine disulfide	AN01831000	HMDB0006512		193536				0.611488	0.00112478	0.00180459	Significant Decrease	Significant Decrease
A-T609	168.2	88.7	380.163	146.106	Tier 2	(3S)-3,6-Diaminohexanoic acid	AN00578004	HMDB0012114	C01142	439417				1.07124	0.541784	0.208588	Not Significant	Not Significant
A-T1028	168.2	88.7	464.185	230.127	Tier 2	Valyl-Hydroxyproline	AN01711001	HMDB0029128		10242944				1.98309	0.183695	0.0924079	Not Significant	Not Significant
A-T883	168.4	88.7	422.214	189.16	Tier 2	N6,N6,N6-Trimethyl-L-lysine	AN01138000	HMDB0001325	C03793	440121				1.25142	0.0692426	0.0441647	Not Significant	Not Significant
A-495	168.6	166.8	597.116	363.058	Tier 2	Guanosine 3'-phosphate	AN03545001		C06193	8339				0.81637	0.0372792	0.0270309	Significant Decrease	Significant Decrease
A-T488	168.7	88.8	492.145	258.085	Tier 2	L-gamma-Glutamyl-(3R)-L-beta-ethynylserine	ED02071001		C22140	137553782				1.24929	0.122114	0.0686193	Not Significant	Not Significant
A-T1165	169	88.8	734.216	500.154	Tier 2	Nocardicin A	BM04636000		C01941	6400657				0.781465	0.626741	0.233404	Not Significant	Not Significant
A-T414	170.5	88.8	425.139	191.079	Tier 2	2-Amino-3,7-dideoxy-D-threo-hept-6-ulosonic acid	AN01184000		C16850	25137912				0.998443	0.989383	0.325641	Not Significant	Not Significant
A-509	170.7	168.7	389.127	155.068	Tier 2	Isomer 1 of Histidine	AN00684000	HMDB0000177		773				1.25353	0.287982	0.129417	Not Significant	Not Significant
A-T544	170.7	88.8	450.168	216.111	Tier 2	gamma-Glutamyl-gamma-aminobutyraldehyde	AN01516000		C15700	23724544				0.443158	5.20017e-05	0.000178513	Significant Decrease	Significant Decrease
A-T524	172.9	88.9	453.132	219.074	Tier 2	O-Succinyl-L-homoserine	AN01560000		C01118	439406				0.621167	6.25052e-06	3.86457e-05	Significant Decrease	Significant Decrease
A-T485	172.9	88.9	433.154	199.096	Tier 2	gamma-Glutamyl-beta-aminopropiononitrile	BM01281000	HMDB0060477	C06114	440920				1.0298	0.835576	0.290306	Not Significant	Not Significant
A-520	173.2	171.1	470.137	236.079	Tier 2	Methionyl-Alanine sulfoxide	AN01780000							0.453787	1.29104e-05	6.59867e-05	Significant Decrease	Significant Decrease
A-T1134	174	89	367.13	133.074	Tier 2	O-Methyl-L-threonine	AN00433003			2724875				1.18755	0.0431854	0.0304213	Not Significant	Not Significant
A-T915	174.2	89	515.17	281.112	Tier 2	N6-Methyladenosine/N-Acetyl-6-(1'-Hydroxy-2'-oxopropyl)-tetrahydropterin	AN02416001	HMDB0004044		102175				1.4859	0.22892	0.109076	Not Significant	Not Significant
A-T500	175.3	89	497.102	263.046	Tier 2	L-Adrenaline 3-O-sulfate	PR02150001							0.668651	0.0306969	0.0233475	Significant Decrease	Significant Decrease
A-T309	178	89.1	468.145	234.085	Tier 2	L-beta-aspartyl-L-threonine	AN01757003	HMDB0011169		53480674				1.0072	0.95942	0.318514	Not Significant	Not Significant
A-555	179.5	177.1	387.124	153.066	Tier 2	Isomer 1 of FAPy-adenine	AN00661000	HMDB0004816	C06502	114926				1.00328	0.987064	0.325157	Not Significant	Not Significant
A-557	179.6	177.3	337.122	103.064	Tier 2	Isomer 1 of gamma-Aminobutyric acid	AN00189003	HMDB0000112	C00334	119				1.77373	0.00143949	0.00216678	Significant Increase	Significant Increase
A-T660	179.7	89.2	381.112	147.053	Tier 2	L-threo-3-Methylaspartic acid	AN00583005		C03618	440064				0.799838	0.00122257	0.00193542	Significant Decrease	Significant Decrease
A-T838	180.6	89.2	451.098	217.041	Tier 2	Tyramine O-sulfate	AN01526000	HMDB0006409		153005				0.901607	0.729133	0.261379	Not Significant	Not Significant
A-T803	180.7	89.2	321.09	87.032	Tier 2	Dehydroalanine	AN00113001	HMDB0003609	C02218	123991				0.825456	0.189184	0.0942232	Not Significant	Not Significant
A-T652	180.7	89.2	523.182	289.127	Tier 2	Isotabtoxin	BM02541002		C20919	14586819				0.722817	0.157578	0.0831368	Not Significant	Not Significant
A-T698	181	89.2	486.132	252.075	Tier 2	5-Hydroxy-N-formylkynurenine	AN01992000	HMDB0004086	C05648	9548588				0.653807	6.9422e-07	7.46124e-06	Significant Decrease	Significant Decrease
A-T715	181.1	89.2	436.152	202.095	Tier 2	Alanyl-Hydroxyproline	AN01320000	HMDB0028688		20190533				0.960135	0.575221	0.218824	Not Significant	Not Significant
A-T594	181.1	89.2	487.139	253.081	Tier 2	Neopterin	AN02004003	HMDB0000845	C05926	448839				0.760752	0.00418738	0.00496442	Significant Decrease	Significant Decrease
A-T410	182.6	89.3	392.127	158.069	Tier 2	4-Methylene-L-glutamine	BM00716001		C01109	439401				0.515737	0.115737	0.0657595	Not Significant	Not Significant
A-T551	182.7	89.3	484.072	250.015	Tier 2	3,4-Dihydroxyphenylethyleneglycol 3-O-sulfate	PR01960000							1.01996	0.695327	0.253126	Not Significant	Not Significant
A-T970	183.5	89.3	407.073	173.015	Tier 2	4-Aminobenzenesulfonic acid	BM00922001		C06335	8479				1.16128	0.337381	0.145915	Not Significant	Not Significant
A-587	183.6	181.2	363.147	129.089	Tier 2	4-Guanidinobutanal	AN00386000		C02647	559				3.02859	0.000472504	0.000941732	Significant Increase	Significant Increase
A-T1339	184.8	89.4	457.087	446.06	Tier 2	CDP-ethanolamine	AN04266000	HMDB0001564	C00570	123727				0.811888	0.224267	0.107482	Not Significant	Not Significant
A-T348	184.8	89.4	524.17	290.111	Tier 2	N-Succinyl-LL-2,6-diaminoheptanedioic acid	BM02554000	HMDB0012267	C04421	440333				0.964724	0.635262	0.235966	Not Significant	Not Significant
A-T1080	185.1	89.4	481.11	247.051	Tier 2	3-Methoxytyramine O-sulfate	PR01920000							2.72631	0.0024368	0.00325269	Significant Increase	Significant Increase
A-598	185.7	183.3	636.175	402.117	Tier 2	4-Hydroxy-5-(3',4'-dihydroxyphenyl)-valeric acid-O-glucuronide	AN03933000	HMDB0059971		124202072				1.12381	0.541644	0.208588	Not Significant	Not Significant
A-T917	186.2	89.4	424.106	190.048	Tier 2	2,4-Dihydroxyhept-2-enedioic acid	AN01161001		C06201	5280910				0.942065	0.488355	0.193658	Not Significant	Not Significant
A-605	186.3	183.9	392.08	158.021	Tier 2	Isomer 1 of 2-Hydroxymuconic acid	BM00711002		C02501	54675756				0.944671	0.443367	0.179469	Not Significant	Not Significant
A-607	186.5	184.1	379.132	145.074	Tier 2	Allysine	AN00561010	HMDB0001263	C04076	160603				1.29483	0.000120292	0.000339058	Significant Increase	Significant Increase
A-612	187.6	185.2	408.158	174.099	Tier 2	Isomer 1 of N5-Acetyl-L-Ornithine	PR00943004			193343				2.21564	0.0139825	0.0125919	Significant Increase	Significant Increase
A-613	188	185.6	323.106	89.0479	Tier 2	Isomer 1 of Alanine	AN00124000	HMDB0000161	C00041	5950				0.639182	0.000880521	0.00149421	Significant Decrease	Significant Decrease
A-T611	189	89.5	353.115	119.058	Tier 2	L-Allothreonine	AN00291005	HMDB0004041	C05519	99289				1.81074	0.0243312	0.0193908	Significant Increase	Significant Increase
A-T1103	189	89.5	407.126	173.069	Tier 2	(2S,5S)-trans-Carboxymethylproline	BM00926005		C17366	447989				1.24836	0.126701	0.0704237	Not Significant	Not Significant
A-T1186	189.7	89.6	448.103	214.048	Tier 2	2-Hydroxy-6-oxonona-2,4-diene-1,9-dioic acid	AN01483000		C04479	9543133				0.982496	0.92372	0.31089	Not Significant	Not Significant
A-624	189.8	187.5	463.236	229.177	Tier 2	N1,N8-Diacetylspermidine	AN01701000	HMDB0041947		389613				0.958557	0.856141	0.294867	Not Significant	Not Significant
A-T573	190	89.6	588.207	355.155	Tier 2	S-Adenosylmethioninamine	AN03446000	HMDB0000988	C01137	439415				3.36003	0.167692	0.0863616	Not Significant	Not Significant
A-627	190.4	188	348.1	114.042	Tier 2	Isomer 1 of 3-Cyano-L-alanine	BM00253000	HMDB0060245	C02512	439742				0.973291	0.627316	0.233543	Not Significant	Not Significant
A-T701	190.8	89.6	611.197	377.134	Tier 2	8-Amino-8-demethylriboflavin	ED03705000		C21646	193403				0.69562	0.00042729	0.00087616	Significant Decrease	Significant Decrease
A-631	190.8	188.4	545.186	311.127	Tier 2	1,7-Dimethylguanosine	AN02865001	HMDB0001961		160130				0.805581	0.126331	0.070286	Not Significant	Not Significant
A-T1314	191.7	89.6	373.133	139.075	Tier 2	L-Histidinal	AN00493000		C01929	152657				1.05202	0.540931	0.208469	Not Significant	Not Significant
A-637	191.7	189.3	480.141	246.083	Tier 2	L-alpha-Aspartyl-L-hydroxyproline	AN01900001	HMDB0011160		132990981				0.704345	0.000103608	0.000306297	Significant Decrease	Significant Decrease
A-T1101	191.8	89.6	504.13	270.067	Tier 2	N-Methylserotonin O-sulfate	PR02249000							1.23931	0.220555	0.106189	Not Significant	Not Significant
A-T903	192.8	89.7	586.117	352.056	Tier 2	Arbutin 6-phosphate	AN03413000		C06187	440937				1.15007	0.295474	0.131882	Not Significant	Not Significant
A-T1126	193.7	89.7	603.131	369.07	Tier 2	5,6-Dihydroxyindole-2-carboxylate 6-O-glucuronide	PR03618001							1.19119	0.228261	0.108921	Not Significant	Not Significant
A-T370	193.9	89.7	644.17	410.111	Tier 2	MM 42842	BM03989000		C20928	92042785				9.05758	0.0294646	0.0226499	Significant Increase	Significant Increase
A-T1037	194	89.7	500.146	266.09	Tier 2	N2'-Acetyl-3'-Hydroxy-L-kynurenine	PR02197003							0.809351	0.150523	0.0803256	Not Significant	Not Significant
A-T738	195	89.8	618.176	384.117	Tier 2	Formyl-5-hydroxykynurenamine O-glucuronide	PR03769000							0.917479	0.35436	0.151023	Not Significant	Not Significant
A-652	195.4	193	394.177	160.119	Tier 2	Isoputreanine	AN00744001	HMDB0006009		171763				0.816861	0.0101348	0.00991075	Significant Decrease	Significant Decrease
A-655	196.1	193.9	389.126	155.068	Tier 2	Isomer 2 of Histidine	AN00684000	HMDB0000177		773				2.11022	2.21834e-06	1.70141e-05	Significant Increase	Significant Increase
A-T621	197.3	89.9	482.055	247.999	Tier 2	3,4-Dihydroxymandelaldehyde 4-O-sulfate	PR01931005							1.35925	0.0214067	0.0175091	Significant Increase	Significant Increase
A-666	198.1	196	482.054	247.996	Tier 2	3,4-Dihydroxyphenylacetic acid 4-O-sulfate	PR01931003							1.2891	0.0551908	0.0367512	Not Significant	Not Significant
A-669	199.1	197.2	403.141	169.083	Tier 2	Isomer 1 of 3-methyl-Histidine	AN00877000	HMDB0000479		64969				1.39668	0.0540163	0.0361507	Not Significant	Not Significant
A-T901	199.7	90	363.1	129.043	Tier 2	L-beta-Ethynylserine	BM00380002		C22141	127838				0.905931	0.515512	0.201509	Not Significant	Not Significant
A-T951	200	90	350.152	116.095	Tier 2	5-Aminopentanamide	AN00270000	HMDB0012176	C00990	439358				0.710582	2.81234e-05	0.000116029	Significant Decrease	Significant Decrease
A-T727	200	90	351.1	117.043	Tier 2	L-2-Amino-3-oxobutanoic acid	AN00273001	HMDB0006454	C03508	440033				1.1702	0.275651	0.125098	Not Significant	Not Significant
A-T812	202.2	90	473.16	239.102	Tier 2	6-(1'-Hydroxy-2'-oxopropyl)-tetrahydropterin	AN01811000		C21640	89718940				0.963874	0.789755	0.277938	Not Significant	Not Significant
A-T1198	203	90.1	564.116	330.059	Tier 2	2,5-Dihydroxybenzoate 5-O-glucuronide	PR03108001							1.11055	0.346802	0.148843	Not Significant	Not Significant
A-687	203.1	201.6	494.193	260.135	Tier 2	gamma-Glutamyl-Isoleucine	AN02110001	HMDB0011170		22885096				1.04203	0.488011	0.193588	Not Significant	Not Significant
A-690	203.8	202.3	353.113	119.055	Tier 2	Isomer 1 of Threonine	AN00291000	HMDB0000167	C00188	6288				1.10236	0.436236	0.177394	Not Significant	Not Significant
A-693	204.1	202.6	531.165	297.106	Tier 2	2-Methylguanosine	AN02657001	HMDB0005862		3035422				0.774142	0.0123582	0.0114705	Significant Decrease	Significant Decrease
A-696	204.7	203.3	348.102	114.043	Tier 2	3-Cyano-L-alanine	BM00253000	HMDB0060245	C02512	439742				0.559389	0.00126627	0.00198937	Significant Decrease	Significant Decrease
A-705	205.6	204.3	395.127	161.069	Tier 2	4-Methyl-L-glutamic acid	BM00754000		C06234	440959				2.74988	5.29999e-06	3.46306e-05	Significant Increase	Significant Increase
A-T840	206.5	90.2	502.175	268.117	Tier 2	Histidinyl-Hydroxyproline	AN02226001	HMDB0028886		9900059				0.967771	0.569868	0.217362	Not Significant	Not Significant
A-717	206.6	205.4	322.158	88.1001	Tier 2	Isomer 1 of Putrescine	AN00122000	HMDB0001414	C00134	1045				0.695662	1.11782e-05	5.86981e-05	Significant Decrease	Significant Decrease
A-719	206.7	205.5	389.127	155.069	Tier 2	Isomer 3 of Histidine	AN00684000	HMDB0000177		773				1.08164	0.455297	0.183044	Not Significant	Not Significant
A-721	206.7	205.5	362.118	128.059	Tier 2	gamma-Amino-gamma-cyanobutanoic acid	BM00373003		C05715	440769				1.13014	0.0777779	0.0485845	Not Significant	Not Significant
A-724	207	205.8	454.142	220.084	Tier 2	Isomer 1 of Cysteinyl-Valine	AN01586001	HMDB0028788		20032849				0.788827	0.0129842	0.01192	Significant Decrease	Significant Decrease
A-T831	208.1	90.3	504.181	270.122	Tier 2	Bacilysin	BM02257001		C20942	86583338				1.28661	0.112795	0.064599	Not Significant	Not Significant
A-T867	208.9	90.3	461.148	227.091	Tier 2	Deoxycytidine	AN01672000	HMDB0000014	C00881	13711				0.76029	0.00201024	0.00282095	Significant Decrease	Significant Decrease
A-734	209.1	208.1	432.131	198.073	Tier 2	Isomer 1 of 5-Acetylamino-6-amino-3-methyluracil	AN01267000	HMDB0004400	C16366	88299				1.28935	0.136786	0.0747289	Not Significant	Not Significant
A-741	210.1	209.2	335.106	101.047	Tier 2	Isomer 1 of 1-Aminocyclopropane-1-carboxylic acid	AN00171002	HMDB0036458	C01234	535				0.855694	0.745959	0.266248	Not Significant	Not Significant
A-T1151	211.4	90.4	428.101	194.044	Tier 2	7-Carboxy-7-carbaguanine	AN01215000		C20248	13344694				1.17504	0.220839	0.106261	Not Significant	Not Significant
A-T1516	211.5	90.4	427.097	193.037	Tier 2	3-Amino-4,7-dihydroxycoumarin	BM01208002		C12468	54691343				1.3951	0.0434836	0.0305848	Significant Increase	Significant Increase
A-749	211.7	210.9	480.143	246.084	Tier 2	Isomer 2 of L-alpha-Aspartyl-L-hydroxyproline	AN01900001	HMDB0011160		132990981				0.930679	0.507442	0.199442	Not Significant	Not Significant
A-752	212	211.2	467.058	233	Tier 2	3-Hydroxyanthranilate O-sulfate	PR01738000							0.982565	0.900128	0.305443	Not Significant	Not Significant
A-T764	212.2	90.4	592.14	358.084	Tier 2	N7'-Acetyl-Cysteinyldopa	PR03487000							1.39521	0.0315201	0.0238005	Significant Increase	Significant Increase
A-755	212.5	211.9	348.139	114.08	Tier 2	3-Amino-2-piperidone	AN00255000	HMDB0000323		5200225				0.656398	6.63976e-06	3.97694e-05	Significant Decrease	Significant Decrease
A-T1274	213.3	90.5	590.129	356.074	Tier 2	2-Hydroxy-3-(4-hydroxyphenyl)propenoate O-glucuronide	PR03466001							1.21951	0.0328269	0.0245211	Significant Increase	Significant Increase
A-759	213.3	212.7	540.099	306.041	Tier 2	4-Hydroxy-5-(dihydroxyphenyl)-valeric acid-O-sulphate	AN02790000	HMDB0059978		131769796				1.36038	0.249612	0.116471	Not Significant	Not Significant
A-764	213.7	213.1	409.142	175.084	Tier 2	N-Carboxyethyl-g-aminobutyric acid	AN00957000	HMDB0002201		2572				1.05818	0.535425	0.206971	Not Significant	Not Significant
A-772	214.7	214.3	321.091	87.0326	Tier 2	Isomer 1 of Dehydroalanine	AN00113001	HMDB0003609	C02218	123991				0.919481	0.516673	0.201757	Not Significant	Not Significant
A-T942	215.4	90.6	415.118	181.06	Tier 2	7,8-Dihydroxanthopterin	AN01035001		C21065	135959				0.740748	0.377035	0.158062	Not Significant	Not Significant
A-T925	215.8	90.6	379.131	145.074	Tier 2	L-Allysine	AN00561000	HMDB0059595	C04076	160603				1.1492	0.103967	0.0607842	Not Significant	Not Significant
A-780	215.8	215.5	468.041	233.983	Tier 2	Isomer 1 of 2,5-Dihydroxybenzoate 2-O-sulfate	PR01750000							0.391833	0.00254909	0.00337337	Significant Decrease	Significant Decrease
A-T1068	215.9	90.6	392.127	158.069	Tier 2	5-Hydroxyectoine	AN00716000		C16432	12011795				0.691023	0.207904	0.101481	Not Significant	Not Significant
A-T687	215.9	90.6	460.163	226.107	Tier 2	Carnosine	AN01660003	HMDB0000033	C00386	439224				2.18347	0.0668434	0.0430162	Not Significant	Not Significant
A-T923	218	90.7	719.223	485.166	Tier 2	N-Acetyl-Dihydrofolic acid	PR04560000							1.32292	0.424722	0.173695	Not Significant	Not Significant
A-T868	218.1	90.7	707.222	473.166	Tier 2	10-Formyltetrahydrofolic acid	AN04478002	HMDB0000972	C00234	6326742				1.01185	0.945167	0.315421	Not Significant	Not Significant
A-T1547	219	90.7	427.095	193.037	Tier 2	5,6-Dihydroxyindole-2-carboxylic acid	AN01208003	HMDB0001253	C04185	119405				2.02597	0.0398689	0.0284955	Significant Increase	Significant Increase
A-T628	219.2	90.7	721.24	487.182	Tier 2	N-Acetyl-Tetrahydrofolic acid	PR04570000							2.41091	3.24486e-07	4.49588e-06	Significant Increase	Significant Increase
A-T1197	219.7	90.7	400.146	166.085	Tier 2	N-Formyl-4-amino-5-aminomethyl-2-methylpyrimidine	AN00824000		C19872	597195				3.55714	0.0118115	0.0111123	Significant Increase	Significant Increase
A-T906	219.9	90.7	365.116	131.058	Tier 2	2-Amino-4-oxopentanoic acid	AN00406006		C03341	439983				0.527216	0.000567879	0.00108482	Significant Decrease	Significant Decrease
A-T1375	220.3	90.7	548.171	314.113	Tier 2	Dihydropteroic acid	AN02906000	HMDB0001412	C00921	170				1.27071	0.21432	0.103776	Not Significant	Not Significant
A-T558	221.3	90.8	679.227	445.171	Tier 2	Tetrahydrofolic acid	AN04262000	HMDB0001846	C00101	5460413				0.883548	0.248619	0.116224	Not Significant	Not Significant
A-821	221.8	222.1	309.127	75.0692	Tier 2	(R)-1-Aminopropan-2-ol	AN00077000		C03194	439938				0.893847	0.10074	0.05938	Not Significant	Not Significant
A-827	222.2	222.6	389.127	155.069	Tier 2	Isomer 4 of Histidine	AN00684000	HMDB0000177		773				1.02998	0.693115	0.252721	Not Significant	Not Significant
A-T1377	222.3	90.8	478.2	244.142	Tier 2	Leucyl-Hydroxyproline	AN01876003	HMDB0028930		20847829				0.772654	0.00506442	0.00573237	Significant Decrease	Significant Decrease
A-831	223	223.6	408.122	174.063	Tier 2	N-Acetyl-L-Asparagine	TA00938003	HMDB0006028		99715				0.851567	0.369943	0.155951	Not Significant	Not Significant
A-T1598	224	90.9	441.114	207.053	Tier 2	4-(2-Aminophenyl)-2,4-dioxobutanoic acid	AN01385000	HMDB0000978	C01252	472				0.373162	1.63692e-06	1.49401e-05	Significant Decrease	Significant Decrease
A-842	224.7	225.4	480.143	246.084	Tier 2	Isomer 3 of L-alpha-Aspartyl-L-hydroxyproline	AN01900001	HMDB0011160		132990981				0.916869	0.448076	0.180866	Not Significant	Not Significant
A-T1412	225.4	90.9	390.099	312.084	Tier 2	N-Acetyl-D-Lombricine	PR02872000							1.21161	0.710926	0.256978	Not Significant	Not Significant
A-T1230	225.9	91	562.138	328.079	Tier 2	3,4-Dihydroxyphenylacetaldehyde 4-O-glucuronide	PR03076002							1.19714	0.359094	0.152495	Not Significant	Not Significant
A-847	225.9	226.9	348.138	114.079	Tier 2	Isomer 1 of 3-Amino-2-piperidone	AN00255000	HMDB0000323		5200225				0.986793	0.953791	0.317296	Not Significant	Not Significant
A-854	226.6	227.6	618.164	384.106	Tier 2	5-(3',4'-Dihydroxyphenyl)-gamma-valerolactone-4'-O-glucuronide	AN03768001	HMDB0059989		124202077				3.55993	0.015813	0.0139135	Significant Increase	Significant Increase
A-T1030	227	91	379.131	145.074	Tier 2	6-Amino-2-oxohexanoic acid	AN00561007	HMDB0012151	C03239	439954				1.23526	0.194509	0.0963747	Not Significant	Not Significant
A-T999	227.3	91	366.064	132.006	Tier 2	2-Hydroxyethylenedicarboxylic acid	AN00414001		C03981	54675764				1.30844	0.0862391	0.0527073	Not Significant	Not Significant
A-862	228.3	229.7	335.106	101.048	Tier 2	Isomer 2 of 1-Aminocyclopropane-1-carboxylic acid	AN00171002	HMDB0036458	C01234	535				0.838829	0.242944	0.113989	Not Significant	Not Significant
A-T1654	228.4	91.1	490.146	256.088	Tier 2	Carbapenem biosynthesis intermediate 4	BM02047000		C20823	92042765				0.850044	0.265612	0.121598	Not Significant	Not Significant
A-865	228.5	229.9	520.128	286.069	Tier 2	Isomer 1 of Diphenol glucuronide	AN02485001	HMDB0059998		124202060				1.48816	0.0552654	0.0367797	Not Significant	Not Significant
A-T1312	229	91.1	478.2	244.142	Tier 2	Isoleucyl-Hydroxyproline	AN01876002	HMDB0028908		61158802				0.898884	0.266192	0.121718	Not Significant	Not Significant
A-872	229.9	231.5	429.115	195.056	Tier 2	Dopaquinone	AN01229001	HMDB0001229	C00822	439316				0.350301	0.000291698	0.000653905	Significant Decrease	Significant Decrease
A-T832	229.9	91.1	482.057	247.999	Tier 2	Homogentisic acid 2-O-sulfate	PR01931000							2.14651	0.000753439	0.00133301	Significant Increase	Significant Increase
A-878	230.4	232	348.101	114.043	Tier 2	Isomer 2 of 3-Cyano-L-alanine	BM00253000	HMDB0060245	C02512	439742				0.886941	0.158539	0.0833569	Not Significant	Not Significant
A-879	231.2	232.9	378.184	144.126	Tier 2	1-(3-Aminopropyl)-4-aminobutanal	AN00553000	HMDB0012135		19913541				1.84974	0.00118872	0.00189865	Significant Increase	Significant Increase
A-T1443	231.4	91.2	378.184	144.126	Tier 2	N-Acetyl-Cadaverine	AN00553001	HMDB0002284		189087				1.8442	0.00138927	0.00211268	Significant Increase	Significant Increase
A-T1293	231.5	91.2	476.131	242.072	Tier 2	Carbapenem biosynthesis intermediate 3	BM01847000		C20822	92042764				0.791678	0.00381683	0.00461066	Significant Decrease	Significant Decrease
A-885	231.6	233.5	512.184	278.126	Tier 2	Leucyl-Methionine sulfoxide	AN02382001			91746314				0.884567	0.13035	0.0719993	Not Significant	Not Significant
A-888	232	233.9	432.133	198.075	Tier 2	5-Acetylamino-6-amino-3-methyluracil	AN01267000	HMDB0004400	C16366	88299				1.73553	0.0699858	0.0445251	Not Significant	Not Significant
A-893	233	235	392.082	158.024	Tier 2	2-Hydroxymuconic acid	BM00711002		C02501	54675756				0.743281	0.260664	0.120291	Not Significant	Not Significant
A-896	233.5	235.6	321.091	87.0323	Tier 2	Isomer 1 of Aminoacrylic acid	AN00113000		C20253	46173136				1.56719	0.000893736	0.00150925	Significant Increase	Significant Increase
A-T1695	233.7	91.3	459.16	225.1	Tier 2	N-Acetyl-L-Normetanephrine	PR01646000							1.00615	0.981394	0.323806	Not Significant	Not Significant
A-898	233.9	236.1	389.125	155.067	Tier 2	Isomer 5 of Histidine	AN00684000	HMDB0000177		773				1.17193	0.0946973	0.0566607	Not Significant	Not Significant
A-T1244	234	91.3	307.111	73.0528	Tier 2	3-Aminopropanal	AN00065001	HMDB0001106	C05665	75				1.16913	0.415102	0.17063	Not Significant	Not Significant
A-T1051	234.5	91.3	293.096	59.0371	Tier 2	Aminoacetaldehyde	AN00028000		C06735	363				1.77526	0.00020486	0.000504472	Significant Increase	Significant Increase
A-T1005	234.6	91.3	395.127	161.069	Tier 2	N-Methyl-L-glutamic acid	TM00754001	HMDB0062660	C01046	439377				1.45688	0.0162512	0.0142229	Significant Increase	Significant Increase
A-909	234.9	237.2	580.148	346.089	Tier 2	Isomer 1 of 3,4-Dihydroxyphenylethyleneglycol 3-O-glucuronide	PR03343000							0.805224	0.29553	0.131882	Not Significant	Not Significant
A-T971	235	91.3	515.168	281.112	Tier 2	N-Acetyl-6-Lactoyl-5,6,7,8-tetrahydropterin	PR02417000							0.731732	0.001907	0.0027008	Significant Decrease	Significant Decrease
A-914	235.5	237.9	578.134	344.075	Tier 2	3,4-Dihydroxyphenylacetate 4-O-glucuronide	PR03312003							2.55775	0.000785154	0.00136816	Significant Increase	Significant Increase
A-915	235.6	238	450.205	216.146	Tier 2	Valyl-Valine	AN01522000	HMDB0029140		107475				1.00534	0.937012	0.313701	Not Significant	Not Significant
A-T1011	235.7	91.3	578.134	344.074	Tier 2	3,4-Dihydroxymandelaldehyde 3-O-glucuronide	PR03312004							1.93731	0.0121659	0.011344	Significant Increase	Significant Increase
A-T961	235.9	91.4	488.184	254.127	Tier 2	L-Pyridosine	EF02022001	HMDB0029443		15664012				0.748178	0.229439	0.109076	Not Significant	Not Significant
A-T645	236.7	91.4	482.057	247.999	Tier 2	3,4-Dihydroxymandelaldehyde 3-O-sulfate	PR01931004							0.960975	0.827701	0.288179	Not Significant	Not Significant
A-T1043	237.1	91.4	379.131	145.074	Tier 2	2-Amino-5-oxohexanoic acid	AN00561006		C05825	440805				0.674149	0.00448093	0.00522623	Significant Decrease	Significant Decrease
A-934	238.6	241.5	353.088	238.06	Tier 2	Cystathionine sulfoxide	AN01797000	HMDB0002399		171386				2.72519	0.00334627	0.00416473	Significant Increase	Significant Increase
A-936	238.7	241.6	309.09	75.032	Tier 2	Isomer 1 of Glycine	AN00076000	HMDB0000123	C00037	750				0.979001	0.76899	0.272776	Not Significant	Not Significant
A-T1523	240.5	91.5	359.103	125.048	Tier 2	Aminohydroquinone	BM00333001		C14604	3017497				2.31265	0.169516	0.0870284	Not Significant	Not Significant
A-T1703	241.5	91.6	358.086	248.056	Tier 2	Pyridoxamine phosphate	AN01932000	HMDB0001555	C00647	1053				1.06761	0.527207	0.204551	Not Significant	Not Significant
A-T869	242.9	91.6	410.09	176.032	Tier 2	Ascorbic acid	AN00966003	HMDB0000044	C00072	54670067				0.772102	0.00995162	0.00976482	Significant Decrease	Significant Decrease
A-964	242.9	246.4	460.116	226.058	Tier 2	3-Nitrotyrosine	AN01655000	HMDB0001904		65124				0.75428	0.0131351	0.0120182	Significant Decrease	Significant Decrease
A-965	242.9	246.4	436.19	202.131	Tier 2	Isoleucyl-Alanine	AN01324002	HMDB0028900		5246009				2.4434	5.80549e-06	3.68857e-05	Significant Increase	Significant Increase
A-T1771	243.1	91.6	453.113	219.053	Tier 2	5-Hydroxyindolepyruvic acid	AN01559000		C05646	440742				0.902135	0.0817437	0.0506221	Not Significant	Not Significant
A-969	243.5	247.2	309.126	75.0681	Tier 2	Isomer 1 of (R)-1-Aminopropan-2-ol	AN00077000		C03194	439938				0.561719	1.87633e-09	2.05129e-07	Significant Decrease	Significant Decrease
A-T1210	244.1	91.7	414.145	180.09	Tier 2	3-Hydroxykynurenamine	AN01029004	HMDB0060281	C05636	440736				1.61662	0.000187279	0.000467182	Significant Increase	Significant Increase
A-976	244.6	248.4	379.131	145.073	Tier 2	(S)-5-Amino-3-oxohexanoic acid	AN00561008	HMDB0012131	C03656	440077				0.828898	0.00136536	0.00209077	Significant Decrease	Significant Decrease
A-980	245	248.8	430.099	196.041	Tier 2	3-(3,4-Dihydroxyphenyl)pyruvic acid	AN01241000		C04045	165198				1.28115	0.129033	0.0715125	Not Significant	Not Significant
A-981	245.2	249.1	496.073	262.014	Tier 2	3-hydroxy-3-(3-hydroxyphenyl)propanoic acid-O-sulphate	AN02127003	HMDB0059967		124202083				4.0214	0.00277877	0.00359458	Significant Increase	Significant Increase
A-T1508	245.2	91.7	482.137	248.08	Tier 2	5-Hydroxyindoleacetylglycine	AN01935002	HMDB0004185	C05832	440806				0.935274	0.683856	0.249979	Not Significant	Not Significant
A-T1272	246.1	91.7	548.121	314.064	Tier 2	Gentisate aldehyde 5-O-glucuronide	PR02900002							0.707775	0.0877076	0.0533671	Not Significant	Not Significant
A-T1122	247.4	91.8	363.101	129.043	Tier 2	4-Oxoproline	AN00380006		C01877	107541				1.10602	0.280963	0.126874	Not Significant	Not Significant
A-994	247.5	251.7	520.127	286.069	Tier 2	Diphenol glucuronide	AN02485001	HMDB0059998		124202060				0.699291	0.23875	0.112517	Not Significant	Not Significant
A-T1218	247.7	91.8	578.132	344.074	Tier 2	3,4-Dihydroxyphenylacetate 3-O-glucuronide	PR03312002							2.77625	0.000770226	0.00135024	Significant Increase	Significant Increase
A-996	248	252.2	374.104	140.046	Tier 2	4-Hydroxymethylcatechol	BM00504001		C14110	100733				1.60153	0.0892973	0.0540484	Not Significant	Not Significant
A-998	248.1	252.3	349.121	115.063	Tier 2	Isomer 1 of Proline	AN00259000	HMDB0000162	C00148	614				1.57843	0.0962001	0.0573213	Not Significant	Not Significant
A-T822	248.3	91.8	580.144	346.09	Tier 2	3,4-Dihydroxyphenylethyleneglycol 4-O-glucuronide	PR03343001							0.836876	0.5088	0.199656	Not Significant	Not Significant
A-1003	248.4	252.7	580.144	346.086	Tier 2	3,4-Dihydroxyphenylethyleneglycol 3-O-glucuronide	PR03343000							1.01367	0.954556	0.317296	Not Significant	Not Significant
A-T362	248.8	91.8	415.108	181.05	Tier 2	L-Phosphinothricin	AN01034000		C04650	91619				0.737173	0.00112372	0.00180459	Significant Decrease	Significant Decrease
A-1010	248.9	253.3	315.109	162.101	Tier 2	Isomer 1 of 5-Hydroxylysine	AN00774001	HMDB0000450	C16741	3032849				0.692229	0.000151173	0.000402429	Significant Decrease	Significant Decrease
A-1019	250.3	254.8	321.091	87.0322	Tier 2	Aminoacrylic acid	AN00113000		C20253	46173136				1.04617	0.623954	0.232743	Not Significant	Not Significant
A-T786	250.6	91.9	468.041	233.983	Tier 2	2,5-Dihydroxybenzoate 5-O-sulfate	PR01750001							0.790551	0.345987	0.148576	Not Significant	Not Significant
A-1021	250.9	255.5	468.041	233.983	Tier 2	2,5-Dihydroxybenzoate 2-O-sulfate	PR01750000							0.794268	0.343596	0.147935	Not Significant	Not Significant
A-T641	251.3	91.9	351.099	117.043	Tier 2	L-Aspartate 4-semialdehyde	AN00273002	HMDB0012249	C00441	439235				1.01388	0.888972	0.302909	Not Significant	Not Significant
A-1030	251.8	256.5	571.138	337.08	Tier 2	Isomer 1 of 2,8-Dihydroxyquinoline-beta-D-glucuronide	AN03203000	HMDB0011658		53481014				0.664716	0.0250493	0.0198393	Significant Decrease	Significant Decrease
A-T1825	252.1	92	381.145	147.089	Tier 2	N-Hydroxy-L-isoleucine	BM00587000		C20310	49852348				0.721575	0.0431982	0.0304213	Significant Decrease	Significant Decrease
A-1040	253	257.8	351.135	117.077	Tier 2	Isomer 1 of 5-Aminopentanoic acid	AN00277004	HMDB0003355	C00431	138				1.28261	0.0310298	0.0235074	Significant Increase	Significant Increase
A-1044	253.8	258.8	460.153	226.094	Tier 2	Porphobilinogen	AN01658000	HMDB0000245	C00931	1021				0.96899	0.461967	0.185109	Not Significant	Not Significant
A-T1309	254	92	548.121	314.064	Tier 2	Gentisate aldehyde 2-O-glucuronide	PR02900001							1.13023	0.44278	0.179295	Not Significant	Not Significant
A-T1715	254.2	92	447.101	426.088	Tier 2	S-Glutathionyl-L-cysteine /Cysteineglutathione disulfide	AN04120000		C05526	10455148				0.935028	0.56602	0.216038	Not Significant	Not Significant
A-1047	254.3	259.4	516.096	282.037	Tier 2	Isomer 1 of N-Acetyl-L-Cystine	TA02422000			12049111				0.742929	0.406646	0.167836	Not Significant	Not Significant
A-T1190	254.4	92.1	335.106	101.048	Tier 2	1-Aminocyclopropane-1-carboxylic acid	AN00171002	HMDB0036458	C01234	535				0.833846	0.0251816	0.0199162	Not Significant	Not Significant
A-1049	254.5	259.5	578.132	344.074	Tier 2	Isomer 1 of Homogentisic acid 2-O-glucuronide	PR03312000							2.06597	0.00763166	0.00793528	Significant Increase	Significant Increase
A-T1459	255.3	92.1	376.131	142.074	Tier 2	Ectoine	AN00528000		C06231	126041				0.894521	0.588956	0.222576	Not Significant	Not Significant
A-1064	255.9	261.1	514.165	280.106	Tier 2	Isomer 1 of Phenylalanyl-Aspartic acid	AN02406001	HMDB0028991		6992643				1.9859	0.0033216	0.00414299	Significant Increase	Significant Increase
A-1066	256	261.3	544.174	310.115	Tier 2	Glutamyl-Tyrosine	AN02849001	HMDB0028831, HMDB0062553, HMDB28831, HMDB62553		515717				1.01615	0.825202	0.287483	Not Significant	Not Significant
A-1068	256.4	261.6	470.138	236.079	Tier 2	N-formylkynurenine	AN01778000	HMDB0001200	C02700	910				0.768199	0.000768379	0.00135024	Significant Decrease	Significant Decrease
A-T841	256.4	92.1	487.141	253.081	Tier 2	N-Acetyl-6-Carboxy-5,6,7,8-tetrahydropterin	PR02005000							1.25259	0.154023	0.0818894	Not Significant	Not Significant
A-1069	256.5	261.7	387.148	153.089	Tier 2	2,4-Diamino-6-hydroxylaminotoluene	BM00663001		C16399	9543226				1.61366	0.0001337	0.000368474	Significant Increase	Significant Increase
A-1087	258.3	263.8	383.109	149.05	Tier 2	Isomer 1 of Methionine	AN00608000	HMDB0000696	C00073	6137				0.634724	0.000880937	0.00149421	Significant Decrease	Significant Decrease
A-T1633	259.3	92.2	400.125	332.133	Tier 2	N-Acetyl-N-(L-Arginino)succinic acid	PR03142000							1.06742	0.660884	0.243595	Not Significant	Not Significant
A-1098	260.2	265.9	514.164	280.106	Tier 2	Isomer 2 of Phenylalanyl-Aspartic acid	AN02406001	HMDB0028991		6992643				1.90624	0.00354511	0.00433984	Significant Increase	Significant Increase
A-T1127	260.3	92.3	515.167	281.112	Tier 2	N-Acetyl-7,8-Dihydrobiopterin	PR02417002							1.47388	0.0067757	0.00722825	Significant Increase	Significant Increase
A-T722	260.6	92.3	498.137	264.078	Tier 2	N2'-Acetyl-L-Cystathionine	PR02173000							1.28143	0.0906955	0.0546645	Not Significant	Not Significant
A-1101	260.7	266.5	307.111	73.0526	Tier 2	Aminoacetone	AN00065000	HMDB0002134	C01888	215				0.557374	0.00045715	0.000920999	Significant Decrease	Significant Decrease
A-1103	260.9	266.7	460.117	226.058	Tier 2	Isomer 1 of 3-Nitrotyrosine	AN01655000	HMDB0001904		65124				0.802442	0.0330478	0.0246625	Significant Decrease	Significant Decrease
A-1104	261	266.8	415.095	181.037	Tier 2	Isomer 1 of 2-Methyl-3-hydroxy-5-formylpyridine-4-carboxylic acid	AN01032000	HMDB0006954	C06050	440898				1.42917	0.0443913	0.0310146	Significant Increase	Significant Increase
A-T1502	261.3	92.3	337.121	103.063	Tier 2	N-Ethylglycine	AN00189006	HMDB0041945	C11735	6992079				1.43869	0.00763146	0.00793528	Significant Increase	Significant Increase
A-1113	262.5	268.5	321.091	87.0322	Tier 2	Isomer 2 of Aminoacrylic acid	AN00113000		C20253	46173136				1.58613	0.00210707	0.00293357	Significant Increase	Significant Increase
A-T1181	262.6	92.4	375.102	141.043	Tier 2	2-Aminomuconate semialdehyde	AN00514000	HMDB0001280	C03824	5280625				0.822866	0.245554	0.115072	Not Significant	Not Significant
A-1116	262.8	268.9	335.142	101.084	Tier 2	Isomer 1 of 5-Aminopentanal	AN00174001	HMDB0012815	C12455	443849				2.23369	0.00165843	0.00241723	Significant Increase	Significant Increase
A-T937	263	92.4	494.058	259.999	Tier 2	2-Hydroxy-3-(4-hydroxyphenyl)propenoate O-sulfate	PR02098001							1.75427	0.0105584	0.0102293	Significant Increase	Significant Increase
A-T1267	265.4	92.5	689.211	456.163	Tier 2	5,10-Methenyltetrahydrofolic acid	AN04334000	HMDB0001354	C00445	135398657				1.41985	0.0529111	0.0356252	Not Significant	Not Significant
A-T1183	265.9	92.5	492.124	258.067	Tier 2	Northienamycin	BM02069000		C17369	132448				1.11963	0.451765	0.181908	Not Significant	Not Significant
A-1134	266.1	272.5	323.106	89.0474	Tier 2	Isomer 1 of N-Methyl-Glycine	AN00124004	HMDB0000271	C00213	1088				1.46898	0.0104819	0.0101637	Significant Increase	Significant Increase
A-T896	266.3	92.5	512.149	278.094	Tier 2	Methionyl-Glutamic acid	AN02376001	HMDB0028972		14843111				1.34516	0.0673944	0.0432739	Not Significant	Not Significant
A-1137	266.7	273.2	398.152	164.094	Tier 2	Kynuramine	AN00800000	HMDB0012246		9692				0.696948	0.0524085	0.0353489	Not Significant	Not Significant
A-1145	268	274.7	496.073	262.014	Tier 2	Isomer 1 of 3-hydroxy-3-(3-hydroxyphenyl)propanoic acid-O-sulphate	AN02127003	HMDB0059967		124202083				1.7495	2.08669e-10	5.99922e-08	Significant Increase	Significant Increase
A-1148	268.4	275.1	419.093	185.034	Tier 2	2-Amino-3-carboxymuconate semialdehyde	AN01089000	HMDB0001330	C04409	5280673				5.15339	0.00705546	0.00745067	Significant Increase	Significant Increase
A-T892	269.3	92.6	391.095	157.037	Tier 2	2-Aminomuconic acid	AN00707000	HMDB0001241	C02220	5280499				0.905016	0.14683	0.0789038	Not Significant	Not Significant
A-1155	269.5	276.3	421.179	187.121	Tier 2	8-Amino-7-oxononanoic acid	AN01115001	HMDB0240687	C01092	173				0.698804	0.000966826	0.00159363	Significant Decrease	Significant Decrease
A-1156	269.5	276.3	364.169	130.111	Tier 2	Isomer 1 of N-Acetylputrescine	AN00400000	HMDB0002064	C02714	122356				0.921857	0.693668	0.252762	Not Significant	Not Significant
A-T1585	270.5	92.7	455.147	221.091	Tier 2	Pyrimidodiazepine	AN01599000		C02587	196146				0.622203	1.53594e-11	8.92529e-09	Significant Decrease	Significant Decrease
A-T1937	270.5	92.7	724.219	257.112	Tier 2	5,6,7,8-Tetrahydromonapterin	AN02062000		C21007	45479608				0.745555	0.000372448	0.000786802	Significant Decrease	Significant Decrease
A-T1323	270.6	92.7	392.08	158.022	Tier 2	3-Hydroxy-cis,cis-muconic acid	BM00711001		C03676	54675763				0.577321	0.0228375	0.0184303	Significant Decrease	Significant Decrease
A-1172	270.9	278	454.144	220.086	Tier 2	5-Hydroxy-L-tryptophan	AN01585002	HMDB0000472, HMDB0000504, HMDB0015571	C00643	439280				0.72965	0.000225762	0.000545434	Significant Decrease	Significant Decrease
A-T1792	271.9	92.7	360.089	126.032	Tier 2	Benzene-1,2,4-triol	BM00344000		C02814	10787				8.22835	0.100019	0.0590157	Not Significant	Not Significant
A-T1468	272.2	92.8	376.085	142.027	Tier 2	2-Hydroxymuconate semialdehyde	BM00525004		C00682	5280366				0.600146	0.142624	0.0771356	Not Significant	Not Significant
A-T1406	273.7	92.8	409.107	175.049	Tier 2	7-Cyano-7-carbaguanine	AN00954000		C15996	446357				0.573566	6.80864e-06	4.05696e-05	Significant Decrease	Significant Decrease
A-1199	274.5	282.4	525.18	291.122	Tier 2	Seryl-Tryptophan	AN02566000	HMDB0029050		14409364				2.81269	0.00170684	0.00248151	Significant Increase	Significant Increase
A-1203	274.6	282.5	415.119	181.06	Tier 2	8-Hydroxy-7-methylguanine	AN01035000	HMDB0006037		308075				1.01369	0.947571	0.31604	Not Significant	Not Significant
A-1208	275.1	283.1	339.137	105.078	Tier 2	2-Amino-2-methyl-1,3-propanediol	AN00204001	HMDB0244975	C11260	1531				7.68509	6.51729e-06	3.95178e-05	Significant Increase	Significant Increase
A-T899	275.3	92.9	693.24	459.187	Tier 2	5-Methyltetrahydrofolic acid	AN04367000	HMDB0001396	C00440	444412				2.02635	0.00329704	0.00412129	Significant Increase	Significant Increase
A-T2003	275.7	92.9	568.132	334.069	Tier 2	5,5'-Dehydrodivanillic acid	BM03158000		C18347	16487				1.19675	0.305783	0.135181	Not Significant	Not Significant
A-T1391	276.2	92.9	321.127	87.0684	Tier 2	4-Aminobutyraldehyde	AN00115001	HMDB0001080	C00555	118				16.8015	6.01231e-06	3.75769e-05	Significant Increase	Significant Increase
A-T1353	276.3	92.9	429.112	195.053	Tier 2	2-Carboxy-2,3-dihydro-5,6-dihydroxyindole	AN01229000	HMDB0004067	C05604	161255				1.08851	0.614027	0.230325	Not Significant	Not Significant
A-T1301	276.3	92.9	562.137	328.079	Tier 2	3,4-Dihydroxyphenylacetaldehyde 3-O-glucuronide	PR03076001							2.55688	0.000181227	0.000456043	Significant Increase	Significant Increase
A-1221	276.4	284.7	460.153	226.095	Tier 2	Isomer 1 of Porphobilinogen	AN01658000	HMDB0000245	C00931	1021				0.6632	0.0277697	0.0215341	Significant Decrease	Significant Decrease
A-1227	277.5	286.1	563.134	329.075	Tier 2	3-Hydroxyanthranilate O-glucuronide	PR03093000							0.817106	0.30642	0.135376	Not Significant	Not Significant
A-1233	278.4	287.2	578.133	344.075	Tier 2	Homogentisic acid 2-O-glucuronide	PR03312000							1.12799	0.633163	0.235262	Not Significant	Not Significant
A-1235	278.8	287.6	548.122	314.064	Tier 2	Beta-D-Glucopyranuronic acid	AN02899000	HMDB0010314		168876				1.09716	0.578474	0.21977	Not Significant	Not Significant
A-1240	279.4	288.4	321.091	87.0326	Tier 2	Isomer 3 of Aminoacrylic acid	AN00113000		C20253	46173136				1.04484	0.666943	0.245121	Not Significant	Not Significant
A-T1481	279.6	93	431.123	197.069	Tier 2	N-Hydroxy-L-tyrosine	BM01257000		C03004	174052				1.30415	0.159304	0.0835384	Not Significant	Not Significant
A-1249	280.7	289.8	402.146	168.087	Tier 2	Pyridoxamine	AN00863000	HMDB0001431	C00534	1052				2.05242	0.000350613	0.000752186	Significant Increase	Significant Increase
A-1252	280.8	290	507.156	273.097	Tier 2	L-Thyronine	AN02296000	HMDB0000667		5461103				0.859688	0.361721	0.153272	Not Significant	Not Significant
A-T1382	280.9	93.1	445.105	211.048	Tier 2	5-(2'-Formylethyl)-4,6-dihydroxypicolinic acid	AN01445000	HMDB0031727	C05654	54675772				1.22176	0.194363	0.0963438	Not Significant	Not Significant
A-1257	281.9	291	335.106	101.048	Tier 2	Isomer 3 of 1-Aminocyclopropane-1-carboxylic acid	AN00171002	HMDB0036458	C01234	535				1.39256	0.289553	0.129971	Not Significant	Not Significant
A-1258	281.9	291.1	448.189	214.13	Tier 2	Valyl-Proline	AN01489001	HMDB0029135		9837272				0.867828	0.051343	0.0348345	Not Significant	Not Significant
A-T1431	282.1	93.1	415.132	181.074	Tier 2	3-Amino-3-(4-hydroxyphenyl)propanoic acid	AN01037005	HMDB0003831	C04368	440311				1.33564	0.258245	0.119578	Not Significant	Not Significant
A-1260	282.1	291.3	463.062	229.004	Tier 2	5,6-Dihydroxyindole 5-O-sulfate	PR01691000							0.291449	1.81167e-09	2.05129e-07	Significant Decrease	Significant Decrease
A-1261	282.3	291.5	522.089	288.03	Tier 2	5'-(3',4'-Dihydroxyphenyl)-gamma-valerolactone sulfate	AN02519000	HMDB0029191		129626609				1.56926	0.109134	0.0630671	Not Significant	Not Significant
A-T1622	282.6	93.2	364.624	261.132	Tier 2	N6-beta-Aspartyl-Lysine	AN02121001	HMDB0004985		22833646				0.467002	0.00340198	0.00420824	Significant Decrease	Significant Decrease
A-T1248	282.7	93.2	406.095	172.037	Tier 2	2-Hydroxyhepta-2,4-dienedioic acid	AN00909000		C05600	5280801				1.60304	0.0106163	0.0102423	Significant Increase	Significant Increase
A-T870	282.8	93.2	337.085	103.027	Tier 2	(Z)-3-Peroxyaminoacrylic acid	AN00184002		C20249	46173085				0.747614	0.0213285	0.01747	Significant Decrease	Significant Decrease
A-1271	283.8	293	415.095	181.037	Tier 2	2-Methyl-3-hydroxy-5-formylpyridine-4-carboxylic acid	AN01032000	HMDB0006954	C06050	440898				0.816846	0.292128	0.130769	Not Significant	Not Significant
A-T1389	285.1	93.2	484.153	250.095	Tier 2	N-Acetyl-Formyl-5-hydroxykynurenamine	PR01970000							0.67353	0.000155456	0.00040816	Significant Decrease	Significant Decrease
A-T1491	285.4	93.2	371.631	275.148	Tier 2	Epsilon-(gamma-Glutamyl)-Lysine	AN02339000	HMDB0003869		7015684				1.5221	3.12316e-05	0.000122691	Significant Increase	Significant Increase
A-1285	285.7	295	424.052	189.994	Tier 2	Pyrocatechol sulfate	AN01157002	HMDB0061713, HMDB59724, HMDB61713		3083879				2.0468	3.57535e-05	0.000133063	Significant Increase	Significant Increase
A-1287	285.8	295.1	432.111	198.053	Tier 2	Isomer 1 of 3-Methoxy-4-hydroxymandelic acid	AN01266002	HMDB0000291	C05584	1245				0.924271	0.294757	0.13169	Not Significant	Not Significant
A-T941	286	93.3	424.052	189.994	Tier 2	3-Sulfocatechol	BM01157000		C06336	440983				2.07596	4.01903e-05	0.000146349	Significant Increase	Significant Increase
A-T1659	286	93.3	446.089	212.032	Tier 2	5-Carboxyvanillic acid	BM01455001		C18338	16488				0.685705	0.0201242	0.0166495	Significant Decrease	Significant Decrease
A-1297	286.8	296.2	515.147	281.089	Tier 2	4-Hydroxyphenylacetylglutamic acid	AN02415000	HMDB0006061	C05595	440731				1.29405	0.0192578	0.0160481	Significant Increase	Significant Increase
A-T1599	288.1	93.4	429.112	195.053	Tier 2	3-Hydroxyhippuric acid	BM01229006	HMDB0006116		450268				1.0743	0.835025	0.290202	Not Significant	Not Significant
A-T986	289.8	93.4	365.118	131.058	Tier 2	3-Hydroxy-L-proline	AN00406001			559314				1.20632	0.0473329	0.0326754	Significant Increase	Significant Increase
A-T1189	290.5	93.4	461.135	227.079	Tier 2	L-Arogenic acid	AN01671000		C00826	439319				1.10811	0.446596	0.180459	Not Significant	Not Significant
A-T1629	291.5	93.5	379.629	291.143	Tier 2	Tabtoxin biosynthesis intermediate 5	BM02567000		C20915	92042781				0.837726	0.246599	0.115422	Not Significant	Not Significant
A-T1644	291.7	93.5	364.623	261.132	Tier 2	Gamma-glutamyl-ornithine	AN02121000	HMDB0002248		189156				1.25017	0.00772765	0.00800612	Significant Increase	Significant Increase
A-1338	292.1	301.7	349.121	115.063	Tier 2	Isomer 2 of Proline	AN00259000	HMDB0000162	C00148	614				1.12726	0.34771	0.148953	Not Significant	Not Significant
A-1347	293.3	303	430.095	196.037	Tier 2	Isomer 1 of 3-(3,4-Dihydroxyphenyl)pyruvic acid	AN01241000		C04045	165198				1.42139	0.492435	0.194672	Not Significant	Not Significant
A-1349	293.7	303.4	421.178	187.12	Tier 2	Isomer 1 of 8-Amino-7-oxononanoic acid	AN01115001	HMDB0240687	C01092	173				1.15186	0.230161	0.109374	Not Significant	Not Significant
A-1350	293.8	303.5	382.579	297.042	Tier 2	Isomer 1 of L-Cysteinylglycine disulfide	AN02654000	HMDB0000709		22833544				0.850818	0.121466	0.0684398	Not Significant	Not Significant
A-1352	294.3	304.1	393.184	159.125	Tier 2	Isomer 1 of 2-Aminooctanoic acid	AN00726001	HMDB0000991		69522				0.881859	0.0656985	0.0424695	Not Significant	Not Significant
A-1353	294.4	304.2	363.137	129.078	Tier 2	Isomer 1 of Pipecolic acid	AN00385000	HMDB0000070	C00408	849				2.16101	0.0976901	0.0578792	Not Significant	Not Significant
A-T1445	295.4	93.6	473.138	239.079	Tier 2	N-Acetyl-3,4-Dihydroxy-L-phenylalanine	PR01809000			13987867				1.31978	0.202675	0.0995202	Not Significant	Not Significant
A-1360	295.4	305.2	428.128	194.069	Tier 2	Isomer 1 of 4-Aminohippuric acid	AN01217000	HMDB0001867		2148				0.813228	0.00172091	0.0024988	Significant Decrease	Significant Decrease
A-T1191	295.6	93.6	429.131	195.076	Tier 2	6-(Hydroxymethyl)-7,8-dihydropterin	AN01232000		C01300	135398568				0.921909	0.536578	0.207069	Not Significant	Not Significant
A-1361	295.6	305.4	350.626	233.135	Tier 2	Seryl-Lysine	AN01744001	HMDB0029044		16122513				0.978538	0.897264	0.304921	Not Significant	Not Significant
A-T994	296	93.7	361.096	127.038	Tier 2	5-Amino-4-imidazole carboxylic acid	AN00356000		C05516	117				1.07912	0.745222	0.266107	Not Significant	Not Significant
A-T1551	296.9	93.7	443.126	209.069	Tier 2	p-Hydroxyphenylacetylglycine	AN01417001	HMDB0000735	C05596	440732				1.05728	0.43411	0.17678	Not Significant	Not Significant
A-1371	297.1	307	321.127	87.0683	Tier 2	Isomer 1 of 4-Aminobutyraldehyde	AN00115001	HMDB0001080	C00555	118				1.51719	0.00314322	0.00395482	Significant Increase	Significant Increase
A-1381	298.3	308.3	571.139	337.08	Tier 2	2,8-Dihydroxyquinoline-beta-D-glucuronide	AN03203000	HMDB0011658		53481014				0.659408	0.000410655	0.000850906	Significant Decrease	Significant Decrease
A-1397	300.5	310.6	415.131	181.073	Tier 2	L-Threo-3-Phenylserine	AN01037002	HMDB0002184		12314153				1.18483	0.0181837	0.0154273	Not Significant	Not Significant
A-T1050	300.7	93.8	459.121	225.064	Tier 2	4-Amino-4-deoxychorismic acid	AN01643000		C11355	443142				39.2432	0.0028298	0.00365238	Significant Increase	Significant Increase
A-T1781	302.9	93.9	362.107	128.047	Tier 2	Dihydrophloroglucinol	BM00371002		C06719	361				0.795143	0.394429	0.163752	Not Significant	Not Significant
A-1417	303.3	313.4	462.169	228.11	Tier 2	Isomer 1 of Prolyl-Hydroxyproline	AN01684000	HMDB0006695		11902893				0.844114	0.0569181	0.0376183	Not Significant	Not Significant
A-1424	303.7	313.9	335.106	101.048	Tier 2	Isomer 4 of 1-Aminocyclopropane-1-carboxylic acid	AN00171002	HMDB0036458	C01234	535				1.41215	0.304334	0.134713	Not Significant	Not Significant
A-1426	304.2	314.4	418.132	184.073	Tier 2	3-Methoxy-4-hydroxyphenylethyleneglycol	AN01079002	HMDB0001490	C05594	10805				1.19719	0.000299425	0.000667323	Not Significant	Not Significant
A-1440	306.2	316.5	446.127	212.069	Tier 2	Vanillactic acid	AN01457000	HMDB0000913		160637				64.5198	0.0030965	0.00390458	Significant Increase	Significant Increase
A-T1280	307.8	94.1	383.081	149.024	Tier 2	2-Amino-4-chloro-4-pentenoic acid	ED00601000		C04075	440216				1.18566	0.224999	0.107767	Not Significant	Not Significant
A-1455	308.3	318.7	382.58	297.044	Tier 2	L-Cysteinylglycine disulfide	AN02654000	HMDB0000709		22833544				1.31676	0.0345244	0.0254889	Significant Increase	Significant Increase
A-T1624	309.1	94.2	363.615	259.117	Tier 2	Hydroxyprolyl-Gamma-glutamic acid	AN02089002	HMDB0028877		131750768				0.848305	0.200434	0.0987845	Not Significant	Not Significant
A-T1676	309.2	94.2	388.121	154.063	Tier 2	3,4-Dihydroxyphenylethanol	AN00674004	HMDB0005784		82755				1.4155	0.0149878	0.0133199	Significant Increase	Significant Increase
A-1463	309.6	320.1	400.085	166.026	Tier 2	4-Formylsalicylic acid	BM00818003		C14100	656876				0.525782	8.03951e-08	1.78845e-06	Significant Decrease	Significant Decrease
A-1466	309.8	320.3	457.142	223.084	Tier 2	N-Acetyl-L-Tyrosine	TA01623001	HMDB0000866		68310				1.25758	0.194593	0.0963747	Not Significant	Not Significant
A-T1987	310	94.2	400.084	166.027	Tier 2	4-Hydroxyphenylglyoxylic acid	BM00818005		C03590	355				0.489033	7.84942e-08	1.78845e-06	Significant Decrease	Significant Decrease
A-1467	310	320.5	392.079	158.021	Tier 2	Isomer 1 of 3-Hydroxy-cis,cis-muconic acid	BM00711001		C03676	54675763				0.521251	0.0121256	0.011337	Significant Decrease	Significant Decrease
A-T1349	310.7	94.2	450.089	216.027	Tier 2	4-Carboxy-2-hydroxy-6-methoxy-6-oxohexa-2,4-dienoic acid	BM01508002		C18345	54731235				1.73938	0.246916	0.115475	Not Significant	Not Significant
A-T1752	311	94.2	429.112	195.053	Tier 2	N-Acetyl-3-Hydroxyanthranilic acid	PR01229010							2.21945	5.82683e-05	0.00019536	Significant Increase	Significant Increase
A-T2005	311.3	94.2	372.091	138.032	Tier 2	Gentisate aldehyde	AN00477005	HMDB0004062	C05585	70949				2.10494	0.000127894	0.000354405	Significant Increase	Significant Increase
A-1473	311.5	322.1	415.132	181.073	Tier 2	Adrenochrome o-semiquinone	AN01036000	HMDB0012883		132551346				1.31478	0.220596	0.106189	Not Significant	Not Significant
A-1474	311.5	322.1	372.09	138.031	Tier 2	keratan sulfate II (core 2-linked), degradation product 1	AN00477003	HMDB0062484		7213				2.02161	0.000103242	0.000306	Significant Increase	Significant Increase
A-T1961	312.5	94.3	415.132	181.074	Tier 2	N-Hydroxy-L-phenylalanine	BM01037000		C19712	18605013				1.16891	0.558192	0.213902	Not Significant	Not Significant
A-T244	313	94.3	468.124	234.067	Tier 2	Cysteinyl-Hydroxyproline	AN01753000	HMDB0028776		140079468				1.18528	0.291131	0.130577	Not Significant	Not Significant
A-T1364	313.9	94.4	563.172	329.111	Tier 2	Vanillylamine O-glucuronide	PR03096002							1.23284	0.21116	0.102733	Not Significant	Not Significant
A-T1736	313.9	94.4	496.153	262.095	Tier 2	N-Acetyl-5-Hydroxy-L-tryptophan	TA02137001			128749				2.44316	0.00561361	0.00625365	Significant Increase	Significant Increase
A-1490	314.1	324.8	310.591	153.065	Tier 2	FAPy-adenine	AN00661000	HMDB0004816	C06502	114926				0.449669	0.0255771	0.0201602	Significant Decrease	Significant Decrease
A-1492	314.4	325.1	279.116	45.0581	Tier 2	Ethylamine	AN00017001	HMDB0013231	C00797	6341				2.08086	0.0180295	0.0153258	Significant Increase	Significant Increase
A-1497	315.3	326.1	321.606	175.096	Tier 2	Argininic acid	AN00958000	HMDB0003148		160437				1.06886	0.600479	0.226021	Not Significant	Not Significant
A-T2161	316.1	94.4	385.121	151.063	Tier 2	(E)-4-Hydroxyphenylacetaldehyde oxime	BM00638000		C04350	5460411				1.31704	0.354445	0.151023	Not Significant	Not Significant
A-T1557	316.2	94.4	386.125	304.138	Tier 2	Nopaline	AN02772000		C01682	108012				1.29232	0.325156	0.142058	Not Significant	Not Significant
A-T1753	316.9	94.5	362.116	256.117	Tier 2	2-(3-Carboxy-3-aminopropyl)-L-histidine	AN02050000	HMDB0011655	C04441	440342				1.67197	0.0191203	0.0159567	Significant Increase	Significant Increase
A-1513	317.4	328.2	594.138	360.079	Tier 2	Rosmarinic acid	AN03521010	HMDB0003572	C01850	5281792				1.03808	0.780694	0.275821	Not Significant	Not Significant
A-1521	318.8	330.7	363.634	259.151	Tier 2	Lysyl-Hydroxyproline	AN02092007	HMDB0028952		68578696				0.759833	0.0218849	0.0177738	Significant Decrease	Significant Decrease
A-T1748	319.6	94.6	357.124	246.133	Tier 2	D-Octopine	AN01908000		C04137	440237				2.06136	0.0381711	0.0275734	Significant Increase	Significant Increase
A-T114	320	94.6	367.11	133.049	Tier 2	(S)-Ureidoglycine	AN00429000		C02091	45479615				2.94769	0.000479501	0.000952376	Significant Increase	Significant Increase
A-T1923	320.8	94.6	439.099	205.037	Tier 2	6-Hydroxykynurenic acid	AN01356000		C05663	440752				2.04871	0.00707369	0.00746307	Significant Increase	Significant Increase
A-T1813	320.9	94.6	416.116	182.058	Tier 2	3-(2,3-Dihydroxyphenyl)propanoic acid	BM01052013		C04044	20				1.95289	0.000649961	0.00119211	Significant Increase	Significant Increase
A-1543	321.2	335.5	457.142	223.083	Tier 2	Isomer 1 of Salsolinol 1-carboxylic acid	AN01623000	HMDB0013068		7055179				2.94386	2.05845e-07	3.30026e-06	Significant Increase	Significant Increase
A-T172	321.8	94.7	508.255	274.2	Tier 2	(2R,3R)-3-Methylornithinyl-N6-lysine	BM02325001		C20278	57339222				0.718816	0.0386749	0.027815	Significant Decrease	Significant Decrease
A-1569	325.2	338.6	371.106	137.048	Tier 2	Anthranilic acid	AN00468006	HMDB0001123	C00108	227				2.26196	4.74761e-07	5.80036e-06	Significant Increase	Significant Increase
A-1570	325.4	338.7	306.601	145.086	Tier 2	4-Guanidinobutanoic acid	AN00562000	HMDB0003464	C01035	500				0.927866	0.714224	0.25764	Not Significant	Not Significant
A-1576	326.3	339.4	354.07	240.023	Tier 2	Isomer 1 of Cystine	AN01818000	HMDB0000192	C00491	67678				1.44605	0.000960429	0.00158692	Significant Increase	Significant Increase
A-T2000	327.7	94.9	358.075	124.016	Tier 2	2-Hydroxy-1,4-benzoquinone	BM00322000		C07103	151011				2.13451	0.0185662	0.015677	Significant Increase	Significant Increase
A-1584	327.8	340.5	395.108	161.05	Tier 2	4,6-Dihydroxyquinoline	AN00751003	HMDB0004077	C05639	440738				2.47536	0.00432787	0.00509943	Significant Increase	Significant Increase
A-1593	328.6	341.1	429.146	195.088	Tier 2	N-Acetyl-Dopamine	AN01234000	HMDB0041943		100526				4.75884	0.00306748	0.00388931	Significant Increase	Significant Increase
A-T1766	329.5	95	342.629	217.143	Tier 2	gamma-L-Glutamylputrescine	AN01534002	HMDB0012230	C15699	20841830				0.979904	0.82305	0.286982	Not Significant	Not Significant
A-1604	329.9	342	373.085	139.027	Tier 2	3-Hydroxypicolinic acid	AN00487000	HMDB0013188	C18620	13401				0.715242	0.18312	0.0922012	Not Significant	Not Significant
A-1608	330.6	342.5	335.621	203.126	Tier 2	Glycyl-Lysine	AN01338000	HMDB0028846		306144				0.767433	0.0953116	0.0569287	Not Significant	Not Significant
A-T2293	331.4	95	346.1	224.08	Tier 2	5-Hydroxykynurenine	AN01634001	HMDB0012819	C05651	9548587				0.787374	0.645566	0.238868	Not Significant	Not Significant
A-T1436	332.5	95.1	462.168	228.111	Tier 2	Hydroxyprolyl-Proline	AN01684001	HMDB0028871		61156945				0.548394	0.000681853	0.00123289	Significant Decrease	Significant Decrease
A-1625	332.6	344	462.169	228.111	Tier 2	Prolyl-Hydroxyproline	AN01684000	HMDB0006695		11902893				0.596171	0.00032986	0.000718445	Significant Decrease	Significant Decrease
A-T1939	333.5	95.1	383.104	149.048	Tier 2	(S)-4-Hydroxymandelonitrile	BM00606000	HMDB0060318	C03742	440104				1.67405	0.00151105	0.00224575	Significant Increase	Significant Increase
A-1630	333.6	344.7	444.111	210.053	Tier 2	Isomer 1 of Vanilpyruvic acid	AN01432001	HMDB0011714		14124				1.11925	0.461171	0.184919	Not Significant	Not Significant
A-T1994	333.6	95.1	413.15	179.095	Tier 2	L-Homophenylalanine	AN01012005		C17235	2724505				0.453046	0.0154182	0.0136182	Significant Decrease	Significant Decrease
A-T1963	334.6	95.2	342.629	217.143	Tier 2	beta-Alanyl-Lysine	AN01534003	HMDB0060442	C05341	440638				0.397274	5.41975e-06	3.52131e-05	Significant Decrease	Significant Decrease
A-T1889	334.7	95.2	392.098	316.073	Tier 2	Cysteinyldopa	AN02925000		C17935	14178745				0.608015	6.42201e-08	1.6055e-06	Significant Decrease	Significant Decrease
A-T1592	335.3	95.2	335.604	203.091	Tier 2	Glycyl-Gamma-glutamic acid	AN01334004	HMDB0028855		87557032				0.774916	0.154283	0.0819647	Not Significant	Not Significant
A-T2017	335.3	95.2	440.11	206.051	Tier 2	Indolylmethylthiohydroximic acid	AN01374000		C16516	24892785				0.907037	0.705693	0.255794	Not Significant	Not Significant
A-T1424	335.5	95.2	417.112	183.053	Tier 2	4-Pyridoxic acid	AN01065001	HMDB0000017	C00847	6723				1.18771	0.157598	0.0831368	Not Significant	Not Significant
A-T1767	335.9	95.2	387.099	153.043	Tier 2	o-Hydroxylaminobenzoic acid	BM00657000		C16235	349497				0.671072	0.016925	0.0146072	Significant Decrease	Significant Decrease
A-1652	336.4	346.8	496.153	262.094	Tier 2	Isomer 1 of N-Acetyl-5-Hydroxy-L-tryptophan	TA02137001			128749				0.66949	0.000281347	0.000638163	Significant Decrease	Significant Decrease
A-1655	337.2	347.3	363.136	129.078	Tier 2	Isomer 2 of Pipecolic acid	AN00385000	HMDB0000070	C00408	849				0.740438	0.000674545	0.00122548	Significant Decrease	Significant Decrease
A-1656	337.2	347.3	432.112	198.054	Tier 2	Isomer 1 of Syringic acid	BM01266000	HMDB0002085	C10833	10742				0.890236	0.390215	0.162648	Not Significant	Not Significant
A-1657	337.6	347.6	402.1	168.042	Tier 2	Isomer 1 of Isovanillic acid	AN00856010	HMDB0060003		12575				0.734938	0.00122247	0.00193542	Significant Decrease	Significant Decrease
A-T1733	337.7	95.3	402.1	168.042	Tier 2	2,6-Dihydroxyphenylacetic acid	AN00856004		C06207	440944				0.671783	0.0017341	0.00251477	Significant Decrease	Significant Decrease
A-T1935	337.7	95.3	414.1	180.042	Tier 2	3-(4-Hydroxyphenyl)pyruvic acid	AN01019001	HMDB0000707	C01179	979				0.757222	0.0666851	0.0429383	Not Significant	Not Significant
A-T1653	338.1	95.3	599.163	365.104	Tier 2	Amoxicillin	ED03564000	HMDB0030500, HMDB15193, HMDB30500	C06827	33613				1.01647	0.948715	0.31633	Not Significant	Not Significant
A-T2061	338.3	95.3	315.108	162.1	Tier 2	N6-Hydroxy-L-lysine	AN00774000		C01028	439370				1.25669	0.114316	0.0651775	Not Significant	Not Significant
A-1669	339	348.7	345.091	111.032	Tier 2	2,5-Dihydroxypyridine	AN00232002		C01059	99456				1.11557	0.202662	0.0995202	Not Significant	Not Significant
A-T1811	340.2	95.4	657.21	190.095	Tier 2	Tabtoxin biosynthesis intermediate 4	BM01168004		C20914	92042780				0.478653	0.0624069	0.0406387	Not Significant	Not Significant
A-1687	342.2	351	335.144	101.086	Tier 2	5-Aminopentanal	AN00174001	HMDB0012815	C12455	443849				21.6754	3.08469e-07	4.32609e-06	Significant Increase	Significant Increase
A-T1849	345.2	95.6	414.101	180.042	Tier 2	trans-2,3-Dihydroxycinnamic acid	AN01019003	HMDB0032057	C12623	5282146				0.665686	0.000116462	0.000330277	Significant Decrease	Significant Decrease
A-1704	346.2	355	414.1	180.042	Tier 2	3-Hydroxyphenylpyruvic acid	AN01019004	HMDB0011663		5318321				0.707199	5.93326e-05	0.00019835	Significant Decrease	Significant Decrease
A-T1664	346.3	95.6	350.12	232.117	Tier 2	N-Acetyl-N(omega)-Hydroxyarginine	PR01733000							0.458791	6.84542e-05	0.000221753	Significant Decrease	Significant Decrease
A-1735	350.5	359.4	343.118	218.12	Tier 2	Isomer 2 of D-Lysopine	AN01548006		C04020	193187				1.42645	0.02314	0.0186221	Significant Increase	Significant Increase
A-1739	350.7	359.6	350.128	232.14	Tier 2	Isomer 1 of Spermic acid 2	AN01735000	HMDB0013075		167029				0.660914	0.0171625	0.0147621	Significant Decrease	Significant Decrease
A-1770	353.4	362.3	342.629	217.142	Tier 2	Isomer 1 of Alanyl-Lysine	AN01534000	HMDB0028692		7016106				0.794268	0.226248	0.10814	Not Significant	Not Significant
A-1773	353.7	362.7	348.089	114.031	Tier 2	2-Hydroxy-2,4-pentadienoic acid	BM00252002		C00596	5280361				1.08219	0.47131	0.188131	Not Significant	Not Significant
A-1781	355	363.9	351.102	234.087	Tier 2	N-[(2S)-2-Amino-2-carboxyethyl]-L-glutamic acid	BM01757001		C21559	75277391				0.901712	0.471692	0.188218	Not Significant	Not Significant
A-1784	355.3	364.3	399.1	165.042	Tier 2	Isomer 1 of 4-Pyridoxolactone	AN00808002	HMDB0003454	C00971	151228				1.58837	0.102352	0.0600228	Not Significant	Not Significant
A-T1583	355.6	96	351.102	234.085	Tier 2	Tabtoxin biosynthesis intermediate 3	BM01757000		C20913	92042779				0.818609	0.210912	0.102705	Not Significant	Not Significant
A-T2559	355.8	96	361.078	127.019	Tier 2	4-Chloroaniline	BM00354000	HMDB0246391	C14450	7812				1.15706	0.288939	0.129797	Not Significant	Not Significant
A-1791	356.2	365.2	444.147	210.089	Tier 2	Isomer 1 of 3,4-Dihydroxyphenylvaleric acid	AN01436000	HMDB0029233		49831816				0.553413	0.039732	0.0284153	Significant Decrease	Significant Decrease
A-1800	357.7	366.7	354.616	241.116	Tier 2	Tetrahydrobiopterin	AN01838000	HMDB0000027	C00272	44257				1.27252	0.0315615	0.0238161	Significant Increase	Significant Increase
A-1804	358.6	367.6	377.176	286.235	Tier 2	N1,N12-Diacetylspermine	AN02499000	HMDB0002172	C03413	132680				0.420651	3.87713e-08	1.23853e-06	Significant Decrease	Significant Decrease
A-T1974	359.5	96.1	416.116	182.058	Tier 2	3-Methoxy-4-hydroxyphenylglycolaldehyde	AN01052010	HMDB0004061	C05583	440729				4.38848	0.000348191	0.000749849	Significant Increase	Significant Increase
A-1814	361.1	372.2	343.121	218.126	Tier 2	Isomer 3 of D-Lysopine	AN01548006		C04020	193187				1.25352	0.138924	0.0757528	Not Significant	Not Significant
A-T1885	362.9	96.2	396.093	162.035	Tier 2	1,2-Dihydroxy-5-(methylthio)pent-1-en-3-one	AN00767000	HMDB0012134	C15606	5462190				0.701343	0.000509691	0.000993715	Significant Decrease	Significant Decrease
A-T2499	363	96.2	352.601	237.086	Tier 2	6-Pyruvoyltetrahydropterin	AN01790002	HMDB0001195	C03684	135398695				0.840812	0.297466	0.132284	Not Significant	Not Significant
A-1832	363.4	376.4	441.112	207.054	Tier 2	chondroitin sulfate E (GalNAc4,6diS-GlcA) proteoglycan	AN01386000	HMDB0062462		101803212				0.350021	5.66583e-07	6.38265e-06	Significant Decrease	Significant Decrease
A-1834	363.7	376.7	457.143	223.084	Tier 2	Isomer 2 of Salsolinol 1-carboxylic acid	AN01623000	HMDB0013068		7055179				1.25684	0.550714	0.211813	Not Significant	Not Significant
A-T2179	365.8	96.4	412.12	356.122	Tier 2	5-Hydroxykynurenamine O-glucuronide	PR03469000							0.96834	0.844259	0.292527	Not Significant	Not Significant
A-1857	368.8	381.7	444.111	210.052	Tier 2	Vanilpyruvic acid	AN01432001	HMDB0011714		14124				1.82024	0.000111894	0.000323041	Significant Increase	Significant Increase
A-1861	369.5	382.4	371.106	137.048	Tier 2	Isomer 1 of Anthranilic acid	AN00468006	HMDB0001123	C00108	227				3.78372	0.21503	0.104076	Not Significant	Not Significant
A-1864	371	383.8	363.135	129.077	Tier 2	Isomer 3 of Pipecolic acid	AN00385000	HMDB0000070	C00408	849				1.11253	0.668337	0.245555	Not Significant	Not Significant
A-T1799	371.7	96.6	471.122	237.064	Tier 2	N-Acetyl-2-Carboxy-2,3-dihydro-5,6-dihydroxyindole	PR01789001							1.116	0.654493	0.241394	Not Significant	Not Significant
A-T2244	373.9	96.7	413.101	358.084	Tier 2	N2-Acetyl-Cysteinyldopa	PR03487001							0.930817	0.372857	0.156892	Not Significant	Not Significant
A-T2289	374.9	96.7	307.111	146.106	Tier 2	(2R,3R)-3-Methylornithine	BM00578002		C20277	51055215				0.680824	0.00809389	0.00827376	Significant Decrease	Significant Decrease
A-1892	375.8	388.5	399.1	165.042	Tier 2	4-Pyridoxolactone	AN00808002	HMDB0003454	C00971	151228				1.0305	0.582213	0.220848	Not Significant	Not Significant
A-T2234	376	96.8	343.121	218.127	Tier 2	D-Lysopine	AN01548006		C04020	193187				0.840037	0.0346685	0.0255569	Not Significant	Not Significant
A-1897	377.3	390	363.652	259.188	Tier 2	Isoleucyl-Lysine	AN02095000	HMDB0028912		14299177				0.84182	0.026713	0.0209121	Not Significant	Not Significant
A-1903	377.9	390.5	355.618	243.119	Tier 2	Isomer 1 of Prolyl-Gamma-glutamic acid	AN01860002	HMDB0029031		131750782				0.575499	0.0338746	0.0251225	Significant Decrease	Significant Decrease
A-1905	378.4	391.1	356.643	245.169	Tier 2	Isomer 1 of Valyl-Lysine	AN01892001	HMDB0029132		168058				1.0066	0.925833	0.3115	Not Significant	Not Significant
A-T2579	380.4	96.9	482.166	248.105	Tier 2	3-Dimethylallyl-4-hydroxyphenylpyruvic acid	BM01937000		C12456	443850				1.21544	0.336878	0.145752	Not Significant	Not Significant
A-1927	381.1	393.7	399.137	165.078	Tier 2	Isomer 1 of Phenylalanine	AN00814000	HMDB0000159	C00079	994				1.75339	0.000299154	0.000667323	Significant Increase	Significant Increase
A-1930	381.9	394.5	324.09	180.064	Tier 2	4-Chloro-L-lysine	BM01026000		C22137	550920				1.37268	0.62106	0.232115	Not Significant	Not Significant
A-T2169	382.9	97	372.09	138.032	Tier 2	3-Hydroxybenzoic acid	AN00477007	HMDB0002466	C00587	7420				2.23037	0.000318739	0.00070086	Significant Increase	Significant Increase
A-T2216	384.9	97.1	409.124	175.063	Tier 2	5-Hydroxyindoleacetaldehyde	AN00956002	HMDB0004073	C05634	74688				0.895319	0.438674	0.177824	Not Significant	Not Significant
A-1945	384.9	397.4	413.151	179.093	Tier 2	Isomer 1 of 2(N)-Methyl-norsalsolinol	AN01012000	HMDB0001189		37764				1.60418	0.00182351	0.00260502	Significant Increase	Significant Increase
A-T2191	385.1	97.1	413.151	179.095	Tier 2	N-Acetyl-Tyramine	AN01013000			121051				1.65035	0.00044538	0.000903329	Significant Increase	Significant Increase
A-1959	387	399.5	430.133	196.074	Tier 2	2,3-Dihydroxy-p-cumic acid	BM01244007		C06580	29587				22.2037	0.00187265	0.00265869	Significant Increase	Significant Increase
A-1973	388.8	401.2	398.103	164.045	Tier 2	Isomer 1 of trans-3-Hydroxycinnamic acid	BM00793002	HMDB0001713	C12621	637541				1.46615	0.137603	0.0751299	Not Significant	Not Significant
A-1974	389	401.4	350.129	232.141	Tier 2	Spermic acid 2	AN01735000	HMDB0013075		167029				0.868906	0.0173796	0.014882	Not Significant	Not Significant
A-T2284	389.2	97.3	398.105	164.047	Tier 2	trans-2-Hydroxycinnamic acid	AN00793006	HMDB0002641	C01772	637540				1.95189	0.0992983	0.0587111	Not Significant	Not Significant
A-T2135	391.1	97.3	300.103	132.09	Tier 2	(2R,4S)-2,4-Diaminopentanoic acid	AN00423002		C03943	440169				11.855	2.73768e-09	2.4218e-07	Significant Increase	Significant Increase
A-2016	395	407	432.11	198.051	Tier 2	Isomer 2 of Syringic acid	BM01266000	HMDB0002085	C10833	10742				0.647589	0.18786	0.0939298	Not Significant	Not Significant
A-2019	395.2	407.2	441.148	207.09	Tier 2	3-Phenylpropionylglycine	BM01392003	HMDB0002042		1608346				0.79735	0.0247348	0.0196308	Significant Decrease	Significant Decrease
A-2020	395.3	407.2	307.147	73.0886	Tier 2	Isomer 1 of Diethylamine	AN00067000	HMDB0041878	C14422	8021				1.61482	0.0525686	0.035436	Not Significant	Not Significant
A-T1992	396.5	97.5	355.619	243.122	Tier 2	Prolyl-Gamma-glutamic acid	AN01860002	HMDB0029031		131750782				0.571696	0.00209295	0.00291744	Significant Decrease	Significant Decrease
A-2069	401.3	412.4	385.09	302.063	Tier 2	Pyrogallol-2-O-glucuronide	AN02734000	HMDB0060017		122553541				1.48536	0.165036	0.0856021	Not Significant	Not Significant
A-2083	403.3	414.2	362.105	128.047	Tier 2	2-Hydroxy-cis-hex-2,4-dienoic acid	BM00371001		C11354	11953951				1.01646	0.911997	0.308314	Not Significant	Not Significant
A-T2397	403.5	97.8	398.107	164.047	Tier 2	2-Hydroxy-3-phenylpropenoic acid	AN00793003	HMDB0012225	C02763	641637				1.75993	0.10629	0.061828	Not Significant	Not Significant
A-2090	404.3	415.1	305.133	71.0751	Tier 2	Pyrrolidine	BM00058000	HMDB0031641		31268				6.14228	0.00807644	0.00827062	Significant Increase	Significant Increase
A-T2238	405.7	97.9	400.121	166.063	Tier 2	3-(2-Hydroxyphenyl)propanoic acid	AN00823015	HMDB0033752	C01198	873				1.66208	0.164493	0.0854029	Not Significant	Not Significant
A-T2505	406.1	97.9	381.118	294.122	Tier 2	Tyrosyl-Hydroxyproline	AN02608003	HMDB0029106		69040603				1.15121	0.588669	0.222541	Not Significant	Not Significant
A-T2327	406.7	97.9	307.111	146.106	Tier 2	(3S,5S)-3,5-Diaminohexanoic acid	AN00578005	HMDB0012115	C01186	439430				1.87501	4.57538e-05	0.000161402	Significant Increase	Significant Increase
A-2106	406.7	417.2	400.121	166.063	Tier 2	Isomer 1 of 3-Methoxy-4-hydroxyphenylacetaldehyde	AN00823014	HMDB0005175	C05581	151276				1.14347	0.630772	0.23445	Not Significant	Not Significant
A-2127	409.3	419.4	327.644	187.171	Tier 2	N8-Acetyl-spermidine	AN01117001	HMDB0002189	C01029	123689				0.485075	9.24616e-07	9.16645e-06	Significant Decrease	Significant Decrease
A-T2367	410.1	98.1	327.643	187.168	Tier 2	N1-Acetyl-spermidine	AN01117000	HMDB0001276	C00612	496				0.152239	3.42264e-07	4.57678e-06	Significant Decrease	Significant Decrease
A-2151	414.1	423.6	314.118	160.118	Tier 2	Isomer 1 of N(6)-Methyllysine	AN00744000	HMDB0002038	C02728	164795				0.854451	0.0903889	0.0545368	Not Significant	Not Significant
A-2172	416.1	425.4	360.091	126.032	Tier 2	Isomer 1 of Maltol/Pyrogallol	BM00344001	HMDB0030776	C11918	8369				1.03261	0.852213	0.294392	Not Significant	Not Significant
A-2176	416.8	426	416.115	182.057	Tier 2	Isomer 1 of Homovanillic acid	AN01052009	HMDB0000118	C05582	1738				1.5592	0.199652	0.0985409	Not Significant	Not Significant
A-2193	419.2	428	362.103	128.044	Tier 2	Isomer 1 of 2-Hydroxy-cis-hex-2,4-dienoic acid	BM00371001		C11354	11953951				0.974686	0.820733	0.286534	Not Significant	Not Significant
A-T2444	419.8	98.4	370.11	136.052	Tier 2	4-Hydroxyphenylacetaldehyde	AN00460001	HMDB0003767	C03765	440113				0.600633	0.0442126	0.0309085	Significant Decrease	Significant Decrease
A-2197	419.8	428.6	344.101	220.086	Tier 2	Isomer 1 of 5-Hydroxy-L-tryptophan	AN01585002	HMDB0000472, HMDB0000504, HMDB0015571	C00643	439280				0.854038	0.140501	0.076323	Not Significant	Not Significant
A-T2384	421.2	98.5	395.105	161.048	Tier 2	4,8-Dihydroxyquinoline	AN00751004		C05637	440737				0.349014	1.79688e-06	1.57741e-05	Significant Decrease	Significant Decrease
A-2203	421.6	430.2	370.11	136.052	Tier 2	4-Hydroxy-3-methylbenzaldehyde	BM00460015		C21166	139901				0.573787	0.0450277	0.031402	Significant Decrease	Significant Decrease
A-T2404	422.3	98.5	409.121	175.063	Tier 2	N-Acetylindoxyl	AN00956000		C02298	439701				0.738422	0.410883	0.169118	Not Significant	Not Significant
A-T2554	424.6	98.6	381.118	294.122	Tier 2	Hydroxyprolyl-Tyrosine	AN02608001	HMDB0028875		61157166				0.943522	0.698005	0.25386	Not Significant	Not Significant
A-2215	424.7	433	314.12	160.123	Tier 2	Isomer 2 of N(6)-Methyllysine	AN00744000	HMDB0002038	C02728	164795				0.699414	6.90908e-06	4.07459e-05	Significant Decrease	Significant Decrease
A-2227	428.3	436.5	324.09	180.063	Tier 2	Isomer 1 of 4-Chloro-L-lysine	BM01026000		C22137	550920				0.742138	0.0562785	0.0373458	Not Significant	Not Significant
A-T2503	429.7	437.8	353.612	239.102	Tier 2	7,8-Dihydrobiopterin	AN01811004	HMDB0000038	C02953	119055				1.20961	0.317648	0.139585	Not Significant	Not Significant
A-2249	430.4	438.4	456.147	222.089	Tier 2	5'-(3'-Methoxy-4'-hydroxyphenyl)-gamma-valerolactone	AN01611002	HMDB0029226		3028410				2.72442	0.00175591	0.00253331	Significant Increase	Significant Increase
A-2286	436.6	444.3	307.148	73.0892	Tier 2	Diethylamine	AN00067000	HMDB0041878	C14422	8021				0.314738	0.143293	0.0773646	Not Significant	Not Significant
A-T2239	438.5	446.1	339.592	211.071	Tier 2	6-Carboxy-5,6,7,8-tetrahydropterin	AN01447000		C20239	135911925				0.629263	0.101966	0.0598577	Not Significant	Not Significant
A-T2431	439.8	447.3	334.65	201.184	Tier 2	N5-Acetyl-3'-Aminopropylcadaverine	PR01307001							0.910412	0.465259	0.186298	Not Significant	Not Significant
A-T2282	442.3	449.7	400.121	166.063	Tier 2	3-(3-Hydroxyphenyl)propanoic acid	BM00823019	HMDB0000375	C11457	91				3.53604	0.00661021	0.00709117	Significant Increase	Significant Increase
A-T2483	443.2	450.5	332.593	197.069	Tier 2	3,4-Dihydroxy-L-phenylalanine	AN01257002	HMDB0000181, HMDB0000609	C00355	6047				0.68341	1.58541e-05	7.82497e-05	Significant Decrease	Significant Decrease
A-T2477	443.3	450.6	321.569	175.024	Tier 2	Monodehydroascorbic acid	AN00951000		C01041	5483640				6.78884	0.104348	0.0609449	Not Significant	Not Significant
A-2342	446.3	453.5	322.075	176.032	Tier 2	Isomer 1 of Ascorbic acid	AN00966003	HMDB0000044	C00072	54670067				0.85241	0.111837	0.0641851	Not Significant	Not Significant
A-2348	447.8	454.9	314.12	160.123	Tier 2	N(6)-Methyllysine	AN00744000	HMDB0002038	C02728	164795				21.4619	1.81358e-06	1.58001e-05	Significant Increase	Significant Increase
A-2354	448.3	455.4	328.135	188.153	Tier 2	7,8-Diaminononanoic acid	AN01138001		C01037	652				0.733964	8.02123e-05	0.000250663	Significant Decrease	Significant Decrease
A-T2675	452.7	459	324.103	180.09	Tier 2	5-Hydroxykynurenamine	AN01029003	HMDB0004076	C05638	164719				0.280257	8.14059e-05	0.000252336	Significant Decrease	Significant Decrease
A-2391	453.3	459.4	347.087	226.058	Tier 2	Isomer 2 of 3-Nitrotyrosine	AN01655000	HMDB0001904		65124				0.8783	0.455983	0.183222	Not Significant	Not Significant
A-T2595	454.9	460.7	367.103	266.09	Tier 2	N2-Acetyl-5'-Hydroxykynurenine	PR02197001							1.30903	0.210795	0.102705	Not Significant	Not Significant
A-2402	455	460.9	333.163	99.105	Tier 2	Cyclohexylamine	BM00161000	HMDB0031404	C00571	7965				0.74957	0.397302	0.16447	Not Significant	Not Significant
A-2424	458.4	463.6	395.107	161.048	Tier 2	Isomer 1 of 4,8-Dihydroxyquinoline	AN00751004		C05637	440737				1.50836	0.00862307	0.00869871	Significant Increase	Significant Increase
A-2427	458.7	463.9	324.588	181.06	Tier 2	Isomer 1 of 7,8-Dihydroxanthopterin	AN01035001		C21065	135959				1.03173	0.892636	0.303798	Not Significant	Not Significant
A-2428	458.8	463.9	344.101	220.086	Tier 2	Isomer 2 of 5-Hydroxy-L-tryptophan	AN01585002	HMDB0000472, HMDB0000504, HMDB0015571	C00643	439280				0.920773	0.591108	0.223243	Not Significant	Not Significant
A-2433	460.7	465.4	374.127	280.138	Tier 2	Valyl-Tyrosine	AN02409001	HMDB0029139		7009554				4.41397	0.000160105	0.000415622	Significant Increase	Significant Increase
A-T2358	463.9	468.1	400.12	166.063	Tier 2	3-Methoxy-4-hydroxyphenylacetaldehyde	AN00823014	HMDB0005175	C05581	151276				4.66414	0.129545	0.0716275	Not Significant	Not Significant
A-2449	464.6	468.7	317.592	167.067	Tier 2	2,6-Diamino-4-nitrotoluene	BM00843001		C16397	91671				1.0855	0.597061	0.225048	Not Significant	Not Significant
A-2459	466.3	470	370.11	136.052	Tier 2	3-Methylsalicylaldehyde	BM00460007		C14087	522777				1.55678	0.000630243	0.00116337	Significant Increase	Significant Increase
A-T2586	469.1	472.3	338.1	208.085	Tier 2	Formyl-5-hydroxykynurenamine	AN01408002	HMDB0012948	C05647	440743				0.336788	8.30199e-06	4.63461e-05	Significant Decrease	Significant Decrease
A-2498	473.3	475.7	339.6	211.084	Tier 2	3-Methoxytyrosine	AN01449000	HMDB0005881, HMDB01434, HMDB05881		1670				0.849321	0.00880537	0.00885155	Not Significant	Not Significant
A-T2748	474.1	476.4	339.6	211.084	Tier 2	N-Acetyl-L-Noradrenaline	PR01449002							0.313902	1.63681e-07	2.80945e-06	Significant Decrease	Significant Decrease
A-2503	474.4	476.6	339.583	211.049	Tier 2	Topaquinone	AN01445002	HMDB0011639		123871				2.27031	0.0180424	0.0153258	Significant Increase	Significant Increase
A-2506	474.8	476.9	406.094	344.072	Tier 2	5-[[(4,7-Dihydroxy-2-oxo-2H-1-benzopyran-3-yl)amino]carbonyl]-4-methyl-1H-pyrrole-3-carboxylic acid	BM03310000		C20637	72734316				1.28646	0.192935	0.0958425	Not Significant	Not Significant
A-2507	475	477.1	325.59	183.064	Tier 2	Isomer 1 of 4-Amino-2-hydroxylamino-6-nitrotoluene	BM01066000		C16403	9543061				1.16336	0.240583	0.113157	Not Significant	Not Significant
A-2518	476.4	478.3	650.174	183.065	Tier 2	Isomer 2 of 4-Amino-2-hydroxylamino-6-nitrotoluene	BM01066000		C16403	9543061				1.02987	0.840888	0.291535	Not Significant	Not Significant
A-2522	477.2	478.9	367.118	266.12	Tier 2	gamma-Glutamyltyramine	BM02198000		C20926	10214674				1.82153	0.000179071	0.000453595	Significant Increase	Significant Increase
A-T2743	477.3	479	317.589	167.058	Tier 2	L-4-Hydroxyphenylglycine	BM00842002		C12323	36143				0.733164	0.173352	0.0883663	Not Significant	Not Significant
A-2528	477.7	479.3	395.106	161.048	Tier 2	Isomer 2 of 4,8-Dihydroxyquinoline	AN00751004		C05637	440737				1.07705	0.522785	0.203315	Not Significant	Not Significant
A-2537	479.4	480.7	306.121	144.125	Tier 2	Isomer 1 of 1-(3-Aminopropyl)-4-aminobutanal	AN00553000	HMDB0012135		19913541				1.54027	0.197665	0.0978121	Not Significant	Not Significant
A-T2523	484.4	484.7	367.103	266.09	Tier 2	N2'-Acetyl-5'-Hydroxykynurenine	PR02197000							0.57758	0.000376507	0.000790115	Significant Decrease	Significant Decrease
A-T2788	486.2	486.2	310.579	153.043	Tier 2	3-Amino-4-hydroxybenzoic acid	BM00657002	HMDB0304941	C12115	65083				0.824805	0.229356	0.109076	Not Significant	Not Significant
A-2589	487.3	487.1	325.597	183.076	Tier 2	2,6-Diamino-4-hydroxy-5-N-methylformamidopyrimidine	AN01068000	HMDB0011657	C04744	127546				0.739746	0.00056701	0.00108482	Significant Decrease	Significant Decrease
A-2600	490.1	489.4	467.203	233.145	Tier 2	Normeperidine	AN01745000	HMDB0041958		32414				0.79418	0.215572	0.104295	Not Significant	Not Significant
A-T2547	496.1	494.6	373.605	279.097	Tier 2	N-Acetyl-6-Pyruvoyltetrahydropterin	PR02392000							0.441403	1.33872e-06	1.27323e-05	Significant Decrease	Significant Decrease
A-2643	497.5	495.9	310.581	153.046	Tier 2	Isomer 1 of 3-Hydroxyanthranilic acid	AN00657006	HMDB0001476	C00632	86				2.36591	0.0202404	0.0167216	Significant Increase	Significant Increase
A-T2771	502.3	500	333.085	198.053	Tier 2	3-(3,4-Dihydroxyphenyl)lactic acid	AN01266003	HMDB0003503	C01207	439435				2.92139	2.91951e-05	0.000118531	Significant Increase	Significant Increase
A-T3117	507.7	504.7	308.582	149.048	Tier 2	5,6-Dihydroxyindole	AN00606002	HMDB0004058	C05578	114683				2.15019	4.34824e-05	0.000155294	Significant Increase	Significant Increase
A-2702	510.7	507.3	347.089	226.061	Tier 2	Isomer 3 of 3-Nitrotyrosine	AN01655000	HMDB0001904		65124				0.960749	0.874979	0.299918	Not Significant	Not Significant
A-2712	513.1	509.4	566.259	332.2	Tier 2	7'-Carboxy-gamma-tocotrienol	AN03148005	HMDB0012851		53481532				10.9335	0.000536237	0.00103469	Significant Increase	Significant Increase
A-2739	518.5	514.1	498.195	264.137	Tier 2	gamma-CEHC	AN02179005	HMDB0001931		15887183				0.889301	0.382369	0.159958	Not Significant	Not Significant
A-T2945	522.2	517.3	326.08	184.037	Tier 2	3-O-Methylgallic acid	BM01076001		C05616	19829				1.06519	0.711046	0.256978	Not Significant	Not Significant
A-T3018	526.6	521.1	325.089	182.058	Tier 2	3,4-Dihydroxyphenylpropanoic acid	AN01052011	HMDB0000423	C10447	348154				1.91651	0.0612045	0.0400143	Not Significant	Not Significant
A-2793	527.6	522	325.589	183.06	Tier 2	4-Amino-2-hydroxylamino-6-nitrotoluene	BM01066000		C16403	9543061				1.8593	0.0415389	0.0294605	Significant Increase	Significant Increase
A-T3162	529.2	523.4	298.07	128.027	Tier 2	4-Fluorocatechol	BM00368000		C16473	160458				1.00381	0.983734	0.324246	Not Significant	Not Significant
A-2817	532.1	525.9	310.58	153.044	Tier 2	Isomer 2 of 3-Hydroxyanthranilic acid	AN00657006	HMDB0001476	C00632	86				0.919766	0.511488	0.200481	Not Significant	Not Significant
A-2826	534.5	528	384.127	150.069	Tier 2	2-Methoxy-4-vinylphenol	AN00626002	HMDB0013744	C17883	332				18.7679	0.00257775	0.00339956	Significant Increase	Significant Increase
A-2842	539	531.9	345.6	223.083	Tier 2	Salsolinol 1-carboxylic acid	AN01623000	HMDB0013068		7055179				0.729724	0.000375785	0.000790041	Significant Decrease	Significant Decrease
A-2859	544	536.5	331.585	195.053	Tier 2	Isomer 1 of 2-Carboxy-2,3-dihydro-5,6-dihydroxyindole	AN01229000	HMDB0004067	C05604	161255				0.401487	0.000237473	0.000565202	Significant Decrease	Significant Decrease
A-2862	545.1	537.6	512.212	278.153	Tier 2	alpha-CEHC	AN02384000	HMDB0001518		9943542				2.95269	0.0821137	0.0507741	Not Significant	Not Significant
A-T2825	546.1	538.5	345.108	222.1	Tier 2	N2'-Acetyl-3'-Hydroxykynurenamine	PR01612005							0.421456	0.00136078	0.00208931	Significant Decrease	Significant Decrease
A-2869	547.3	539.6	310.58	153.042	Tier 2	Isomer 3 of 3-Hydroxyanthranilic acid	AN00657006	HMDB0001476	C00632	86				1.40429	0.0415522	0.0294605	Significant Increase	Significant Increase
A-2884	548.9	541.2	416.127	182.069	Tier 2	2-Hydroxyfluorene	AN01053000	HMDB0013163	C14460	75547				0.820761	0.0796071	0.0494588	Not Significant	Not Significant
A-T2999	552.2	544.3	332.611	197.105	Tier 2	L-Metanephrine	AN01260000	HMDB0004063	C05588	688084				0.951409	0.254106	0.118022	Not Significant	Not Significant
A-T3065	565.6	557	324.08	180.042	Tier 2	2-Hydroxy-3-(4-hydroxyphenyl)propenoic acid	AN01019002	HMDB0006915	C05350	636708				2.28959	2.2544e-05	9.97141e-05	Significant Increase	Significant Increase
A-2976	566.1	557.4	332.096	196.075	Tier 2	Isomer 1 of 2,3-Dihydroxy-p-cumic acid	BM01244007		C06580	29587				1.6314	0.0567641	0.0375813	Not Significant	Not Significant
A-3048	582.3	571.9	339.103	210.09	Tier 2	Isomer 2 of 3,4-Dihydroxyphenylvaleric acid	AN01436000	HMDB0029233		49831816				1.59129	0.0182589	0.0154736	Significant Increase	Significant Increase
A-3066	585.4	574.6	317.591	167.066	Tier 2	2,4-Diamino-6-nitrotoluene	BM00843002	HMDB0060362	C16396	96177				1.44215	0.0327386	0.0244954	Significant Increase	Significant Increase
A-3069	585.8	574.9	332.092	196.067	Tier 2	Isomer 2 of 2,3-Dihydroxy-p-cumic acid	BM01244007		C06580	29587				0.982602	0.970505	0.321267	Not Significant	Not Significant
A-3080	587.8	576.6	338.096	208.074	Tier 2	5-(3',4'-Dihydroxyphenyl)-gamma-valerolactone	BM01407000	HMDB0029185		45093080				1.13794	0.576701	0.219169	Not Significant	Not Significant
A-3116	594	581.9	310.082	152.048	Tier 2	Isomer 1 of 3,4-Dihydroxyphenylacetaldehyde	AN00647004	HMDB0003791	C04043	119219				0.93768	0.849514	0.293922	Not Significant	Not Significant
A-3138	598.5	585.7	339.103	210.089	Tier 2	3,4-Dihydroxyphenylvaleric acid	AN01436000	HMDB0029233		49831816				7.66882	0.0383687	0.0276813	Significant Increase	Significant Increase
A-3140	599	586.1	308.582	149.048	Tier 2	2,3-Dihydroxyindole	AN00606003		C02775	21860				1.17529	0.591325	0.223251	Not Significant	Not Significant
A-3178	615.4	600	323.607	179.097	Tier 2	2(N)-Methyl-norsalsolinol	AN01012000	HMDB0001189		37764				0.343779	3.2581e-06	2.38663e-05	Significant Decrease	Significant Decrease
A-3207	624.3	607.6	321.091	174.065	Tier 2	1,2-Dihydroxy-8-methylnaphthalene	BM00939002		C14084	656869				0.826016	0.251419	0.117018	Not Significant	Not Significant
A-3222	626.4	609.4	310.082	152.048	Tier 2	3,4-Dihydroxyphenylacetaldehyde	AN00647004	HMDB0003791	C04043	119219				2.89121	7.44785e-06	4.32577e-05	Significant Increase	Significant Increase
A-3225	626.9	609.8	304.082	140.047	Tier 2	2,4,6-Trihydroxytoluene	BM00504002		C16401	66606				0.74177	0.0176087	0.0150446	Significant Decrease	Significant Decrease
A-3237	631.5	613.7	329.089	190.061	Tier 2	1,2-Dihydroxy-7-hydroxymethylnaphthalene	BM01164000		C14105	656879				0.771495	0.115984	0.0658675	Not Significant	Not Significant
A-T3194	633.6	615.4	289.077	110.037	Tier 2	Resorcinol	BM00227001	HMDB0032037	C01751	5054				0.851033	0.0736019	0.0463539	Not Significant	Not Significant
A-3248	634.9	616.5	330.614	193.111	Tier 2	(R)-1,2-dimethyl-5,6-dihydroxy-tetrahydroisoquinoline	AN01211003	HMDB0012484		53481438				0.447701	2.36899e-05	0.000102419	Significant Decrease	Significant Decrease
A-3354	667.1	643.8	330.046	191.976	Tier 2	4,6-Dichloro-3-methylcatechol	BM01192000		C18302	9543293				2.0885	0.00786225	0.00810905	Significant Increase	Significant Increase
A-28	76.9	80.6	460.165	226.106	Tier 3 zero-reaction						1	13	272	0.797222	0.0634478	0.0412698	Not Significant	Not Significant
A-37	78.5	82.2	383.127	149.069	Tier 3 zero-reaction						4	36	657	0.660239	0.0309531	0.0234805	Significant Decrease	Significant Decrease
A-41	78.8	82.5	722.231	488.173	Tier 3 zero-reaction						4	27	578	4.94932	0.0453881	0.0316341	Significant Increase	Significant Increase
A-59	82.4	86	363.137	129.078	Tier 3 zero-reaction						4	30	418	1.38741	0.00355325	0.00433984	Significant Increase	Significant Increase
A-78	85.8	89.2	429.111	195.053	Tier 3 zero-reaction						6	28	368	2.07721	8.88533e-05	0.000271038	Significant Increase	Significant Increase
A-85	87.1	90.3	474.178	240.12	Tier 3 zero-reaction						3	9	251	0.955565	0.618875	0.231641	Not Significant	Not Significant
A-86	87.1	90.3	576.173	342.114	Tier 3 zero-reaction						13	51	645	1.05483	0.813149	0.284837	Not Significant	Not Significant
A-88	87.3	90.5	546.163	312.105	Tier 3 zero-reaction						1	40	654	0.924339	0.31232	0.137718	Not Significant	Not Significant
A-93	88.2	91.4	366.1	132.041	Tier 3 zero-reaction						7	65	697	0.843181	0.00173992	0.00251687	Not Significant	Not Significant
A-99	89.2	92.3	445.108	211.049	Tier 3 zero-reaction						1	20	291	1.28563	0.0618858	0.0403909	Not Significant	Not Significant
A-102	90.4	93.4	416.118	182.059	Tier 3 zero-reaction						6	45	365	1.89569	5.75187e-06	3.68857e-05	Significant Increase	Significant Increase
A-119	95.8	98.3	366.1	132.042	Tier 3 zero-reaction						7	65	697	0.748518	2.9272e-05	0.000118531	Significant Decrease	Significant Decrease
A-124	96.4	98.9	478.128	244.07	Tier 3 zero-reaction						2	29	464	0.847829	0.0188445	0.0158184	Not Significant	Not Significant
A-145	100.6	102.7	359.153	125.095	Tier 3 zero-reaction						2	4	98	0.949666	0.623055	0.232648	Not Significant	Not Significant
A-150	101.9	103.9	576.174	342.116	Tier 3 zero-reaction						13	50	637	1.04036	0.869809	0.298502	Not Significant	Not Significant
A-153	102.8	104.7	321.09	87.032	Tier 3 zero-reaction						1	18	381	0.938063	0.204189	0.100093	Not Significant	Not Significant
A-154	103.3	105.2	474.179	240.121	Tier 3 zero-reaction						3	9	226	1.00489	0.966095	0.320083	Not Significant	Not Significant
A-159	103.8	105.7	432.132	198.074	Tier 3 zero-reaction						1	32	339	2.90933	0.000245504	0.00057384	Significant Increase	Significant Increase
A-172	107.9	109.4	333.127	99.069	Tier 3 zero-reaction						1	13	299	0.618239	3.9339e-05	0.000144076	Significant Decrease	Significant Decrease
A-178	108.8	110.3	414.122	180.064	Tier 3 zero-reaction						17	87	713	0.834551	0.48523	0.192552	Not Significant	Not Significant
A-186	110.5	111.8	563.111	329.052	Tier 3 zero-reaction						2	16	268	0.903275	0.00958255	0.00948359	Not Significant	Not Significant
A-202	113.2	114.3	576.174	342.116	Tier 3 zero-reaction						13	48	619	0.694182	0.166667	0.0860528	Not Significant	Not Significant
A-206	113.7	114.8	471.144	237.086	Tier 3 zero-reaction						6	56	704	0.477161	3.01869e-08	1.05197e-06	Significant Decrease	Significant Decrease
A-210	114.1	115.1	455.15	221.091	Tier 3 zero-reaction						7	53	726	1.19513	0.151733	0.0807835	Not Significant	Not Significant
A-225	117.3	118	344.107	110.048	Tier 3 zero-reaction						1	8	272	1.10298	0.0886569	0.053763	Not Significant	Not Significant
A-231	118.8	119.4	515.169	281.111	Tier 3 zero-reaction						4	39	656	0.883308	0.0847252	0.0519648	Not Significant	Not Significant
A-245	120.5	121	397.142	163.083	Tier 3 zero-reaction						1	20	386	0.994302	0.952463	0.317212	Not Significant	Not Significant
A-246	120.7	121.1	545.181	311.123	Tier 3 zero-reaction						2	21	530	0.707342	2.5759e-05	0.000109714	Significant Decrease	Significant Decrease
A-249	121.5	121.9	378.184	144.126	Tier 3 zero-reaction						2	9	105	2.11737	1.90428e-05	8.83033e-05	Significant Increase	Significant Increase
A-250	121.5	121.9	485.159	251.1	Tier 3 zero-reaction						3	39	721	0.717296	0.00032603	0.000711451	Significant Decrease	Significant Decrease
A-251	121.7	122.1	576.175	342.116	Tier 3 zero-reaction						13	50	637	0.471757	0.0206134	0.0169446	Significant Decrease	Significant Decrease
A-258	124.2	124.4	444.131	210.072	Tier 3 zero-reaction						1	9	325	0.999695	0.997093	0.327429	Not Significant	Not Significant
A-271	126.7	126.7	522.117	288.059	Tier 3 zero-reaction						1	36	336	0.676586	0.00052849	0.00102317	Significant Decrease	Significant Decrease
A-272	127	126.9	321.091	87.0324	Tier 3 zero-reaction						1	18	381	0.926832	0.123877	0.0693905	Not Significant	Not Significant
A-274	127.4	127.3	392.103	158.044	Tier 3 zero-reaction						1	3	61	0.640439	0.0318233	0.0239351	Significant Decrease	Significant Decrease
A-275	127.5	127.4	615.187	381.128	Tier 3 zero-reaction						1	29	575	0.625214	0.00165529	0.00241572	Significant Decrease	Significant Decrease
A-292	130.5	130.2	525.135	291.077	Tier 3 zero-reaction						1	13	243	0.680581	3.20838e-05	0.000124001	Significant Decrease	Significant Decrease
A-296	131.8	131.4	417.133	183.075	Tier 3 zero-reaction						1	12	209	1.12854	0.355101	0.151247	Not Significant	Not Significant
A-297	132	131.6	397.142	163.084	Tier 3 zero-reaction						1	20	386	0.926568	0.558865	0.214064	Not Significant	Not Significant
A-308	134.9	134.2	386.105	152.046	Tier 3 zero-reaction						9	31	455	2.03444	0.00161161	0.00237001	Significant Increase	Significant Increase
A-310	135.1	134.4	457.108	223.05	Tier 3 zero-reaction						1	38	553	0.640829	3.1079e-05	0.000122691	Significant Decrease	Significant Decrease
A-312	135.5	134.7	593.191	359.133	Tier 3 zero-reaction						1	17	448	0.785213	0.0175246	0.0149839	Significant Decrease	Significant Decrease
A-321	137.3	136.4	397.143	163.085	Tier 3 zero-reaction						2	27	572	0.87608	0.395085	0.163847	Not Significant	Not Significant
A-324	138	137	344.096	110.037	Tier 3 zero-reaction						2	13	354	0.815412	0.0205601	0.0169371	Significant Decrease	Significant Decrease
A-328	138.2	137.2	383.128	149.07	Tier 3 zero-reaction						4	36	659	0.498352	0.00221033	0.00302479	Significant Decrease	Significant Decrease
A-329	138.3	137.3	379.17	145.111	Tier 3 zero-reaction						1	19	299	2.36519	4.28045e-08	1.27474e-06	Significant Increase	Significant Increase
A-333	138.5	137.4	442.118	208.059	Tier 3 zero-reaction						1	49	645	0.868121	0.00229316	0.003102	Not Significant	Not Significant
A-367	148	146.2	383.127	149.069	Tier 3 zero-reaction						4	36	657	0.681945	0.00445568	0.00520735	Significant Decrease	Significant Decrease
A-368	148	146.2	516.155	282.097	Tier 3 zero-reaction						1	35	625	0.707192	5.73765e-05	0.000192933	Significant Decrease	Significant Decrease
A-380	149.6	147.7	366.101	132.042	Tier 3 zero-reaction						7	65	699	0.915883	0.1651	0.0856021	Not Significant	Not Significant
A-383	151.5	149.9	393.148	159.09	Tier 3 zero-reaction						6	42	444	4.71876	5.33966e-05	0.000181139	Significant Increase	Significant Increase
A-385	151.8	150.2	402.086	168.028	Tier 3 zero-reaction						1	8	192	1.07495	0.833391	0.289722	Not Significant	Not Significant
A-390	152.6	151.1	370.095	136.037	Tier 3 zero-reaction						2	14	463	1.28837	0.00647294	0.00699613	Significant Increase	Significant Increase
A-392	152.8	151.3	519.19	285.132	Tier 3 zero-reaction						1	9	339	0.917791	0.322839	0.141481	Not Significant	Not Significant
A-397	153.5	152.1	411.104	177.046	Tier 3 zero-reaction						1	16	228	0.803785	0.184439	0.0926965	Not Significant	Not Significant
A-403	154.3	153.1	360.056	125.997	Tier 3 zero-reaction						1	3	111	1.23143	0.0304745	0.0232551	Significant Increase	Significant Increase
A-415	156.9	155.9	414.121	180.062	Tier 3 zero-reaction						14	77	503	1.16208	0.177381	0.0899418	Not Significant	Not Significant
A-432	160.8	159.5	511.175	277.116	Tier 3 zero-reaction						2	26	550	0.770117	0.00460639	0.00532397	Significant Decrease	Significant Decrease
A-438	161.7	160.3	398.126	164.068	Tier 3 zero-reaction						6	67	612	0.814654	0.163867	0.0851544	Not Significant	Not Significant
A-453	164	162.5	343.11	109.052	Tier 3 zero-reaction						1	7	250	5.35107	1.96211e-09	2.05129e-07	Significant Increase	Significant Increase
A-483	167.8	166.1	442.117	208.059	Tier 3 zero-reaction						1	49	625	0.89357	0.112955	0.0646584	Not Significant	Not Significant
A-500	169.1	167.3	359.118	125.06	Tier 3 zero-reaction						3	8	258	0.979405	0.939491	0.314294	Not Significant	Not Significant
A-505	170.2	168.3	344.107	110.048	Tier 3 zero-reaction						1	8	272	1.00995	0.824882	0.287459	Not Significant	Not Significant
A-511	171.3	169.3	336.09	102.032	Tier 3 zero-reaction						6	52	601	1.2622	0.00112512	0.00180459	Significant Increase	Significant Increase
A-514	172	170	476.148	242.09	Tier 3 zero-reaction						1	23	540	0.46162	0.00851478	0.00861971	Significant Decrease	Significant Decrease
A-515	172.1	170.1	384.111	150.053	Tier 3 zero-reaction						10	64	778	0.832731	0.026095	0.0204841	Significant Decrease	Significant Decrease
A-519	172.9	170.8	519.155	285.096	Tier 3 zero-reaction						1	17	393	0.837112	0.00403599	0.00481933	Not Significant	Not Significant
A-521	173.2	171.1	317.107	83.0484	Tier 3 zero-reaction						1	1	141	0.935173	0.661679	0.243684	Not Significant	Not Significant
A-523	173.5	171.3	294.091	60.0325	Tier 3 zero-reaction						1	2	140	1.05725	0.496156	0.195739	Not Significant	Not Significant
A-530	174.4	172.2	660.208	426.15	Tier 3 zero-reaction						1	5	358	0.722881	0.00136997	0.00209225	Significant Decrease	Significant Decrease
A-533	175.2	172.9	478.13	244.071	Tier 3 zero-reaction						3	31	559	0.701331	2.16897e-06	1.70141e-05	Significant Decrease	Significant Decrease
A-535	175.3	173	482.137	248.078	Tier 3 zero-reaction						1	4	198	1.72471	0.0518773	0.0350935	Not Significant	Not Significant
A-536	175.4	173.1	311.593	155.07	Tier 3 zero-reaction						1	14	279	1.17354	0.0929371	0.0558259	Not Significant	Not Significant
A-540	175.9	173.6	462.17	228.112	Tier 3 zero-reaction						1	8	298	0.725717	0.0156109	0.0137567	Significant Decrease	Significant Decrease
A-541	175.9	173.6	629.209	162.1	Tier 3 zero-reaction						1	15	219	8.10768	2.03168e-11	8.92529e-09	Significant Increase	Significant Increase
A-553	178.6	176.3	476.148	242.089	Tier 3 zero-reaction						1	23	524	0.788781	0.00702695	0.00744106	Significant Decrease	Significant Decrease
A-561	180	177.6	400.107	166.049	Tier 3 zero-reaction						5	35	614	1.02739	0.862581	0.296641	Not Significant	Not Significant
A-562	180.2	177.8	344.106	110.048	Tier 3 zero-reaction						1	8	272	0.959574	0.559631	0.21424	Not Significant	Not Significant
A-572	181.4	179	411.103	177.045	Tier 3 zero-reaction						1	16	229	0.708982	0.103872	0.0607591	Not Significant	Not Significant
A-578	182.7	180.3	592.149	358.091	Tier 3 zero-reaction						1	15	374	1.95864	0.00145221	0.00218306	Significant Increase	Significant Increase
A-583	183.1	180.8	478.128	244.069	Tier 3 zero-reaction						2	29	472	0.727908	2.29876e-08	9.74359e-07	Significant Decrease	Significant Decrease
A-593	184.8	182.5	398.127	164.068	Tier 3 zero-reaction						6	74	774	0.950353	0.648108	0.239423	Not Significant	Not Significant
A-594	185.3	182.9	384.11	150.052	Tier 3 zero-reaction						10	57	585	0.862445	0.158312	0.0833569	Not Significant	Not Significant
A-608	186.6	184.2	358.122	124.064	Tier 3 zero-reaction						1	10	233	0.672209	0.00406406	0.00484319	Significant Decrease	Significant Decrease
A-620	189.1	186.8	426.121	192.062	Tier 3 zero-reaction						1	33	495	1.17325	0.154545	0.0820532	Not Significant	Not Significant
A-641	192.7	190.3	427.097	193.038	Tier 3 zero-reaction						3	11	173	1.54918	0.00787053	0.00811032	Significant Increase	Significant Increase
A-650	194.9	192.6	454.082	220.023	Tier 3 zero-reaction						1	14	209	1.10774	0.422142	0.173071	Not Significant	Not Significant
A-672	199.6	197.6	451.189	217.131	Tier 3 zero-reaction						1	22	301	0.786572	0.000896139	0.00150951	Significant Decrease	Significant Decrease
A-682	202.1	200.4	447.069	213.011	Tier 3 zero-reaction						1	1	76	5.95047	3.11468e-08	1.05349e-06	Significant Increase	Significant Increase
A-694	204.1	202.6	610.198	376.14	Tier 3 zero-reaction						1	11	348	1.02568	0.880064	0.301013	Not Significant	Not Significant
A-710	205.9	204.6	390.063	156.005	Tier 3 zero-reaction						1	7	165	0.751645	0.295781	0.131943	Not Significant	Not Significant
A-714	206.2	205	492.143	258.085	Tier 3 zero-reaction						3	30	487	0.851269	0.000667967	0.00121737	Not Significant	Not Significant
A-716	206.5	205.3	477.161	486.206	Tier 3 zero-reaction						1	8	189	0.750872	0.00141196	0.00213955	Significant Decrease	Significant Decrease
A-718	206.7	205.4	315.108	162.1	Tier 3 zero-reaction						1	15	219	0.752156	0.000691286	0.00124079	Significant Decrease	Significant Decrease
A-723	207	205.8	460.117	226.058	Tier 3 zero-reaction						1	18	327	0.827332	0.0232558	0.0186783	Significant Decrease	Significant Decrease
A-735	209.1	208.1	592.149	358.091	Tier 3 zero-reaction						1	13	262	1.2613	0.00767242	0.00797045	Significant Increase	Significant Increase
A-744	210.3	209.4	427.097	193.039	Tier 3 zero-reaction						3	29	489	1.18505	0.106651	0.061975	Not Significant	Not Significant
A-761	213.6	213	519.154	285.096	Tier 3 zero-reaction						1	17	384	1.07597	0.2386	0.112517	Not Significant	Not Significant
A-763	213.7	213.1	446.175	212.117	Tier 3 zero-reaction						1	3	188	1.41389	0.00452423	0.00527139	Significant Increase	Significant Increase
A-769	214.3	213.8	311.593	155.07	Tier 3 zero-reaction						1	14	279	1.09471	0.150272	0.0802659	Not Significant	Not Significant
A-781	215.9	215.5	395.165	161.106	Tier 3 zero-reaction						2	14	407	1.148	0.132132	0.0726358	Not Significant	Not Significant
A-787	216.4	216.1	636.195	169.086	Tier 3 zero-reaction						2	11	261	0.533619	0.170808	0.0875459	Not Significant	Not Significant
A-791	217.3	217.1	318.601	169.085	Tier 3 zero-reaction						2	11	260	0.67393	0.225117	0.107779	Not Significant	Not Significant
A-793	217.4	217.2	396.111	162.053	Tier 3 zero-reaction						5	81	736	0.685642	0.0874975	0.0532674	Not Significant	Not Significant
A-798	218.2	218	347.118	113.06	Tier 3 zero-reaction						1	2	212	0.773076	0.00453746	0.00528146	Significant Decrease	Significant Decrease
A-802	219.5	219.5	516.154	282.096	Tier 3 zero-reaction						1	31	606	0.78449	0.30568	0.135181	Not Significant	Not Significant
A-811	220.3	220.4	546.165	312.107	Tier 3 zero-reaction						1	41	719	1.79497	0.000181701	0.000456236	Significant Increase	Significant Increase
A-812	220.5	220.7	400.108	166.049	Tier 3 zero-reaction						3	9	186	0.297646	0.00646248	0.00699139	Significant Decrease	Significant Decrease
A-823	221.9	222.3	493.163	259.104	Tier 3 zero-reaction						1	12	201	2.66049	0.00571415	0.00633078	Significant Increase	Significant Increase
A-824	222	222.3	377.613	287.109	Tier 3 zero-reaction						1	11	322	0.99459	0.937845	0.313889	Not Significant	Not Significant
A-835	223.8	224.5	460.117	226.059	Tier 3 zero-reaction						1	19	409	0.890033	0.297919	0.132434	Not Significant	Not Significant
A-852	226.5	227.5	311.594	155.071	Tier 3 zero-reaction						1	14	277	1.08533	0.374791	0.157446	Not Significant	Not Significant
A-860	227.6	228.8	366.1	132.042	Tier 3 zero-reaction						7	65	697	0.932432	0.173619	0.0884242	Not Significant	Not Significant
A-861	228.2	229.5	462.132	228.073	Tier 3 zero-reaction						1	24	383	1.01289	0.941213	0.314558	Not Significant	Not Significant
A-863	228.4	229.7	416.102	182.044	Tier 3 zero-reaction						4	13	381	0.610901	0.0196659	0.0163291	Significant Decrease	Significant Decrease
A-868	229.1	230.5	465.204	231.146	Tier 3 zero-reaction						2	14	194	0.957327	0.723149	0.260044	Not Significant	Not Significant
A-870	229.8	231.3	393.147	159.089	Tier 3 zero-reaction						6	42	442	0.874947	0.512516	0.200747	Not Significant	Not Significant
A-890	232.8	234.8	397.088	163.03	Tier 3 zero-reaction						1	12	229	0.935661	0.327862	0.142819	Not Significant	Not Significant
A-907	234.6	236.8	374.613	281.11	Tier 3 zero-reaction						4	39	638	0.807736	0.000549726	0.00105717	Significant Decrease	Significant Decrease
A-925	238	240.8	377.153	143.095	Tier 3 zero-reaction						1	19	347	3.34674	0.13207	0.0726358	Not Significant	Not Significant
A-926	238.1	240.8	431.162	197.103	Tier 3 zero-reaction						1	13	227	2.8501	6.80746e-05	0.000221146	Significant Increase	Significant Increase
A-927	238.1	240.8	400.107	166.049	Tier 3 zero-reaction						5	35	616	0.176459	0.000165666	0.00042621	Significant Decrease	Significant Decrease
A-928	238.1	240.9	366.1	132.042	Tier 3 zero-reaction						7	65	697	0.916667	0.238829	0.112517	Not Significant	Not Significant
A-941	239.2	242.1	396.111	162.052	Tier 3 zero-reaction						5	77	620	0.624534	0.0711377	0.0450735	Not Significant	Not Significant
A-961	242.1	245.5	593.153	126.043	Tier 3 zero-reaction						2	14	387	1.26723	0.0186495	0.0157236	Significant Increase	Significant Increase
A-966	243	246.5	390.112	156.053	Tier 3 zero-reaction						3	17	320	2.0071	7.87422e-10	1.29362e-07	Significant Increase	Significant Increase
A-970	243.7	247.3	397.088	163.03	Tier 3 zero-reaction						1	12	229	0.939455	0.388056	0.161866	Not Significant	Not Significant
A-982	245.4	249.3	346.085	112.027	Tier 3 zero-reaction						1	9	264	0.654945	7.11355e-07	7.57461e-06	Significant Decrease	Significant Decrease
A-995	247.7	251.9	425.116	191.058	Tier 3 zero-reaction						1	16	220	0.937053	0.410684	0.169118	Not Significant	Not Significant
A-999	248.1	252.4	355.078	121.019	Tier 3 zero-reaction						2	10	238	1.551	0.000733287	0.00130539	Significant Increase	Significant Increase
A-1004	248.6	253	399.1	165.042	Tier 3 zero-reaction						3	17	303	0.644609	0.00335295	0.00416853	Significant Decrease	Significant Decrease
A-1005	248.6	253	396.135	324.153	Tier 3 zero-reaction						1	7	213	0.690228	0.000238368	0.000565202	Significant Decrease	Significant Decrease
A-1014	249.3	253.7	492.143	258.084	Tier 3 zero-reaction						3	30	487	1.08196	0.156583	0.0829055	Not Significant	Not Significant
A-1032	251.9	256.7	416.102	182.044	Tier 3 zero-reaction						4	12	358	1.51764	0.124165	0.0694841	Not Significant	Not Significant
A-1037	252.3	257.1	383.105	149.047	Tier 3 zero-reaction						1	17	277	0.638089	0.0108909	0.0104371	Significant Decrease	Significant Decrease
A-1067	256.2	261.4	400.107	166.049	Tier 3 zero-reaction						5	35	616	1.3515	0.00129782	0.00202225	Significant Increase	Significant Increase
A-1076	257.4	262.8	300.079	132.042	Tier 3 zero-reaction						7	65	697	0.872428	0.137651	0.0751299	Not Significant	Not Significant
A-1077	257.4	262.8	369.093	135.035	Tier 3 zero-reaction						2	10	195	1.04842	0.534219	0.206644	Not Significant	Not Significant
A-1078	257.4	262.8	393.147	159.089	Tier 3 zero-reaction						6	42	442	0.816082	0.0261682	0.0205276	Significant Decrease	Significant Decrease
A-1080	257.6	263	374.614	281.112	Tier 3 zero-reaction						4	38	604	0.786967	0.00308276	0.0038958	Significant Decrease	Significant Decrease
A-1084	258	263.4	479.22	245.162	Tier 3 zero-reaction						3	16	198	0.797503	0.0175039	0.0149773	Significant Decrease	Significant Decrease
A-1093	259.3	264.9	310.074	76.0159	Tier 3 zero-reaction						1	15	513	1.08996	0.395007	0.163847	Not Significant	Not Significant
A-1118	263	269	595.167	128.058	Tier 3 zero-reaction						1	16	273	1.5707	0.0017375	0.00251652	Significant Increase	Significant Increase
A-1126	264	270.2	338.105	104.047	Tier 3 zero-reaction						8	58	664	4.20632	0.140271	0.0762342	Not Significant	Not Significant
A-1139	266.8	273.4	526.162	292.104	Tier 3 zero-reaction						1	12	226	0.804415	0.0166059	0.014391	Significant Decrease	Significant Decrease
A-1144	267.9	274.6	355.111	121.052	Tier 3 zero-reaction						1	12	248	2.50438	0.00153691	0.00227763	Significant Increase	Significant Increase
A-1160	270	276.9	416.103	182.045	Tier 3 zero-reaction						4	11	158	0.2759	0.000309094	0.000683573	Significant Decrease	Significant Decrease
A-1166	270.2	277.1	407.164	173.106	Tier 3 zero-reaction						4	29	349	0.981009	0.880082	0.301013	Not Significant	Not Significant
A-1179	271.4	278.6	406.107	172.048	Tier 3 zero-reaction						1	13	258	0.817006	0.235971	0.111582	Not Significant	Not Significant
A-1182	271.9	279.2	419.163	185.104	Tier 3 zero-reaction						2	12	243	2.60668	0.00112308	0.00180459	Significant Increase	Significant Increase
A-1184	272.4	279.8	338.106	104.048	Tier 3 zero-reaction						8	58	664	8.2663	0.102827	0.06024	Not Significant	Not Significant
A-1193	273.6	281.3	592.15	358.092	Tier 3 zero-reaction						1	15	368	1.37184	0.0131365	0.0120182	Significant Increase	Significant Increase
A-1195	274	281.8	423.067	189.009	Tier 3 zero-reaction						1	3	107	0.399644	0.0043444	0.00510844	Significant Decrease	Significant Decrease
A-1207	275.1	283.1	390.113	156.055	Tier 3 zero-reaction						3	18	340	0.849569	0.392402	0.163146	Not Significant	Not Significant
A-1215	276.1	284.4	366.1	132.042	Tier 3 zero-reaction						7	65	697	0.973819	0.640043	0.237435	Not Significant	Not Significant
A-1220	276.4	284.6	311.593	155.07	Tier 3 zero-reaction						1	14	273	1.24965	0.0165212	0.01435	Significant Increase	Significant Increase
A-1229	277.7	286.2	325.597	183.077	Tier 3 zero-reaction						1	10	113	0.18759	0.000320909	0.000704285	Significant Decrease	Significant Decrease
A-1237	279.1	288	377.152	143.094	Tier 3 zero-reaction						1	19	346	0.745025	0.0244741	0.0194642	Significant Decrease	Significant Decrease
A-1244	279.9	288.9	402.085	168.027	Tier 3 zero-reaction						1	8	192	1.3768	0.251322	0.117018	Not Significant	Not Significant
A-1264	282.8	292	337.085	103.027	Tier 3 zero-reaction						2	15	353	0.775643	0.0277675	0.0215341	Significant Decrease	Significant Decrease
A-1266	282.9	292.1	380.115	146.057	Tier 3 zero-reaction						7	60	649	1.26125	0.297326	0.132273	Not Significant	Not Significant
A-1268	283.3	292.5	400.108	166.05	Tier 3 zero-reaction						3	9	187	0.388938	5.29519e-07	6.26796e-06	Significant Decrease	Significant Decrease
A-1308	287.8	297.2	374.116	140.058	Tier 3 zero-reaction						4	16	319	2.3447	1.15698e-05	6.04784e-05	Significant Increase	Significant Increase
A-1309	288.2	297.6	430.118	196.059	Tier 3 zero-reaction						8	47	532	1.82779	0.000135248	0.000369442	Significant Increase	Significant Increase
A-1319	289.4	298.9	397.126	163.067	Tier 3 zero-reaction						1	5	140	0.190752	0.000174184	0.000442391	Significant Decrease	Significant Decrease
A-1330	291.6	301.2	405.116	342.115	Tier 3 zero-reaction						13	46	554	0.72466	0.261462	0.120387	Not Significant	Not Significant
A-1333	291.8	301.4	414.11	180.052	Tier 3 zero-reaction						1	17	254	0.76664	0.114446	0.065188	Not Significant	Not Significant
A-1342	292.4	302	407.163	173.105	Tier 3 zero-reaction						4	29	349	0.770368	0.00928773	0.00925554	Significant Decrease	Significant Decrease
A-1348	293.4	303.2	390.111	156.052	Tier 3 zero-reaction						3	17	322	1.18416	0.0537104	0.0360367	Not Significant	Not Significant
A-1358	295.1	304.9	414.122	180.064	Tier 3 zero-reaction						17	87	713	1.83563	0.00253054	0.00335654	Significant Increase	Significant Increase
A-1363	296	305.8	300.08	132.042	Tier 3 zero-reaction						7	69	753	1.10747	0.469532	0.187487	Not Significant	Not Significant
A-1364	296.1	305.9	363.101	258.084	Tier 3 zero-reaction						3	30	487	1.14568	0.335449	0.145298	Not Significant	Not Significant
A-1367	296.7	306.5	344.106	110.048	Tier 3 zero-reaction						1	8	272	0.925487	0.672785	0.246874	Not Significant	Not Significant
A-1372	297.3	307.2	355.077	121.019	Tier 3 zero-reaction						2	10	238	1.62733	1.03354e-05	5.47727e-05	Significant Increase	Significant Increase
A-1377	297.9	307.8	405.116	342.115	Tier 3 zero-reaction						13	48	561	0.622386	0.173452	0.0883781	Not Significant	Not Significant
A-1379	298.1	308	324.091	180.064	Tier 3 zero-reaction						17	87	716	0.477042	0.0661862	0.0426649	Not Significant	Not Significant
A-1382	298.3	308.3	378.1	144.042	Tier 3 zero-reaction						3	43	475	0.950301	0.784866	0.2767	Not Significant	Not Significant
A-1396	300.5	310.6	336.089	102.031	Tier 3 zero-reaction						6	52	602	2.04523	0.0198145	0.0164288	Significant Increase	Significant Increase
A-1401	301	311	660.185	193.076	Tier 3 zero-reaction						3	31	545	3.28385	2.7246e-05	0.000113525	Significant Increase	Significant Increase
A-1409	301.6	311.7	365.117	131.058	Tier 3 zero-reaction						8	60	571	0.722514	0.0513156	0.0348345	Not Significant	Not Significant
A-1423	303.7	313.9	629.004	161.894	Tier 3 zero-reaction						1	0	2	1.47482	0.302997	0.134276	Not Significant	Not Significant
A-1428	304.7	314.9	495.189	261.131	Tier 3 zero-reaction						3	3	124	0.820776	0.0309535	0.0234805	Significant Decrease	Significant Decrease
A-1431	305	315.2	352.121	118.063	Tier 3 zero-reaction						11	53	626	0.983279	0.873973	0.299663	Not Significant	Not Significant
A-1432	305.4	315.7	532.128	298.07	Tier 3 zero-reaction						1	11	290	1.08551	0.731265	0.262061	Not Significant	Not Significant
A-1436	305.9	316.2	374.116	140.058	Tier 3 zero-reaction						4	16	319	0.536761	0.120034	0.0677659	Not Significant	Not Significant
A-1449	307.2	317.5	502.116	268.058	Tier 3 zero-reaction						2	7	189	0.685882	0.191366	0.0951861	Not Significant	Not Significant
A-1451	307.4	317.7	384.126	150.067	Tier 3 zero-reaction						6	31	335	39.1168	0.00186607	0.00265591	Significant Increase	Significant Increase
A-1453	308.3	318.7	348.101	114.043	Tier 3 zero-reaction						2	12	242	0.850806	0.0738941	0.0465124	Not Significant	Not Significant
A-1454	308.3	318.7	322.075	88.0166	Tier 3 zero-reaction						2	30	482	0.575942	0.0539753	0.0361507	Not Significant	Not Significant
A-1462	309.4	319.9	344.106	110.048	Tier 3 zero-reaction						1	8	272	0.963128	0.839911	0.291372	Not Significant	Not Significant
A-1468	311	321.5	361.121	127.063	Tier 3 zero-reaction						2	20	335	0.833783	0.322732	0.141481	Not Significant	Not Significant
A-1470	311.2	321.8	528.162	61.0526	Tier 3 zero-reaction						1	15	349	0.725505	0.00109184	0.00176351	Significant Decrease	Significant Decrease
A-1476	311.9	322.4	378.1	144.042	Tier 3 zero-reaction						3	43	475	0.828419	0.14752	0.079127	Not Significant	Not Significant
A-1478	312.4	323	542.141	75.0315	Tier 3 zero-reaction						1	21	435	0.919971	0.702967	0.255261	Not Significant	Not Significant
A-1480	313	323.7	351.101	117.042	Tier 3 zero-reaction						3	34	482	1.09767	0.339543	0.146666	Not Significant	Not Significant
A-1485	313.3	324	711.179	244.07	Tier 3 zero-reaction						2	29	470	0.770176	0.0136413	0.0123719	Significant Decrease	Significant Decrease
A-1501	315.6	326.4	518.148	284.09	Tier 3 zero-reaction						1	23	372	0.522973	0.0306133	0.0233148	Significant Decrease	Significant Decrease
A-1509	316.9	327.7	414.123	180.064	Tier 3 zero-reaction						17	87	713	3.60207	0.000285233	0.000645704	Significant Increase	Significant Increase
A-1531	320.2	333.4	344.107	110.049	Tier 3 zero-reaction						1	8	282	0.989241	0.944038	0.315228	Not Significant	Not Significant
A-1535	320.5	334	354.115	120.057	Tier 3 zero-reaction						2	13	254	1.93768	0.000369247	0.000783457	Significant Increase	Significant Increase
A-1539	321	335	379.131	145.073	Tier 3 zero-reaction						6	54	510	0.91239	0.396002	0.164109	Not Significant	Not Significant
A-1544	321.3	335.6	393.126	159.067	Tier 3 zero-reaction						1	10	119	1.30097	0.00639559	0.00693861	Significant Increase	Significant Increase
A-1546	321.7	336	507.252	273.193	Tier 3 zero-reaction						1	13	106	0.591988	0.0039776	0.00477978	Significant Decrease	Significant Decrease
A-1548	322.1	336.4	377.152	143.094	Tier 3 zero-reaction						1	19	346	0.979582	0.910037	0.307988	Not Significant	Not Significant
A-1567	324.7	338.2	318.601	169.086	Tier 3 zero-reaction						2	11	261	0.487838	0.0474251	0.0327168	Significant Decrease	Significant Decrease
A-1577	326.3	339.4	364.065	260.014	Tier 3 zero-reaction						2	1	70	1.45747	0.00183153	0.00261323	Significant Increase	Significant Increase
A-1587	328	340.6	300.079	132.042	Tier 3 zero-reaction						7	65	699	0.528574	0.000179648	0.000454056	Significant Decrease	Significant Decrease
A-1597	328.8	341.2	577.157	110.048	Tier 3 zero-reaction						1	8	272	1.13802	0.158727	0.0833569	Not Significant	Not Significant
A-1599	329	341.3	318.561	169.006	Tier 3 zero-reaction						1	9	164	0.722535	0.00435746	0.00511335	Significant Decrease	Significant Decrease
A-1603	329.5	341.7	350.068	116.01	Tier 3 zero-reaction						2	17	344	1.35126	0.13517	0.074057	Not Significant	Not Significant
A-1610	331.2	342.9	350.105	116.047	Tier 3 zero-reaction						6	58	700	1.03959	0.81433	0.285038	Not Significant	Not Significant
A-1615	331.5	343.2	382.132	148.074	Tier 3 zero-reaction						2	46	603	1.4381	0.101858	0.0598249	Not Significant	Not Significant
A-1619	332	343.5	361.121	127.063	Tier 3 zero-reaction						2	20	335	1.79134	0.000237907	0.000565202	Significant Increase	Significant Increase
A-1627	333.1	344.3	307.093	146.069	Tier 3 zero-reaction						4	29	339	1.12286	0.340981	0.14714	Not Significant	Not Significant
A-1641	335.3	346	391.096	157.038	Tier 3 zero-reaction						1	19	278	0.561394	4.7916e-07	5.80036e-06	Significant Decrease	Significant Decrease
A-1650	336.1	346.6	364.085	130.027	Tier 3 zero-reaction						4	40	440	1.70643	0.0279596	0.0216522	Significant Increase	Significant Increase
A-1653	337	347.2	322.075	88.0163	Tier 3 zero-reaction						2	30	482	1.02324	0.839711	0.291372	Not Significant	Not Significant
A-1660	338.3	348.1	300.085	132.054	Tier 3 zero-reaction						4	12	265	0.525158	3.21326e-05	0.000124001	Significant Decrease	Significant Decrease
A-1665	338.9	348.6	301.087	134.058	Tier 3 zero-reaction						5	69	762	0.732644	0.052658	0.0354755	Not Significant	Not Significant
A-1677	339.3	348.9	318.602	169.087	Tier 3 zero-reaction						2	11	260	0.482846	0.0477197	0.0327824	Significant Decrease	Significant Decrease
A-1692	343.7	352.4	397.121	163.063	Tier 3 zero-reaction						2	31	309	1.38158	0.00539823	0.00604476	Significant Increase	Significant Increase
A-1694	344.3	353.1	438.132	204.073	Tier 3 zero-reaction						2	17	321	0.994582	0.973363	0.321842	Not Significant	Not Significant
A-1695	344.4	353.1	407.105	173.047	Tier 3 zero-reaction						1	6	114	1.28623	0.00360664	0.00439369	Significant Increase	Significant Increase
A-1698	344.5	353.3	537.208	303.15	Tier 3 zero-reaction						1	2	142	0.489079	0.0133744	0.0121682	Significant Decrease	Significant Decrease
A-1699	345	353.8	307.093	146.069	Tier 3 zero-reaction						4	29	339	1.20464	0.205452	0.10054	Not Significant	Not Significant
A-1706	346.4	355.2	380.109	292.101	Tier 3 zero-reaction						1	2	134	0.529228	0.0193305	0.0160855	Significant Decrease	Significant Decrease
A-1744	351.1	360	318.602	169.087	Tier 3 zero-reaction						2	11	260	0.481134	0.0470999	0.0325902	Significant Decrease	Significant Decrease
A-1745	351.1	360	304.603	141.09	Tier 3 zero-reaction						1	5	159	0.494398	0.0435738	0.0306108	Significant Decrease	Significant Decrease
A-1759	351.7	360.6	375.147	141.089	Tier 3 zero-reaction						1	5	159	0.987565	0.943349	0.315117	Not Significant	Not Significant
A-1760	351.8	360.7	711.18	244.071	Tier 3 zero-reaction						2	29	497	0.907634	0.39178	0.162946	Not Significant	Not Significant
A-1761	351.9	360.8	413.625	359.133	Tier 3 zero-reaction						1	17	448	0.839202	0.0205878	0.0169446	Not Significant	Not Significant
A-1764	352.3	361.2	368.099	268.081	Tier 3 zero-reaction						4	23	459	1.1785	0.235972	0.111582	Not Significant	Not Significant
A-1766	352.9	361.8	406.616	345.115	Tier 3 zero-reaction						2	26	405	0.805815	0.0455951	0.0317015	Significant Decrease	Significant Decrease
A-1787	355.6	364.5	382.611	297.106	Tier 3 zero-reaction						3	42	726	0.941727	0.465736	0.186343	Not Significant	Not Significant
A-1789	355.6	364.6	300.08	132.043	Tier 3 zero-reaction						7	69	753	0.783685	0.0164721	0.0143397	Significant Decrease	Significant Decrease
A-1801	357.9	366.9	475.175	241.116	Tier 3 zero-reaction						2	7	178	1.18881	0.0885838	0.053758	Not Significant	Not Significant
A-1805	358.7	367.7	375.105	282.094	Tier 3 zero-reaction						1	31	580	0.759386	0.000489357	0.000970278	Significant Decrease	Significant Decrease
A-1813	360.6	371.1	572.124	338.066	Tier 3 zero-reaction						1	6	230	9.5195	0.0111146	0.010581	Significant Increase	Significant Increase
A-1817	361.6	373.2	478.144	244.085	Tier 3 zero-reaction						1	8	166	2.20529	0.00274914	0.00357637	Significant Increase	Significant Increase
A-1826	363	376	304.088	140.059	Tier 3 zero-reaction						4	16	316	0.803103	0.478307	0.19033	Not Significant	Not Significant
A-1837	364.9	377.9	300.079	132.042	Tier 3 zero-reaction						7	65	697	0.755215	0.00652381	0.00703128	Significant Decrease	Significant Decrease
A-1838	364.9	377.9	389.619	311.121	Tier 3 zero-reaction						2	23	551	0.773447	0.0276984	0.0215341	Significant Decrease	Significant Decrease
A-1840	365.3	378.3	347.111	226.105	Tier 3 zero-reaction						1	13	260	2.41202	0.0140508	0.0126337	Significant Increase	Significant Increase
A-1848	366.3	379.3	622.18	155.071	Tier 3 zero-reaction						1	14	277	1.35918	0.00852394	0.00862002	Significant Increase	Significant Increase
A-1850	366.8	379.8	307.093	146.069	Tier 3 zero-reaction						4	29	339	1.00369	0.959023	0.318474	Not Significant	Not Significant
A-1852	367.4	380.4	351.1	234.084	Tier 3 zero-reaction						1	8	237	0.816656	0.250587	0.116765	Not Significant	Not Significant
A-1860	369.4	382.2	314.101	160.084	Tier 3 zero-reaction						1	35	324	1.93378	0.0107259	0.0103307	Significant Increase	Significant Increase
A-1865	371	383.8	528.162	61.0525	Tier 3 zero-reaction						1	15	349	0.69881	0.0015343	0.0022767	Significant Decrease	Significant Decrease
A-1867	371.4	384.2	412.096	356.074	Tier 3 zero-reaction						1	15	279	1.19111	0.377149	0.158062	Not Significant	Not Significant
A-1868	371.8	384.6	358.121	124.063	Tier 3 zero-reaction						1	10	234	0.821068	0.556436	0.213728	Not Significant	Not Significant
A-1870	372.6	385.4	364.108	260.099	Tier 3 zero-reaction						1	19	321	1.07482	0.483513	0.192069	Not Significant	Not Significant
A-1879	374.1	386.9	425.612	383.106	Tier 3 zero-reaction						1	14	391	0.831643	0.160315	0.0838419	Not Significant	Not Significant
A-1891	375.7	388.5	405.184	171.125	Tier 3 zero-reaction						1	8	173	0.726193	0.0895562	0.0541481	Not Significant	Not Significant
A-1912	379.6	392.2	352.133	118.075	Tier 3 zero-reaction						2	12	263	0.836874	0.0223077	0.0180661	Not Significant	Not Significant
A-1918	380.2	392.8	502.14	268.082	Tier 3 zero-reaction						4	24	486	0.654346	0.0122607	0.0113892	Significant Decrease	Significant Decrease
A-1923	380.6	393.2	351.1	234.083	Tier 3 zero-reaction						1	6	238	0.734261	0.0647966	0.0419809	Not Significant	Not Significant
A-1928	381.4	394	296.565	125.014	Tier 3 zero-reaction						1	5	22	5.16009	0.0116733	0.0110216	Significant Increase	Significant Increase
A-1941	384	396.5	408.121	174.063	Tier 3 zero-reaction						2	18	305	0.525959	0.000586975	0.00110118	Significant Decrease	Significant Decrease
A-1950	386.1	398.6	365.132	131.073	Tier 3 zero-reaction						1	4	106	0.788175	0.0353372	0.0259004	Significant Decrease	Significant Decrease
A-1952	386.1	398.6	443.126	209.068	Tier 3 zero-reaction						1	43	392	0.761817	0.188562	0.0940598	Not Significant	Not Significant
A-1966	387.9	400.3	396.125	162.067	Tier 3 zero-reaction						1	14	185	0.858268	0.109577	0.0632576	Not Significant	Not Significant
A-1968	388.3	400.7	474.18	240.122	Tier 3 zero-reaction						3	9	231	1.23091	0.0129767	0.01192	Significant Increase	Significant Increase
A-1969	388.4	400.8	460.117	226.059	Tier 3 zero-reaction						1	19	408	0.914941	0.468345	0.187143	Not Significant	Not Significant
A-1983	390.8	403.2	368.098	268.08	Tier 3 zero-reaction						4	23	459	0.765817	0.0081463	0.00831993	Significant Decrease	Significant Decrease
A-2006	393.8	405.9	357.1	246.084	Tier 3 zero-reaction						2	28	452	1.02327	0.902625	0.306016	Not Significant	Not Significant
A-2008	393.9	406	462.134	228.076	Tier 3 zero-reaction						1	27	511	1.05148	0.758034	0.269721	Not Significant	Not Significant
A-2009	394.1	406.1	300.079	132.042	Tier 3 zero-reaction						7	65	699	0.832068	0.0831226	0.0512261	Not Significant	Not Significant
A-2027	396.3	408.1	414.136	180.078	Tier 3 zero-reaction						1	26	298	0.436228	0.00225254	0.00306921	Significant Decrease	Significant Decrease
A-2031	396.7	408.4	328.098	188.079	Tier 3 zero-reaction						2	22	399	0.661686	0.100621	0.0593406	Not Significant	Not Significant
A-2047	399.1	410.6	325.087	182.056	Tier 3 zero-reaction						6	45	380	1.6874	0.00204278	0.00285443	Significant Increase	Significant Increase
A-2048	399.2	410.6	423.1	189.042	Tier 3 zero-reaction						1	10	165	0.889188	0.324293	0.141855	Not Significant	Not Significant
A-2060	400.5	411.8	375.107	282.097	Tier 3 zero-reaction						1	31	606	0.678322	0.000134253	0.000368474	Significant Decrease	Significant Decrease
A-2066	401	412.2	447.133	426.149	Tier 3 zero-reaction						1	6	347	0.832025	0.0226858	0.0183464	Significant Decrease	Significant Decrease
A-2070	401.3	412.5	428.116	194.058	Tier 3 zero-reaction						3	39	299	4.86813	0.000700267	0.00125048	Significant Increase	Significant Increase
A-2077	402.5	413.5	376.606	285.096	Tier 3 zero-reaction						1	17	384	0.94554	0.563029	0.215182	Not Significant	Not Significant
A-2078	402.8	413.7	388.085	154.027	Tier 3 zero-reaction						3	13	314	2.84655	0.0147328	0.0131543	Significant Increase	Significant Increase
A-2079	402.8	413.8	402.147	168.088	Tier 3 zero-reaction						1	16	305	0.793603	0.000152277	0.000404431	Significant Decrease	Significant Decrease
A-2084	403.6	414.4	423.101	189.043	Tier 3 zero-reaction						1	8	124	0.935103	0.524288	0.203762	Not Significant	Not Significant
A-2088	403.8	414.7	350.11	232.104	Tier 3 zero-reaction						2	15	270	0.576438	0.0013522	0.00207892	Significant Decrease	Significant Decrease
A-2093	404.7	415.4	380.13	292.144	Tier 3 zero-reaction						1	9	226	0.401938	0.162832	0.0848467	Not Significant	Not Significant
A-2102	405.7	416.3	412.12	178.062	Tier 3 zero-reaction						1	19	282	1.81106	0.00243303	0.00325269	Significant Increase	Significant Increase
A-2105	406.5	417	407.163	173.104	Tier 3 zero-reaction						4	29	349	0.759816	0.00269373	0.00352993	Significant Decrease	Significant Decrease
A-2108	406.9	417.3	417.133	183.075	Tier 3 zero-reaction						1	12	209	1.04684	0.808375	0.283377	Not Significant	Not Significant
A-2111	407.1	417.5	393.149	159.09	Tier 3 zero-reaction						6	42	444	1.0043	0.954922	0.317296	Not Significant	Not Significant
A-2113	407.3	417.7	366.1	132.042	Tier 3 zero-reaction						7	65	697	0.741054	9.02916e-05	0.000273972	Significant Decrease	Significant Decrease
A-2117	407.6	417.9	458.149	224.09	Tier 3 zero-reaction						1	32	495	0.496925	5.14256e-05	0.000177064	Significant Decrease	Significant Decrease
A-2120	407.8	418.1	462.205	228.147	Tier 3 zero-reaction						2	3	83	0.958885	0.733682	0.262764	Not Significant	Not Significant
A-2121	408.2	418.5	318.072	168.028	Tier 3 zero-reaction						1	8	230	1.05478	0.879691	0.301013	Not Significant	Not Significant
A-2125	409	419.1	421.226	187.168	Tier 3 zero-reaction						2	3	31	0.583135	2.21923e-06	1.70141e-05	Significant Decrease	Significant Decrease
A-2130	410.2	420.2	347.088	226.06	Tier 3 zero-reaction						1	19	404	1.33612	0.162561	0.0847824	Not Significant	Not Significant
A-2133	410.6	420.6	282.062	48.0032	Tier 3 zero-reaction						1	3	74	1.42984	0.00104005	0.00168934	Significant Increase	Significant Increase
A-2137	411.4	421.2	321.091	174.065	Tier 3 zero-reaction						2	18	341	0.891209	0.14224	0.0770133	Not Significant	Not Significant
A-2157	414.5	424	300.08	132.042	Tier 3 zero-reaction						7	69	753	1.09852	0.227304	0.10851	Not Significant	Not Significant
A-2163	414.8	424.3	333.126	99.0681	Tier 3 zero-reaction						1	13	299	0.722489	0.00818789	0.00834759	Significant Decrease	Significant Decrease
A-2166	414.9	424.4	364.084	130.026	Tier 3 zero-reaction						4	40	440	0.683357	0.00889413	0.00892518	Significant Decrease	Significant Decrease
A-2181	417.9	426.9	297.086	126.055	Tier 3 zero-reaction						2	3	91	0.614898	0.00910853	0.00911141	Significant Decrease	Significant Decrease
A-2184	418.3	427.3	438.15	204.092	Tier 3 zero-reaction						1	12	250	3.40475	0.000444708	0.000903329	Significant Increase	Significant Increase
A-2185	418.3	427.3	356.094	244.071	Tier 3 zero-reaction						2	29	497	0.736467	0.00547284	0.00611045	Significant Decrease	Significant Decrease
A-2187	418.6	427.5	474.18	240.122	Tier 3 zero-reaction						3	9	231	1.65664	3.00909e-05	0.000120155	Significant Increase	Significant Increase
A-2195	419.7	428.5	460.117	226.059	Tier 3 zero-reaction						1	19	410	1.0325	0.890677	0.3034	Not Significant	Not Significant
A-2206	422	430.5	362.608	257.1	Tier 3 zero-reaction						1	19	347	0.787812	1.78157e-06	1.57741e-05	Significant Decrease	Significant Decrease
A-2216	424.7	433	394.179	160.12	Tier 3 zero-reaction						2	12	167	0.730695	7.57615e-05	0.000240016	Significant Decrease	Significant Decrease
A-2219	424.9	433.2	358.601	249.085	Tier 3 zero-reaction						2	41	627	1.13527	0.211536	0.102805	Not Significant	Not Significant
A-2222	425.6	433.9	316.093	164.07	Tier 3 zero-reaction						6	74	776	0.950621	0.728181	0.261119	Not Significant	Not Significant
A-2231	428.9	437	357.101	246.085	Tier 3 zero-reaction						2	28	459	0.867117	0.202164	0.0993965	Not Significant	Not Significant
A-2234	429.5	437.6	425.117	191.059	Tier 3 zero-reaction						1	16	220	1.66113	0.0163564	0.0142824	Significant Increase	Significant Increase
A-2237	429.7	437.8	608.201	141.091	Tier 3 zero-reaction						1	5	163	0.844815	0.0148466	0.0132059	Not Significant	Not Significant
A-2243	430	438.1	462.131	228.072	Tier 3 zero-reaction						1	24	386	1.03341	0.692021	0.252402	Not Significant	Not Significant
A-2247	430.1	438.2	351.101	234.086	Tier 3 zero-reaction						1	12	391	1.90833	0.0834739	0.0513892	Not Significant	Not Significant
A-2255	431.5	439.5	321.109	174.102	Tier 3 zero-reaction						1	35	284	4.26101	0.000241334	0.000568717	Significant Increase	Significant Increase
A-2258	432	439.9	362.116	128.058	Tier 3 zero-reaction						1	16	273	1.39983	0.0111574	0.0106129	Significant Increase	Significant Increase
A-2275	434.8	442.6	362.608	257.1	Tier 3 zero-reaction						1	19	347	0.581424	0.00272585	0.00355412	Significant Decrease	Significant Decrease
A-2277	435.3	443	361.126	254.136	Tier 3 zero-reaction						1	13	216	1.07925	0.506574	0.199234	Not Significant	Not Significant
A-2279	435.5	443.2	500.131	33.0217	Tier 3 zero-reaction						1	2	280	1.16357	0.62633	0.233327	Not Significant	Not Significant
A-2280	435.6	443.3	408.122	174.064	Tier 3 zero-reaction						2	18	335	0.639436	1.98267e-05	9.08396e-05	Significant Decrease	Significant Decrease
A-2281	435.6	443.3	321.091	174.064	Tier 3 zero-reaction						2	18	341	0.891471	0.338281	0.146249	Not Significant	Not Significant
A-2282	435.7	443.5	643.176	176.067	Tier 3 zero-reaction						3	35	466	0.622549	0.000300616	0.000668683	Significant Decrease	Significant Decrease
A-2284	436.2	444	577.158	110.049	Tier 3 zero-reaction						1	8	282	1.06689	0.35586	0.151514	Not Significant	Not Significant
A-2289	437.3	444.9	289.083	110.049	Tier 3 zero-reaction						1	8	282	1.02283	0.712712	0.257418	Not Significant	Not Significant
A-2307	440.7	448.2	348.114	228.112	Tier 3 zero-reaction						1	8	297	0.820881	0.16032	0.0838419	Not Significant	Not Significant
A-2309	440.9	448.3	344.107	110.048	Tier 3 zero-reaction						1	8	272	1.12116	0.0741666	0.0466087	Not Significant	Not Significant
A-2310	441	448.5	462.17	228.112	Tier 3 zero-reaction						1	8	297	0.915604	0.452066	0.181957	Not Significant	Not Significant
A-2316	442.2	449.6	439.132	205.073	Tier 3 zero-reaction						3	14	239	2.21783	0.000210508	0.000515072	Significant Increase	Significant Increase
A-2319	442.6	449.9	371.106	137.048	Tier 3 zero-reaction						5	16	348	1.41474	0.194044	0.0962353	Not Significant	Not Significant
A-2324	443.4	450.7	531.166	297.108	Tier 3 zero-reaction						3	41	650	0.761776	0.00585085	0.00644532	Significant Decrease	Significant Decrease
A-2326	443.5	450.8	542.142	75.0327	Tier 3 zero-reaction						1	21	438	1.07476	0.654856	0.241451	Not Significant	Not Significant
A-2327	443.5	450.9	321.067	174.016	Tier 3 zero-reaction						3	16	176	7.27843	0.107011	0.0621356	Not Significant	Not Significant
A-2330	444	451.2	328.117	188.118	Tier 3 zero-reaction						3	24	215	4.19255	1.88633e-05	8.8182e-05	Significant Increase	Significant Increase
A-2332	444.2	451.5	366.1	132.042	Tier 3 zero-reaction						7	65	697	0.853383	0.0431418	0.0304188	Not Significant	Not Significant
A-2334	444.9	452.1	352.085	118.026	Tier 3 zero-reaction						4	49	538	1.6007	0.0580372	0.0382699	Not Significant	Not Significant
A-2335	445	452.2	382.611	297.106	Tier 3 zero-reaction						3	42	726	0.7862	0.0339152	0.0251305	Significant Decrease	Significant Decrease
A-2349	448	455.1	577.158	110.049	Tier 3 zero-reaction						1	8	282	1.07458	0.302436	0.134131	Not Significant	Not Significant
A-2353	448.3	455.3	321.109	174.101	Tier 3 zero-reaction						1	35	280	3.82528	0.000169271	0.000431623	Significant Increase	Significant Increase
A-2357	448.7	455.7	292.106	116.095	Tier 3 zero-reaction						1	9	187	3.04516	1.34257e-09	1.92994e-07	Significant Increase	Significant Increase
A-2358	448.7	455.7	356.093	244.069	Tier 3 zero-reaction						2	29	472	0.843084	0.0048875	0.00557602	Not Significant	Not Significant
A-2360	448.9	455.9	397.12	163.062	Tier 3 zero-reaction						2	31	323	2.23974	0.00198519	0.00279092	Significant Increase	Significant Increase
A-2363	449.8	456.5	358.121	124.063	Tier 3 zero-reaction						1	10	234	0.701929	0.000367985	0.000782223	Significant Decrease	Significant Decrease
A-2366	450.1	456.8	316.092	164.068	Tier 3 zero-reaction						6	68	616	0.877128	0.325685	0.142086	Not Significant	Not Significant
A-2368	450.2	456.9	382.602	297.088	Tier 3 zero-reaction						1	29	554	1.00739	0.930255	0.312348	Not Significant	Not Significant
A-2383	452	458.4	449.138	215.079	Tier 3 zero-reaction						1	16	347	1.02015	0.909876	0.307988	Not Significant	Not Significant
A-2393	453.5	459.6	474.181	240.122	Tier 3 zero-reaction						3	9	212	0.788838	0.0339978	0.0251431	Significant Decrease	Significant Decrease
A-2394	453.8	459.8	345.095	222.073	Tier 3 zero-reaction						1	53	684	1.29207	0.560664	0.214564	Not Significant	Not Significant
A-2397	454.1	460.1	391.085	314.054	Tier 3 zero-reaction						1	4	121	0.737462	0.0943973	0.0565106	Not Significant	Not Significant
A-2399	454.6	460.5	414.136	180.078	Tier 3 zero-reaction						1	26	298	3.96278	0.013592	0.0123368	Significant Increase	Significant Increase
A-2405	455.5	461.2	402.086	168.028	Tier 3 zero-reaction						1	8	193	1.18071	0.66176	0.243684	Not Significant	Not Significant
A-2407	455.9	461.5	328.116	188.115	Tier 3 zero-reaction						3	23	212	3.98147	8.58457e-06	4.76589e-05	Significant Increase	Significant Increase
A-2408	456	461.7	318.073	168.029	Tier 3 zero-reaction						1	8	136	1.0815	0.847572	0.293587	Not Significant	Not Significant
A-2410	456.7	462.2	318.601	169.085	Tier 3 zero-reaction						2	11	260	0.542325	0.0505782	0.0344375	Not Significant	Not Significant
A-2413	457.1	462.5	403.143	169.085	Tier 3 zero-reaction						2	11	260	0.599124	0.0999638	0.0590135	Not Significant	Not Significant
A-2423	458.4	463.6	352.098	236.079	Tier 3 zero-reaction						1	14	299	0.71122	0.0143849	0.0128836	Significant Decrease	Significant Decrease
A-2436	461.1	465.8	311.593	155.069	Tier 3 zero-reaction						1	14	272	0.646452	0.0440498	0.0308322	Significant Decrease	Significant Decrease
A-2461	466.7	470.3	570.135	336.076	Tier 3 zero-reaction						1	5	151	2.33799	0.0670527	0.0431156	Not Significant	Not Significant
A-2470	467.9	471.3	296.588	125.059	Tier 3 zero-reaction						3	8	248	0.965656	0.717963	0.258503	Not Significant	Not Significant
A-2476	469.1	472.3	363.101	258.084	Tier 3 zero-reaction						3	30	487	1.0956	0.528772	0.20502	Not Significant	Not Significant
A-2480	469.8	472.9	350.105	116.047	Tier 3 zero-reaction						6	58	700	0.630502	0.0082966	0.00844345	Significant Decrease	Significant Decrease
A-2483	470.2	473.2	370.093	272.069	Tier 3 zero-reaction						2	16	218	0.439316	0.0544429	0.0363585	Not Significant	Not Significant
A-2491	471.2	474	292.106	116.095	Tier 3 zero-reaction						1	9	187	28.7884	0.000877544	0.00149421	Significant Increase	Significant Increase
A-2492	471.4	474.1	520.252	286.194	Tier 3 zero-reaction						1	33	278	0.299219	7.65148e-06	4.36446e-05	Significant Decrease	Significant Decrease
A-2496	472.9	475.4	301.087	134.058	Tier 3 zero-reaction						5	69	762	0.786999	0.125341	0.06987	Not Significant	Not Significant
A-2502	474	476.2	279.116	45.0579	Tier 3 zero-reaction						1	12	281	1.08958	0.370494	0.156126	Not Significant	Not Significant
A-2509	475.2	477.2	310.075	152.034	Tier 3 zero-reaction						3	7	158	0.685087	0.0532806	0.035811	Not Significant	Not Significant
A-2512	475.4	477.4	391.09	314.063	Tier 3 zero-reaction						2	6	219	1.22607	0.00948858	0.0094149	Significant Increase	Significant Increase
A-2521	477.1	478.8	598.168	131.059	Tier 3 zero-reaction						8	60	571	0.595254	0.0399126	0.028509	Significant Decrease	Significant Decrease
A-2532	478.8	480.2	629.162	162.053	Tier 3 zero-reaction						5	81	736	1.29425	0.551663	0.212064	Not Significant	Not Significant
A-2539	479.8	481	289.082	110.047	Tier 3 zero-reaction						1	8	272	0.990703	0.884415	0.301983	Not Significant	Not Significant
A-2553	481.3	482.2	315.084	162.052	Tier 3 zero-reaction						5	77	620	1.19164	0.699544	0.254339	Not Significant	Not Significant
A-2557	482.3	483	299.569	131.021	Tier 3 zero-reaction						1	10	235	0.959005	0.743645	0.265752	Not Significant	Not Significant
A-2559	482.6	483.2	322.582	177.047	Tier 3 zero-reaction						1	16	227	0.704294	0.00403677	0.00481933	Significant Decrease	Significant Decrease
A-2563	483.1	483.7	389.619	311.121	Tier 3 zero-reaction						2	23	524	0.720559	5.15822e-06	3.40813e-05	Significant Decrease	Significant Decrease
A-2566	483.4	483.9	545.181	311.122	Tier 3 zero-reaction						2	24	559	0.722156	6.68282e-07	7.31928e-06	Significant Decrease	Significant Decrease
A-2568	483.5	484	366.1	132.042	Tier 3 zero-reaction						7	65	697	0.779135	0.000104302	0.000307557	Significant Decrease	Significant Decrease
A-2569	483.5	484	413.138	179.08	Tier 3 zero-reaction						3	41	617	0.70965	1.33249e-07	2.39433e-06	Significant Decrease	Significant Decrease
A-2572	484.2	484.6	360.096	252.076	Tier 3 zero-reaction						1	28	522	1.03533	0.921072	0.310339	Not Significant	Not Significant
A-2585	486.5	486.4	393.126	159.068	Tier 3 zero-reaction						1	10	118	0.740924	0.0662709	0.0426955	Not Significant	Not Significant
A-2594	488.8	488.3	292.598	117.08	Tier 3 zero-reaction						5	38	484	1.44693	0.00164785	0.00241097	Significant Increase	Significant Increase
A-2595	488.8	488.3	301.087	134.058	Tier 3 zero-reaction						4	64	661	0.912178	0.520484	0.202694	Not Significant	Not Significant
A-2599	489.9	489.2	484.179	250.121	Tier 3 zero-reaction						1	2	62	0.871198	0.219195	0.105736	Not Significant	Not Significant
A-2602	490.2	489.5	297.086	126.054	Tier 3 zero-reaction						2	3	92	0.643452	0.0360147	0.0263471	Significant Decrease	Significant Decrease
A-2605	490.8	490.1	274.077	80.0381	Tier 3 zero-reaction						1	0	198	1.12052	0.278192	0.126102	Not Significant	Not Significant
A-2609	491.2	490.4	289.082	110.048	Tier 3 zero-reaction						1	8	272	0.945783	0.44497	0.179928	Not Significant	Not Significant
A-2617	492.3	491.3	381.126	147.067	Tier 3 zero-reaction						1	12	226	1.63068	0.00999321	0.00979155	Significant Increase	Significant Increase
A-2619	492.4	491.5	349.104	230.092	Tier 3 zero-reaction						2	21	491	1.4992	0.0957403	0.0571065	Not Significant	Not Significant
A-2625	493.7	492.5	393.126	159.068	Tier 3 zero-reaction						1	10	118	0.736875	0.0488309	0.0334658	Significant Decrease	Significant Decrease
A-2626	493.8	492.6	346.098	224.079	Tier 3 zero-reaction						3	23	381	0.497628	9.77926e-05	0.000292868	Significant Decrease	Significant Decrease
A-2629	494.1	492.9	321.6	175.084	Tier 3 zero-reaction						1	41	506	0.650155	0.000826614	0.0014252	Significant Decrease	Significant Decrease
A-2630	494.3	493	315.085	162.053	Tier 3 zero-reaction						5	81	736	0.802125	0.438108	0.177778	Not Significant	Not Significant
A-2633	494.8	493.5	512.167	45.0575	Tier 3 zero-reaction						1	12	281	0.966381	0.774998	0.274399	Not Significant	Not Significant
A-2639	496.8	495.3	279.116	45.0579	Tier 3 zero-reaction						1	12	281	1.09115	0.357641	0.151988	Not Significant	Not Significant
A-2647	498.8	497	270.035	35.9767	Tier 3 zero-reaction						1	0	0	1.45581	0.00622721	0.00679738	Significant Increase	Significant Increase
A-2648	499.1	497.2	337.08	206.043	Tier 3 zero-reaction						4	21	369	0.701653	0.0339629	0.0251383	Significant Decrease	Significant Decrease
A-2656	501.5	499.3	350.576	233.036	Tier 3 zero-reaction						2	13	277	0.633247	0.000233415	0.00055806	Significant Decrease	Significant Decrease
A-2659	501.9	499.7	301.088	134.059	Tier 3 zero-reaction						5	69	762	0.827728	0.262586	0.120645	Not Significant	Not Significant
A-2662	502.2	499.9	403.143	169.084	Tier 3 zero-reaction						2	11	260	0.668582	0.266108	0.121718	Not Significant	Not Significant
A-2663	502.3	500	318.601	169.085	Tier 3 zero-reaction						2	11	261	0.657523	0.258903	0.119814	Not Significant	Not Significant
A-2672	505.1	502.5	279.116	45.0579	Tier 3 zero-reaction						1	12	281	1.09759	0.359473	0.152544	Not Significant	Not Significant
A-2675	505.3	502.6	297.08	126.043	Tier 3 zero-reaction						2	14	387	1.38567	0.147702	0.0791645	Not Significant	Not Significant
A-2676	505.3	502.7	321.582	175.048	Tier 3 zero-reaction						2	28	456	0.643799	0.00601337	0.00659864	Significant Decrease	Significant Decrease
A-2682	506.3	503.5	339.583	211.049	Tier 3 zero-reaction						1	20	291	1.56958	1.19632e-05	6.20139e-05	Significant Increase	Significant Increase
A-2683	506.4	503.6	402.598	337.079	Tier 3 zero-reaction						1	11	186	0.667383	0.006764	0.00722825	Significant Decrease	Significant Decrease
A-2684	506.8	503.9	303.596	139.075	Tier 3 zero-reaction						1	12	246	0.998898	0.9909	0.325954	Not Significant	Not Significant
A-2685	506.8	503.9	289.082	110.048	Tier 3 zero-reaction						1	8	272	1.04478	0.508108	0.199564	Not Significant	Not Significant
A-2691	508.5	505.4	299.113	130.11	Tier 3 zero-reaction						1	10	167	2.68411	0.00127568	0.00200141	Significant Increase	Significant Increase
A-2698	510	506.7	277.574	87.0316	Tier 3 zero-reaction						1	18	380	1.18664	0.262571	0.120645	Not Significant	Not Significant
A-2699	510.3	506.9	317.09	166.064	Tier 3 zero-reaction						7	49	442	1.22398	0.391533	0.162946	Not Significant	Not Significant
A-2703	511.1	507.7	302.582	137.048	Tier 3 zero-reaction						5	16	352	0.790132	0.110063	0.0633339	Not Significant	Not Significant
A-2705	512	508.4	311.078	154.039	Tier 3 zero-reaction						1	19	295	0.999897	0.999264	0.328048	Not Significant	Not Significant
A-2706	512.1	508.5	321.601	175.085	Tier 3 zero-reaction						1	41	651	0.501754	0.00015823	0.000411685	Significant Decrease	Significant Decrease
A-2710	513.1	509.4	387.101	153.043	Tier 3 zero-reaction						2	20	376	1.16164	0.576691	0.219169	Not Significant	Not Significant
A-2730	517	512.8	305.072	142.028	Tier 3 zero-reaction						3	6	329	0.627969	0.132134	0.0726358	Not Significant	Not Significant
A-2735	518.3	513.9	366.1	132.042	Tier 3 zero-reaction						7	65	697	0.795575	0.0132704	0.0121118	Significant Decrease	Significant Decrease
A-2736	518.4	514	309.59	151.063	Tier 3 zero-reaction						3	34	443	1.12583	0.67758	0.248021	Not Significant	Not Significant
A-2740	518.6	514.2	389.619	311.122	Tier 3 zero-reaction						2	24	559	0.64183	0.00122352	0.00193542	Significant Decrease	Significant Decrease
A-2742	519.4	514.8	545.183	311.125	Tier 3 zero-reaction						2	17	385	0.674827	0.0082563	0.00840987	Significant Decrease	Significant Decrease
A-2743	519.4	514.9	409.121	175.063	Tier 3 zero-reaction						2	13	159	1.07626	0.800785	0.281364	Not Significant	Not Significant
A-2747	519.6	515	302.085	136.053	Tier 3 zero-reaction						1	41	401	0.686398	2.0585e-06	1.65544e-05	Significant Decrease	Significant Decrease
A-2758	521.6	516.8	310.076	152.035	Tier 3 zero-reaction						3	7	154	0.718589	0.158714	0.0833569	Not Significant	Not Significant
A-2759	521.6	516.8	386.091	152.033	Tier 3 zero-reaction						3	12	425	0.765003	0.193745	0.0961616	Not Significant	Not Significant
A-2764	522	517.1	279.116	45.0576	Tier 3 zero-reaction						1	12	281	1.09066	0.345722	0.148517	Not Significant	Not Significant
A-2766	522.2	517.3	302.084	68.0258	Tier 3 zero-reaction						1	4	233	0.660815	1.3618e-06	1.27323e-05	Significant Decrease	Significant Decrease
A-2768	522.3	517.4	324.577	181.038	Tier 3 zero-reaction						1	18	294	0.841977	0.148048	0.0792548	Not Significant	Not Significant
A-2790	527.4	521.8	324.589	181.061	Tier 3 zero-reaction						1	14	219	0.855604	0.530841	0.205683	Not Significant	Not Significant
A-2791	527.5	521.9	306.121	144.126	Tier 3 zero-reaction						2	9	105	14.2428	9.70731e-05	0.000292236	Significant Increase	Significant Increase
A-2792	527.6	522	347.603	227.089	Tier 3 zero-reaction						1	11	339	0.857711	0.238683	0.112517	Not Significant	Not Significant
A-2797	528.3	522.6	308.096	148.075	Tier 3 zero-reaction						2	46	605	0.67725	0.0660466	0.0425988	Not Significant	Not Significant
A-2806	530.6	524.6	344.106	110.048	Tier 3 zero-reaction						1	8	272	0.992004	0.932405	0.312979	Not Significant	Not Significant
A-2818	532.4	526.2	603.163	136.054	Tier 3 zero-reaction						1	41	396	0.674732	1.89879e-05	8.83033e-05	Significant Decrease	Significant Decrease
A-2821	532.7	526.4	299.072	130.027	Tier 3 zero-reaction						4	40	440	1.14881	0.398618	0.164955	Not Significant	Not Significant
A-2824	533.9	527.5	279.116	45.0577	Tier 3 zero-reaction						1	12	281	1.1143	0.291798	0.130769	Not Significant	Not Significant
A-2827	535.2	528.6	321.091	174.065	Tier 3 zero-reaction						2	18	345	0.763517	0.0119376	0.0111976	Significant Decrease	Significant Decrease
A-2830	535.6	529	338.593	209.069	Tier 3 zero-reaction						1	43	404	0.968517	0.726273	0.26076	Not Significant	Not Significant
A-2831	536.8	530	370.095	136.036	Tier 3 zero-reaction						2	14	458	1.30647	0.256807	0.119036	Not Significant	Not Significant
A-2833	536.9	530.1	368.087	268.057	Tier 3 zero-reaction						2	7	189	0.862248	0.582591	0.220848	Not Significant	Not Significant
A-2836	538	531	325.081	182.046	Tier 3 zero-reaction						4	11	157	0.408708	0.00704981	0.00745067	Significant Decrease	Significant Decrease
A-2839	538.8	531.7	415.094	181.036	Tier 3 zero-reaction						1	18	287	0.697856	0.0506099	0.0344387	Not Significant	Not Significant
A-2846	540	532.8	400.108	166.049	Tier 3 zero-reaction						3	9	187	0.173322	0.000342838	0.000739707	Significant Decrease	Significant Decrease
A-2850	541.4	534	317.084	166.05	Tier 3 zero-reaction						3	9	179	0.334549	9.81971e-06	5.27694e-05	Significant Decrease	Significant Decrease
A-2852	541.5	534.2	354.117	120.058	Tier 3 zero-reaction						2	13	249	0.908762	0.230911	0.10964	Not Significant	Not Significant
A-2865	546	538.5	354.117	120.059	Tier 3 zero-reaction						2	13	249	1.11061	0.0683684	0.0438503	Not Significant	Not Significant
A-2866	546.5	538.9	286.082	104.047	Tier 3 zero-reaction						8	58	664	7.02811	0.0859353	0.0525668	Not Significant	Not Significant
A-2876	547.7	540	350.07	116.012	Tier 3 zero-reaction						2	17	361	1.27101	0.00464432	0.00535168	Significant Increase	Significant Increase
A-2877	547.7	540.1	296.588	125.059	Tier 3 zero-reaction						3	8	248	0.979073	0.690907	0.252156	Not Significant	Not Significant
A-2879	548	540.3	316.58	165.044	Tier 3 zero-reaction						3	17	295	0.483075	0.00141469	0.00213955	Significant Decrease	Significant Decrease
A-2881	548.4	540.7	317.581	167.045	Tier 3 zero-reaction						2	10	144	0.483728	0.00143367	0.00216084	Significant Decrease	Significant Decrease
A-2891	550.7	542.8	354.117	120.059	Tier 3 zero-reaction						2	13	249	1.15215	0.0341252	0.025221	Not Significant	Not Significant
A-2903	552.5	544.5	377.115	143.057	Tier 3 zero-reaction						1	25	397	0.547866	0.0130067	0.011928	Significant Decrease	Significant Decrease
A-2912	554.8	546.7	302.078	136.039	Tier 3 zero-reaction						1	10	171	0.568648	0.0318747	0.0239424	Significant Decrease	Significant Decrease
A-2918	555.9	547.8	395.107	161.049	Tier 3 zero-reaction						3	14	161	3.50014	0.000227977	0.000547706	Significant Increase	Significant Increase
A-2924	556.7	548.5	354.102	120.044	Tier 3 zero-reaction						1	3	123	0.994578	0.968874	0.320819	Not Significant	Not Significant
A-2929	557.9	549.7	342.648	217.179	Tier 3 zero-reaction						1	2	35	1.03957	0.618349	0.231629	Not Significant	Not Significant
A-2931	558.6	550.3	340.092	212.068	Tier 3 zero-reaction						1	12	284	1.92983	0.0704592	0.044761	Not Significant	Not Significant
A-2933	558.6	550.3	317.083	166.049	Tier 3 zero-reaction						5	35	623	0.90785	0.585103	0.221338	Not Significant	Not Significant
A-2934	559.5	551.2	374.117	140.058	Tier 3 zero-reaction						4	16	317	0.620879	0.0475546	0.0327535	Significant Decrease	Significant Decrease
A-2950	562	553.6	318.601	169.085	Tier 3 zero-reaction						2	11	260	0.551668	0.0129876	0.01192	Significant Decrease	Significant Decrease
A-2959	562.8	554.3	399.123	165.065	Tier 3 zero-reaction						4	36	571	1.35443	0.0469052	0.0325141	Significant Increase	Significant Increase
A-2960	563	554.5	302.084	136.052	Tier 3 zero-reaction						1	41	403	0.780053	0.00289613	0.00370552	Significant Decrease	Significant Decrease
A-2963	563.7	555.1	279.116	45.058	Tier 3 zero-reaction						1	12	281	1.13349	0.216704	0.104798	Not Significant	Not Significant
A-2965	564.5	555.9	331.087	194.056	Tier 3 zero-reaction						3	41	349	0.819427	0.34518	0.148448	Not Significant	Not Significant
A-2968	564.7	556.1	305.588	143.059	Tier 3 zero-reaction						1	25	396	0.496563	0.0114919	0.0108861	Significant Decrease	Significant Decrease
A-2977	566.3	557.7	325.08	182.044	Tier 3 zero-reaction						4	13	384	2.07164	6.42342e-05	0.000212268	Significant Increase	Significant Increase
A-2979	566.6	557.9	320.065	172.013	Tier 3 zero-reaction						2	8	220	0.648789	2.24569e-05	9.97121e-05	Significant Decrease	Significant Decrease
A-2981	566.7	558	297.59	127.064	Tier 3 zero-reaction						2	20	334	1.28052	0.110013	0.0633339	Not Significant	Not Significant
A-2990	567.9	559.2	412.12	178.062	Tier 3 zero-reaction						1	22	347	1.17523	0.00329113	0.00411839	Not Significant	Not Significant
A-2991	568.2	559.4	303.08	138.043	Tier 3 zero-reaction						2	16	215	0.922951	0.802487	0.281875	Not Significant	Not Significant
A-2992	568.7	559.9	344.106	110.048	Tier 3 zero-reaction						1	8	272	1.12837	0.0137759	0.0124546	Not Significant	Not Significant
A-2995	569.2	560.4	287.08	106.043	Tier 3 zero-reaction						1	12	239	0.628208	0.000603444	0.00112366	Significant Decrease	Significant Decrease
A-3000	570.1	561.2	339.085	210.054	Tier 3 zero-reaction						1	27	282	2.82697	0.0033845	0.00419868	Significant Increase	Significant Increase
A-3011	571.6	562.7	286.082	104.047	Tier 3 zero-reaction						8	58	664	1.61674	0.0511981	0.0347772	Not Significant	Not Significant
A-3012	571.6	562.7	371.106	137.047	Tier 3 zero-reaction						5	16	351	1.22417	0.178118	0.0901565	Not Significant	Not Significant
A-3020	573.9	564.8	324.085	180.053	Tier 3 zero-reaction						1	17	252	1.64721	0.0644674	0.0418856	Not Significant	Not Significant
A-3025	575.8	566.5	289.083	110.049	Tier 3 zero-reaction						1	8	282	1.04967	0.494025	0.195178	Not Significant	Not Significant
A-3029	577.2	567.6	363.137	129.078	Tier 3 zero-reaction						4	30	418	11.9917	2.67777e-05	0.0001128	Significant Increase	Significant Increase
A-3030	577.2	567.6	347.112	226.107	Tier 3 zero-reaction						1	13	273	1.44902	0.424665	0.173695	Not Significant	Not Significant
A-3039	580.7	570.6	484.12	250.061	Tier 3 zero-reaction						1	36	474	1.11782	0.311482	0.137401	Not Significant	Not Significant
A-3043	581.1	571	301.087	134.057	Tier 3 zero-reaction						4	64	661	1.23511	0.261017	0.120357	Not Significant	Not Significant
A-3064	585	574.2	374.116	140.058	Tier 3 zero-reaction						4	16	319	0.931928	0.690564	0.252136	Not Significant	Not Significant
A-3067	585.5	574.7	316.592	165.067	Tier 3 zero-reaction						4	13	253	1.55307	0.024157	0.0192653	Significant Increase	Significant Increase
A-3068	585.6	574.8	399.122	165.064	Tier 3 zero-reaction						4	35	569	1.57614	0.00561741	0.00625365	Significant Increase	Significant Increase
A-3070	585.8	574.9	478.144	244.086	Tier 3 zero-reaction						2	13	302	0.803924	0.0435175	0.0305899	Significant Decrease	Significant Decrease
A-3072	585.9	575	305.606	143.095	Tier 3 zero-reaction						1	19	346	0.46872	0.00229548	0.003102	Significant Decrease	Significant Decrease
A-3076	586.2	575.2	429.111	195.053	Tier 3 zero-reaction						6	28	352	1.81726	0.000109327	0.00031669	Significant Increase	Significant Increase
A-3077	586.5	575.5	356.101	244.084	Tier 3 zero-reaction						1	12	222	0.849524	0.129191	0.0715319	Not Significant	Not Significant
A-3079	587	575.9	279.116	45.0579	Tier 3 zero-reaction						1	12	281	1.13299	0.217821	0.105205	Not Significant	Not Significant
A-3081	588.6	577.3	401.153	167.094	Tier 3 zero-reaction						4	24	273	1.60721	0.0307565	0.0233746	Significant Increase	Significant Increase
A-3083	588.8	577.4	290.072	112.028	Tier 3 zero-reaction						1	9	262	2.77888	0.000372597	0.000786802	Significant Increase	Significant Increase
A-3085	590	578.5	321.091	174.065	Tier 3 zero-reaction						2	18	343	0.547954	0.000942604	0.00156873	Significant Decrease	Significant Decrease
A-3086	590.4	578.8	302.078	136.04	Tier 3 zero-reaction						1	10	165	0.818438	0.525015	0.203976	Not Significant	Not Significant
A-3091	591	579.3	371.105	137.047	Tier 3 zero-reaction						5	16	352	1.43853	0.150866	0.0804338	Not Significant	Not Significant
A-3096	591.6	579.8	318.103	168.09	Tier 3 zero-reaction						1	16	306	0.570557	0.00976255	0.00962667	Significant Decrease	Significant Decrease
A-3103	592.2	580.3	327.642	187.168	Tier 3 zero-reaction						2	3	31	0.602415	0.000566138	0.00108482	Significant Decrease	Significant Decrease
A-3112	593.9	581.7	347.089	226.061	Tier 3 zero-reaction						1	26	539	0.907779	0.558149	0.213902	Not Significant	Not Significant
A-3120	594.8	582.5	439.097	205.039	Tier 3 zero-reaction						1	6	104	1.08945	0.291957	0.130769	Not Significant	Not Significant
A-3121	594.9	582.6	336.577	205.038	Tier 3 zero-reaction						1	6	112	1.06273	0.582815	0.220848	Not Significant	Not Significant
A-3126	595.1	582.8	318.073	168.03	Tier 3 zero-reaction						1	8	136	0.959236	0.884365	0.301983	Not Significant	Not Significant
A-3137	598.1	585.4	412.158	178.1	Tier 3 zero-reaction						1	16	140	1.25023	0.219738	0.105909	Not Significant	Not Significant
A-3145	599.9	586.9	315.59	163.064	Tier 3 zero-reaction						2	31	306	0.963467	0.769551	0.27289	Not Significant	Not Significant
A-3150	601.5	588.2	323.599	179.081	Tier 3 zero-reaction						3	42	625	0.913927	0.345304	0.148448	Not Significant	Not Significant
A-3154	605.8	591.9	347.088	226.06	Tier 3 zero-reaction						1	19	404	0.872352	0.426572	0.174328	Not Significant	Not Significant
A-3160	609.2	594.8	289.575	111.033	Tier 3 zero-reaction						1	8	248	2.73266	2.97564e-05	0.00012007	Significant Increase	Significant Increase
A-3165	610	595.4	383.598	299.079	Tier 3 zero-reaction						1	9	217	1.05642	0.51414	0.201109	Not Significant	Not Significant
A-3173	612.6	597.6	346.104	224.091	Tier 3 zero-reaction						1	34	507	0.738546	0.0898524	0.0542701	Not Significant	Not Significant
A-3177	615.2	599.8	319.088	170.059	Tier 3 zero-reaction						1	27	340	1.39088	0.270862	0.123559	Not Significant	Not Significant
A-3179	615.5	600.1	309.591	151.064	Tier 3 zero-reaction						3	33	436	3.74345	0.0215476	0.0175979	Significant Increase	Significant Increase
A-3180	615.5	600.1	324.607	181.096	Tier 3 zero-reaction						1	13	301	0.362821	4.16903e-07	5.32709e-06	Significant Decrease	Significant Decrease
A-3182	617.3	601.6	359.118	250.119	Tier 3 zero-reaction						1	13	377	0.640284	0.00204053	0.00285443	Significant Decrease	Significant Decrease
A-3189	618.4	602.5	347.088	226.059	Tier 3 zero-reaction						1	19	405	0.778043	0.100917	0.0594543	Not Significant	Not Significant
A-3190	618.4	602.6	412.614	357.112	Tier 3 zero-reaction						1	5	201	8.88938	0.0976381	0.0578792	Not Significant	Not Significant
A-3192	618.6	602.7	286.082	104.047	Tier 3 zero-reaction						8	58	664	9.2038	0.0892761	0.0540484	Not Significant	Not Significant
A-3199	621.9	605.5	384.164	150.106	Tier 3 zero-reaction						3	6	158	1.2243	0.322703	0.141481	Not Significant	Not Significant
A-3209	624.4	607.6	478.144	244.085	Tier 3 zero-reaction						1	8	166	0.724751	0.124612	0.0696323	Not Significant	Not Significant
A-3212	624.6	607.8	356.1	244.083	Tier 3 zero-reaction						1	12	204	1.01638	0.940427	0.3144	Not Significant	Not Significant
A-3213	624.8	608	389.62	311.123	Tier 3 zero-reaction						2	21	530	0.866053	0.378381	0.158462	Not Significant	Not Significant
A-3215	625	608.2	394.094	160.036	Tier 3 zero-reaction						2	39	437	0.726477	0.0596445	0.0391279	Not Significant	Not Significant
A-3216	625.3	608.4	347.088	226.059	Tier 3 zero-reaction						1	19	408	0.818991	0.125805	0.070095	Not Significant	Not Significant
A-3229	627.8	610.5	399.123	165.065	Tier 3 zero-reaction						4	36	571	0.839505	0.352187	0.150451	Not Significant	Not Significant
A-3233	629.4	611.9	314.583	161.049	Tier 3 zero-reaction						3	14	161	0.926223	0.327359	0.142654	Not Significant	Not Significant
A-3244	634.5	616.2	382.096	148.038	Tier 3 zero-reaction						6	56	635	1.34481	0.0704889	0.044761	Not Significant	Not Significant
A-3249	635.4	617	441.147	207.089	Tier 3 zero-reaction						3	25	275	0.455851	1.26527e-06	1.2331e-05	Significant Decrease	Significant Decrease
A-3261	641.1	621.8	303.086	138.055	Tier 3 zero-reaction						1	4	154	0.629769	6.52904e-06	3.95178e-05	Significant Decrease	Significant Decrease
A-3264	641.7	622.3	323.599	179.08	Tier 3 zero-reaction						3	41	617	0.740896	0.00085863	0.00147157	Significant Decrease	Significant Decrease
A-3265	642.1	622.6	314.583	161.049	Tier 3 zero-reaction						3	14	161	0.765487	0.00221204	0.00302479	Significant Decrease	Significant Decrease
A-3282	647.6	627.3	397.607	327.097	Tier 3 zero-reaction						1	24	572	1.50044	0.222983	0.107025	Not Significant	Not Significant
A-3292	651.1	630.3	325.08	182.044	Tier 3 zero-reaction						4	13	382	0.643117	0.000457296	0.000920999	Significant Decrease	Significant Decrease
A-3296	651.5	630.6	359.117	125.059	Tier 3 zero-reaction						3	8	248	1.25633	0.0726698	0.0458674	Not Significant	Not Significant
A-3303	653	631.9	385.122	151.064	Tier 3 zero-reaction						3	33	437	1.17954	0.709034	0.256654	Not Significant	Not Significant
A-3313	653.6	632.4	317.569	167.022	Tier 3 zero-reaction						1	8	177	0.856819	0.685739	0.250551	Not Significant	Not Significant
A-3315	653.8	632.6	300.079	132.042	Tier 3 zero-reaction						7	65	697	1.26913	0.120488	0.0679623	Not Significant	Not Significant
A-3318	653.9	632.7	389.618	311.12	Tier 3 zero-reaction						2	23	535	0.748553	0.124874	0.0696775	Not Significant	Not Significant
A-3320	654	632.8	413.139	179.081	Tier 3 zero-reaction						3	42	625	0.789068	0.113816	0.0650214	Not Significant	Not Significant
A-3331	658.2	636.3	406.117	344.117	Tier 3 zero-reaction						1	1	200	0.834467	0.261807	0.12048	Not Significant	Not Significant
A-3332	658.9	636.9	382.11	296.103	Tier 3 zero-reaction						1	18	593	0.91775	0.644689	0.238697	Not Significant	Not Significant
A-3335	661.2	638.8	302.085	136.053	Tier 3 zero-reaction						1	41	396	0.873522	0.00154075	0.00228038	Not Significant	Not Significant
A-3337	661.5	639.1	374.117	140.059	Tier 3 zero-reaction						4	16	316	0.506064	0.0336404	0.0250135	Significant Decrease	Significant Decrease
A-3353	667	643.8	279.116	45.0577	Tier 3 zero-reaction						1	12	281	1.18333	0.105276	0.0613623	Not Significant	Not Significant
A-3355	667.1	643.8	322.581	177.045	Tier 3 zero-reaction						1	16	229	2.09212	0.000174264	0.000442391	Significant Increase	Significant Increase
A-3369	671.1	647.3	319.067	170.017	Tier 3 zero-reaction						1	0	28	0.605773	0.000656919	0.00119914	Significant Decrease	Significant Decrease
A-3370	671.5	647.6	320.066	172.015	Tier 3 zero-reaction						2	7	224	0.583584	0.000863923	0.00147844	Significant Decrease	Significant Decrease
A-3387	681.5	656.1	279.116	45.0579	Tier 3 zero-reaction						1	12	281	1.18225	0.126408	0.0702944	Not Significant	Not Significant
A-3392	688.3	661.8	324.578	181.039	Tier 3 zero-reaction						1	18	292	0.070657	0.010069	0.00985474	Significant Decrease	Significant Decrease
A-3402	692.9	665.8	375.606	283.094	Tier 3 zero-reaction						2	40	551	0.568199	0.0129579	0.01192	Significant Decrease	Significant Decrease
A-3409	698.6	670.5	326.047	183.978	Tier 3 zero-reaction						1	11	129	0.800052	0.0739386	0.046515	Not Significant	Not Significant
A-3411	699.4	671.2	345.091	111.032	Tier 3 zero-reaction						1	8	248	0.593704	0.00147387	0.00220315	Significant Decrease	Significant Decrease
A-3422	702.2	673.6	317.57	167.023	Tier 3 zero-reaction						1	8	176	0.808996	0.614065	0.230325	Not Significant	Not Significant
A-3423	703.3	674.6	279.116	45.0578	Tier 3 zero-reaction						1	12	281	1.17184	0.15779	0.0831869	Not Significant	Not Significant
A-3429	715.9	686.1	279.116	45.0579	Tier 3 zero-reaction						1	12	281	1.19821	0.11677	0.0661833	Not Significant	Not Significant
A-3438	728.7	698.9	279.116	45.0578	Tier 3 zero-reaction						1	12	281	1.19172	0.124514	0.0696115	Not Significant	Not Significant
A-3446	736.5	706.7	310.088	152.059	Tier 3 zero-reaction						2	15	276	0.63135	0.129881	0.0717749	Not Significant	Not Significant
A-3450	742.1	712.3	279.116	45.0578	Tier 3 zero-reaction						1	12	281	1.17896	0.171297	0.0876774	Not Significant	Not Significant
A-3457	754	724.2	279.116	45.0579	Tier 3 zero-reaction						1	12	281	1.16573	0.157838	0.0831869	Not Significant	Not Significant
A-22	75.7	79.4	666.089	432.031	Tier 3 one-reaction						0	4	117	1.1369	0.421285	0.172843	Not Significant	Not Significant
A-27	76.9	80.6	563.132	329.074	Tier 3 one-reaction						0	9	231	0.731769	0.209956	0.102352	Not Significant	Not Significant
A-29	77	80.7	657.232	423.173	Tier 3 one-reaction						0	14	324	0.858285	0.323922	0.1418	Not Significant	Not Significant
A-36	78.2	81.9	418.117	184.059	Tier 3 one-reaction						0	11	245	0.265646	0.00236794	0.00317751	Significant Decrease	Significant Decrease
A-42	78.9	82.6	675.242	441.184	Tier 3 one-reaction						0	7	289	0.693801	2.30948e-05	0.000101759	Significant Decrease	Significant Decrease
A-43	79.4	83.1	552.175	318.117	Tier 3 one-reaction						0	2	170	0.491846	2.15461e-05	9.68939e-05	Significant Decrease	Significant Decrease
A-46	79.8	83.5	535.172	301.114	Tier 3 one-reaction						0	10	233	0.680294	1.38832e-05	7.03336e-05	Significant Decrease	Significant Decrease
A-47	79.8	83.5	604.133	370.075	Tier 3 one-reaction						0	13	202	1.12202	0.0470472	0.0325902	Not Significant	Not Significant
A-50	80.6	84.2	633.195	399.137	Tier 3 one-reaction						0	48	591	0.70951	0.000276412	0.00063165	Significant Decrease	Significant Decrease
A-51	80.6	84.3	724.143	257.034	Tier 3 one-reaction						0	11	217	0.798926	0.292112	0.130769	Not Significant	Not Significant
A-54	81.5	85.2	404.128	170.07	Tier 3 one-reaction						0	17	327	0.632202	0.117815	0.0667097	Not Significant	Not Significant
A-55	81.7	85.4	349.085	115.026	Tier 3 one-reaction						0	13	272	0.705016	0.00342881	0.00423537	Significant Decrease	Significant Decrease
A-57	82.1	85.7	409.049	174.991	Tier 3 one-reaction						0	1	16	2.11984	1.07669e-07	2.12035e-06	Significant Increase	Significant Increase
A-62	82.6	86.3	511.149	277.09	Tier 3 one-reaction						0	6	249	0.670701	8.94257e-06	4.89712e-05	Significant Decrease	Significant Decrease
A-63	82.8	86.4	628.18	394.122	Tier 3 one-reaction						0	10	342	0.704445	0.0071003	0.00748427	Significant Decrease	Significant Decrease
A-65	83.4	87	419.058	184.999	Tier 3 one-reaction						0	5	113	1.84075	0.00768734	0.00797874	Significant Increase	Significant Increase
A-67	83.7	87.3	702.254	468.195	Tier 3 one-reaction						0	5	262	0.657316	5.18628e-06	3.40813e-05	Significant Decrease	Significant Decrease
A-68	84	87.5	539.143	305.085	Tier 3 one-reaction						0	4	229	0.689302	1.80514e-05	8.54285e-05	Significant Decrease	Significant Decrease
A-71	84.3	87.8	376.107	142.048	Tier 3 one-reaction						0	2	115	1.56767	0.115071	0.065478	Not Significant	Not Significant
A-72	84.5	88	696.128	462.07	Tier 3 one-reaction						0	5	149	0.813511	0.0200931	0.0166357	Significant Decrease	Significant Decrease
A-75	85	88.4	391.143	157.084	Tier 3 one-reaction						0	12	211	1.45724	0.255644	0.11864	Not Significant	Not Significant
A-76	85.7	89.1	611.164	377.106	Tier 3 one-reaction						0	13	315	0.779136	0.0120923	0.0113242	Significant Decrease	Significant Decrease
A-82	86.7	90	542.18	308.121	Tier 3 one-reaction						0	14	376	0.663584	3.94328e-06	2.71484e-05	Significant Decrease	Significant Decrease
A-83	86.7	90	558.158	324.099	Tier 3 one-reaction						0	15	352	0.960635	0.709836	0.256835	Not Significant	Not Significant
A-84	86.9	90.1	437.113	203.055	Tier 3 one-reaction						0	1	121	0.882035	0.202144	0.0993965	Not Significant	Not Significant
A-87	87.2	90.4	712.092	478.034	Tier 3 one-reaction						0	1	57	0.835137	0.00853007	0.00862002	Not Significant	Not Significant
A-92	88	91.2	359.129	125.07	Tier 3 one-reaction						0	1	80	1.13208	0.225278	0.107811	Not Significant	Not Significant
A-94	88.6	91.7	441.095	207.037	Tier 3 one-reaction						0	7	144	0.945186	0.517737	0.201966	Not Significant	Not Significant
A-96	88.8	91.9	551.18	317.122	Tier 3 one-reaction						0	13	379	0.753594	0.0215918	0.0175979	Significant Decrease	Significant Decrease
A-97	88.9	92	399.121	165.062	Tier 3 one-reaction						0	23	329	1.62369	0.255627	0.11864	Not Significant	Not Significant
A-100	89.8	92.9	553.16	319.101	Tier 3 one-reaction						0	5	266	0.86767	0.0976568	0.0578792	Not Significant	Not Significant
A-107	92.5	95.3	525.164	291.106	Tier 3 one-reaction						0	8	344	0.600685	3.25827e-06	2.38663e-05	Significant Decrease	Significant Decrease
A-109	93.4	96.1	317.132	83.0735	Tier 3 one-reaction						0	2	188	1.72734	0.0222566	0.0180374	Significant Increase	Significant Increase
A-112	94.3	97	468.106	234.048	Tier 3 one-reaction						0	4	231	0.757044	0.185154	0.0929812	Not Significant	Not Significant
A-114	94.5	97.1	534.128	300.07	Tier 3 one-reaction						0	5	201	0.462888	0.000272886	0.000626928	Significant Decrease	Significant Decrease
A-116	95	97.6	446.067	212.009	Tier 3 one-reaction						0	34	285	0.785706	0.000972925	0.00160066	Significant Decrease	Significant Decrease
A-120	95.8	98.4	609.115	375.056	Tier 3 one-reaction						0	21	308	1.10871	0.34205	0.147491	Not Significant	Not Significant
A-121	95.9	98.4	542.18	308.122	Tier 3 one-reaction						0	14	393	0.601969	1.90411e-06	1.59834e-05	Significant Decrease	Significant Decrease
A-122	96.2	98.7	647.212	413.153	Tier 3 one-reaction						0	21	530	0.772382	0.025605	0.0201683	Significant Decrease	Significant Decrease
A-126	96.5	99	504.144	270.086	Tier 3 one-reaction						0	25	446	1.04031	0.74716	0.266429	Not Significant	Not Significant
A-130	96.7	99.2	439.163	205.105	Tier 3 one-reaction						0	6	126	1.12979	0.696277	0.253386	Not Significant	Not Significant
A-135	98.2	100.5	391.074	157.016	Tier 3 one-reaction						0	3	130	1.2542	0.113986	0.0650865	Not Significant	Not Significant
A-137	99.4	101.6	607.106	373.048	Tier 3 one-reaction						0	1	81	1.21915	0.174382	0.0887344	Not Significant	Not Significant
A-139	99.5	101.7	497.169	263.11	Tier 3 one-reaction						0	5	153	1.07111	0.86289	0.296659	Not Significant	Not Significant
A-141	100	102.1	547.145	313.087	Tier 3 one-reaction						0	5	134	0.96811	0.712968	0.257425	Not Significant	Not Significant
A-143	100.1	102.3	388.107	154.049	Tier 3 one-reaction						0	12	337	0.612033	0.0119226	0.0111927	Significant Decrease	Significant Decrease
A-144	100.4	102.5	373.088	139.03	Tier 3 one-reaction						0	7	36	0.591179	0.112033	0.0642584	Not Significant	Not Significant
A-157	103.5	105.4	427.117	193.059	Tier 3 one-reaction						0	30	529	0.829328	0.221409	0.106446	Not Significant	Not Significant
A-161	105.4	107.2	463.128	229.069	Tier 3 one-reaction						0	6	339	0.50924	0.000246754	0.000575592	Significant Decrease	Significant Decrease
A-162	105.6	107.3	443.094	209.035	Tier 3 one-reaction						0	19	341	0.67174	0.00408619	0.00486155	Significant Decrease	Significant Decrease
A-163	106	107.7	592.102	358.044	Tier 3 one-reaction						0	5	122	1.30534	0.0882722	0.0536255	Not Significant	Not Significant
A-166	106.7	108.4	535.183	301.125	Tier 3 one-reaction						0	14	289	1.00885	0.972958	0.321801	Not Significant	Not Significant
A-167	106.8	108.4	461.221	227.163	Tier 3 one-reaction						0	1	39	0.53158	0.0170681	0.0147029	Significant Decrease	Significant Decrease
A-169	107.3	108.9	628.182	394.124	Tier 3 one-reaction						0	10	335	0.676927	2.60287e-08	9.74359e-07	Significant Decrease	Significant Decrease
A-171	107.7	109.2	419.039	184.981	Tier 3 one-reaction						0	2	36	2.31501	1.73073e-05	8.25868e-05	Significant Increase	Significant Increase
A-173	108	109.6	592.205	358.147	Tier 3 one-reaction						0	8	342	0.791994	0.00692183	0.00735005	Significant Decrease	Significant Decrease
A-176	108.4	109.9	611.183	377.125	Tier 3 one-reaction						0	25	449	0.911751	0.280131	0.126731	Not Significant	Not Significant
A-177	108.6	110.1	634.113	400.055	Tier 3 one-reaction						0	4	140	0.846154	0.191699	0.0953106	Not Significant	Not Significant
A-181	109.3	110.7	513.19	279.131	Tier 3 one-reaction						0	15	432	0.700563	1.66469e-05	8.11183e-05	Significant Decrease	Significant Decrease
A-183	109.4	110.8	556.196	322.138	Tier 3 one-reaction						0	11	309	0.709985	0.000134129	0.000368474	Significant Decrease	Significant Decrease
A-189	110.7	112	575.229	341.17	Tier 3 one-reaction						0	2	163	0.740046	0.0929622	0.0558259	Not Significant	Not Significant
A-190	110.8	112.1	349.085	115.027	Tier 3 one-reaction						0	13	273	0.849974	0.0975351	0.0578769	Not Significant	Not Significant
A-192	111.2	112.4	416.118	182.06	Tier 3 one-reaction						0	1	108	1.8034	7.12413e-05	0.000228848	Significant Increase	Significant Increase
A-194	111.5	112.7	323.07	89.0113	Tier 3 one-reaction						0	6	186	1.80331	0.0153866	0.0136008	Significant Increase	Significant Increase
A-196	111.9	113.1	497.165	263.107	Tier 3 one-reaction						0	3	60	1.02616	0.87366	0.299645	Not Significant	Not Significant
A-200	112.7	113.8	529.094	295.036	Tier 3 one-reaction						0	12	207	0.587673	1.8596e-06	1.59206e-05	Significant Decrease	Significant Decrease
A-207	113.7	114.8	578.119	344.06	Tier 3 one-reaction						0	4	183	1.18536	0.203266	0.0997487	Not Significant	Not Significant
A-208	114.1	115.1	317.132	83.0734	Tier 3 one-reaction						0	2	188	1.68506	0.0449795	0.0313874	Significant Increase	Significant Increase
A-212	114.7	115.7	586.121	352.063	Tier 3 one-reaction						0	4	112	0.880006	0.103615	0.0606396	Not Significant	Not Significant
A-216	115.5	116.4	517.13	283.072	Tier 3 one-reaction						0	39	607	0.764152	0.0899449	0.0542975	Not Significant	Not Significant
A-218	115.9	116.8	383.126	149.068	Tier 3 one-reaction						0	29	438	0.470588	0.00348257	0.00428338	Significant Decrease	Significant Decrease
A-219	116	116.8	659.115	425.057	Tier 3 one-reaction						0	3	87	0.980954	0.867083	0.297656	Not Significant	Not Significant
A-220	116.5	117.3	628.183	394.125	Tier 3 one-reaction						0	10	335	0.675948	5.64278e-08	1.50911e-06	Significant Decrease	Significant Decrease
A-221	116.5	117.3	535.186	301.127	Tier 3 one-reaction						0	14	381	1.06548	0.830012	0.288896	Not Significant	Not Significant
A-223	117.2	117.9	461.221	227.162	Tier 3 one-reaction						0	1	39	0.588905	0.0352616	0.0258615	Significant Decrease	Significant Decrease
A-224	117.3	118	471.07	237.011	Tier 3 one-reaction						0	1	56	1.01214	0.934003	0.313332	Not Significant	Not Significant
A-226	117.3	118.1	446.067	212.008	Tier 3 one-reaction						0	35	291	0.804683	0.000379253	0.000792984	Significant Decrease	Significant Decrease
A-227	117.7	118.4	540.198	306.14	Tier 3 one-reaction						0	3	164	1.06585	0.623497	0.232648	Not Significant	Not Significant
A-228	118.1	118.8	443.094	209.036	Tier 3 one-reaction						0	19	341	1.13972	0.312801	0.137877	Not Significant	Not Significant
A-230	118.5	119.1	404.127	170.068	Tier 3 one-reaction						0	17	323	0.643781	0.139527	0.0760094	Not Significant	Not Significant
A-235	119.4	120	702.157	468.099	Tier 3 one-reaction						0	4	177	1.27024	3.33871e-05	0.000127984	Significant Increase	Significant Increase
A-236	119.7	120.3	620.238	386.18	Tier 3 one-reaction						0	16	294	0.957889	0.597724	0.225224	Not Significant	Not Significant
A-239	119.8	120.4	431.137	197.079	Tier 3 one-reaction						0	28	353	1.23124	0.0966162	0.0574799	Not Significant	Not Significant
A-240	119.8	120.4	602.092	368.033	Tier 3 one-reaction						0	5	149	1.01384	0.885189	0.302157	Not Significant	Not Significant
A-241	119.9	120.4	575.227	341.169	Tier 3 one-reaction						0	2	182	0.689897	0.0598108	0.0392146	Not Significant	Not Significant
A-242	119.9	120.4	392.2	158.142	Tier 3 one-reaction						0	3	77	0.419109	0.00131648	0.00204037	Significant Decrease	Significant Decrease
A-244	119.9	120.4	487.12	253.062	Tier 3 one-reaction						0	35	460	0.792038	0.0550202	0.0366747	Not Significant	Not Significant
A-247	120.7	121.1	473.142	239.084	Tier 3 one-reaction						0	13	245	0.933414	0.628735	0.233919	Not Significant	Not Significant
A-254	122.2	122.5	661.227	427.169	Tier 3 one-reaction						0	19	371	0.761204	0.00139069	0.00211268	Significant Decrease	Significant Decrease
A-256	123.9	124.1	685.25	451.191	Tier 3 one-reaction						0	2	127	0.894194	0.0767163	0.048026	Not Significant	Not Significant
A-257	123.9	124.1	551.18	317.121	Tier 3 one-reaction						0	13	382	0.830157	0.0473263	0.0326754	Significant Decrease	Significant Decrease
A-259	124.4	124.6	562.097	328.039	Tier 3 one-reaction						0	5	165	0.737997	9.17978e-05	0.00027708	Significant Decrease	Significant Decrease
A-260	124.4	124.6	463.127	229.069	Tier 3 one-reaction						0	3	195	0.681608	0.0078099	0.00807679	Significant Decrease	Significant Decrease
A-263	124.9	125	357.093	123.034	Tier 3 one-reaction						0	5	141	0.770367	0.383644	0.160316	Not Significant	Not Significant
A-264	125.2	125.2	624.212	390.154	Tier 3 one-reaction						0	9	365	1.39755	7.87374e-07	8.23164e-06	Significant Increase	Significant Increase
A-266	125.7	125.8	646.176	412.118	Tier 3 one-reaction						0	12	409	1.94436	4.93233e-05	0.000172407	Significant Increase	Significant Increase
A-267	126.1	126.1	525.165	291.107	Tier 3 one-reaction						0	8	311	0.629828	0.00231483	0.00311716	Significant Decrease	Significant Decrease
A-277	127.6	127.5	446.185	212.126	Tier 3 one-reaction						0	1	110	0.639769	0.127393	0.0707739	Not Significant	Not Significant
A-279	127.8	127.6	504.144	270.086	Tier 3 one-reaction						0	27	528	0.74987	0.00150472	0.00224149	Significant Decrease	Significant Decrease
A-280	128	127.9	415.098	181.04	Tier 3 one-reaction						0	8	253	0.440254	0.000137779	0.000374577	Significant Decrease	Significant Decrease
A-284	128.9	128.7	385.089	151.03	Tier 3 one-reaction						0	8	238	0.946182	0.369757	0.15593	Not Significant	Not Significant
A-285	128.9	128.7	578.119	344.061	Tier 3 one-reaction						0	4	186	0.88424	0.18699	0.0936265	Not Significant	Not Significant
A-286	129.3	129	602.093	368.035	Tier 3 one-reaction						0	3	125	1.00134	0.988698	0.325509	Not Significant	Not Significant
A-290	130.3	130	604.099	370.041	Tier 3 one-reaction						0	3	140	1.20273	0.27871	0.126225	Not Significant	Not Significant
A-295	131.2	130.8	591.128	357.07	Tier 3 one-reaction						0	10	300	1.29066	0.177919	0.0901121	Not Significant	Not Significant
A-300	133.2	132.6	515.242	281.184	Tier 3 one-reaction						0	4	95	0.567773	0.0101641	0.00993097	Significant Decrease	Significant Decrease
A-302	133.6	133	515.114	281.056	Tier 3 one-reaction						0	25	436	0.31052	5.04895e-08	1.45157e-06	Significant Decrease	Significant Decrease
A-304	133.9	133.3	317.132	83.0739	Tier 3 one-reaction						0	2	188	1.66167	0.0436569	0.0306181	Significant Increase	Significant Increase
A-306	134.2	133.6	422.102	188.043	Tier 3 one-reaction						0	3	219	0.660085	0.021801	0.0177181	Significant Decrease	Significant Decrease
A-313	136	135.2	576.211	342.153	Tier 3 one-reaction						0	11	338	1.58064	0.00317086	0.00398523	Significant Increase	Significant Increase
A-314	136.1	135.3	388.109	154.051	Tier 3 one-reaction						0	1	15	0.959246	0.785489	0.276835	Not Significant	Not Significant
A-315	136.9	136	646.197	412.138	Tier 3 one-reaction						0	8	382	0.745714	0.000677215	0.00122839	Significant Decrease	Significant Decrease
A-316	137.1	136.2	579.178	345.12	Tier 3 one-reaction						0	28	471	0.813313	0.326013	0.142175	Not Significant	Not Significant
A-319	137.2	136.3	620.19	386.132	Tier 3 one-reaction						0	26	421	0.671529	0.0017579	0.00253331	Significant Decrease	Significant Decrease
A-325	138.1	137.1	364.095	130.037	Tier 3 one-reaction						0	8	218	0.901212	0.527949	0.204769	Not Significant	Not Significant
A-327	138.2	137.2	463.176	229.118	Tier 3 one-reaction						0	1	62	1.20498	0.236807	0.111931	Not Significant	Not Significant
A-330	138.3	137.3	387.148	153.09	Tier 3 one-reaction						0	14	197	0.641566	0.00843391	0.00856046	Significant Decrease	Significant Decrease
A-332	138.4	137.4	495.053	260.995	Tier 3 one-reaction						0	2	69	1.16918	0.379186	0.158742	Not Significant	Not Significant
A-335	139.2	138.2	584.211	350.153	Tier 3 one-reaction						0	7	182	0.720209	0.0188338	0.0158184	Significant Decrease	Significant Decrease
A-337	139.7	138.6	471.082	237.024	Tier 3 one-reaction						0	1	27	5.18489	5.71663e-07	6.38265e-06	Significant Increase	Significant Increase
A-339	139.7	138.6	404.128	170.07	Tier 3 one-reaction						0	17	327	0.580463	0.114447	0.065188	Not Significant	Not Significant
A-340	139.7	138.6	424.113	190.054	Tier 3 one-reaction						0	1	55	0.752213	7.32287e-05	0.000233925	Significant Decrease	Significant Decrease
A-353	144.2	142.7	499.175	265.116	Tier 3 one-reaction						0	39	626	0.964468	0.749266	0.266932	Not Significant	Not Significant
A-354	144.4	142.9	362.164	128.106	Tier 3 one-reaction						0	2	41	5.54561	1.94106e-05	8.96475e-05	Significant Increase	Significant Increase
A-358	145.9	144.2	270.551	72.986	Tier 3 one-reaction						0	1	4	0.655882	0.0225649	0.0182616	Significant Decrease	Significant Decrease
A-371	148.5	146.7	582.106	114.996	Tier 3 one-reaction						0	1	4	0.677184	0.0233815	0.0187509	Significant Decrease	Significant Decrease
A-374	148.9	147	300.069	132.021	Tier 3 one-reaction						0	1	102	0.690397	0.0195171	0.016229	Significant Decrease	Significant Decrease
A-376	149	147.1	457.109	223.051	Tier 3 one-reaction						0	26	387	0.958994	0.764104	0.271377	Not Significant	Not Significant
A-379	149.4	147.5	461.185	227.126	Tier 3 one-reaction						0	2	140	0.632345	0.0588913	0.0387222	Not Significant	Not Significant
A-384	151.8	150.1	416.174	182.116	Tier 3 one-reaction						0	5	140	0.809242	0.386803	0.161402	Not Significant	Not Significant
A-386	152	150.5	450.205	216.146	Tier 3 one-reaction						0	15	108	0.970433	0.871919	0.299137	Not Significant	Not Significant
A-387	152.1	150.5	639.234	405.175	Tier 3 one-reaction						0	4	205	0.731385	0.00019473	0.000484717	Significant Decrease	Significant Decrease
A-388	152.1	150.6	367.132	133.074	Tier 3 one-reaction						0	40	524	1.13647	0.342338	0.147504	Not Significant	Not Significant
A-389	152.6	151.1	450.132	216.074	Tier 3 one-reaction						0	14	320	0.581379	3.56981e-05	0.000133063	Significant Decrease	Significant Decrease
A-391	152.7	151.2	598.225	364.166	Tier 3 one-reaction						0	6	188	0.875018	0.270643	0.123508	Not Significant	Not Significant
A-393	152.8	151.4	574.098	340.04	Tier 3 one-reaction						0	6	155	1.21527	0.0108805	0.0104359	Significant Increase	Significant Increase
A-395	152.9	151.4	520.112	53.0031	Tier 3 one-reaction						0	1	5	1.01372	0.912231	0.308314	Not Significant	Not Significant
A-396	153.5	152.1	382.04	147.982	Tier 3 one-reaction						0	2	59	5.06777	0.000626587	0.00115848	Significant Increase	Significant Increase
A-399	153.9	152.6	330.091	96.0323	Tier 3 one-reaction						0	4	252	0.973663	0.705768	0.255794	Not Significant	Not Significant
A-400	154	152.7	502.076	268.018	Tier 3 one-reaction						0	1	69	1.5331	0.0557196	0.0370177	Not Significant	Not Significant
A-402	154.2	153	533.169	299.111	Tier 3 one-reaction						0	14	393	0.646606	0.000351238	0.000752186	Significant Decrease	Significant Decrease
A-404	154.5	153.4	431.174	197.115	Tier 3 one-reaction						0	3	156	1.83858	0.0264278	0.020703	Significant Increase	Significant Increase
A-406	155.1	154.1	635.284	401.226	Tier 3 one-reaction						0	8	186	0.944664	0.503669	0.198431	Not Significant	Not Significant
A-409	155.7	154.7	402.183	168.125	Tier 3 one-reaction						0	4	68	0.867971	0.616009	0.230903	Not Significant	Not Significant
A-411	155.9	155	322.122	88.0635	Tier 3 one-reaction						0	12	186	0.923229	0.107186	0.0621919	Not Significant	Not Significant
A-412	155.9	155	439.152	205.094	Tier 3 one-reaction						0	22	408	0.697761	0.00482235	0.00550715	Significant Decrease	Significant Decrease
A-418	158.4	157.3	586.121	352.062	Tier 3 one-reaction						0	4	142	1.88866	0.0923213	0.055499	Not Significant	Not Significant
A-422	158.9	157.8	546.103	312.044	Tier 3 one-reaction						0	6	193	0.977313	0.838341	0.291003	Not Significant	Not Significant
A-427	160	158.8	457.109	223.051	Tier 3 one-reaction						0	26	387	0.776498	0.0108207	0.0103958	Significant Decrease	Significant Decrease
A-428	160.2	158.9	492.179	258.12	Tier 3 one-reaction						0	8	212	0.556259	1.94096e-07	3.23493e-06	Significant Decrease	Significant Decrease
A-430	160.6	159.3	322.122	88.0637	Tier 3 one-reaction						0	12	186	0.911065	0.0799904	0.0496433	Not Significant	Not Significant
A-433	160.9	159.6	308.107	74.0485	Tier 3 one-reaction						0	4	202	0.801863	0.241626	0.113463	Not Significant	Not Significant
A-434	161	159.7	416.174	182.115	Tier 3 one-reaction						0	5	140	0.997771	0.991553	0.326011	Not Significant	Not Significant
A-437	161.3	160	437.103	203.045	Tier 3 one-reaction						0	10	236	0.707544	0.206595	0.100971	Not Significant	Not Significant
A-441	162.1	160.7	533.126	299.068	Tier 3 one-reaction						0	34	456	0.374691	0.000580408	0.00109421	Significant Decrease	Significant Decrease
A-442	162.1	160.7	554.133	320.074	Tier 3 one-reaction						0	6	234	0.499381	0.0158527	0.0139271	Significant Decrease	Significant Decrease
A-444	162.4	161	518.205	284.147	Tier 3 one-reaction						0	2	204	0.743999	0.0429787	0.030341	Significant Decrease	Significant Decrease
A-447	163.1	161.6	335.142	101.084	Tier 3 one-reaction						0	20	342	1.53051	0.056513	0.0374366	Not Significant	Not Significant
A-451	163.8	162.4	397.085	163.027	Tier 3 one-reaction						0	5	135	0.918416	0.583328	0.220885	Not Significant	Not Significant
A-454	164.2	162.7	348.091	114.032	Tier 3 one-reaction						0	28	468	0.668983	7.03252e-05	0.000226538	Significant Decrease	Significant Decrease
A-456	164.3	162.8	624.185	390.127	Tier 3 one-reaction						0	19	417	1.01043	0.936052	0.313495	Not Significant	Not Significant
A-458	164.4	162.9	437.094	203.035	Tier 3 one-reaction						0	2	10	0.77599	0.0183467	0.0155366	Significant Decrease	Significant Decrease
A-459	165	163.4	333.101	99.043	Tier 3 one-reaction						0	4	162	1.37189	0.037439	0.0271126	Significant Increase	Significant Increase
A-463	166.1	164.5	353.566	239.016	Tier 3 one-reaction						0	1	25	10.5477	1.68892e-06	1.52933e-05	Significant Increase	Significant Increase
A-464	166.1	164.5	362.068	256.019	Tier 3 one-reaction						0	3	68	7.63015	0.00015069	0.000402074	Significant Increase	Significant Increase
A-465	166.2	164.5	674.17	440.111	Tier 3 one-reaction						0	6	251	0.678712	0.000242826	0.000571063	Significant Decrease	Significant Decrease
A-466	166.2	164.5	486.204	252.146	Tier 3 one-reaction						0	6	133	0.752834	0.134657	0.0738295	Not Significant	Not Significant
A-467	166.2	164.5	278.096	44.0374	Tier 3 one-reaction						0	1	145	0.99491	0.988538	0.325509	Not Significant	Not Significant
A-468	166.3	164.7	374.08	140.022	Tier 3 one-reaction						0	8	151	1.27363	0.0179063	0.0152648	Significant Increase	Significant Increase
A-470	166.5	164.9	505.078	271.019	Tier 3 one-reaction						0	1	87	1.12504	0.619823	0.231804	Not Significant	Not Significant
A-471	166.6	164.9	342.046	107.988	Tier 3 one-reaction						0	4	10	2.75035	0.00141582	0.00213955	Significant Increase	Significant Increase
A-473	166.7	165	522.136	288.078	Tier 3 one-reaction						0	14	220	0.755582	0.000820887	0.00141958	Significant Decrease	Significant Decrease
A-476	167	165.3	491.196	257.138	Tier 3 one-reaction						0	6	185	1.02278	0.840581	0.291516	Not Significant	Not Significant
A-478	167.3	165.6	349.097	115.039	Tier 3 one-reaction						0	1	142	0.865015	0.508863	0.199656	Not Significant	Not Significant
A-492	168.4	166.6	499.122	265.064	Tier 3 one-reaction						0	28	379	0.570464	0.00125591	0.00197848	Significant Decrease	Significant Decrease
A-501	169.3	167.4	355.115	121.057	Tier 3 one-reaction						0	1	65	0.360964	0.0412042	0.0292499	Significant Decrease	Significant Decrease
A-502	169.6	167.7	413.121	179.062	Tier 3 one-reaction						0	11	207	0.180433	0.00027059	0.000623605	Significant Decrease	Significant Decrease
A-504	170.2	168.2	336.138	102.079	Tier 3 one-reaction						0	10	214	0.963257	0.500905	0.197409	Not Significant	Not Significant
A-508	170.7	168.7	317.132	83.0733	Tier 3 one-reaction						0	2	188	1.73526	0.0147584	0.0131669	Significant Increase	Significant Increase
A-510	170.8	168.9	355.063	242.009	Tier 3 one-reaction						0	7	147	1.42707	0.165053	0.0856021	Not Significant	Not Significant
A-512	171.5	169.5	497.14	263.082	Tier 3 one-reaction						0	12	344	1.08524	0.573077	0.218442	Not Significant	Not Significant
A-513	171.7	169.7	499.148	265.09	Tier 3 one-reaction						0	7	142	1.07662	0.625847	0.233222	Not Significant	Not Significant
A-516	172.2	170.1	427.094	193.035	Tier 3 one-reaction						0	2	39	1.40323	0.104755	0.0610895	Not Significant	Not Significant
A-517	172.7	170.6	363.175	129.116	Tier 3 one-reaction						0	10	194	2.23877	3.61691e-06	2.55181e-05	Significant Increase	Significant Increase
A-522	173.5	171.3	540.154	306.096	Tier 3 one-reaction						0	14	361	1.22	0.256551	0.119013	Not Significant	Not Significant
A-527	174	171.8	406.117	172.059	Tier 3 one-reaction						0	1	112	1.51958	0.166005	0.0858004	Not Significant	Not Significant
A-528	174.1	171.9	541.204	307.145	Tier 3 one-reaction						0	2	73	1.17448	0.557447	0.213902	Not Significant	Not Significant
A-531	174.7	172.5	537.2	303.142	Tier 3 one-reaction						0	12	235	0.867746	0.246723	0.115432	Not Significant	Not Significant
A-532	175	172.7	433.191	199.132	Tier 3 one-reaction						0	1	86	0.441396	0.000497927	0.000981594	Significant Decrease	Significant Decrease
A-534	175.2	172.9	388.096	154.038	Tier 3 one-reaction						0	15	230	0.744066	0.000203332	0.000502865	Significant Decrease	Significant Decrease
A-537	175.6	173.3	441.168	207.109	Tier 3 one-reaction						0	11	258	3.15765	0.15079	0.0804305	Not Significant	Not Significant
A-538	175.6	173.4	534.129	300.07	Tier 3 one-reaction						0	5	204	0.338032	1.06549e-05	5.62071e-05	Significant Decrease	Significant Decrease
A-539	175.8	173.5	322.123	88.0644	Tier 3 one-reaction						0	12	186	0.938573	0.784222	0.276643	Not Significant	Not Significant
A-544	176.9	174.6	415.1	181.041	Tier 3 one-reaction						0	9	275	1.46281	0.00327198	0.00409889	Significant Increase	Significant Increase
A-546	177.4	175.1	497.195	263.136	Tier 3 one-reaction						0	20	393	0.739779	0.0476207	0.0327535	Significant Decrease	Significant Decrease
A-547	177.7	175.3	567.211	333.152	Tier 3 one-reaction						0	5	161	0.798089	0.0716029	0.0453183	Not Significant	Not Significant
A-548	177.8	175.4	303.116	69.0578	Tier 3 one-reaction						0	2	183	1.56649	7.4934e-05	0.00023805	Significant Increase	Significant Increase
A-550	178.1	175.7	437.104	203.046	Tier 3 one-reaction						0	2	81	1.09487	0.674938	0.24727	Not Significant	Not Significant
A-551	178.1	175.7	450.132	216.073	Tier 3 one-reaction						0	14	316	0.924444	0.261443	0.120387	Not Significant	Not Significant
A-552	178.1	175.7	413.084	179.026	Tier 3 one-reaction						0	11	336	0.232356	0.00533625	0.00598118	Significant Decrease	Significant Decrease
A-556	179.6	177.3	362.575	257.034	Tier 3 one-reaction						0	12	263	0.817959	0.344022	0.148008	Not Significant	Not Significant
A-558	179.7	177.4	361.133	127.074	Tier 3 one-reaction						0	8	176	0.947075	0.786562	0.277043	Not Significant	Not Significant
A-560	179.8	177.4	501.143	267.085	Tier 3 one-reaction						0	5	329	0.913113	0.458071	0.183741	Not Significant	Not Significant
A-565	180.4	178	306.607	145.097	Tier 3 one-reaction						0	1	20	16.5422	3.33923e-09	2.56008e-07	Significant Increase	Significant Increase
A-568	180.7	178.4	653.25	419.191	Tier 3 one-reaction						0	4	175	0.7346	0.000951122	0.0015771	Significant Decrease	Significant Decrease
A-569	180.8	178.5	369.621	271.125	Tier 3 one-reaction						0	4	83	0.774804	0.000236614	0.000564535	Significant Decrease	Significant Decrease
A-571	181.4	179	471.124	237.065	Tier 3 one-reaction						0	44	558	0.913672	0.268807	0.122767	Not Significant	Not Significant
A-573	181.5	179.2	595.207	361.148	Tier 3 one-reaction						0	5	261	0.859693	0.0180444	0.0153258	Not Significant	Not Significant
A-574	181.6	179.2	563.184	658.251	Tier 3 one-reaction						0	2	135	0.906433	0.449998	0.181387	Not Significant	Not Significant
A-575	182.2	179.8	442.152	208.094	Tier 3 one-reaction						0	26	519	2.60279	0.000336115	0.000729306	Significant Increase	Significant Increase
A-576	182.2	179.8	377.096	143.037	Tier 3 one-reaction						0	3	60	0.391157	0.0556891	0.0370177	Not Significant	Not Significant
A-585	183.3	180.9	539.217	305.158	Tier 3 one-reaction						0	3	151	0.928814	0.448748	0.18101	Not Significant	Not Significant
A-586	183.4	181	552.117	318.059	Tier 3 one-reaction						0	7	183	0.360238	0.00286294	0.00367453	Significant Decrease	Significant Decrease
A-588	183.7	181.3	425.084	191.025	Tier 3 one-reaction						0	7	208	0.99448	0.974137	0.321913	Not Significant	Not Significant
A-591	184.7	182.3	311.101	154.084	Tier 3 one-reaction						0	14	263	0.697477	0.097767	0.057895	Not Significant	Not Significant
A-592	184.8	182.4	336.137	102.079	Tier 3 one-reaction						0	10	214	2.74711	0.0726452	0.0458674	Not Significant	Not Significant
A-595	185.3	183	433.068	199.009	Tier 3 one-reaction						0	1	17	1.11662	0.39472	0.163814	Not Significant	Not Significant
A-596	185.3	183	342.127	108.069	Tier 3 one-reaction						0	4	144	1.05954	0.612036	0.229713	Not Significant	Not Significant
A-599	185.7	183.4	405.123	171.065	Tier 3 one-reaction						0	9	253	1.1625	0.0163098	0.0142525	Not Significant	Not Significant
A-600	185.9	183.6	317.132	83.0733	Tier 3 one-reaction						0	2	188	1.69239	0.0169998	0.014655	Significant Increase	Significant Increase
A-603	186.2	183.8	613.11	379.052	Tier 3 one-reaction						0	9	176	0.811635	0.144384	0.0778444	Not Significant	Not Significant
A-604	186.3	183.9	534.153	300.095	Tier 3 one-reaction						0	17	439	0.770898	0.000122216	0.000342802	Significant Decrease	Significant Decrease
A-606	186.5	184.1	411.067	177.009	Tier 3 one-reaction						0	3	148	1.08121	0.708347	0.256567	Not Significant	Not Significant
A-611	187.1	184.7	567.209	333.151	Tier 3 one-reaction						0	2	123	0.789571	0.0317022	0.0238753	Significant Decrease	Significant Decrease
A-614	188.1	185.7	439.153	205.095	Tier 3 one-reaction						0	31	647	0.808547	0.0310151	0.0235074	Significant Decrease	Significant Decrease
A-615	188.1	185.7	443.09	209.032	Tier 3 one-reaction						0	11	166	1.08253	0.620558	0.232003	Not Significant	Not Significant
A-621	189.4	187	418.08	184.022	Tier 3 one-reaction						0	1	88	0.90853	0.786059	0.276951	Not Significant	Not Significant
A-622	189.7	187.4	334.122	100.064	Tier 3 one-reaction						0	3	242	1.24801	0.0116149	0.0109845	Significant Increase	Significant Increase
A-625	190.1	187.7	582.189	348.13	Tier 3 one-reaction						0	8	297	0.807015	0.0130291	0.011939	Significant Decrease	Significant Decrease
A-633	191.1	188.8	489.128	255.07	Tier 3 one-reaction						0	5	96	0.855091	0.213674	0.103594	Not Significant	Not Significant
A-636	191.7	189.3	375.049	140.991	Tier 3 one-reaction						0	1	19	0.747377	0.00784546	0.00810627	Significant Decrease	Significant Decrease
A-638	191.9	189.5	418.091	184.032	Tier 3 one-reaction						0	1	44	1.05328	0.830709	0.289052	Not Significant	Not Significant
A-642	193	190.6	476.068	242.01	Tier 3 one-reaction						0	7	145	0.851311	0.410881	0.169118	Not Significant	Not Significant
A-643	193	190.7	489.08	255.022	Tier 3 one-reaction						0	6	138	0.981362	0.803789	0.282163	Not Significant	Not Significant
A-648	194	191.7	537.199	303.14	Tier 3 one-reaction						0	12	184	0.728659	0.0165416	0.0143569	Significant Decrease	Significant Decrease
A-649	194.1	191.8	418.115	184.057	Tier 3 one-reaction						0	2	144	1.28519	0.0393972	0.0282127	Significant Increase	Significant Increase
A-651	195.3	193	541.205	307.146	Tier 3 one-reaction						0	3	80	1.59654	0.0104458	0.0101459	Significant Increase	Significant Increase
A-658	197.2	195	436.189	202.131	Tier 3 one-reaction						0	14	195	0.855595	0.0172119	0.0147861	Not Significant	Not Significant
A-664	197.8	195.7	534.15	300.092	Tier 3 one-reaction						0	1	130	0.778424	0.000115959	0.000330277	Significant Decrease	Significant Decrease
A-668	198.7	196.7	431.2	197.142	Tier 3 one-reaction						0	1	84	1.3783	0.147805	0.0791692	Not Significant	Not Significant
A-670	199.4	197.4	407.09	173.031	Tier 3 one-reaction						0	16	220	0.607324	2.02349e-06	1.64931e-05	Significant Decrease	Significant Decrease
A-671	199.4	197.5	517.138	283.079	Tier 3 one-reaction						0	12	312	0.963027	0.775312	0.274425	Not Significant	Not Significant
A-673	199.9	198	530.107	296.049	Tier 3 one-reaction						0	10	203	1.08055	0.326418	0.142298	Not Significant	Not Significant
A-675	200.1	198.2	524.067	290.009	Tier 3 one-reaction						0	3	87	3.97756	0.0124323	0.0115299	Significant Increase	Significant Increase
A-678	201.1	199.4	277.064	43.0058	Tier 3 one-reaction						0	6	168	2.79106	7.24212e-06	4.2492e-05	Significant Increase	Significant Increase
A-684	202.7	201.1	317.131	83.073	Tier 3 one-reaction						0	2	188	1.80666	0.0126709	0.011704	Significant Increase	Significant Increase
A-686	202.9	201.2	392.163	158.105	Tier 3 one-reaction						0	6	216	0.729593	0.00164094	0.00240508	Significant Decrease	Significant Decrease
A-688	203.3	201.7	571.186	337.128	Tier 3 one-reaction						0	9	331	0.779177	0.00136377	0.00209077	Significant Decrease	Significant Decrease
A-691	203.9	202.3	582.19	348.132	Tier 3 one-reaction						0	8	260	0.758459	0.00128595	0.00200929	Significant Decrease	Significant Decrease
A-692	203.9	202.4	363.112	129.054	Tier 3 one-reaction						0	6	191	0.90073	0.218792	0.105586	Not Significant	Not Significant
A-695	204.2	202.7	437.094	203.035	Tier 3 one-reaction						0	2	10	0.714874	0.00176912	0.00254629	Significant Decrease	Significant Decrease
A-700	205.1	203.7	595.124	361.065	Tier 3 one-reaction						0	4	155	1.88579	0.0520979	0.0351806	Not Significant	Not Significant
A-701	205.4	204	564.153	330.095	Tier 3 one-reaction						0	17	303	1.02247	0.89834	0.305107	Not Significant	Not Significant
A-703	205.5	204.2	457.179	223.12	Tier 3 one-reaction						0	2	152	16.8598	0.0150327	0.0133392	Significant Increase	Significant Increase
A-704	205.5	204.2	517.211	283.153	Tier 3 one-reaction						0	5	155	0.703343	0.19633	0.097193	Not Significant	Not Significant
A-707	205.8	204.4	629.334	395.276	Tier 3 one-reaction						0	2	49	0.830832	0.00102851	0.00167297	Significant Decrease	Significant Decrease
A-708	205.8	204.4	496.136	524.155	Tier 3 one-reaction						0	1	222	1.01821	0.89637	0.304728	Not Significant	Not Significant
A-709	205.8	204.4	478.161	488.206	Tier 3 one-reaction						0	3	170	0.760053	0.000165505	0.00042621	Significant Decrease	Significant Decrease
A-712	206.1	204.8	426.111	192.053	Tier 3 one-reaction						0	2	203	1.87973	0.0889807	0.0539135	Not Significant	Not Significant
A-715	206.5	205.2	429.06	195.002	Tier 3 one-reaction						0	2	37	6.02355	3.32546e-07	4.55271e-06	Significant Increase	Significant Increase
A-727	207.4	206.2	436.189	202.131	Tier 3 one-reaction						0	14	195	0.874135	0.0147272	0.0131543	Not Significant	Not Significant
A-730	208	206.9	589.044	121.934	Tier 3 one-reaction						0	2	8	1.37126	0.265144	0.121432	Not Significant	Not Significant
A-733	208.5	207.5	551.217	317.158	Tier 3 one-reaction						0	7	166	0.735514	0.0131858	0.0120538	Significant Decrease	Significant Decrease
A-736	209.3	208.3	407.09	173.032	Tier 3 one-reaction						0	16	223	0.605425	3.95948e-06	2.71484e-05	Significant Decrease	Significant Decrease
A-737	209.5	208.6	418.108	184.05	Tier 3 one-reaction						0	20	404	1.30611	0.123862	0.0693905	Not Significant	Not Significant
A-739	209.7	208.8	456.071	222.013	Tier 3 one-reaction						0	2	39	1.05145	0.332973	0.144443	Not Significant	Not Significant
A-740	209.8	208.9	525.171	291.112	Tier 3 one-reaction						0	8	187	0.654787	0.00657818	0.0070634	Significant Decrease	Significant Decrease
A-746	210.8	209.9	552.117	318.059	Tier 3 one-reaction						0	7	183	0.502694	0.0560014	0.0371834	Not Significant	Not Significant
A-750	211.8	211	588.118	354.059	Tier 3 one-reaction						0	4	118	0.303132	0.18861	0.0940598	Not Significant	Not Significant
A-754	212.2	211.5	528.129	294.071	Tier 3 one-reaction						0	3	174	0.787104	0.202426	0.0994828	Not Significant	Not Significant
A-757	212.9	212.2	618.164	384.106	Tier 3 one-reaction						0	6	250	3.40206	0.00409788	0.00486835	Significant Increase	Significant Increase
A-758	212.9	212.3	537.201	303.142	Tier 3 one-reaction						0	12	231	1.02816	0.903147	0.306016	Not Significant	Not Significant
A-760	213.5	213	461.173	227.115	Tier 3 one-reaction						0	5	198	0.67563	0.0064952	0.0070136	Significant Decrease	Significant Decrease
A-762	213.6	213.1	409.178	175.12	Tier 3 one-reaction						0	17	259	0.759669	0.00870143	0.00877006	Significant Decrease	Significant Decrease
A-765	214.1	213.5	432.158	198.1	Tier 3 one-reaction						0	10	278	0.492403	0.000745494	0.00132392	Significant Decrease	Significant Decrease
A-766	214.1	213.6	423.157	189.099	Tier 3 one-reaction						0	28	423	0.780672	0.0147906	0.0131819	Significant Decrease	Significant Decrease
A-767	214.1	213.6	521.159	287.101	Tier 3 one-reaction						0	4	398	1.48383	0.00906137	0.00907715	Significant Increase	Significant Increase
A-770	214.3	213.8	358.041	123.983	Tier 3 one-reaction						0	3	92	1.54758	0.0473367	0.0326754	Significant Increase	Significant Increase
A-773	214.8	214.3	447.071	213.012	Tier 3 one-reaction						0	2	46	5.87451	8.4396e-08	1.80214e-06	Significant Increase	Significant Increase
A-774	214.8	214.3	652.153	418.095	Tier 3 one-reaction						0	6	203	1.66274	0.00544827	0.00608893	Significant Increase	Significant Increase
A-776	215.2	214.8	377.163	143.105	Tier 3 one-reaction						0	3	90	6.37341	1.77288e-05	8.42486e-05	Significant Increase	Significant Increase
A-778	215.7	215.3	501.097	267.038	Tier 3 one-reaction						0	1	51	1.29881	0.208197	0.101581	Not Significant	Not Significant
A-779	215.8	215.4	333.102	99.0438	Tier 3 one-reaction						0	4	164	0.976407	0.66288	0.24394	Not Significant	Not Significant
A-782	215.9	215.6	475.128	241.069	Tier 3 one-reaction						0	20	459	0.647405	2.33962e-05	0.000102113	Significant Decrease	Significant Decrease
A-783	216.1	215.8	535.19	602.263	Tier 3 one-reaction						0	2	146	0.913203	0.574134	0.218699	Not Significant	Not Significant
A-784	216.2	215.9	509.104	275.046	Tier 3 one-reaction						0	11	237	0.772751	0.0220486	0.0178891	Significant Decrease	Significant Decrease
A-786	216.4	216	374.08	140.022	Tier 3 one-reaction						0	8	151	1.08363	0.56356	0.215314	Not Significant	Not Significant
A-788	216.7	216.5	457.153	223.094	Tier 3 one-reaction						0	19	266	0.914789	0.66238	0.243834	Not Significant	Not Significant
A-789	216.8	216.5	540.153	306.095	Tier 3 one-reaction						0	14	373	1.59727	0.00229231	0.003102	Significant Increase	Significant Increase
A-790	217.3	217.1	599.201	365.142	Tier 3 one-reaction						0	7	253	0.989999	0.918535	0.30977	Not Significant	Not Significant
A-792	217.3	217.1	375.128	282.14	Tier 3 one-reaction						0	1	74	1.30435	0.374859	0.157446	Not Significant	Not Significant
A-796	217.9	217.7	612.282	378.224	Tier 3 one-reaction						0	4	120	0.837209	0.0880309	0.0535072	Not Significant	Not Significant
A-799	218.5	218.4	597.194	363.136	Tier 3 one-reaction						0	3	117	0.827473	0.121628	0.0684969	Not Significant	Not Significant
A-801	219.4	219.4	455.13	221.072	Tier 3 one-reaction						0	19	306	0.796487	0.268621	0.122731	Not Significant	Not Significant
A-803	219.8	219.8	777.313	543.255	Tier 3 one-reaction						0	10	326	11.7355	3.48765e-10	8.02159e-08	Significant Increase	Significant Increase
A-804	219.9	219.9	549.178	315.119	Tier 3 one-reaction						0	13	314	0.69875	0.34002	0.146781	Not Significant	Not Significant
A-805	219.9	220	317.132	83.0739	Tier 3 one-reaction						0	2	188	1.96157	0.00455413	0.00529015	Significant Increase	Significant Increase
A-807	220.2	220.3	489.142	255.084	Tier 3 one-reaction						0	15	318	0.855682	0.0237224	0.0189653	Not Significant	Not Significant
A-808	220.2	220.3	392.163	158.105	Tier 3 one-reaction						0	6	216	0.628551	0.00623816	0.00679989	Significant Decrease	Significant Decrease
A-809	220.3	220.4	551.152	317.093	Tier 3 one-reaction						0	1	96	0.766629	0.034532	0.0254889	Significant Decrease	Significant Decrease
A-810	220.3	220.4	459.071	225.013	Tier 3 one-reaction						0	4	93	1.04671	0.535055	0.206898	Not Significant	Not Significant
A-814	220.7	220.9	529.2	295.142	Tier 3 one-reaction						0	11	208	2.73396	0.000999005	0.00163888	Significant Increase	Significant Increase
A-815	220.8	221	467.147	233.089	Tier 3 one-reaction						0	30	603	1.63672	0.303855	0.134553	Not Significant	Not Significant
A-816	220.8	221.1	515.094	281.035	Tier 3 one-reaction						0	1	81	0.737056	0.421493	0.172866	Not Significant	Not Significant
A-820	221.5	221.8	422.12	188.062	Tier 3 one-reaction						0	1	102	3.1367	0.00443138	0.00518422	Significant Increase	Significant Increase
A-825	222	222.4	307.075	73.0163	Tier 3 one-reaction						0	2	250	2.44	0.0317015	0.0238753	Significant Increase	Significant Increase
A-830	222.9	223.4	499.081	265.022	Tier 3 one-reaction						0	1	45	1.14276	0.451377	0.181816	Not Significant	Not Significant
A-832	223.4	224	595.124	361.065	Tier 3 one-reaction						0	4	155	1.49912	0.0703255	0.0447066	Not Significant	Not Significant
A-833	223.6	224.2	418.082	184.023	Tier 3 one-reaction						0	3	142	1.20548	0.383436	0.160288	Not Significant	Not Significant
A-834	223.7	224.4	385.12	302.124	Tier 3 one-reaction						0	4	247	0.846234	0.205962	0.100747	Not Significant	Not Significant
A-836	224	224.6	384.62	301.124	Tier 3 one-reaction						0	15	292	0.821653	0.183208	0.0922053	Not Significant	Not Significant
A-838	224.1	224.8	528.131	294.072	Tier 3 one-reaction						0	4	255	0.871378	0.335907	0.145387	Not Significant	Not Significant
A-839	224.1	224.8	423.161	189.102	Tier 3 one-reaction						0	2	143	0.791226	0.033621	0.0250135	Significant Decrease	Significant Decrease
A-840	224.3	225	441.115	207.056	Tier 3 one-reaction						0	22	346	0.389921	3.29865e-05	0.000126871	Significant Decrease	Significant Decrease
A-846	225.3	226.2	352.096	118.037	Tier 3 one-reaction						0	5	181	2.02106	2.87386e-05	0.000117197	Significant Increase	Significant Increase
A-848	225.9	226.9	622.162	388.104	Tier 3 one-reaction						0	9	304	1.34111	0.15811	0.0832919	Not Significant	Not Significant
A-853	226.5	227.6	468.077	234.019	Tier 3 one-reaction						0	4	169	0.572936	0.00277618	0.00359458	Significant Decrease	Significant Decrease
A-858	227.3	228.4	442.152	208.094	Tier 3 one-reaction						0	18	325	0.803356	0.102598	0.0601362	Not Significant	Not Significant
A-864	228.5	229.9	420.193	186.135	Tier 3 one-reaction						0	4	105	0.517257	5.64278e-07	6.38265e-06	Significant Decrease	Significant Decrease
A-869	229.5	231	566.127	332.069	Tier 3 one-reaction						0	2	215	0.926072	0.521628	0.203002	Not Significant	Not Significant
A-875	230.1	231.8	327.083	93.0251	Tier 3 one-reaction						0	3	126	0.353174	0.00374154	0.00453401	Significant Decrease	Significant Decrease
A-876	230.3	231.9	457.064	446.012	Tier 3 one-reaction						0	4	95	1.82036	0.0601675	0.039426	Not Significant	Not Significant
A-877	230.4	232	457.063	223.005	Tier 3 one-reaction						0	2	18	1.73551	0.0715911	0.0453183	Not Significant	Not Significant
A-881	231.2	233	543.216	309.158	Tier 3 one-reaction						0	8	168	3.37178	1.67982e-05	8.1296e-05	Significant Increase	Significant Increase
A-884	231.6	233.4	378.067	144.009	Tier 3 one-reaction						0	2	56	1.008	0.921301	0.310339	Not Significant	Not Significant
A-886	231.8	233.7	597.213	363.154	Tier 3 one-reaction						0	13	361	0.562955	0.0361402	0.0264092	Significant Decrease	Significant Decrease
A-887	232	233.9	357.093	123.035	Tier 3 one-reaction						0	5	141	0.935606	0.677826	0.248021	Not Significant	Not Significant
A-889	232.4	234.4	573.226	339.168	Tier 3 one-reaction						0	3	131	7.6469	0.00211855	0.00294243	Significant Increase	Significant Increase
A-892	233	235	371.072	137.014	Tier 3 one-reaction						0	9	236	1.0139	0.915331	0.308961	Not Significant	Not Significant
A-894	233	235.1	426.111	192.053	Tier 3 one-reaction						0	2	203	0.89473	0.508504	0.199652	Not Significant	Not Significant
A-895	233.1	235.2	320.143	86.0844	Tier 3 one-reaction						0	1	96	0.880024	0.261501	0.120387	Not Significant	Not Significant
A-899	234	236.2	457.154	223.096	Tier 3 one-reaction						0	19	274	0.654138	0.129552	0.0716275	Not Significant	Not Significant
A-900	234.1	236.2	469.146	235.088	Tier 3 one-reaction						0	15	268	0.798151	0.078394	0.0488899	Not Significant	Not Significant
A-901	234.2	236.4	475.101	241.042	Tier 3 one-reaction						0	8	219	0.955609	0.710596	0.256977	Not Significant	Not Significant
A-902	234.3	236.5	439.098	205.04	Tier 3 one-reaction						0	18	258	0.663454	0.0142795	0.0127992	Significant Decrease	Significant Decrease
A-903	234.4	236.7	441.151	207.092	Tier 3 one-reaction						0	8	105	0.549341	0.0535514	0.035951	Not Significant	Not Significant
A-904	234.5	236.7	528.129	294.07	Tier 3 one-reaction						0	8	241	0.901927	0.367153	0.155059	Not Significant	Not Significant
A-906	234.5	236.7	534.152	300.094	Tier 3 one-reaction						0	14	310	0.848886	0.024573	0.0195159	Not Significant	Not Significant
A-908	234.8	237.1	605.163	371.104	Tier 3 one-reaction						0	5	328	0.580447	0.0190323	0.0159179	Significant Decrease	Significant Decrease
A-912	235.4	237.8	342.083	108.025	Tier 3 one-reaction						0	1	71	1.39415	0.0370431	0.0268937	Significant Increase	Significant Increase
A-913	235.4	237.8	431.138	197.08	Tier 3 one-reaction						0	28	391	1.27079	0.000302917	0.0006725	Significant Increase	Significant Increase
A-916	235.6	238	499.081	265.023	Tier 3 one-reaction						0	1	41	1.24567	0.146646	0.0788419	Not Significant	Not Significant
A-917	235.8	238.3	492.191	258.132	Tier 3 one-reaction						0	9	115	0.771467	0.533709	0.206585	Not Significant	Not Significant
A-918	235.9	238.4	488.184	254.126	Tier 3 one-reaction						0	17	283	0.744023	0.21724	0.104988	Not Significant	Not Significant
A-919	236	238.5	500.159	266.101	Tier 3 one-reaction						0	22	574	0.94282	0.334325	0.144975	Not Significant	Not Significant
A-922	237.3	239.9	420.122	186.064	Tier 3 one-reaction						0	16	332	0.610217	0.00187125	0.00265869	Significant Decrease	Significant Decrease
A-923	237.7	240.4	399.068	165.01	Tier 3 one-reaction						0	7	176	3.78277	0.000123842	0.000346518	Significant Increase	Significant Increase
A-924	237.9	240.6	473.087	239.028	Tier 3 one-reaction						0	2	68	0.843746	0.134629	0.0738295	Not Significant	Not Significant
A-929	238.1	240.9	425.085	191.026	Tier 3 one-reaction						0	7	208	1.03117	0.822679	0.286952	Not Significant	Not Significant
A-932	238.5	241.4	620.181	386.122	Tier 3 one-reaction						0	12	391	0.875414	0.242798	0.113966	Not Significant	Not Significant
A-937	238.9	241.8	472.164	238.106	Tier 3 one-reaction						0	16	367	0.827691	0.00291799	0.00372854	Significant Decrease	Significant Decrease
A-938	238.9	241.9	444.121	210.063	Tier 3 one-reaction						0	27	333	0.821172	0.141249	0.0765849	Not Significant	Not Significant
A-940	239.1	242.1	519.143	285.084	Tier 3 one-reaction						0	24	362	1.44736	0.0476075	0.0327535	Significant Increase	Significant Increase
A-943	239.6	242.6	431.115	394.113	Tier 3 one-reaction						0	15	391	0.737515	0.000431027	0.000880429	Significant Decrease	Significant Decrease
A-944	239.9	243	441.093	414.069	Tier 3 one-reaction						0	3	137	0.894168	0.201099	0.0990001	Not Significant	Not Significant
A-945	239.9	243	553.202	319.143	Tier 3 one-reaction						0	4	131	0.943103	0.438038	0.177778	Not Significant	Not Significant
A-949	240.2	243.3	440.093	412.07	Tier 3 one-reaction						0	2	102	0.826891	0.0237644	0.0189653	Significant Decrease	Significant Decrease
A-952	240.7	243.8	404.163	170.105	Tier 3 one-reaction						0	7	165	0.417039	0.00336092	0.00417393	Significant Decrease	Significant Decrease
A-953	240.8	244	317.132	83.0734	Tier 3 one-reaction						0	2	188	1.70393	0.0387603	0.027859	Significant Increase	Significant Increase
A-955	241.3	244.6	518.267	284.209	Tier 3 one-reaction						0	1	29	0.657763	0.154722	0.0821091	Not Significant	Not Significant
A-963	242.9	246.4	553.168	319.11	Tier 3 one-reaction						0	6	155	0.785156	0.175	0.0890091	Not Significant	Not Significant
A-968	243.2	246.8	429.062	195.003	Tier 3 one-reaction						0	3	61	5.62604	1.12471e-07	2.12035e-06	Significant Increase	Significant Increase
A-971	243.8	247.4	425.115	382.114	Tier 3 one-reaction						0	12	395	0.967252	0.664572	0.244328	Not Significant	Not Significant
A-972	243.8	247.4	392.163	158.104	Tier 3 one-reaction						0	6	216	1.32036	0.0295322	0.0226716	Significant Increase	Significant Increase
A-973	244	247.7	494.14	260.082	Tier 3 one-reaction						0	25	367	1.11431	0.409801	0.168854	Not Significant	Not Significant
A-974	244.3	248	575.217	341.159	Tier 3 one-reaction						0	12	298	0.829142	0.299124	0.132816	Not Significant	Not Significant
A-979	244.7	248.5	527.221	293.162	Tier 3 one-reaction						0	9	123	0.51677	0.00351928	0.00431929	Significant Decrease	Significant Decrease
A-984	245.7	249.6	482.093	248.035	Tier 3 one-reaction						0	2	153	2.00829	0.000927958	0.00155335	Significant Increase	Significant Increase
A-985	245.7	249.6	516.19	282.132	Tier 3 one-reaction						0	10	301	0.930526	0.363092	0.153739	Not Significant	Not Significant
A-986	245.7	249.7	540.155	306.097	Tier 3 one-reaction						0	16	450	2.6796	0.00420686	0.00498238	Significant Increase	Significant Increase
A-988	245.9	249.9	526.065	292.007	Tier 3 one-reaction						0	1	22	1.74388	0.0164093	0.0143092	Significant Increase	Significant Increase
A-990	247.2	251.4	437.102	203.043	Tier 3 one-reaction						0	10	214	0.752331	0.0826287	0.0509786	Not Significant	Not Significant
A-991	247.2	251.4	536.158	302.1	Tier 3 one-reaction						0	7	319	1.1625	0.648029	0.239423	Not Significant	Not Significant
A-997	248.1	252.3	550.136	316.078	Tier 3 one-reaction						0	9	246	1.15618	0.374751	0.157446	Not Significant	Not Significant
A-1000	248.1	252.4	585.11	351.052	Tier 3 one-reaction						0	1	113	1.23214	0.0980294	0.0579906	Not Significant	Not Significant
A-1001	248.2	252.5	555.182	321.124	Tier 3 one-reaction						0	11	234	0.594724	0.00492107	0.00559954	Significant Decrease	Significant Decrease
A-1002	248.3	252.6	415.107	362.097	Tier 3 one-reaction						0	10	318	0.766465	0.00256129	0.00338561	Significant Decrease	Significant Decrease
A-1006	248.6	253	454.061	220.003	Tier 3 one-reaction						0	3	107	2.28963	0.000106465	0.000311425	Significant Increase	Significant Increase
A-1008	248.8	253.2	529.128	295.07	Tier 3 one-reaction						0	12	385	0.655317	0.108779	0.0629254	Not Significant	Not Significant
A-1012	249.1	253.5	481.146	247.088	Tier 3 one-reaction						0	3	202	0.752835	0.147728	0.0791645	Not Significant	Not Significant
A-1013	249.2	253.6	416.108	364.1	Tier 3 one-reaction						0	6	224	0.927033	0.526763	0.204516	Not Significant	Not Significant
A-1016	249.8	254.3	465.114	231.056	Tier 3 one-reaction						0	10	236	3.78202	0.000184242	0.000461609	Significant Increase	Significant Increase
A-1018	250.1	254.7	349.086	115.027	Tier 3 one-reaction						0	13	273	0.625225	0.0290052	0.0223716	Significant Decrease	Significant Decrease
A-1020	250.7	255.3	601.149	367.091	Tier 3 one-reaction						0	9	310	1.117	0.494158	0.195178	Not Significant	Not Significant
A-1023	251	255.6	538.138	304.079	Tier 3 one-reaction						0	5	205	0.629622	0.0931927	0.0559187	Not Significant	Not Significant
A-1024	251.2	255.9	523.122	289.063	Tier 3 one-reaction						0	10	244	0.850732	0.0792954	0.0493184	Not Significant	Not Significant
A-1026	251.5	256.2	553.203	319.144	Tier 3 one-reaction						0	4	131	0.69903	0.0741686	0.0466087	Not Significant	Not Significant
A-1028	251.6	256.3	317.131	83.0729	Tier 3 one-reaction						0	2	188	1.65851	0.0375649	0.0271696	Significant Increase	Significant Increase
A-1029	251.7	256.4	395.108	322.099	Tier 3 one-reaction						0	10	272	0.889924	0.176947	0.0898011	Not Significant	Not Significant
A-1033	252.1	256.9	468.169	234.111	Tier 3 one-reaction						0	11	356	0.785284	0.000287414	0.000649364	Significant Decrease	Significant Decrease
A-1034	252.1	256.9	435.121	201.063	Tier 3 one-reaction						0	10	329	0.773432	0.00136723	0.00209084	Significant Decrease	Significant Decrease
A-1035	252.1	256.9	483.158	249.1	Tier 3 one-reaction						0	10	208	0.951033	0.748564	0.266764	Not Significant	Not Significant
A-1039	252.9	257.8	483.096	249.037	Tier 3 one-reaction						0	3	51	1.19307	0.504217	0.198578	Not Significant	Not Significant
A-1041	253.2	258.1	546.184	312.126	Tier 3 one-reaction						0	2	80	1.27915	0.0363947	0.0265234	Significant Increase	Significant Increase
A-1042	253.3	258.2	363.125	258.133	Tier 3 one-reaction						0	9	115	0.929169	0.536137	0.207037	Not Significant	Not Significant
A-1048	254.4	259.4	448.1	428.084	Tier 3 one-reaction						0	1	191	0.884546	0.354267	0.151023	Not Significant	Not Significant
A-1052	254.5	259.6	680.072	446.014	Tier 3 one-reaction						0	4	97	1.09167	0.413786	0.170191	Not Significant	Not Significant
A-1053	254.6	259.7	327.606	187.094	Tier 3 one-reaction						0	7	163	0.613901	0.0852492	0.052236	Not Significant	Not Significant
A-1055	254.8	259.9	503.111	269.053	Tier 3 one-reaction						0	1	154	2.82188	6.57473e-06	3.9586e-05	Significant Increase	Significant Increase
A-1058	255	260.1	644.032	409.973	Tier 3 one-reaction						0	3	24	1.29851	0.0955987	0.0570517	Not Significant	Not Significant
A-1060	255.4	260.6	473.147	239.089	Tier 3 one-reaction						0	27	309	1.06168	0.69532	0.253126	Not Significant	Not Significant
A-1062	255.5	260.6	453.078	219.02	Tier 3 one-reaction						0	7	207	0.665672	7.56981e-06	4.36446e-05	Significant Decrease	Significant Decrease
A-1063	255.7	260.9	405.147	171.089	Tier 3 one-reaction						0	30	321	0.884888	0.422494	0.173106	Not Significant	Not Significant
A-1065	256	261.2	526.175	292.116	Tier 3 one-reaction						0	16	430	0.779045	0.229186	0.109076	Not Significant	Not Significant
A-1070	257	262.4	601.189	367.13	Tier 3 one-reaction						0	8	226	0.500442	0.00744308	0.00778141	Significant Decrease	Significant Decrease
A-1071	257.1	262.5	662.225	428.167	Tier 3 one-reaction						0	12	286	0.454145	0.000249607	0.000579894	Significant Decrease	Significant Decrease
A-1072	257.2	262.6	419.11	370.104	Tier 3 one-reaction						0	15	567	2.09031	0.0491223	0.0336451	Significant Increase	Significant Increase
A-1073	257.2	262.6	444.123	210.064	Tier 3 one-reaction						0	28	378	0.870358	0.162187	0.0846608	Not Significant	Not Significant
A-1079	257.6	263	420.109	372.102	Tier 3 one-reaction						0	11	284	1.31914	0.101346	0.0595846	Not Significant	Not Significant
A-1082	257.8	263.2	548.116	314.058	Tier 3 one-reaction						0	11	204	0.792697	0.0134284	0.0122077	Significant Decrease	Significant Decrease
A-1085	258.2	263.7	310.071	152.025	Tier 3 one-reaction						0	7	181	1.29847	0.0188875	0.0158429	Significant Increase	Significant Increase
A-1091	258.9	264.4	374.152	140.094	Tier 3 one-reaction						0	1	161	0.740303	0.0582278	0.0383736	Not Significant	Not Significant
A-1092	259.2	264.9	574.138	340.08	Tier 3 one-reaction						0	12	310	0.966653	0.625688	0.233222	Not Significant	Not Significant
A-1095	259.6	265.3	429.122	195.064	Tier 3 one-reaction						0	10	249	1.34563	0.00218244	0.00300216	Significant Increase	Significant Increase
A-1096	259.7	265.3	555.183	321.124	Tier 3 one-reaction						0	11	235	0.528783	0.0125123	0.0115855	Significant Decrease	Significant Decrease
A-1100	260.6	266.3	368.095	134.037	Tier 3 one-reaction						0	15	255	1.85195	0.00100606	0.00164576	Significant Increase	Significant Increase
A-1102	260.7	266.5	390.144	312.171	Tier 3 one-reaction						0	12	206	1.80624	0.0335422	0.0249944	Significant Increase	Significant Increase
A-1106	261.5	267.4	445.09	211.032	Tier 3 one-reaction						0	5	102	0.8255	0.224309	0.107482	Not Significant	Not Significant
A-1109	261.9	267.8	672.175	438.117	Tier 3 one-reaction						0	3	244	1.90427	0.0039919	0.00478694	Significant Increase	Significant Increase
A-1110	262	268	355.062	242.008	Tier 3 one-reaction						0	7	160	1.5353	0.0756446	0.0474584	Not Significant	Not Significant
A-1111	262.1	268	432.158	198.099	Tier 3 one-reaction						0	10	278	1.09652	0.535875	0.207013	Not Significant	Not Significant
A-1114	262.5	268.6	408.139	348.162	Tier 3 one-reaction						0	1	109	0.967465	0.784002	0.276643	Not Significant	Not Significant
A-1117	262.8	268.9	394.089	160.03	Tier 3 one-reaction						0	1	98	3.90923	0.000169095	0.000431623	Significant Increase	Significant Increase
A-1120	263.1	269.2	411.157	177.099	Tier 3 one-reaction						0	14	325	0.849636	0.189437	0.0943085	Not Significant	Not Significant
A-1123	263.2	269.3	385.089	151.03	Tier 3 one-reaction						0	8	238	2.07282	7.18609e-05	0.000230195	Significant Increase	Significant Increase
A-1125	263.5	269.6	552.107	318.049	Tier 3 one-reaction						0	6	129	1.29962	0.0363336	0.0264956	Significant Increase	Significant Increase
A-1127	264.7	271	443.09	209.032	Tier 3 one-reaction						0	11	166	1.73211	0.000204274	0.000504109	Significant Increase	Significant Increase
A-1128	264.8	271.1	404.127	170.069	Tier 3 one-reaction						0	17	327	1.90259	0.0164968	0.0143397	Significant Increase	Significant Increase
A-1129	264.8	271.1	346.115	224.114	Tier 3 one-reaction						0	10	233	1.20374	0.359326	0.152538	Not Significant	Not Significant
A-1130	265.3	271.6	519.127	285.068	Tier 3 one-reaction						0	19	291	1.14287	0.468638	0.187195	Not Significant	Not Significant
A-1131	265.4	271.7	634.195	400.137	Tier 3 one-reaction						0	19	357	1.06689	0.505503	0.198949	Not Significant	Not Significant
A-1133	266	272.4	524.149	290.091	Tier 3 one-reaction						0	9	165	0.715763	0.0646752	0.041951	Not Significant	Not Significant
A-1135	266.4	272.9	392.2	158.142	Tier 3 one-reaction						0	3	77	1.72522	0.0059375	0.00652697	Significant Increase	Significant Increase
A-1140	266.9	273.5	675.207	208.098	Tier 3 one-reaction						0	8	202	0.575387	0.055044	0.0366747	Not Significant	Not Significant
A-1143	267.6	274.2	429.144	390.172	Tier 3 one-reaction						0	1	135	0.91262	0.427026	0.174428	Not Significant	Not Significant
A-1147	268.3	275	418.591	369.066	Tier 3 one-reaction						0	7	198	11.5818	0.00331795	0.00414293	Significant Increase	Significant Increase
A-1150	268.5	275.3	353.645	239.174	Tier 3 one-reaction						0	2	15	0.609443	0.120523	0.0679623	Not Significant	Not Significant
A-1153	269.2	276	411.584	355.05	Tier 3 one-reaction						0	1	128	0.573862	4.87565e-05	0.000170945	Significant Decrease	Significant Decrease
A-1157	269.6	276.4	396.077	162.019	Tier 3 one-reaction						0	1	75	0.968952	0.723758	0.260182	Not Significant	Not Significant
A-1158	269.7	276.6	570.298	336.24	Tier 3 one-reaction						0	3	141	7.60135	9.66236e-06	5.21677e-05	Significant Increase	Significant Increase
A-1163	270.1	277.1	381.601	295.084	Tier 3 one-reaction						0	6	216	0.63592	1.40998e-05	7.11176e-05	Significant Decrease	Significant Decrease
A-1167	270.3	277.3	372.105	138.047	Tier 3 one-reaction						0	3	85	1.04369	0.816387	0.285308	Not Significant	Not Significant
A-1169	270.6	277.6	393.112	159.053	Tier 3 one-reaction						0	35	477	0.606002	0.078598	0.0489907	Not Significant	Not Significant
A-1170	270.8	277.8	606.167	372.108	Tier 3 one-reaction						0	11	339	6.35776	0.000691706	0.00124079	Significant Increase	Significant Increase
A-1173	271	278.1	415.148	362.179	Tier 3 one-reaction						0	1	100	0.871483	0.308419	0.136154	Not Significant	Not Significant
A-1176	271.3	278.4	525.109	291.051	Tier 3 one-reaction						0	6	248	1.07699	0.717664	0.258476	Not Significant	Not Significant
A-1177	271.3	278.4	495.162	261.104	Tier 3 one-reaction						0	11	110	0.954394	0.744751	0.266065	Not Significant	Not Significant
A-1181	271.7	278.9	482.093	248.034	Tier 3 one-reaction						0	2	163	1.89588	0.024404	0.0194219	Significant Increase	Significant Increase
A-1183	272	279.3	405.149	171.09	Tier 3 one-reaction						0	30	321	0.780629	0.106179	0.061799	Not Significant	Not Significant
A-1185	272.5	279.9	362.154	128.096	Tier 3 one-reaction						0	8	165	1.18814	0.00303741	0.00385969	Not Significant	Not Significant
A-1186	272.7	280.1	611.325	377.266	Tier 3 one-reaction						0	3	113	1.22503	0.00458299	0.0053076	Significant Increase	Significant Increase
A-1187	272.7	280.1	393.134	318.152	Tier 3 one-reaction						0	5	119	0.623448	7.87492e-05	0.000246762	Significant Decrease	Significant Decrease
A-1190	273	280.5	445.091	211.033	Tier 3 one-reaction						0	4	84	2.54427	0.12532	0.06987	Not Significant	Not Significant
A-1192	273.2	280.8	567.13	333.072	Tier 3 one-reaction						0	10	218	0.954607	0.746245	0.266268	Not Significant	Not Significant
A-1197	274.4	282.2	392.2	158.141	Tier 3 one-reaction						0	3	77	1.94169	0.000868483	0.00148342	Significant Increase	Significant Increase
A-1198	274.5	282.3	503.147	269.089	Tier 3 one-reaction						0	20	400	1.36285	0.0133704	0.0121682	Significant Increase	Significant Increase
A-1200	274.5	282.4	484.19	250.132	Tier 3 one-reaction						0	10	150	0.603585	0.0965585	0.0574753	Not Significant	Not Significant
A-1204	274.6	282.5	317.131	83.073	Tier 3 one-reaction						0	2	188	1.77095	0.014848	0.0132059	Significant Increase	Significant Increase
A-1205	274.7	282.6	468.041	233.983	Tier 3 one-reaction						0	4	56	1.14382	0.109244	0.0630994	Not Significant	Not Significant
A-1210	275.3	283.4	326.604	185.092	Tier 3 one-reaction						0	2	72	0.852433	0.581064	0.220536	Not Significant	Not Significant
A-1214	276	284.3	358.093	124.035	Tier 3 one-reaction						0	1	4	1.60617	0.160059	0.0838419	Not Significant	Not Significant
A-1217	276.2	284.4	389.136	310.156	Tier 3 one-reaction						0	13	302	0.927014	0.574041	0.218699	Not Significant	Not Significant
A-1218	276.2	284.5	566.129	332.071	Tier 3 one-reaction						0	2	208	0.79614	0.0442041	0.0309085	Significant Decrease	Significant Decrease
A-1219	276.2	284.5	402.123	336.13	Tier 3 one-reaction						0	13	261	0.919793	0.575168	0.218824	Not Significant	Not Significant
A-1228	277.6	286.1	395.127	322.138	Tier 3 one-reaction						0	11	302	3.17516	0.0138781	0.0125175	Significant Increase	Significant Increase
A-1231	278.1	286.8	519.086	285.027	Tier 3 one-reaction						0	4	162	0.828849	0.25164	0.117018	Not Significant	Not Significant
A-1238	279.2	288.1	683.228	449.17	Tier 3 one-reaction						0	5	271	3.04545	0.000571082	0.00108621	Significant Increase	Significant Increase
A-1239	279.2	288.2	617.144	383.086	Tier 3 one-reaction						0	14	290	0.383143	0.000112081	0.000323041	Significant Decrease	Significant Decrease
A-1241	279.7	288.8	536.205	302.147	Tier 3 one-reaction						0	4	206	10.8266	0.0495854	0.0338819	Significant Increase	Significant Increase
A-1243	279.9	288.9	606.161	372.102	Tier 3 one-reaction						0	11	291	5.17176	0.00222482	0.00303865	Significant Increase	Significant Increase
A-1245	279.9	289	525.106	291.048	Tier 3 one-reaction						0	4	117	1.05805	0.789949	0.277938	Not Significant	Not Significant
A-1246	280.4	289.5	552.105	318.047	Tier 3 one-reaction						0	4	120	1.35753	0.107627	0.062353	Not Significant	Not Significant
A-1248	280.7	289.8	580.218	346.159	Tier 3 one-reaction						0	7	159	6.02723	2.81495e-05	0.000116029	Significant Increase	Significant Increase
A-1250	280.7	289.8	392.125	316.134	Tier 3 one-reaction						0	5	129	0.992787	0.963969	0.319647	Not Significant	Not Significant
A-1251	280.8	289.9	558.099	324.041	Tier 3 one-reaction						0	8	111	0.82477	0.158813	0.0833569	Not Significant	Not Significant
A-1253	281.1	290.2	474.168	240.11	Tier 3 one-reaction						0	18	340	0.886982	0.433406	0.176681	Not Significant	Not Significant
A-1254	281.2	290.3	598.229	364.171	Tier 3 one-reaction						0	8	205	3.85429	0.000115881	0.000330277	Significant Increase	Significant Increase
A-1255	281.2	290.3	432.158	198.1	Tier 3 one-reaction						0	10	278	0.660397	0.0842844	0.0517497	Not Significant	Not Significant
A-1256	281.6	290.8	424.129	190.071	Tier 3 one-reaction						0	2	78	1.40148	0.000992247	0.00163012	Significant Increase	Significant Increase
A-1267	283.3	292.5	474.121	240.062	Tier 3 one-reaction						0	10	203	2.23226	0.014082	0.0126518	Significant Increase	Significant Increase
A-1269	283.5	292.8	443.09	209.031	Tier 3 one-reaction						0	11	166	1.71706	0.0306811	0.0233475	Significant Increase	Significant Increase
A-1270	283.7	293	362.067	256.018	Tier 3 one-reaction						0	2	100	6.44379	6.65399e-05	0.000217379	Significant Increase	Significant Increase
A-1273	284.1	293.4	494.056	259.998	Tier 3 one-reaction						0	11	102	1.62006	2.99128e-05	0.000120155	Significant Increase	Significant Increase
A-1274	284.2	293.4	415.052	361.988	Tier 3 one-reaction						0	1	40	0.880155	0.465723	0.186343	Not Significant	Not Significant
A-1276	284.3	293.5	371.072	137.014	Tier 3 one-reaction						0	9	237	3.00079	0.000372876	0.000786802	Significant Increase	Significant Increase
A-1277	284.4	293.6	437.21	203.152	Tier 3 one-reaction						0	7	134	0.604958	9.35914e-07	9.19916e-06	Significant Decrease	Significant Decrease
A-1278	284.5	293.8	365.123	262.129	Tier 3 one-reaction						0	1	93	0.877901	0.124297	0.0695242	Not Significant	Not Significant
A-1279	284.6	293.9	314.599	161.08	Tier 3 one-reaction						0	8	167	1.07232	0.30742	0.135765	Not Significant	Not Significant
A-1280	285.2	294.5	510.087	276.029	Tier 3 one-reaction						0	7	169	2.51558	0.0349112	0.0256622	Significant Increase	Significant Increase
A-1284	285.6	294.9	329.096	95.0377	Tier 3 one-reaction						0	5	224	1.51362	0.158457	0.0833569	Not Significant	Not Significant
A-1286	285.8	295.1	627.114	160.004	Tier 3 one-reaction						0	1	86	1.16916	0.153179	0.0815159	Not Significant	Not Significant
A-1288	285.8	295.1	521.035	286.976	Tier 3 one-reaction						0	1	33	1.93932	1.88581e-05	8.8182e-05	Significant Increase	Significant Increase
A-1289	285.9	295.2	501.132	267.074	Tier 3 one-reaction						0	5	241	1.46314	0.00178081	0.00255672	Significant Increase	Significant Increase
A-1290	285.9	295.2	424.106	190.048	Tier 3 one-reaction						0	32	438	0.987567	0.836226	0.290444	Not Significant	Not Significant
A-1292	286.1	295.5	687.26	453.201	Tier 3 one-reaction						0	4	166	0.766124	0.377459	0.158134	Not Significant	Not Significant
A-1294	286.3	295.6	366.077	132.018	Tier 3 one-reaction						0	1	109	1.9649	5.3349e-05	0.000181139	Significant Increase	Significant Increase
A-1295	286.4	295.8	432.194	198.136	Tier 3 one-reaction						0	1	90	0.731681	0.000334756	0.000727731	Significant Decrease	Significant Decrease
A-1296	286.6	296	511.225	277.167	Tier 3 one-reaction						0	5	97	0.618657	0.12487	0.0696775	Not Significant	Not Significant
A-1299	286.9	296.3	407.09	346.064	Tier 3 one-reaction						0	11	304	1.17896	0.391772	0.162946	Not Significant	Not Significant
A-1300	286.9	296.3	576.152	342.094	Tier 3 one-reaction						0	21	339	1.54172	0.0104244	0.0101336	Significant Increase	Significant Increase
A-1301	287.1	296.5	605.256	371.198	Tier 3 one-reaction						0	1	74	1.08832	0.348554	0.149176	Not Significant	Not Significant
A-1302	287.1	296.5	405.083	342.05	Tier 3 one-reaction						0	4	155	1.1113	0.396476	0.164246	Not Significant	Not Significant
A-1306	287.2	296.6	469.145	235.087	Tier 3 one-reaction						0	15	269	0.444942	0.000931383	0.00155682	Significant Decrease	Significant Decrease
A-1307	287.5	296.9	660.211	426.153	Tier 3 one-reaction						0	13	338	0.538047	0.000116602	0.000330277	Significant Decrease	Significant Decrease
A-1310	288.4	297.8	692.194	458.135	Tier 3 one-reaction						0	4	229	0.950837	0.582333	0.220848	Not Significant	Not Significant
A-1311	288.4	297.9	378.067	144.009	Tier 3 one-reaction						0	2	51	1.00652	0.923748	0.31089	Not Significant	Not Significant
A-1313	288.8	298.3	327.606	187.096	Tier 3 one-reaction						0	7	164	0.631811	0.136479	0.0746321	Not Significant	Not Significant
A-1315	289	298.5	544.199	310.141	Tier 3 one-reaction						0	9	310	1.00554	0.95221	0.317212	Not Significant	Not Significant
A-1316	289	298.5	720.234	486.176	Tier 3 one-reaction						0	16	375	1.1335	0.115374	0.0655859	Not Significant	Not Significant
A-1318	289.3	298.8	606.164	372.106	Tier 3 one-reaction						0	10	288	5.22543	0.0019258	0.00272073	Significant Increase	Significant Increase
A-1320	289.8	299.3	390.116	312.115	Tier 3 one-reaction						0	11	244	0.849941	0.0684625	0.0438862	Not Significant	Not Significant
A-1321	289.8	299.4	305.559	143.002	Tier 3 one-reaction						0	1	12	1.27293	0.00528864	0.00594995	Significant Increase	Significant Increase
A-1322	290.4	299.9	694.217	460.159	Tier 3 one-reaction						0	6	403	1.23225	0.00162952	0.0023933	Significant Increase	Significant Increase
A-1324	290.4	300	424.131	190.073	Tier 3 one-reaction						0	14	248	1.01068	0.954228	0.317296	Not Significant	Not Significant
A-1325	290.4	300	393.133	318.15	Tier 3 one-reaction						0	4	140	0.807343	0.0269974	0.0210631	Significant Decrease	Significant Decrease
A-1327	290.5	300.1	674.23	440.171	Tier 3 one-reaction						0	4	151	1.11146	0.190289	0.0946914	Not Significant	Not Significant
A-1329	290.9	300.5	349.085	115.027	Tier 3 one-reaction						0	13	273	0.65024	0.0337973	0.0250916	Significant Decrease	Significant Decrease
A-1335	291.8	301.4	366.594	265.072	Tier 3 one-reaction						0	10	313	0.612107	2.03654e-06	1.64931e-05	Significant Decrease	Significant Decrease
A-1336	291.9	301.5	590.189	123.079	Tier 3 one-reaction						0	3	135	0.629561	0.294156	0.131473	Not Significant	Not Significant
A-1340	292.2	301.8	400.139	332.162	Tier 3 one-reaction						0	8	228	1.1345	0.280943	0.126874	Not Significant	Not Significant
A-1341	292.3	301.9	505.129	271.07	Tier 3 one-reaction						0	23	490	1.25936	0.214035	0.103682	Not Significant	Not Significant
A-1343	292.5	302.2	685.241	451.182	Tier 3 one-reaction						0	6	227	1.20762	0.347902	0.148953	Not Significant	Not Significant
A-1344	292.6	302.3	340.067	106.009	Tier 3 one-reaction						0	7	109	0.870036	0.188826	0.0940857	Not Significant	Not Significant
A-1346	293.2	302.9	509.177	275.119	Tier 3 one-reaction						0	4	94	0.825591	0.272235	0.12389	Not Significant	Not Significant
A-1351	294	303.8	525.107	291.048	Tier 3 one-reaction						0	4	116	1.08514	0.642188	0.238078	Not Significant	Not Significant
A-1354	294.5	304.3	529.127	295.068	Tier 3 one-reaction						0	1	193	0.894753	0.737156	0.263761	Not Significant	Not Significant
A-1355	294.6	304.3	501.168	267.11	Tier 3 one-reaction						0	12	314	0.462112	0.0250824	0.0198518	Significant Decrease	Significant Decrease
A-1357	294.9	304.7	380.14	292.163	Tier 3 one-reaction						0	9	187	0.599327	0.000307491	0.000681338	Significant Decrease	Significant Decrease
A-1359	295.4	305.2	480.108	246.05	Tier 3 one-reaction						0	11	362	0.639638	0.0519444	0.0350976	Not Significant	Not Significant
A-1362	295.9	305.7	448.153	214.095	Tier 3 one-reaction						0	11	339	0.5253	3.02417e-05	0.000120339	Significant Decrease	Significant Decrease
A-1365	296.3	306.1	461.173	227.115	Tier 3 one-reaction						0	5	160	0.745674	0.134691	0.0738295	Not Significant	Not Significant
A-1366	296.3	306.2	374.017	139.959	Tier 3 one-reaction						0	1	8	1.98882	0.000140031	0.000378018	Significant Increase	Significant Increase
A-1368	296.8	306.7	409.088	175.03	Tier 3 one-reaction						0	4	61	1.02719	0.808487	0.283377	Not Significant	Not Significant
A-1369	296.9	306.7	395.104	161.046	Tier 3 one-reaction						0	1	37	3.16282	0.000154489	0.000406551	Significant Increase	Significant Increase
A-1373	297.3	307.2	560.158	326.1	Tier 3 one-reaction						0	19	388	1.02729	0.854665	0.294624	Not Significant	Not Significant
A-1374	297.4	307.3	388.135	308.152	Tier 3 one-reaction						0	2	54	1.17276	0.24877	0.116248	Not Significant	Not Significant
A-1384	298.5	308.4	509.101	275.043	Tier 3 one-reaction						0	25	247	0.669248	0.165887	0.0857779	Not Significant	Not Significant
A-1386	298.8	308.7	510.169	276.111	Tier 3 one-reaction						0	9	226	0.611105	8.55954e-05	0.000262492	Significant Decrease	Significant Decrease
A-1388	299	309	448.09	214.031	Tier 3 one-reaction						0	2	107	1.61749	0.00435292	0.00511324	Significant Increase	Significant Increase
A-1390	299.6	309.6	585.155	351.097	Tier 3 one-reaction						0	7	200	0.819043	0.0274	0.021339	Significant Decrease	Significant Decrease
A-1391	299.6	309.6	406.215	172.157	Tier 3 one-reaction						0	5	44	4.45223	0.00186321	0.00265513	Significant Increase	Significant Increase
A-1393	300.1	310.1	459.123	225.064	Tier 3 one-reaction						0	21	323	35.6545	0.00276361	0.00358707	Significant Increase	Significant Increase
A-1394	300.1	310.1	519.169	285.111	Tier 3 one-reaction						0	4	136	0.813274	0.2116	0.102805	Not Significant	Not Significant
A-1400	301	311	401.065	167.007	Tier 3 one-reaction						0	2	50	1.79203	2.51165e-05	0.00010746	Significant Increase	Significant Increase
A-1402	301.1	311.1	384.089	300.062	Tier 3 one-reaction						0	28	454	0.739932	0.1232	0.0691123	Not Significant	Not Significant
A-1404	301.1	311.2	511.193	277.134	Tier 3 one-reaction						0	6	103	0.572102	0.0243957	0.0194219	Significant Decrease	Significant Decrease
A-1405	301.3	311.3	294.061	60.003	Tier 3 one-reaction						0	2	64	2.0071	0.0481433	0.0330536	Significant Increase	Significant Increase
A-1406	301.4	311.4	494.137	260.079	Tier 3 one-reaction						0	19	237	1.7185	0.00132877	0.00205113	Significant Increase	Significant Increase
A-1408	301.6	311.7	367.078	133.019	Tier 3 one-reaction						0	4	137	2.17505	0.000456179	0.000920999	Significant Increase	Significant Increase
A-1410	301.9	312	426.066	192.008	Tier 3 one-reaction						0	3	117	0.641772	0.00040597	0.000844241	Significant Decrease	Significant Decrease
A-1411	301.9	312	469.181	235.123	Tier 3 one-reaction						0	8	178	0.735185	0.0959598	0.0572078	Not Significant	Not Significant
A-1414	302.7	312.8	385.034	150.975	Tier 3 one-reaction						0	2	15	2.68491	0.00480123	0.00548848	Significant Increase	Significant Increase
A-1416	303	313.2	494.093	260.034	Tier 3 one-reaction						0	2	152	1.99299	0.0405632	0.0289126	Significant Increase	Significant Increase
A-1419	303.4	313.6	522.153	288.095	Tier 3 one-reaction						0	30	510	0.959977	0.700673	0.254589	Not Significant	Not Significant
A-1422	303.6	313.8	705.207	238.097	Tier 3 one-reaction						0	28	510	0.764047	0.0133268	0.0121441	Significant Decrease	Significant Decrease
A-1427	304.4	314.6	437.119	203.061	Tier 3 one-reaction						0	6	171	1.00054	0.996383	0.327289	Not Significant	Not Significant
A-1429	304.7	315	687.26	453.202	Tier 3 one-reaction						0	1	99	0.868804	0.462521	0.185266	Not Significant	Not Significant
A-1430	304.9	315.1	406.179	172.12	Tier 3 one-reaction						0	6	149	2.2246	0.000116258	0.000330277	Significant Increase	Significant Increase
A-1433	305.5	315.8	414.073	180.015	Tier 3 one-reaction						0	1	19	0.837814	0.517587	0.201966	Not Significant	Not Significant
A-1437	306	316.3	544.199	310.141	Tier 3 one-reaction						0	9	310	0.987077	0.886931	0.302482	Not Significant	Not Significant
A-1439	306.1	316.4	426.111	192.053	Tier 3 one-reaction						0	1	187	0.495789	0.000443402	0.000902499	Significant Decrease	Significant Decrease
A-1441	306.3	316.6	466.062	232.003	Tier 3 one-reaction						0	12	110	0.809076	0.49135	0.194376	Not Significant	Not Significant
A-1443	306.5	316.8	590.169	356.11	Tier 3 one-reaction						0	9	306	1.38421	0.249653	0.116471	Not Significant	Not Significant
A-1444	306.5	316.8	720.235	486.176	Tier 3 one-reaction						0	10	265	0.898504	0.200113	0.0986834	Not Significant	Not Significant
A-1446	306.7	317	488.104	254.046	Tier 3 one-reaction						0	5	165	0.638017	0.00211455	0.00294042	Significant Decrease	Significant Decrease
A-1447	306.8	317.1	553.211	319.153	Tier 3 one-reaction						0	2	105	0.945907	0.393568	0.163513	Not Significant	Not Significant
A-1448	307	317.4	403.052	337.988	Tier 3 one-reaction						0	2	32	0.891551	0.402769	0.166418	Not Significant	Not Significant
A-1450	307.3	317.7	349.158	115.1	Tier 3 one-reaction						0	21	290	1.06046	0.437016	0.177586	Not Significant	Not Significant
A-1452	307.4	317.8	454.062	220.003	Tier 3 one-reaction						0	3	97	1.11313	0.673967	0.247071	Not Significant	Not Significant
A-1456	308.4	318.9	327.606	187.096	Tier 3 one-reaction						0	7	164	0.579622	0.127726	0.0708906	Not Significant	Not Significant
A-1457	308.5	318.9	383.58	299.043	Tier 3 one-reaction						0	6	214	1.44344	0.0794553	0.0493911	Not Significant	Not Significant
A-1458	308.7	319.1	469.181	235.123	Tier 3 one-reaction						0	8	178	0.741713	0.104215	0.060898	Not Significant	Not Significant
A-1459	309.1	319.5	360.132	252.147	Tier 3 one-reaction						0	6	142	0.287599	0.0152268	0.0134906	Significant Decrease	Significant Decrease
A-1464	309.7	320.2	442.08	208.022	Tier 3 one-reaction						0	10	193	0.600234	0.040777	0.0290003	Significant Decrease	Significant Decrease
A-1472	311.4	322	662.226	428.168	Tier 3 one-reaction						0	12	292	0.482331	0.00375655	0.00454741	Significant Decrease	Significant Decrease
A-1477	312.3	322.9	354.079	120.021	Tier 3 one-reaction						0	10	194	1.68261	0.00677405	0.00722825	Significant Increase	Significant Increase
A-1479	312.6	323.2	674.227	440.169	Tier 3 one-reaction						0	11	391	1.06397	0.480534	0.19115	Not Significant	Not Significant
A-1481	313.1	323.8	459.122	225.064	Tier 3 one-reaction						0	21	324	2.95715	9.83146e-05	0.000293667	Significant Increase	Significant Increase
A-1482	313.2	323.9	391.167	157.109	Tier 3 one-reaction						0	18	261	0.766263	0.103029	0.0603276	Not Significant	Not Significant
A-1484	313.3	323.9	330.079	96.0208	Tier 3 one-reaction						0	4	314	0.577165	0.00932537	0.00927772	Significant Decrease	Significant Decrease
A-1487	313.5	324.2	557.159	323.101	Tier 3 one-reaction						0	12	313	3.25848	0.000582707	0.00109675	Significant Increase	Significant Increase
A-1489	314.1	324.8	395.109	161.051	Tier 3 one-reaction						0	4	142	2.78598	0.0056489	0.00627655	Significant Increase	Significant Increase
A-1491	314.3	325	561.165	327.107	Tier 3 one-reaction						0	14	445	0.814725	0.000847714	0.00145721	Significant Decrease	Significant Decrease
A-1495	314.9	325.7	474.121	240.063	Tier 3 one-reaction						0	11	212	0.668924	0.139249	0.075894	Not Significant	Not Significant
A-1500	315.5	326.3	585.154	351.096	Tier 3 one-reaction						0	9	231	0.817066	0.0687916	0.0440235	Not Significant	Not Significant
A-1502	315.8	326.6	511.116	277.058	Tier 3 one-reaction						0	22	178	0.973984	0.936123	0.313495	Not Significant	Not Significant
A-1503	315.8	326.6	461.128	227.07	Tier 3 one-reaction						0	1	86	1.5126	0.495331	0.195548	Not Significant	Not Significant
A-1504	315.9	326.7	494.174	260.116	Tier 3 one-reaction						0	8	159	0.623662	0.00501266	0.00569059	Significant Decrease	Significant Decrease
A-1505	316.1	326.8	451.226	217.167	Tier 3 one-reaction						0	3	111	0.651717	2.70874e-05	0.000113275	Significant Decrease	Significant Decrease
A-1506	316.1	326.9	412.139	356.162	Tier 3 one-reaction						0	10	192	0.682611	0.0468809	0.0325141	Significant Decrease	Significant Decrease
A-1508	316.8	327.6	421.12	187.061	Tier 3 one-reaction						0	2	194	2.93249	0.329703	0.143457	Not Significant	Not Significant
A-1512	317.2	328	351.119	234.122	Tier 3 one-reaction						0	10	281	0.724314	0.0144118	0.0128877	Significant Decrease	Significant Decrease
A-1515	318.2	329.5	450.122	216.064	Tier 3 one-reaction						0	13	264	0.582053	0.0186863	0.015743	Significant Decrease	Significant Decrease
A-1517	318.5	329.9	354.577	241.037	Tier 3 one-reaction						0	9	199	1.37111	0.0807402	0.0500276	Not Significant	Not Significant
A-1522	318.9	330.7	440.114	412.112	Tier 3 one-reaction						0	8	313	1.75781	0.000473389	0.000941864	Significant Increase	Significant Increase
A-1524	318.9	330.9	379.077	145.019	Tier 3 one-reaction						0	3	98	0.451418	0.00748362	0.00780959	Significant Decrease	Significant Decrease
A-1525	318.9	330.9	349.158	115.099	Tier 3 one-reaction						0	21	290	1.28758	0.0274574	0.021364	Significant Increase	Significant Increase
A-1527	319.2	331.4	344.128	220.139	Tier 3 one-reaction						0	1	13	0.775409	0.0405788	0.0289126	Significant Decrease	Significant Decrease
A-1533	320.5	334	524.149	290.091	Tier 3 one-reaction						0	18	327	1.15455	0.4778	0.190314	Not Significant	Not Significant
A-1534	320.5	334	712.213	245.104	Tier 3 one-reaction						0	5	137	0.508067	0.000288364	0.000650233	Significant Decrease	Significant Decrease
A-1538	321	335	338.084	208.052	Tier 3 one-reaction						0	6	324	0.834719	0.169266	0.0869387	Not Significant	Not Significant
A-1542	321.2	335.5	438.067	204.009	Tier 3 one-reaction						0	4	117	0.428631	0.00631833	0.00687425	Significant Decrease	Significant Decrease
A-1552	322.9	336.9	597.195	130.086	Tier 3 one-reaction						0	3	54	0.731362	0.251476	0.117018	Not Significant	Not Significant
A-1553	323	337	446.075	212.017	Tier 3 one-reaction						0	1	66	0.835277	0.346868	0.148843	Not Significant	Not Significant
A-1554	323.3	337.2	299.101	130.085	Tier 3 one-reaction						0	2	52	0.721016	0.264903	0.12137	Not Significant	Not Significant
A-1557	323.6	337.4	423.104	189.045	Tier 3 one-reaction						0	6	176	0.572004	0.00220524	0.00302479	Significant Decrease	Significant Decrease
[truncated: 1,507 more rows]
