# Supplementary material for: Study of Metabolite Detectability in Simultaneous Profiling of Amine/Phenol and Hydroxyl Submetabolomes by Analyzing a Mixture of Two Separately Dansyl-Labeled Samples
Source: Metabolites. 2025 Jul 23;15(8):496. doi: 10.3390/metabo15080496 (PMC12388855; doi:10.3390/metabo15080496)
Supplement: Supplementary file 1 [file metabolites-15-00496-s001.zip › Supplemental Tables/Supplemental Table S4_Significant Metabolites_Channel_H.xlsx]

## Sheet: Summary Table description
	1. Supplementary Table 3 Content Description	Supplemental Table 3: Metabolites for Group A vs Group B. Contains metabolite changes in comparison of A and B groups. Note that in "Peak Pair Information" section, column "No." shows individual peak pair number coded from the LC-MS experiment. Column "Normalized RT (s)" shows the corrected retention time of the peak pair with Universal RT Calibrant data. Column "m/z_light" is the mass of light-c…
	2. Supplementary Table 3 Header Information	Peak Pair Information						Tier 1 - Positive Identification /Tier 2 - High Confidence Putative Identification					Tier 3 - Putative Identification (MyCompoundID Library)			A_VS_B
																Number of Features with Fold Change > 1.2:			U1	U2
																Number of Features with Fold Change > 0.83:			D1	D2
		No.	RT (s)	Normalized RT (s)	m/z_light	Neutral Mass (Da)	Identification Level	Compound	NovaMT Library No.	HMDB_ID	KEGG_ID	PubChem_ID	Zero-reaction	One-reaction	Two-reaction	Fold Change	p-value	q-value	Significance for p-value <0.05 and q-value <0.25	Significance for p-value <0.05
	3. Header Information of Box Chart Table	No.	Box_plot

## Sheet: Summary Table
Peak Pair Information						Tier 1 - Positive Identification /Tier 2 - High Confidence Putative Identification					Tier 3 - Putative Identification (MyCompoundID Library)			Donor_1_vs_Donor_2
														Number of Significant Metabolites with FC > 1.2:			630	630
														Number of Significant Metabolites with FC < 0.83:			882	882
No.	RT (s)	Normalized RT (s)	m/z_light	Neutral Mass (Da)	Identification Level	Compound	NovaMT Library No.	HMDB_ID	KEGG_ID	PubChem_ID	Zero-reaction	One-reaction	Two-reaction	Fold Change	p-value	q-value	Significance for p-value <0.05 and q-value <0.25	Significance for p-value <0.05
H-83	98	100.3	576.173	342.115	Tier 1	Lactose	AN03286003	HMDB0000186	C00243	440995				0.819366	0.316903	0.194963	Not Significant	Not Significant
H-99	100.7	102.8	413.137	179.078	Tier 1	D-Glucosamine	AN01009000	HMDB0001514	C00329	439213				0.57183	0.00582582	0.0135008	Significant Decrease	Significant Decrease
H-222	131	130.6	468.144	234.085	Tier 1	Seryl-Glutamic acid	AN01757006	HMDB0029038		7023503				0.62775	0.000276156	0.00216031	Significant Decrease	Significant Decrease
H-223	131	130.6	428.099	194.04	Tier 1	D-Glucuronic acid	AN01214005	HMDB0000127	C00191	94715				0.867288	0.157099	0.119702	Not Significant	Not Significant
H-251	138.5	137.5	416.136	182.077	Tier 1	Mannitol	AN01054000	HMDB0000765	C00392	6251				1.12574	0.53503	0.276393	Not Significant	Not Significant
H-269	141.7	140.4	337.158	103.1	Tier 1	Choline	AN00191000	HMDB0000097	C00114	305				1.00346	0.966046	0.399793	Not Significant	Not Significant
H-T126	150	88	339.101	105.043	Tier 1	Serine	AN00202000	HMDB0000187	C00065	5951				1.20787	0.639869	0.309268	Not Significant	Not Significant
H-316	150.4	148.6	414.121	180.063	Tier 1	D-Allose	AN01024016	HMDB0001151	C01487	439507				0.592037	0.0090952	0.0177481	Significant Decrease	Significant Decrease
H-320	151.5	149.8	455.148	221.09	Tier 1	N-Acetyl-D-galactosamine	AN01597000		C01132	35717				0.798365	0.0195105	0.0291333	Significant Decrease	Significant Decrease
H-328	155.3	154.3	360.057	125.998	Tier 1	2-Hydroxyethanesulfonic acid	AN00341001	HMDB0003903	C05123	7866				0.817339	0.0225075	0.0320609	Significant Decrease	Significant Decrease
H-332	156.1	155.2	384.111	150.052	Tier 1	D-Arabinose	BM00622007	HMDB0029942	C00216	444173				0.527701	1.38363e-07	2.85373e-05	Significant Decrease	Significant Decrease
H-T143	165.1	88.6	491.158	257.101	Tier 1	5-Methylcytidine	AN02059000	HMDB0000982		92918				0.455567	0.00581043	0.0135008	Significant Decrease	Significant Decrease
H-393	166.9	165.2	414.121	180.063	Tier 1	L-Sorbose	AN01024019	HMDB0001266	C00247	439192				0.617735	0.0155825	0.0250275	Significant Decrease	Significant Decrease
H-394	167.6	165.9	384.111	150.053	Tier 1	D-Xylulose	AN00622000	HMDB0001644	C00310	439204				0.669882	0.00127706	0.0053617	Significant Decrease	Significant Decrease
H-396	167.9	166.1	398.127	164.069	Tier 1	6-Deoxy-L-galactose	AN00796000	HMDB0000174	C01019	17106				0.473266	3.74931e-08	1.6498e-05	Significant Decrease	Significant Decrease
H-423	170.6	168.6	356.117	122.059	Tier 1	Erythritol	AN00315000	HMDB0002994	C00503	222285				3.6152	0.241585	0.161514	Not Significant	Not Significant
H-T115	170.7	88.8	478.128	244.07	Tier 1	Uridine	AN01868000	HMDB0000296	C00299	6029				0.254934	1.8551e-10	3.06092e-07	Significant Decrease	Significant Decrease
H-T108	171.2	88.8	353.116	119.058	Tier 1	L-Homoserine	AN00291001	HMDB0000719	C00263	12647				0.286561	0.00418498	0.0109087	Significant Decrease	Significant Decrease
H-427	171.5	169.5	353.116	119.058	Tier 1	L-Threonine	AN00291000	HMDB0000167	C00188	6288				0.678146	0.0620627	0.06292	Not Significant	Not Significant
H-436	172.6	170.5	414.12	180.062	Tier 1	beta-D-Fructose	AN01024021	HMDB0000660	C02336	439709				0.619616	0.0190966	0.0286971	Significant Decrease	Significant Decrease
H-516	185.2	182.9	398.125	164.067	Tier 1	1,5-Anhydrosorbitol	AN00796004	HMDB0011726, HMDB0011736, HMDB02712, HMDB11726, HMDB11736	C07326	64960				0.548396	1.1509e-05	0.000316117	Significant Decrease	Significant Decrease
H-T239	187.4	89.5	295.111	61.0528	Tier 1	Ethanolamine	AN00037000	HMDB0000149	C00189	700				0.2779	3.27396e-05	0.000562712	Significant Decrease	Significant Decrease
H-T227	188.9	89.5	610.194	376.138	Tier 1	Riboflavin	AN03697000	HMDB0000244	C00255	493570				1.21627	0.36973	0.216485	Not Significant	Not Significant
H-544	189.3	186.9	531.146	297.088	Tier 1	5'-Methylthioadenosine	AN02656000	HMDB0001173	C00170	439176				0.831709	0.147215	0.11447	Not Significant	Not Significant
H-T252	195.8	89.8	365.116	131.058	Tier 1	cis-4-Hydroxy-D-proline	AN00406012	HMDB0060460	C03440	440014				2.34685	0.455516	0.24875	Not Significant	Not Significant
H-629	202.6	201	412.106	178.047	Tier 1	D-Glucono-1,5-lactone	AN00993016	HMDB0000150	C00198	7027				0.827438	0.124252	0.101393	Not Significant	Not Significant
H-T301	202.7	90.1	473.158	239.102	Tier 1	7,8-Dihydrobiopterin	AN01811004	HMDB0000038	C02953	119055				1.33814	0.0744552	0.0706853	Not Significant	Not Significant
H-696	212.2	211.5	326.107	92.0486	Tier 1	Glycerol	AN00136000	HMDB0000131	C00116	753				0.936603	0.72977	0.336214	Not Significant	Not Significant
H-708	214.9	214.5	412.106	178.047	Tier 1	L-Gulono-1,4-lactone	AN00993006	HMDB0003466	C01040	439373				0.660299	0.000391195	0.00266881	Significant Decrease	Significant Decrease
H-725	219.8	219.8	384.111	150.052	Tier 1	D-Ribulose	AN00622001	HMDB0000621	C00309, C00508	619				0.710083	0.542699	0.279306	Not Significant	Not Significant
H-T403	220.6	90.8	501.155	267.097	Tier 1	Deoxyguanosine	AN02208001	HMDB0000085	C00330	187790				0.479132	0.00349782	0.00979187	Significant Decrease	Significant Decrease
H-T368	220.8	90.8	381.112	147.053	Tier 1	N-Acetyl-DL-serine	AN00583008	HMDB0002931		352294				0.337586	0.00206693	0.00721664	Significant Decrease	Significant Decrease
H-773	225.6	226.6	368.114	134.055	Tier 1	2-Deoxy-D-ribose	AN00441002	HMDB0003224	C01801	9828112				0.679317	0.00051556	0.00312748	Significant Decrease	Significant Decrease
H-835	235.1	237.5	410.09	176.031	Tier 1	D-Glucuronolactone	AN00966002	HMDB0006355	C02670	92283				0.738647	0.0386545	0.0458848	Significant Decrease	Significant Decrease
H-848	236.6	239.1	396.111	162.053	Tier 1	Levoglucosan	AN00769003	HMDB0000640		2724705				0.400236	0.00681955	0.0149234	Significant Decrease	Significant Decrease
H-863	238.7	241.6	382.096	148.037	Tier 1	Ribonolactone	AN00594005	HMDB0001900	C02674	111064				0.625824	0.00146317	0.00591069	Significant Decrease	Significant Decrease
H-881	240.9	244.1	309.127	75.0684	Tier 1	Trimethylamine N-oxide	AN00077001	HMDB0000925	C01104	13148255				0.452262	3.99952e-08	1.6498e-05	Significant Decrease	Significant Decrease
H-933	248.7	253.1	374.614	281.111	Tier 1	1-Methyladenosine	AN02416000	HMDB0003331	C02494	27476				0.60952	4.66145e-05	0.000710642	Significant Decrease	Significant Decrease
H-1056	265.6	272	296.096	62.0372	Tier 1	Ethylene glycol	AN00042001	HMDB0037790	C01380	174				1.01447	0.945309	0.395376	Not Significant	Not Significant
H-1066	268	274.7	410.157	176.098	Tier 1	Serotonin	AN00975002	HMDB0000259	C00780	5202				0.494114	0.00608375	0.0138458	Significant Decrease	Significant Decrease
H-1104	272	279.3	405.115	342.113	Tier 1	Melibiose	AN03286002	HMDB0000048	C05402	440658				0.38571	0.0974194	0.0854545	Not Significant	Not Significant
H-1224	284.9	294.2	405.116	342.116	Tier 1	alpha,alpha-Trehalose	AN03286000	HMDB0000975	C01083	7427				0.926324	0.83857	0.365211	Not Significant	Not Significant
H-T922	300.5	93.8	371.141	137.084	Tier 1	Tyramine	AN00469000	HMDB0000306	C00483	5610				0.667061	0.202551	0.143336	Not Significant	Not Significant
H-T911	307.6	94.1	401.117	167.058	Tier 1	Pyridoxal	AN00842000	HMDB0001545	C00250	1050				2.14051	0.0786218	0.0732122	Not Significant	Not Significant
H-T982	312	94.3	457.142	223.084	Tier 1	N-Acetyl-L-Tyrosine	TA01623001	HMDB0000866		68310				1.0716	0.780684	0.349275	Not Significant	Not Significant
H-1557	323.2	337.1	416.116	182.057	Tier 1	3,4-Dihydroxyphenylpropanoic acid	AN01052011	HMDB0000423	C10447	348154				1.48418	0.585777	0.293542	Not Significant	Not Significant
H-T1144	340.2	95.4	354.609	241.106	Tier 1	5-Methyl-2'-deoxycytidine	AN01835000	HMDB0002224	C03592	440055				3.20549	0.0172042	0.0267801	Significant Increase	Significant Increase
H-1780	344.1	352.9	324.088	180.059	Tier 1	Myoinositol	AN01024005	HMDB0000211	C00137	892				1.08675	0.733191	0.336462	Not Significant	Not Significant
H-2001	363.5	376.6	325.098	182.08	Tier 1	D-Sorbitol	AN01054002	HMDB0000247	C00794	5780				1.17036	0.443226	0.244671	Not Significant	Not Significant
H-T1306	370	96.5	402.101	168.042	Tier 1	Isovanillic acid	AN00856010	HMDB0060003		12575				1.56409	0.160343	0.121695	Not Significant	Not Significant
H-2088	370.8	383.7	324.09	180.063	Tier 1	D-Glucose	AN01024001	HMDB0000122	C00031	5793				0.786248	0.361211	0.21274	Not Significant	Not Significant
H-2188	380	392.7	324.09	180.063	Tier 1	Galactose	AN01024000	HMDB0000143	C00984	439357				0.690122	0.189895	0.137009	Not Significant	Not Significant
H-T1382	387.4	97.2	402.101	168.042	Tier 1	Vanillic acid	BM00856008	HMDB0000484	C06672	8468				3.03861	0.0039477	0.0105229	Significant Increase	Significant Increase
H-2693	426.7	434.9	310.092	152.068	Tier 1	D-Arabitol - Isomer 2/L-Arabitol	AN00649000	HMDB0000568	C01904	94154				0.854598	0.461461	0.250464	Not Significant	Not Significant
H-2699	427.5	435.7	309.084	150.051	Tier 1	D-Xylose	AN00622005	HMDB0000098	C00181	135191				0.671506	0.00744744	0.0158763	Significant Decrease	Significant Decrease
H-2892	447.2	454.4	331.099	194.081	Tier 1	Methyl beta-D-glucopyranoside	AN01218003	HMDB0029965		445238				0.726344	0.0634543	0.0638023	Not Significant	Not Significant
H-2936	452.4	458.7	309.085	150.053	Tier 1	D-Ribose	AN00622004	HMDB0000283	C00121	5779				0.624269	0.00899236	0.0176846	Significant Decrease	Significant Decrease
H-T1646	454.9	460.7	386.106	152.047	Tier 1	(S)-Mandelic acid	BM00647000	HMDB0062635, HMDB0000703	C01983, C01984	1292				1.35096	0.13127	0.105399	Not Significant	Not Significant
H-2968	455.5	461.3	316.092	164.067	Tier 1	L-Rhamnose	AN00796001	HMDB0000849	C00507	25310				0.719678	0.0149608	0.0245626	Significant Decrease	Significant Decrease
H-2980	457.5	462.9	386.105	152.046	Tier 1	Vanillin	AN00647006	HMDB0012308	C00755	1183				0.963139	0.786514	0.350458	Not Significant	Not Significant
H-3028	462.5	466.9	356.095	122.037	Tier 1	4-Hydroxybenzaldehyde	BM00311001	HMDB0011718	C00633	126				1.32973	0.0786254	0.0732122	Not Significant	Not Significant
H-3408	501.3	499.2	328.101	94.0424	Tier 1	Phenol	AN00145000	HMDB0000228	C00146	996				0.550631	0.200805	0.142524	Not Significant	Not Significant
H-3751	539	531.9	342.116	108.058	Tier 1	3-Cresol	BM00216000	HMDB0002048	C01467	342				0.958095	0.856927	0.371042	Not Significant	Not Significant
H-3764	539.8	532.6	321.069	174.021	Tier 1	Dehydroascorbic acid	AN00934001	HMDB0001264	C05422	440667				2.05955	0.15567	0.119135	Not Significant	Not Significant
H-4053	570.9	562	378.115	144.057	Tier 1	2-Naphthol	AN00546002	HMDB0012322	C11713	8663				0.845468	0.353894	0.210272	Not Significant	Not Significant
H-4249	596.7	584.1	396.022	161.964	Tier 1	2,4-Dichlorophenol	BM00761001	HMDB0004811	C02625	8449				1.06717	0.606009	0.299107	Not Significant	Not Significant
H-T1972	600.2	587.1	413.136	179.079	Tier 1	D-Galactosamine	AN01009004	HMDB0245095	C02262	24154				1.01345	0.961692	0.398648	Not Significant	Not Significant
H-4287	601.5	588.2	289.077	110.037	Tier 1	Catechol	BM00227000	HMDB0000957	C00090	289				0.863155	0.377306	0.218968	Not Significant	Not Significant
H-4333	608.6	594.3	289.574	111.032	Tier 1	2,6-Dihydroxypyridine	AN00232001		C03056	69371				2.20364	0.0140089	0.0235163	Significant Increase	Significant Increase
H-T2013	625.1	608.2	460.12	226.059	Tier 1	3-Nitrotyrosine	AN01655000	HMDB0001904		65124				1.74359	0.0509195	0.0549492	Not Significant	Not Significant
H-4460	626.9	609.7	296.085	124.054	Tier 1	3-Hydroxybenzyl alcohol	BM00326002	HMDB0059712	C03351	102				0.456875	0.034842	0.0427748	Significant Decrease	Significant Decrease
H-T2014	630.4	612.7	289.077	110.037	Tier 1	Resorcinol	BM00227001	HMDB0032037	C01751	5054				0.579866	0.00014002	0.00146416	Significant Decrease	Significant Decrease
H-T116	95.3	85.9	636.149	402.086	Tier 2	(R)-4'-Phosphopantothenoyl-L-cysteine	AN03932000	HMDB0001117	C04352	440304				1.32564	0.155975	0.119313	Not Significant	Not Significant
H-93	99.1	101.4	478.127	244.069	Tier 2	Isomer 1 of Pseudouridine	AN01868001	HMDB0000767	C02067	15047				0.64271	0.000773176	0.00399919	Significant Decrease	Significant Decrease
H-110	104.2	106	593.178	359.12	Tier 2	L-Adrenaline 3-O-glucuronide	PR03514001							0.752395	0.0646034	0.0645502	Not Significant	Not Significant
H-115	105.2	106.9	479.159	245.1	Tier 2	Hydroxyprolyl-Asparagine	AN01887001	HMDB0028858		61158096				0.431325	5.1146e-07	6.02792e-05	Significant Decrease	Significant Decrease
H-127	108	109.5	531.165	297.107	Tier 2	3'-O-Methylguanosine	AN02657002	HMDB0006038		97217				0.666592	0.000239061	0.00198216	Significant Decrease	Significant Decrease
H-143	113.5	114.5	578.19	344.132	Tier 2	Melibiitol	AN03318002	HMDB0006791	C05399	15559964				0.526807	0.0130069	0.0225199	Significant Decrease	Significant Decrease
H-T120	118	86.8	456.127	222.067	Tier 2	Threoninyl-Cysteine	AN01608002	HMDB0029058		88082028				0.618675	0.00015638	0.00153587	Significant Decrease	Significant Decrease
H-T230	119.1	86.8	482.158	248.101	Tier 2	Glutamyl-Threonine	AN01936000	HMDB0028829		6998031				0.652946	0.308037	0.190502	Not Significant	Not Significant
H-174	120.8	121.2	485.161	251.103	Tier 2	5'-Deoxyadenosine	AN01981001	HMDB0001983	C05198	439182				0.914563	0.555175	0.283138	Not Significant	Not Significant
H-T207	121.4	86.9	428.101	194.043	Tier 2	3-Dehydro-L-gulonic acid	AN01214006	HMDB0006334	C00618	439273				0.885826	0.201083	0.142643	Not Significant	Not Significant
H-T162	130.6	87.3	468.144	234.085	Tier 2	L-beta-aspartyl-L-threonine	AN01757003	HMDB0011169		53480674				0.802188	0.162378	0.122732	Not Significant	Not Significant
H-T194	130.8	87.3	428.099	194.043	Tier 2	5-Dehydro-L-gluconic acid	AN01214010		C21644	23392971				0.717648	0.00160422	0.00620134	Significant Decrease	Significant Decrease
H-235	133.3	132.7	546.166	312.107	Tier 2	Galactose-beta-1,4-xylose	AN02874001	HMDB0011677		53481024				0.668567	0.000285081	0.00218575	Significant Decrease	Significant Decrease
H-T100	134.6	87.4	397.107	163.048	Tier 2	L-erythro-4-Hydroxyglutamic acid	AN00782000		C05947	440854				0.787978	0.170106	0.127003	Not Significant	Not Significant
H-268	141.7	140.4	475.176	241.118	Tier 2	L-threo-Tetrahydrobiopterin	AN01838001		C20264	10220406				1.26594	0.0231157	0.0325435	Significant Increase	Significant Increase
H-T185	141.9	87.7	475.175	241.118	Tier 2	Tetrahydrobiopterin	AN01838000	HMDB0000027	C00272	44257				1.25694	0.232101	0.157018	Not Significant	Not Significant
H-284	145	143.5	428.138	194.079	Tier 2	Sequoyitol	AN01218002	HMDB0031449	C03365	439990				0.75319	0.194104	0.138676	Not Significant	Not Significant
H-285	145.4	143.8	516.155	282.096	Tier 2	7-Methylinosine	AN02428000	HMDB0003950		135926583				0.550571	1.72347e-06	0.00012364	Significant Decrease	Significant Decrease
H-T198	145.5	87.9	480.144	246.085	Tier 2	L-alpha-Aspartyl-L-hydroxyproline	AN01900001	HMDB0011160		132990981				0.608662	0.0185668	0.02808	Significant Decrease	Significant Decrease
H-T322	150.9	88.1	476.16	242.101	Tier 2	Seryl-Histidine	AN01852001	HMDB0029041		7016093				0.790956	0.182263	0.133423	Not Significant	Not Significant
H-T263	151.5	88.1	473.158	239.102	Tier 2	6-Lactoyl-5,6,7,8-tetrahydropterin	AN01811002	HMDB0002065	C04244	169508				0.710718	0.100743	0.0876257	Not Significant	Not Significant
H-T137	152	88.1	381.112	147.053	Tier 2	L-4-Hydroxyglutamate semialdehyde	AN00583004	HMDB0006556	C05938	440851				0.843848	0.494958	0.262936	Not Significant	Not Significant
H-T392	155	88.2	517.184	283.128	Tier 2	N-Acetyl-Tetrahydrobiopterin	PR02445000							0.447786	0.0172518	0.0268036	Significant Decrease	Significant Decrease
H-T242	156.9	88.3	516.179	282.122	Tier 2	Threoninyl-Tyrosine	AN02430000	HMDB0029073		11778518				0.383693	0.0500475	0.0543636	Not Significant	Not Significant
H-338	156.9	155.9	472.153	238.095	Tier 2	Tyrosyl-Glycine	AN01801001	HMDB0029105		7021853				0.394166	1.27215e-05	0.000327976	Significant Decrease	Significant Decrease
H-T159	157	88.3	468.144	234.085	Tier 2	Aspartyl-Threonine	AN01757004	HMDB0028763		64896714				0.331242	0.00102911	0.00467776	Significant Decrease	Significant Decrease
H-T153	157.3	88.3	353.116	119.058	Tier 2	L-Allothreonine	AN00291005	HMDB0004041	C05519	99289				1.58882	0.060678	0.0620699	Not Significant	Not Significant
H-361	161.6	160.3	529.175	295.117	Tier 2	Tyr-Gly-Gly	AN02626000			123715				1.2931	0.367236	0.215254	Not Significant	Not Significant
H-T303	163.9	88.6	381.11	147.053	Tier 2	2-Oxo-4-hydroxy-5-aminovaleric acid	AN00583003		C05941	440852				0.686899	0.304715	0.189086	Not Significant	Not Significant
H-T370	164.1	88.6	511.121	277.062	Tier 2	L-Metanephrine O-sulfate	PR02360001							20.8964	0.0140803	0.0235623	Significant Increase	Significant Increase
H-T174	164.8	88.6	436.154	202.095	Tier 2	Prolyl-Serine	AN01320002	HMDB0029026		18218236				1.23541	0.442085	0.244174	Not Significant	Not Significant
H-T178	165.4	88.6	414.12	180.063	Tier 2	L-Fuconic acid	AN01024003		C01720	439545				0.48463	0.00337699	0.00958989	Significant Decrease	Significant Decrease
H-T173	167.2	88.7	425.137	191.079	Tier 2	2-Amino-3,7-dideoxy-D-threo-hept-6-ulosonic acid	AN01184000		C16850	25137912				0.75281	0.271418	0.174869	Not Significant	Not Significant
H-406	168.8	167	392.077	158.019	Tier 2	3-Hydroxy-cis,cis-muconic acid	BM00711001		C03676	54675763				1.26177	0.436215	0.241934	Not Significant	Not Significant
H-414	169.2	167.3	643.218	409.159	Tier 2	Queuosine	AN03985000	HMDB0011596		137185891				0.663617	0.0096776	0.0186108	Significant Decrease	Significant Decrease
H-424	170.8	168.8	586.126	352.068	Tier 2	Oligouronide with 4-deoxy-alpha-L-erythro-hex-4-enopyranuronosyl group	AN03414001		C05392	24892760				0.632013	0.10725	0.0914359	Not Significant	Not Significant
H-T180	171.6	88.9	438.167	204.111	Tier 2	N2-Acetyl-L-Hydroxylysine	PR01349003							1.37408	0.00791535	0.0163641	Significant Increase	Significant Increase
H-432	172.2	170.1	478.129	244.071	Tier 2	Isomer 1 of Uridine	AN01868000	HMDB0000296	C00299	6029				0.567658	3.31215e-05	0.000563407	Significant Decrease	Significant Decrease
H-T404	173.5	88.9	515.17	281.112	Tier 2	N6-Methyladenosine	AN02416001	HMDB0004044		102175				1.38296	0.114101	0.0952771	Not Significant	Not Significant
H-463	177.9	175.5	430.117	196.059	Tier 2	D-Mannonic acid	AN01242007	HMDB0242119	C00514	3246006				0.543723	9.29266e-06	0.000273801	Significant Decrease	Significant Decrease
H-T255	178.6	89.1	450.169	216.111	Tier 2	Prolyl-Threonine	AN01516001	HMDB0029027		18218237				0.456861	0.252228	0.16667	Not Significant	Not Significant
H-470	179.1	176.7	478.128	244.07	Tier 2	Isomer 2 of Uridine	AN01868000	HMDB0000296	C00299	6029				0.680796	0.000652651	0.00361367	Significant Decrease	Significant Decrease
H-474	179.4	177	426.124	192.066	Tier 2	2-epi-5-epi-Valiolone	BM01198003		C17691	25201976				0.87629	0.356331	0.210904	Not Significant	Not Significant
H-T240	181.1	89.2	436.151	202.095	Tier 2	Seryl-Proline	AN01320003	HMDB0029047		4369021				1.08299	0.460797	0.250351	Not Significant	Not Significant
H-T215	184.3	89.4	412.105	178.048	Tier 2	5-Deoxy-D-glucuronic acid	AN00993009		C16737	25058196				0.788623	0.510415	0.268209	Not Significant	Not Significant
H-523	186.8	184.4	481.072	247.013	Tier 2	2-Hydroxyacetaminophen sulfate	AN01916000	HMDB0062547		86290013				1.05239	0.817005	0.359578	Not Significant	Not Significant
H-T324	187	89.5	539.197	305.138	Tier 2	Tryptophyl-Threonine	AN02781001	HMDB0029093		17773480				0.75176	0.113738	0.0951841	Not Significant	Not Significant
H-527	187.1	184.7	480.142	246.084	Tier 2	Isomer 1 of L-alpha-Aspartyl-L-hydroxyproline	AN01900001	HMDB0011160		132990981				2.0921	0.118308	0.0978977	Not Significant	Not Significant
H-536	188.2	185.8	390.102	156.044	Tier 2	Isomer 1 of (4R,5R)-4,5-Dihydroxycyclohexa-1(6),2-diene-1-carboxylic acid	AN00697000		C20710	53873839				0.634708	0.0198723	0.0295399	Significant Decrease	Significant Decrease
H-T613	189	89.5	390.101	156.042	Tier 2	(2S,3S)-2,3-Dihydro-2,3-dihydroxybenzoic acid	BM00697009		C04171	9964159				0.666417	0.454018	0.248385	Not Significant	Not Significant
H-547	189.9	187.5	482.11	248.052	Tier 2	Pyridoxamine phosphate	AN01932000	HMDB0001555	C00647	1053				1.17704	0.419841	0.235946	Not Significant	Not Significant
H-550	190.2	187.8	406.092	172.033	Tier 2	2-Hydroxyhepta-2,4-dienedioic acid	AN00909000		C05600	5280801				0.844329	0.840276	0.365723	Not Significant	Not Significant
H-T566	191.3	89.6	434.088	200.032	Tier 2	2-Hydroxy-5-carboxymethylmuconate semialdehyde	AN01288001		C04642	5280709				0.695496	0.0362692	0.0439367	Significant Decrease	Significant Decrease
H-T238	191.3	89.6	502.161	268.106	Tier 2	Tyrosyl-Serine	AN02223001	HMDB0029114		18218253				0.610888	0.114427	0.0954138	Not Significant	Not Significant
H-T346	191.6	89.6	500.147	266.09	Tier 2	N2-Acetyl-5'-Hydroxykynurenine	PR02197001							0.698612	0.0562619	0.0587173	Not Significant	Not Significant
H-T398	191.7	89.6	439.119	205.059	Tier 2	N-Acetyl-L-erythro-4-Hydroxyglutamic acid	PR01358000							0.755053	0.24227	0.161842	Not Significant	Not Significant
H-T352	193.4	89.7	551.196	317.138	Tier 2	Tryptophyl-Hydroxyproline	AN02939001	HMDB0029084		69042543				0.908043	0.738906	0.337634	Not Significant	Not Significant
H-576	194.2	191.9	416.137	182.078	Tier 2	Isomer 1 of Mannitol	AN01054000	HMDB0000765	C00392	6251				1.37309	0.0296679	0.0384522	Significant Increase	Significant Increase
H-T308	195.3	89.8	539.196	305.138	Tier 2	Threoninyl-Tryptophan	AN02781000	HMDB0029072		71728368				1.21692	0.186043	0.135528	Not Significant	Not Significant
H-585	195.4	193	462.097	228.039	Tier 2	(R)-4-Phosphopantoic acid	AN01677000		C18911	49859612				0.935107	0.804116	0.355667	Not Significant	Not Significant
H-592	196.4	194.2	390.103	156.044	Tier 2	(4R,5R)-4,5-Dihydroxycyclohexa-1(6),2-diene-1-carboxylic acid	AN00697000		C20710	53873839				0.707164	0.271028	0.174686	Not Significant	Not Significant
H-T237	197	89.8	502.164	268.106	Tier 2	Seryl-Tyrosine	AN02223000	HMDB0029051		7021865				0.945931	0.854215	0.370174	Not Significant	Not Significant
H-T94	199.6	90	531.167	297.107	Tier 2	1-Methylguanosine	AN02657000	HMDB0001563	C04545	96373				1.06581	0.823691	0.36119	Not Significant	Not Significant
H-611	200	198.1	382.095	148.036	Tier 2	3-Hydroxyglutaric acid	AN00594007	HMDB0000428		181976				0.845776	0.355505	0.210622	Not Significant	Not Significant
H-615	200.5	198.6	353.116	119.058	Tier 2	Isomer 1 of L-Threonine	AN00291000	HMDB0000167	C00188	6288				0.498978	0.000441342	0.00283953	Significant Decrease	Significant Decrease
H-T208	201	90	492.144	258.085	Tier 2	(1-Ribosylimidazole)-4-acetic acid	AN02071000	HMDB0002331	C05131	440569				0.306789	5.16549e-06	0.000194654	Significant Decrease	Significant Decrease
H-T257	201.4	90	365.118	131.058	Tier 2	3-Hydroxy-L-proline	AN00406001			559314				0.143179	0.00179781	0.00666304	Significant Decrease	Significant Decrease
H-632	203	201.4	518.151	284.093	Tier 2	p-Cresol glucuronide	AN02457000	HMDB0011686		154035				0.688943	0.0475131	0.0525094	Significant Decrease	Significant Decrease
H-T269	203.9	90.1	412.106	178.048	Tier 2	2-Deoxy-5-keto-D-gluconic acid	AN00993010		C06892	441201				2.08236	0.0111993	0.0202398	Significant Increase	Significant Increase
H-T589	204.5	90.1	513.155	279.097	Tier 2	N-Acetyl-Sepiapterin	PR02392001							1.04133	0.858002	0.371283	Not Significant	Not Significant
H-643	204.6	203.2	492.143	258.085	Tier 2	Ribothymidine	AN02071002	HMDB0000884		445408				0.70564	2.00845e-05	0.000424865	Significant Decrease	Significant Decrease
H-644	204.6	203.2	502.175	268.116	Tier 2	Histidinyl-Hydroxyproline	AN02226001	HMDB0028886		9900059				0.776085	0.0712243	0.0686074	Not Significant	Not Significant
H-T423	206.4	90.2	500.185	266.127	Tier 2	Threoninyl-Phenylalanine	AN02198002	HMDB0029068		7010579				0.558558	0.000199224	0.00177686	Significant Decrease	Significant Decrease
H-T340	207.1	90.2	478.163	244.106	Tier 2	Hydroxyprolyl-Hydroxyproline	AN01874001	HMDB0028864		61159526				1.23204	0.551071	0.281507	Not Significant	Not Significant
H-T365	207.4	90.2	382.096	148.037	Tier 2	2-Hydroxyglutaric acid	AN00594002	HMDB0059655	C02630	43				0.69142	0.0338944	0.0420137	Significant Decrease	Significant Decrease
H-679	209.2	208.2	531.168	297.11	Tier 2	7-Methylguanosine	AN02658000	HMDB0001107		445404				1.24375	0.156384	0.11946	Not Significant	Not Significant
H-T341	210.8	90.4	412.106	178.048	Tier 2	2-Dehydro-3-deoxy-galactonic acid	AN00993001	HMDB0001353	C01216	194024				0.811793	0.566715	0.286967	Not Significant	Not Significant
H-702	213.3	212.7	423.121	189.063	Tier 2	N-Acetyl-L-4-Hydroxyglutamate semialdehyde	PR01144003							0.703382	0.00178915	0.00666304	Significant Decrease	Significant Decrease
H-705	214.1	213.6	396.111	162.052	Tier 2	(S)-2-(Hydroxymethyl)glutaric acid	AN00769011		C16390	10261389				0.476678	0.0177414	0.0273327	Significant Decrease	Significant Decrease
H-720	219.3	219.3	309.127	75.0691	Tier 2	(R)-1-Aminopropan-2-ol	AN00077000		C03194	439938				0.824698	0.0355491	0.0435134	Significant Decrease	Significant Decrease
H-722	219.6	219.7	480.143	246.084	Tier 2	5,6-Dihydrouridine	AN01900000	HMDB0000497		94312				0.600221	0.000417203	0.00280219	Significant Decrease	Significant Decrease
H-T256	221.1	90.8	450.167	216.111	Tier 2	Threoninyl-Proline	AN01516002	HMDB0029069		9834371				1.15928	0.284914	0.18041	Not Significant	Not Significant
H-744	221.8	222.2	354.1	120.042	Tier 2	2,4-Dihydroxybutanoic acid	AN00297002	HMDB0000360		192742				0.995767	0.971219	0.401021	Not Significant	Not Significant
H-T657	223.2	90.9	496.159	262.099	Tier 2	Methionyl-Hydroxyproline	AN02138001	HMDB0028974		69040786				0.686134	0.045843	0.0513516	Significant Decrease	Significant Decrease
H-T313	223.8	90.9	512.184	278.127	Tier 2	L-phenylalanyl-L-hydroxyproline	AN02380000	HMDB0011176		53480675				1.27771	0.42375	0.236994	Not Significant	Not Significant
H-T85	224.6	90.9	430.118	196.058	Tier 2	Gulonic acid	AN01242000	HMDB0003290	C00800, C00257	6857417				0.912701	0.453794	0.248385	Not Significant	Not Significant
H-766	224.7	225.5	514.198	280.14	Tier 2	Valyl-Tyrosine	AN02409001	HMDB0029139		7009554				0.437668	0.000159111	0.00154431	Significant Decrease	Significant Decrease
H-T539	226	91	486.133	252.075	Tier 2	5-Hydroxy-N-formylkynurenine	AN01992000	HMDB0004086	C05648	9548588				1.12805	0.571551	0.288397	Not Significant	Not Significant
H-781	226.7	227.8	366.065	132.007	Tier 2	2-Hydroxyethylenedicarboxylic acid	AN00414001		C03981	54675764				1.09443	0.471085	0.254182	Not Significant	Not Significant
H-T372	228.6	91.1	512.183	278.127	Tier 2	Tyrosyl-Proline	AN02380002	HMDB0029113		13055260				0.881169	0.65665	0.313959	Not Significant	Not Significant
H-T498	229.1	91.1	462.169	228.111	Tier 2	Prolyl-Hydroxyproline	AN01684000	HMDB0006695		11902893				1.83757	0.0125521	0.021801	Significant Increase	Significant Increase
H-T518	229.1	91.1	423.124	189.064	Tier 2	N-Acetyl-2-Oxo-4-hydroxy-5-aminovaleric acid	PR01144002							0.695681	0.297929	0.185503	Not Significant	Not Significant
H-T454	230.8	91.2	410.091	176.032	Tier 2	Ascorbic acid	AN00966003	HMDB0000044	C00072	54670067				0.770828	0.0862132	0.0786872	Not Significant	Not Significant
H-811	231.8	233.7	486.168	252.109	Tier 2	Isomer 1 of Phenylalanyl-Serine	AN01996001	HMDB0029004		193508				1.30806	0.26357	0.171303	Not Significant	Not Significant
H-T98	233.2	91.2	400.108	166.048	Tier 2	Xylonic acid	AN00821000	HMDB0060256	C05411	6971043				0.40666	0.0030574	0.00904071	Significant Decrease	Significant Decrease
H-T857	233.4	91.2	464.148	230.09	Tier 2	N1-Acetyl-tabtoxinine-beta-lactam	BM01708004		C20921	92042784				1.10605	0.593033	0.295133	Not Significant	Not Significant
H-T614	233.9	91.3	514.199	280.142	Tier 2	Tyrosyl-Valine	AN02409000	HMDB0029118		14767562				0.21632	7.29384e-08	1.71926e-05	Significant Decrease	Significant Decrease
H-T234	234	91.3	482.162	248.101	Tier 2	Threoninyl-Glutamic acid	AN01936001	HMDB0029060		7020163				0.831504	0.516596	0.27034	Not Significant	Not Significant
H-830	234.3	236.5	319.111	85.0524	Tier 2	Isomer 1 of Acetone cyanohydrin	BM00107001	HMDB0060427	C02659	6406				3.5221	0.000441854	0.00283953	Significant Increase	Significant Increase
H-T409	234.8	91.3	482.057	247.999	Tier 2	3,4-Dihydroxymandelaldehyde 3-O-sulfate	PR01931004							0.68626	0.11165	0.0940873	Not Significant	Not Significant
H-T467	236.4	91.4	382.095	148.037	Tier 2	2-Dehydro-3-deoxy-D-xylonic acid	AN00594003		C03826	5280626				0.620376	0.00047704	0.00299283	Significant Decrease	Significant Decrease
H-T940	236.4	91.4	442.143	208.085	Tier 2	Formyl-5-hydroxykynurenamine	AN01408002	HMDB0012948	C05647	440743				3.35459	0.0359931	0.0437873	Significant Increase	Significant Increase
H-856	237.7	240.5	472.154	238.095	Tier 2	Glycyl-Tyrosine	AN01801000	HMDB0028853		92829				0.850804	0.421778	0.23631	Not Significant	Not Significant
H-T76	238.1	91.4	491.171	257.112	Tier 2	5,6,7,8-Tetrahydromonapterin	AN02062000		C21007	45479608				0.839109	0.402658	0.229573	Not Significant	Not Significant
H-876	240.4	243.5	597.169	363.111	Tier 2	7,8-Didemethyl-8-hydroxy-5-deazariboflavin	BM03546000		C19154	448701				0.866831	0.633127	0.307477	Not Significant	Not Significant
H-T542	240.7	91.5	382.095	148.037	Tier 2	3-Methylmalic acid/D-erythro-3-Methylmalic acid	BM00594000	HMDB0062739	C06029	558882				0.819427	0.507278	0.266988	Not Significant	Not Significant
H-882	241	244.2	518.268	284.21	Tier 2	all-trans-3,4-Didehydroretinol	AN02464001	HMDB0013117	C21797	6436043				1.36979	0.311771	0.192092	Not Significant	Not Significant
H-T220	243.4	91.6	579.162	345.106	Tier 2	L-Noradrenaline 4-O-glucuronide	PR03330001							0.465361	0.0358391	0.0436783	Significant Decrease	Significant Decrease
H-894	243.7	247.3	486.17	252.112	Tier 2	Phenylalanyl-Serine	AN01996001	HMDB0029004		193508				1.17448	0.342533	0.20612	Not Significant	Not Significant
H-T496	245.5	91.7	440.1	206.043	Tier 2	Homoisocitric acid	BM01371000		C05662	5460287				0.957951	0.907552	0.385226	Not Significant	Not Significant
H-T659	247.3	91.8	396.11	162.053	Tier 2	(R)-2-Ethylmalic acid	AN00769008	HMDB0059758	C02488	439736				1.66154	0.0857578	0.0785677	Not Significant	Not Significant
H-929	247.9	252.2	440.061	206.003	Tier 2	3-Oxalomalic acid	AN01368000	HMDB0245962	C01990	439620				1.04698	0.698034	0.326184	Not Significant	Not Significant
H-T513	248.2	91.8	410.09	176.032	Tier 2	5-Dehydro-4-deoxy-D-glucuronic acid	AN00966000		C04053	5460049				0.791947	0.500711	0.264993	Not Significant	Not Significant
H-T472	248.9	91.8	392.079	158.022	Tier 2	2-Hydroxymuconic acid	BM00711002		C02501	54675756				1.21938	0.385119	0.221719	Not Significant	Not Significant
H-T223	250.7	91.9	440.1	206.043	Tier 2	(R)-2-Hydroxybutane-1,2,4-tricarboxylic acid	AN01371001	HMDB0003518	C01251	439459				0.727702	0.504003	0.265944	Not Significant	Not Significant
H-T473	250.8	91.9	454.143	220.085	Tier 2	5-Hydroxy-L-tryptophan	AN01585002	HMDB0000472, HMDB0000504, HMDB0015571	C00643	439280				0.612563	0.133062	0.106372	Not Significant	Not Significant
H-T438	252.5	92	464.184	230.127	Tier 2	Hydroxyprolyl-Valine	AN01711000	HMDB0028876		61158071				1.38143	0.00522718	0.0127398	Significant Increase	Significant Increase
H-T554	252.6	92	410.089	176.032	Tier 2	2-Hydroxy-3-oxoadipic acid	AN00966006		C03217	439945				0.472115	0.00437875	0.0112015	Significant Decrease	Significant Decrease
H-T70	252.8	92	442.107	208.052	Tier 2	Seryl-Cysteine	AN01405001	HMDB0029036		46937961				1.04527	0.90419	0.384349	Not Significant	Not Significant
H-T633	253.5	92	396.11	162.053	Tier 2	2-Dehydro-3-deoxy-L-fuconic acid	AN00769000		C03827	5459931				0.570391	0.0234185	0.0327609	Significant Decrease	Significant Decrease
H-961	254.1	259.1	388.088	154.03	Tier 2	3,4-Dihydroxybenzoic acid	AN00670005	HMDB0001856	C00230	72				3.52052	0.0026548	0.00832566	Significant Increase	Significant Increase
H-962	254.2	259.2	277.064	43.0059	Tier 2	Isomer 1 of Cyanic acid	AN00013000	HMDB0002078	C01417	540				0.664833	0.0435326	0.0497131	Significant Decrease	Significant Decrease
H-963	254.2	259.2	500.185	266.126	Tier 2	gamma-Glutamyltyramine	BM02198000		C20926	10214674				3.26663	0.0184497	0.0279775	Significant Increase	Significant Increase
H-976	255.3	260.5	428.135	194.077	Tier 2	Isomer 1 of Methyl beta-D-glucopyranoside	AN01218003	HMDB0029965		445238				1.50014	0.0182094	0.0277379	Significant Increase	Significant Increase
H-T26	255.5	92.1	429.134	195.074	Tier 2	2-Amino-2-deoxy-D-gluconic acid	AN01231000		C03752	73563				1.3097	0.127684	0.103321	Not Significant	Not Significant
H-T561	255.9	92.1	440.101	206.043	Tier 2	(2S,3R)-3-Hydroxybutane-1,2,3-tricarboxylic acid	AN01371003	HMDB0006471	C04593	5459784				0.887708	0.71697	0.332955	Not Significant	Not Significant
H-T437	256.2	92.1	310.075	76.016	Tier 2	Glycolic acid	AN00080000	HMDB0000115	C00160	757				0.282192	0.00378192	0.0101797	Significant Decrease	Significant Decrease
H-985	256.8	262.1	410.154	176.096	Tier 2	Isomer 1 of Serotonin	AN00975002	HMDB0000259	C00780	5202				0.804973	0.260145	0.169794	Not Significant	Not Significant
H-T360	257.5	92.2	490.176	256.117	Tier 2	Histidinyl-Threonine	AN02050001	HMDB0028895		9878293				1.33407	0.0480277	0.0528305	Significant Increase	Significant Increase
H-T683	257.9	92.2	528.143	294.085	Tier 2	N-Acetyl-5-Hydroxy-N-formylkynurenine	PR02604000							1.12142	0.441979	0.244174	Not Significant	Not Significant
H-997	257.9	263.4	413.115	179.057	Tier 2	Adrenochrome	AN01006002	HMDB0012884		24884154				1.31162	0.248353	0.164836	Not Significant	Not Significant
H-T878	258.2	92.2	508.155	274.099	Tier 2	2,3-Dihydrothienamycin	BM02318000		C20820	92042763				2.238	0.126218	0.10254	Not Significant	Not Significant
H-T956	259.4	92.2	401.128	334.138	Tier 2	Pseudaminic acid	AN03162000		C20082	56927740				3.22639	0.00555192	0.0131473	Significant Increase	Significant Increase
H-T741	259.5	92.3	484.157	250.099	Tier 2	Methionyl-Threonine	AN01971000	HMDB0028983		18218230				0.9162	0.641096	0.309473	Not Significant	Not Significant
H-T854	260.4	92.3	422.141	188.08	Tier 2	Tabtoxinine-beta-lactam	BM01130002		C20918	115314				0.247404	0.0200207	0.029627	Significant Decrease	Significant Decrease
H-1016	260.5	266.2	462.168	228.109	Tier 2	Isomer 1 of Hydroxyprolyl-Proline	AN01684001	HMDB0028871		61156945				0.908418	0.633216	0.307477	Not Significant	Not Significant
H-1017	260.7	266.5	408.075	174.017	Tier 2	Isomer 1 of Dehydroascorbic acid	AN00934001	HMDB0001264	C05422	440667				1.00695	0.976438	0.40193	Not Significant	Not Significant
H-1020	261.1	267	394.096	160.038	Tier 2	3D-3,5/4-Trihydroxycyclohexane-1,2-dione	AN00732002		C04287	24771766				1.01198	0.932033	0.39221	Not Significant	Not Significant
H-T71	261.2	92.3	442.108	208.052	Tier 2	Cysteinyl-Serine	AN01405000	HMDB0028784		21759496				1.21474	0.529424	0.274787	Not Significant	Not Significant
H-1028	262.7	268.8	366.1	132.041	Tier 2	2-(Hydroxymethyl)-4-oxobutanoic acid	AN00418005		C04106	440223				0.659182	3.3463e-05	0.000563407	Significant Decrease	Significant Decrease
H-1033	263	269	373.131	139.073	Tier 2	4-Amino-5-hydroxymethyl-2-methylpyrimidine	AN00493001		C01279	777				1.04722	0.757856	0.344119	Not Significant	Not Significant
H-1038	263.7	269.9	338.107	104.048	Tier 2	4-Hydroxybutyric acid	AN00197005	HMDB0000710	C00989	10413				3.12217	0.195159	0.139266	Not Significant	Not Significant
H-T636	263.7	92.4	410.089	176.032	Tier 2	(4S)-4,6-Dihydroxy-2,5-dioxohexanoic acid	AN00966001		C04349	440303				0.898002	0.767176	0.345955	Not Significant	Not Significant
H-T846	264.2	92.4	338.106	104.047	Tier 2	3-Hydroxyisobutyric acid	AN00197000	HMDB0000023	C06001	87				7.73327	0.197997	0.140756	Not Significant	Not Significant
H-1053	265.4	271.8	390.114	312.111	Tier 2	Isomer 1 of Galactose-beta-1,4-xylose	AN02874001	HMDB0011677		53481024				1.11879	0.138629	0.109392	Not Significant	Not Significant
H-T747	266.3	92.5	484.157	250.099	Tier 2	Threoninyl-Methionine	AN01971001	HMDB0029067		7020164				0.974633	0.829416	0.363007	Not Significant	Not Significant
H-T890	267.9	92.6	495.205	261.144	Tier 2	Arginyl-Serine/Seryl-Arginine	AN02122000	HMDB0028718		7021454				0.425993	2.64172e-05	0.000495323	Significant Decrease	Significant Decrease
H-1073	268.6	275.3	495.206	261.148	Tier 2	Isomer 1 of Seryl-Arginine	AN02122001	HMDB0029033		25216635				0.628759	0.015887	0.0254007	Significant Decrease	Significant Decrease
H-1087	270.1	277	415.133	181.075	Tier 2	3-Amino-3-(4-hydroxyphenyl)propanoic acid	AN01037005	HMDB0003831	C04368	440311				1.67921	0.0890099	0.0804747	Not Significant	Not Significant
H-1099	271.7	279	390.113	156.054	Tier 2	Imidazole lactic acid	AN00698000		C05568	793				1.05187	0.671535	0.318918	Not Significant	Not Significant
H-1108	272.3	279.6	277.064	43.006	Tier 2	Cyanic acid	AN00013000	HMDB0002078	C01417	540				0.826055	0.215583	0.148709	Not Significant	Not Significant
H-T630	272.8	92.8	376.085	142.027	Tier 2	cis,cis-4-Hydroxymuconic semialdehyde	BM00525003		C06603	5280969				0.888797	0.629333	0.306493	Not Significant	Not Significant
H-1138	275.2	283.2	352.086	118.028	Tier 2	Erythrono-1,4-lactone	AN00281004	HMDB0002475, HMDB00349, HMDB02475		5325915				0.641338	0.00369998	0.0100909	Significant Decrease	Significant Decrease
H-1164	277.3	285.8	431.131	197.073	Tier 2	N-Hydroxy-L-tyrosine	BM01257000		C03004	174052				1.01843	0.908214	0.385288	Not Significant	Not Significant
H-1169	278.3	287.1	394.094	160.036	Tier 2	Isomer 1 of 3D-3,5/4-Trihydroxycyclohexane-1,2-dione	AN00732002		C04287	24771766				1.0125	0.922296	0.389404	Not Significant	Not Significant
H-T314	278.7	93	522.087	288.025	Tier 2	2-Dehydro-3-deoxy-D-arabino-heptonate 7-phosphate	AN02518000		C04691	160647				0.404334	0.0184652	0.0279775	Significant Decrease	Significant Decrease
H-1178	278.9	287.8	522.088	288.029	Tier 2	5'-(3',4'-Dihydroxyphenyl)-gamma-valerolactone sulfate	AN02519000	HMDB0029191		129626609				1.16957	0.527581	0.274178	Not Significant	Not Significant
H-T730	279	93	456.157	222.1	Tier 2	N3-Acetyl-5'-Hydroxykynurenamine	PR01612003							2.69717	0.00774064	0.0161467	Significant Increase	Significant Increase
H-1185	279.3	288.2	376.095	142.037	Tier 2	5-Hydroxymethyluracil	AN00526000	HMDB0000469	C03088	78168				0.698969	0.0488823	0.0535164	Significant Decrease	Significant Decrease
H-1193	280	289.1	415.133	181.075	Tier 2	Adrenochrome o-semiquinone	AN01036000	HMDB0012883		132551346				0.998058	0.995701	0.40717	Not Significant	Not Significant
H-T698	281.2	93.1	496.156	262.099	Tier 2	Hydroxyprolyl-Methionine	AN02138000	HMDB0028869		61157324				0.972663	0.895196	0.382139	Not Significant	Not Significant
H-1204	282.3	291.4	445.143	211.084	Tier 2	Methyldopa	AN01449001	HMDB0011754	C07194	38853				1.48266	0.346398	0.207914	Not Significant	Not Significant
H-1211	283	292.2	436.069	202.011	Tier 2	(1E,3E)-4-Hydroxybuta-1,3-diene-1,2,4-tricarboxylic acid	BM01310001		C04324	54675766				0.902323	0.568408	0.287401	Not Significant	Not Significant
H-T635	284.7	93.2	424.051	189.994	Tier 2	3-Sulfocatechol	BM01157000		C06336	440983				1.44574	0.0667643	0.0658071	Not Significant	Not Significant
H-1227	285.4	294.7	456.157	222.099	Tier 2	N2'-Acetyl-5'-Hydroxykynurenamine	PR01612002							1.01243	0.935535	0.393082	Not Significant	Not Significant
H-T580	286	93.3	407.127	173.069	Tier 2	N-Acetyl-Hydroxyproline	TA00926001			65784				2.45659	0.000872289	0.00424566	Significant Increase	Significant Increase
H-T357	286.1	93.3	607.161	373.101	Tier 2	3,4-Dihydroxy-L-phenylalanine 3-O-glucuronide	PR03664000							0.961586	0.804452	0.355667	Not Significant	Not Significant
H-1242	286.9	296.3	424.107	190.049	Tier 2	2,4-Dihydroxyhept-2-enedioic acid	AN01161001		C06201	5280910				0.686352	0.00246088	0.00788437	Significant Decrease	Significant Decrease
H-1247	287.6	297	429.147	195.088	Tier 2	Isomer 1 of N-Acetyl-Dopamine	AN01234000	HMDB0041943		100526				0.991408	0.953716	0.39678	Not Significant	Not Significant
H-1254	288	297.4	536.122	302.064	Tier 2	Pyrogallol-2-O-glucuronide	AN02734000	HMDB0060017		122553541				0.553524	0.172858	0.128217	Not Significant	Not Significant
H-T686	289.4	93.4	470.139	236.083	Tier 2	Methionyl-Serine/Seryl-Methionine	AN01779000	HMDB0028982		4448381				2.81475	0.0150816	0.0246871	Significant Increase	Significant Increase
H-1272	290.1	299.6	394.094	160.036	Tier 2	Isomer 2 of 3D-3,5/4-Trihydroxycyclohexane-1,2-dione	AN00732002		C04287	24771766				1.03788	0.697009	0.325797	Not Significant	Not Significant
H-T615	290.4	93.4	445.142	211.084	Tier 2	N-Acetyl-L-Noradrenaline	PR01449002							1.05659	0.792081	0.352447	Not Significant	Not Significant
H-T936	290.7	93.5	484.151	250.095	Tier 2	N-Acetyl-Formyl-5-hydroxykynurenamine	PR01970000							0.835489	0.483822	0.258503	Not Significant	Not Significant
H-T1042	291.4	93.5	394.094	160.037	Tier 2	2,4-Diketo-3-deoxy-L-fuconic acid	AN00732000		C20781	50986246				1.25587	0.141757	0.111112	Not Significant	Not Significant
H-T626	291.8	93.5	473.139	239.079	Tier 2	N-Acetyl-3,4-Dihydroxy-L-phenylalanine	PR01809000			13987867				0.897983	0.649415	0.312128	Not Significant	Not Significant
H-1291	291.9	301.5	500.185	266.127	Tier 2	Isomer 1 of gamma-Glutamyltyramine	BM02198000		C20926	10214674				2.30059	0.0286941	0.0375662	Significant Increase	Significant Increase
H-1298	292.5	302.1	352.086	118.027	Tier 2	Isomer 1 of Erythrono-1,4-lactone	AN00281004	HMDB0002475, HMDB00349, HMDB02475		5325915				1.22357	0.300884	0.187061	Not Significant	Not Significant
H-1310	294.4	304.1	390.112	156.054	Tier 2	Isomer 1 of Imidazole lactic acid	AN00698000		C05568	793				1.44538	0.15363	0.117957	Not Significant	Not Significant
H-T774	295.1	93.6	482.139	248.08	Tier 2	5-Hydroxyindoleacetylglycine	AN01935002	HMDB0004185	C05832	440806				0.606763	0.00245109	0.00786829	Significant Decrease	Significant Decrease
H-1329	296.5	306.3	429.147	195.089	Tier 2	Isomer 2 of N-Acetyl-Dopamine	AN01234000	HMDB0041943		100526				0.825865	0.413399	0.233679	Not Significant	Not Significant
H-T1146	297.5	93.7	374.613	281.112	Tier 2	N-Acetyl-7,8-Dihydrobiopterin	PR02417002							1.19765	0.55445	0.283058	Not Significant	Not Significant
H-T678	298.3	93.8	418.134	184.074	Tier 2	cis-3-(Carboxy-ethyl)-3,5-cyclo-hexadiene-1,2-diol	AN01079003		C11588	443290				1.23238	0.506717	0.266903	Not Significant	Not Significant
H-T824	299.5	93.8	380.115	146.058	Tier 2	3-Hydroxy-5-oxohexanoic acid	BM00573003		C16272	376				0.767091	0.121149	0.0996015	Not Significant	Not Significant
H-1363	300	310	376.084	142.026	Tier 2	Isomer 1 of 2-Hydroxymuconate semialdehyde	BM00525004		C00682	5280366				0.911409	0.189405	0.136821	Not Significant	Not Significant
H-T732	300.4	93.8	403.132	169.074	Tier 2	Pyridoxine	AN00876003	HMDB0000239	C00314	1054				0.718227	0.289846	0.181912	Not Significant	Not Significant
H-1366	300.5	310.5	462.168	228.11	Tier 2	Hydroxyprolyl-Proline	AN01684001	HMDB0028871		61156945				1.47629	0.00808121	0.0165846	Significant Increase	Significant Increase
H-1367	300.8	310.9	546.142	312.084	Tier 2	4-Hydroxyphenylacetaldehyde O-glucuronide	PR02872001							0.901629	0.767181	0.345955	Not Significant	Not Significant
H-1370	301.3	311.4	429.111	195.053	Tier 2	Salicyluric acid	BM01229005	HMDB0000840	C07588	10253				2.18621	0.0551718	0.0578725	Not Significant	Not Significant
H-T818	301.6	93.9	363.102	129.043	Tier 2	1-Pyrroline-4-hydroxy-2-carboxylic acid	AN00380007	HMDB0002234	C04282	440282				1.1434	0.65266	0.313049	Not Significant	Not Significant
H-1391	304.1	314.3	504.132	270.073	Tier 2	Phenylglucuronide	AN02251000	HMDB0059806		119239				0.638446	0.161639	0.122397	Not Significant	Not Significant
H-1393	304.1	314.3	415.132	181.073	Tier 2	4-Hydroxy-4-(3-pyridyl)-butanoic acid	AN01037001	HMDB0001119	C19579	438				1.05177	0.781239	0.349352	Not Significant	Not Significant
H-1394	304.3	314.5	466.062	232.003	Tier 2	3,4-Dihydroxyphenylacetaldehyde 4-O-sulfate	PR01724004							0.83351	0.596747	0.296079	Not Significant	Not Significant
H-1404	304.9	315.2	352.121	118.062	Tier 2	3-Hydroxy-2-methyl-[S-(R,R)]-butanoic acid	AN00283003	HMDB0000410		12313369				0.92032	0.536755	0.276937	Not Significant	Not Significant
H-1408	305.2	315.4	410.09	176.032	Tier 2	Parapyruvic acid	BM00966008		C06033	440249				0.794111	0.207628	0.145842	Not Significant	Not Significant
H-1411	305.6	315.8	390.113	156.054	Tier 2	Isomer 2 of Imidazole lactic acid	AN00698000		C05568	793				0.887364	0.285628	0.180683	Not Significant	Not Significant
H-1418	306.3	316.6	400.085	166.026	Tier 2	4-Formylsalicylic acid	BM00818003		C14100	656876				0.82891	0.0727595	0.0694752	Not Significant	Not Significant
H-T914	306.4	94.1	363.103	129.043	Tier 2	L-1-Pyrroline-3-hydroxy-5-carboxylic acid	AN00380005	HMDB0001369	C04281	11966267				0.586451	0.0543717	0.0573614	Not Significant	Not Significant
H-1419	306.6	317	416.08	182.021	Tier 2	4-Hydroxyisophthalic acid	BM01047000		C21168	12490				0.869104	0.355445	0.210622	Not Significant	Not Significant
H-1427	307.5	317.8	424.172	190.114	Tier 2	N-Methylserotonin	AN01172003	HMDB0004369	C06212	150885				0.136489	0.00312303	0.00916518	Significant Decrease	Significant Decrease
H-1428	307.7	318	366.101	132.042	Tier 2	4-Hydroxy-2-oxopentanoic acid	BM00418004		C03589	124				0.802884	0.0907579	0.081718	Not Significant	Not Significant
H-1441	308.6	319	407.126	173.068	Tier 2	N-Acetyl-trans-3-Hydroxy-L-proline	PR00926003							0.875707	0.177895	0.130805	Not Significant	Not Significant
H-1445	309.5	320	385.123	151.064	Tier 2	(E)-4-Hydroxyphenylacetaldehyde oxime	BM00638000		C04350	5460411				1.06992	0.819573	0.360516	Not Significant	Not Significant
H-1456	310.7	321.2	429.111	195.053	Tier 2	N-Acetyl-3-Hydroxyanthranilic acid	PR01229010							1.77847	0.0922765	0.0825237	Not Significant	Not Significant
H-1467	311.6	322.2	367.111	133.052	Tier 2	Mandelonitrile	BM00431002	HMDB0060486	C00561	9548674				1.87877	0.00971289	0.0186108	Significant Increase	Significant Increase
H-1474	312	322.6	496.154	262.096	Tier 2	N-Acetyl-5-Hydroxy-L-tryptophan	TA02137001			128749				1.4089	0.0629374	0.0633604	Not Significant	Not Significant
H-T1391	312.8	94.3	400.083	166.027	Tier 2	4-Hydroxyphenylglyoxylic acid	BM00818005		C03590	355				1.23521	0.243716	0.16264	Not Significant	Not Significant
H-T1085	313.2	94.3	350.112	232.106	Tier 2	Hydroxyprolyl-Threonine	AN01730002	HMDB0028873		61158058				2.56444	0.0420429	0.0486356	Significant Increase	Significant Increase
H-T1179	313.8	94.4	344.11	220.106	Tier 2	Threoninyl-Threonine	AN01589001	HMDB0029071		11321969				1.36489	0.385306	0.221749	Not Significant	Not Significant
H-T944	314	94.4	410.089	352.056	Tier 2	Arbutin 6-phosphate	AN03413000		C06187	440937				0.67862	0.0516455	0.0555509	Not Significant	Not Significant
H-1502	315.1	325.9	548.156	314.097	Tier 2	N-Acetylthienamycin	BM02904000		C17377	46173897				1.04675	0.796457	0.353503	Not Significant	Not Significant
H-T971	315.7	94.4	368.114	134.058	Tier 2	(R)-2,3-Dihydroxy-3-methylbutanoic acid	AN00441003	HMDB0012141	C04272	440279				0.481147	0.00758126	0.0159691	Significant Decrease	Significant Decrease
H-T528	316.3	94.4	424.096	380.073	Tier 2	N-Acetyl-1-(5'-Phosphoribosyl)-5-amino-4-imidazolecarboxamide	PR03729000							0.67297	0.258242	0.169277	Not Significant	Not Significant
H-1507	316.8	327.6	401.116	167.058	Tier 2	Isopyridoxal	AN00842004	HMDB0004290	C06051	440899				1.75447	0.124233	0.101393	Not Significant	Not Significant
H-T1276	317.2	94.5	366.101	132.042	Tier 2	3-Hydroxy-3-methyl-2-oxobutanoic acid	AN00418003		C04181	440248				2.52064	0.0144308	0.0240028	Significant Increase	Significant Increase
H-T964	317.4	94.5	395.119	322.12	Tier 2	N-((R)-Pantothenoyl)-L-cysteine	AN02992000	HMDB0006834	C04079	440217				0.568815	0.189231	0.136821	Not Significant	Not Significant
H-1513	317.7	328.6	443.127	209.068	Tier 2	p-Hydroxyphenylacetylglycine	AN01417001	HMDB0000735	C05596	440732				0.911996	0.728532	0.33587	Not Significant	Not Significant
H-1515	317.8	328.7	375.149	141.09	Tier 2	L-Histidinol	AN00518000	HMDB0003431	C00860	165271				0.989057	0.94306	0.394983	Not Significant	Not Significant
H-1538	320	333	330.096	192.075	Tier 2	Seryl-Serine	AN01199000	HMDB0029048		7019104				0.542682	0.00243813	0.00785056	Significant Decrease	Significant Decrease
H-1539	320.2	333.4	495.205	261.147	Tier 2	Seryl-Arginine	AN02122001	HMDB0029033		25216635				0.564322	0.0357003	0.0436337	Significant Decrease	Significant Decrease
H-1545	321.5	335.9	319.111	85.0528	Tier 2	Acetone cyanohydrin	BM00107001	HMDB0060427	C02659	6406				0.797809	0.0417989	0.0485008	Significant Decrease	Significant Decrease
H-1554	322.9	336.9	376.085	142.026	Tier 2	Isomer 2 of 2-Hydroxymuconate semialdehyde	BM00525004		C00682	5280366				0.94157	0.660012	0.31511	Not Significant	Not Significant
H-1581	325.1	338.5	571.138	337.08	Tier 2	4,6-Dihydroxyquinoline O-glucuronide	PR03204000							1.26022	0.456208	0.24876	Not Significant	Not Significant
H-1591	325.9	339.1	404.048	169.99	Tier 2	Sulfolactic acid	AN00882000	HMDB0060176	C11499	20981094				1.51477	0.0196533	0.029307	Significant Increase	Significant Increase
H-1604	327.4	340.2	375.149	141.09	Tier 2	Isomer 1 of L-Histidinol	AN00518000	HMDB0003431	C00860	165271				0.786091	0.119429	0.0986276	Not Significant	Not Significant
H-1609	328.9	341.3	401.116	167.058	Tier 2	Isomer 1 of Isopyridoxal	AN00842004	HMDB0004290	C06051	440899				0.791102	0.19304	0.138359	Not Significant	Not Significant
H-T1190	329	94.9	424.142	190.084	Tier 2	(R)-3-((R)-3-Hydroxybutanoyloxy)butanoic acid	AN01167000		C04546	5459971				0.605002	0.0646195	0.0645502	Not Significant	Not Significant
H-T980	329.2	94.9	429.134	195.076	Tier 2	6-(Hydroxymethyl)-7,8-dihydropterin	AN01232000		C01300	135398568				1.86022	0.437755	0.242462	Not Significant	Not Significant
H-T1359	329.6	95	396.109	162.053	Tier 2	(R)-3,3-Dimethylmalic acid	AN00769012		C01088	439392				0.468072	0.0459841	0.0514398	Significant Decrease	Significant Decrease
H-1641	331.5	343.2	429.147	195.089	Tier 2	N-Acetyl-Dopamine	AN01234000	HMDB0041943		100526				1.62795	0.284788	0.18041	Not Significant	Not Significant
H-T1093	335.1	95.2	380.115	146.058	Tier 2	(R)-4-Dehydropantoic acid	AN00573011		C01053	5460160				1.13053	0.351795	0.209553	Not Significant	Not Significant
H-1695	336	346.5	399.136	165.078	Tier 2	Norsalsolinol	AN00814003	HMDB0006044		36937				1.1743	0.522271	0.272352	Not Significant	Not Significant
H-1707	337	347.2	414.106	180.048	Tier 2	5-Methylthio-D-ribose	AN01020000	HMDB0001087	C03089	10313378				1.02047	0.938887	0.393989	Not Significant	Not Significant
H-1711	337.2	347.3	444.158	210.1	Tier 2	Isomer 1 of 2,6-Dihydroxypseudooxynicotine	AN01438000		C15986	54723871				1.94876	0.000496171	0.00305472	Significant Increase	Significant Increase
H-1713	338.1	348	383.105	149.047	Tier 2	(S)-4-Hydroxymandelonitrile	BM00606000	HMDB0060318	C03742	440104				1.47375	0.00712674	0.0153513	Significant Increase	Significant Increase
H-1715	338.3	348.2	376.084	142.025	Tier 2	2-Hydroxymuconate semialdehyde	BM00525004		C00682	5280366				1.34009	0.2583	0.169277	Not Significant	Not Significant
H-1734	339.7	349.2	543.142	309.084	Tier 2	Indoxyl glucuronide	AN02834000	HMDB0059804, HMDB10319, HMDB59804		2733785				1.2704	0.464733	0.251661	Not Significant	Not Significant
H-T1092	339.9	95.4	418.131	184.074	Tier 2	3-Methoxy-4-hydroxyphenylethyleneglycol	AN01079002	HMDB0001490	C05594	10805				1.05417	0.665725	0.317512	Not Significant	Not Significant
H-1743	340.5	349.7	372.088	138.029	Tier 2	4-Hydroxybenzoic acid	AN00477004	HMDB0000500	C00156	135				1.68114	0.215119	0.148513	Not Significant	Not Significant
H-T1112	341.2	95.4	337.105	206.09	Tier 2	Threoninyl-Serine	AN01378001	HMDB0029070		7016064				0.995453	0.983001	0.403973	Not Significant	Not Significant
H-1752	341.7	350.6	356.092	244.068	Tier 2	Pseudouridine	AN01868001	HMDB0000767	C02067	15047				0.728127	0.00673521	0.0147751	Significant Decrease	Significant Decrease
H-T1208	344.9	95.6	446.131	424.148	Tier 2	6-Hydroxymelatonin O-glucuronide	PR04107000							1.33102	0.247916	0.164634	Not Significant	Not Significant
H-1803	346	354.8	363.102	129.043	Tier 2	Isomer 1 of L-beta-Ethynylserine	BM00380002		C22141	127838				1.1229	0.565357	0.286674	Not Significant	Not Significant
H-1806	346.2	355	399.1	165.042	Tier 2	Isomer 1 of 4-Pyridoxolactone	AN00808002	HMDB0003454	C00971	151228				0.905874	0.720299	0.333703	Not Significant	Not Significant
H-T1521	346.3	95.6	438.135	408.153	Tier 2	Metatonin N-glucuronide	PR03975000							1.37222	0.0576548	0.0598681	Not Significant	Not Significant
H-1809	346.4	355.2	429.113	195.054	Tier 2	Isomer 1 of N-Acetyl-3-Hydroxyanthranilic acid	PR01229010							0.782974	0.125371	0.102067	Not Significant	Not Significant
H-T35	346.8	95.6	488.149	255.097	Tier 2	Nicotinamide-beta-riboside	AN02018000	HMDB0000855	C03150	439924				0.156877	0.0129604	0.0224629	Significant Decrease	Significant Decrease
H-1829	348.1	356.9	375.105	282.094	Tier 2	Isomer 1 of 1-Methylinosine	AN02427000	HMDB0002721		65095				1.30075	0.593344	0.295152	Not Significant	Not Significant
H-1832	348.7	357.6	331.098	194.079	Tier 2	Bornesitol	AN01218000	HMDB0031437	C03659	440078				0.723642	0.00573483	0.0134076	Significant Decrease	Significant Decrease
H-1836	349.3	358.1	348.091	114.032	Tier 2	2-Hydroxy-2,4-pentadienoic acid	BM00252002		C00596	5280361				0.509658	0.000506003	0.00309224	Significant Decrease	Significant Decrease
H-1889	353.7	362.6	356.092	244.068	Tier 2	Isomer 2 of Pseudouridine	AN01868001	HMDB0000767	C02067	15047				0.801682	0.0962004	0.0848827	Not Significant	Not Significant
H-1916	356.4	365.4	493.175	259.117	Tier 2	Glutaminyl-Hydroxyproline	AN02089000	HMDB0028798		69040781				0.775823	0.625463	0.30542	Not Significant	Not Significant
H-T1230	356.5	96	410.091	352.064	Tier 2	4-(4-Deoxy-alpha-D-gluc-4-enuronosyl)-D-galacturonic acid	AN03414000		C06118	440470				1.51088	0.081811	0.0756236	Not Significant	Not Significant
H-1923	357	366	308.095	74.0363	Tier 2	(S)-Lactaldehyde	AN00070000	HMDB0003052	C00424	439231				1.21916	0.568531	0.287401	Not Significant	Not Significant
H-T1148	357.6	96	426.121	384.122	Tier 2	S-Adenosyl-L-homocysteine	AN03771000	HMDB0000939	C00021	439155				0.686051	0.0460566	0.0514512	Significant Decrease	Significant Decrease
H-1936	358.8	367.8	429.112	195.054	Tier 2	Isomer 2 of N-Acetyl-3-Hydroxyanthranilic acid	PR01229010							0.971611	0.93315	0.39238	Not Significant	Not Significant
H-1940	359	368.1	362.105	128.047	Tier 2	Isomer 1 of Dihydrophloroglucinol	BM00371002		C06719	361				0.707158	0.00939184	0.0181246	Significant Decrease	Significant Decrease
H-1951	359.5	368.5	432.118	396.12	Tier 2	5-Hydroxy-tryptophan O-glucuronide	PR03875000							1.05548	0.851249	0.369233	Not Significant	Not Significant
H-1953	359.9	369.5	319.111	85.0531	Tier 2	Isomer 2 of Acetone cyanohydrin	BM00107001	HMDB0060427	C02659	6406				1.68005	0.0794222	0.0738291	Not Significant	Not Significant
H-1954	359.9	369.5	385.12	151.062	Tier 2	Isomer 1 of (E)-4-Hydroxyphenylacetaldehyde oxime	BM00638000		C04350	5460411				0.983309	0.951623	0.396318	Not Significant	Not Significant
H-T1236	365.6	96.4	407.103	346.09	Tier 2	3,4-Dihydroxyphenylethyleneglycol 4-O-glucuronide	PR03343001							1.18203	0.149272	0.115579	Not Significant	Not Significant
H-T1246	365.8	96.4	454.134	441.155	Tier 2	N6'-Acetyl-S-Adenosyl-L-methionine	PR04223000							0.711253	0.02488	0.0341815	Significant Decrease	Significant Decrease
H-2032	366.2	379.2	399.103	165.044	Tier 2	Isomer 2 of 4-Pyridoxolactone	AN00808002	HMDB0003454	C00971	151228				1.91541	0.203875	0.143943	Not Significant	Not Significant
H-2071	369.5	382.4	330.096	192.076	Tier 2	Isomer 1 of Seryl-Serine	AN01199000	HMDB0029048		7019104				0.66131	0.000431816	0.00282926	Significant Decrease	Significant Decrease
H-2075	369.7	382.5	362.106	128.048	Tier 2	Isomer 2 of Dihydrophloroglucinol	BM00371002		C06719	361				0.692177	0.0655721	0.0650987	Not Significant	Not Significant
H-2082	370.6	383.4	399.101	165.043	Tier 2	Isomer 3 of 4-Pyridoxolactone	AN00808002	HMDB0003454	C00971	151228				0.901865	0.555226	0.283138	Not Significant	Not Significant
H-2083	370.6	383.4	646.26	412.202	Tier 2	Deoxypyridinoline	AN04014000	HMDB0000569		6335502				0.478858	0.00435162	0.0111737	Significant Decrease	Significant Decrease
H-2100	372.6	385.4	453.11	219.052	Tier 2	5-Hydroxyindolepyruvic acid	AN01559000		C05646	440742				2.4815	0.00102815	0.00467776	Significant Increase	Significant Increase
H-2118	373.6	386.4	339.08	210.043	Tier 2	D-Saccharic acid 1,4-lactone	AN01430000	HMDB0041862	C21095	122306				0.657798	0.0342707	0.0422936	Significant Decrease	Significant Decrease
H-2125	374.1	386.9	418.13	184.072	Tier 2	Isomer 1 of 2-Hydroxy-6-oxo-7-methylocta-2,4-dienoic acid	BM01079001		C06582	5280967				0.80282	0.0778219	0.0728753	Not Significant	Not Significant
H-2144	375.5	388.3	345.09	111.032	Tier 2	Isomer 1 of 2,6-Dihydroxypyridine	AN00232001		C03056	69371				0.721816	0.113437	0.0951069	Not Significant	Not Significant
H-2146	376.1	388.8	444.156	210.098	Tier 2	2,6-Dihydroxypseudooxynicotine	AN01438000		C15986	54723871				0.710223	0.0419053	0.048556	Significant Decrease	Significant Decrease
H-2148	376.1	388.9	413.151	179.093	Tier 2	Isomer 1 of N-Acetyl-Tyramine	AN01013000			121051				1.29797	0.210113	0.146839	Not Significant	Not Significant
H-T1317	376.3	96.8	372.09	138.032	Tier 2	3-Hydroxybenzoic acid	AN00477007	HMDB0002466	C00587	7420				0.437772	9.40923e-05	0.0011373	Significant Decrease	Significant Decrease
H-2175	378.3	391	356.093	244.07	Tier 2	Isomer 3 of Uridine	AN01868000	HMDB0000296	C00299	6029				0.867369	0.566334	0.286905	Not Significant	Not Significant
H-2179	379	391.7	372.09	138.032	Tier 2	Salicylic acid	AN00477006	HMDB0001895	C00805	338				1.9442	8.93379e-05	0.00110833	Significant Increase	Significant Increase
H-2180	379.1	391.7	363.1	129.042	Tier 2	L-beta-Ethynylserine	BM00380002		C22141	127838				0.896458	0.671698	0.318918	Not Significant	Not Significant
H-T1037	379.9	96.9	492.143	258.085	Tier 2	L-gamma-Glutamyl-(3R)-L-beta-ethynylserine	ED02071001		C22140	137553782				1.40064	0.462277	0.250824	Not Significant	Not Significant
H-2204	381.4	394	399.101	165.043	Tier 2	4-Pyridoxolactone	AN00808002	HMDB0003454	C00971	151228				1.36734	0.0329074	0.0412431	Significant Increase	Significant Increase
H-2228	384.7	397.2	429.113	195.054	Tier 2	Isomer 3 of N-Acetyl-3-Hydroxyanthranilic acid	PR01229010							3.49875	0.0251272	0.0343495	Significant Increase	Significant Increase
H-2236	385.3	397.8	418.13	184.072	Tier 2	2-Hydroxy-6-oxo-7-methylocta-2,4-dienoic acid	BM01079001		C06582	5280967				1.1433	0.320215	0.196196	Not Significant	Not Significant
H-2242	386.2	398.7	413.152	179.093	Tier 2	N-Acetyl-Tyramine	AN01013000			121051				0.707354	0.434231	0.241077	Not Significant	Not Significant
H-2243	386.3	398.8	375.119	282.122	Tier 2	Isomer 1 of Tyrosyl-Threonine	AN02430001	HMDB0029115		14522584				0.621965	0.096793	0.0851324	Not Significant	Not Significant
H-2250	386.7	399.2	345.091	111.032	Tier 2	Isomer 2 of 2,6-Dihydroxypyridine	AN00232001		C03056	69371				0.718489	0.15992	0.121446	Not Significant	Not Significant
H-T1506	388.9	97.2	482.164	248.105	Tier 2	3-Dimethylallyl-4-hydroxyphenylpyruvic acid	BM01937000		C12456	443850				1.88591	0.165882	0.124695	Not Significant	Not Significant
H-2302	391.6	404	506.16	272.101	Tier 2	Isomer 1 of Deoxyshikonin	AN02287001		C18133	98914				0.694638	0.0385396	0.0458474	Significant Decrease	Significant Decrease
H-2305	391.9	404.2	362.104	128.046	Tier 2	Isomer 3 of Dihydrophloroglucinol	BM00371002		C06719	361				0.557636	0.00124737	0.0052909	Significant Decrease	Significant Decrease
H-2328	393.6	405.7	375.107	282.096	Tier 2	1-Methylinosine	AN02427000	HMDB0002721		65095				0.654584	0.0272458	0.0361961	Significant Decrease	Significant Decrease
H-2330	393.8	405.9	414.147	180.088	Tier 2	5-Hydroxykynurenamine	AN01029003	HMDB0004076	C05638	164719				0.751578	0.165386	0.124484	Not Significant	Not Significant
H-2332	393.9	406	294.079	120.042	Tier 2	Isomer 1 of (S)-3,4-Dihydroxybutyric acid	AN00297001	HMDB0006118, HMDB00337, HMDB06118		150929				0.538471	0.000900098	0.00431733	Significant Decrease	Significant Decrease
H-2372	397.6	409.2	316.091	164.065	Tier 2	2-Deoxygalactopyranose	AN00796005	HMDB0012327	C02781	439804				0.760926	0.115666	0.0962424	Not Significant	Not Significant
H-2392	399	410.4	353.093	238.069	Tier 2	3-Deoxy-D-manno-octulosonic acid	BM01799000		C01187	119228				1.11462	0.585063	0.293332	Not Significant	Not Significant
H-2398	399.1	410.5	375.119	282.121	Tier 2	Tyrosyl-Threonine	AN02430001	HMDB0029115		14522584				0.612825	0.089947	0.0811799	Not Significant	Not Significant
H-2449	403.6	414.4	357.119	246.122	Tier 2	2,4-Bis(acetamido)-2,4,6-trideoxy-beta-L-altropyranose	AN01906009		C19972	56927717				7.5064	0.00207177	0.00721664	Significant Increase	Significant Increase
H-2457	404.6	415.3	506.159	272.101	Tier 2	Deoxyshikonin	AN02287001		C18133	98914				0.88288	0.560408	0.285041	Not Significant	Not Significant
H-T1498	405.6	97.9	406.098	344.074	Tier 2	3,4-Dihydroxymandelaldehyde 4-O-glucuronide	PR03312005							2.3523	7.43374e-06	0.000240503	Significant Increase	Significant Increase
H-2475	406.1	416.6	348.089	114.031	Tier 2	Isomer 1 of 2-Hydroxy-2,4-pentadienoic acid	BM00252002		C00596	5280361				0.884394	0.361271	0.21274	Not Significant	Not Significant
H-2496	407.8	418.1	294.08	120.043	Tier 2	(S)-3,4-Dihydroxybutyric acid	AN00297001	HMDB0006118, HMDB00337, HMDB06118		150929				0.666443	0.096724	0.0851324	Not Significant	Not Significant
H-T1213	409.9	98.1	401.586	335.063	Tier 2	Dihydroneopterin phosphate	AN03171000	HMDB0006824	C05925	24771767				0.532189	0.000615862	0.0035138	Significant Decrease	Significant Decrease
H-2527	411.2	421.1	353.092	238.068	Tier 2	Isomer 1 of 3-Deoxy-D-manno-octulosonic acid	BM01799000		C01187	119228				1.0399	0.863466	0.372963	Not Significant	Not Significant
H-2531	411.6	421.4	444.156	210.098	Tier 2	Isomer 2 of 2,6-Dihydroxypseudooxynicotine	AN01438000		C15986	54723871				1.32575	0.0925862	0.0826663	Not Significant	Not Significant
H-2538	412.5	422.2	362.106	128.048	Tier 2	Dihydrophloroglucinol	BM00371002		C06719	361				0.653483	0.0646285	0.0645502	Not Significant	Not Significant
H-2560	414.1	423.6	357.118	246.119	Tier 2	2,4-Diacetamido-2,4,6-trideoxy-D-mannopyranose	AN01906000		C20424	52940203				4.36994	0.00303335	0.00900184	Significant Increase	Significant Increase
H-T1355	414.3	98.2	358.073	124.016	Tier 2	2-Hydroxy-1,4-benzoquinone	BM00322000		C07103	151011				1.10969	0.472317	0.254431	Not Significant	Not Significant
H-2576	415.8	425.1	325.09	182.063	Tier 2	cis-3-(3-Carboxyethenyl)-3,5-cyclohexadiene-1,2-diol	AN01052012		C12622	5282145				0.856345	0.763283	0.345235	Not Significant	Not Significant
H-2583	416.3	425.6	425.115	191.057	Tier 2	5-Hydroxyindoleacetic acid	AN01180000	HMDB0000763	C05635	1826				1.22416	0.189043	0.136783	Not Significant	Not Significant
H-2616	419.2	428	646.191	179.082	Tier 2	Fructosamine	AN01009001	HMDB0002030		20484				1.02858	0.89829	0.382596	Not Significant	Not Significant
H-T1616	419.7	98.4	436.138	404.158	Tier 2	Myxochelin A	BM03956000		C12220	16093504				1.20492	0.27532	0.176419	Not Significant	Not Significant
H-2641	422	430.5	353.093	238.069	Tier 2	Isomer 2 of 3-Deoxy-D-manno-octulosonic acid	BM01799000		C01187	119228				0.94965	0.813268	0.358603	Not Significant	Not Significant
H-2696	427.2	435.4	368.097	268.078	Tier 2	3-Deoxy-D-glycero-D-galacto-2-nonulosonic acid	AN02219001	HMDB0000425		22833524				0.557454	0.0625664	0.0631612	Not Significant	Not Significant
H-2698	427.4	435.6	381.096	294.075	Tier 2	Cyclic dehypoxanthine futalosine	AN02603000		C17017	44182442				0.885225	0.719412	0.333623	Not Significant	Not Significant
H-2763	434.1	441.9	396.11	162.052	Tier 2	(2R,3S)-2,3-Dimethylmalic acid	AN00769010		C03652	440075				0.668049	0.0458347	0.0513516	Significant Decrease	Significant Decrease
H-T1550	437.4	445	367.111	133.053	Tier 2	Indoxyl	AN00431003	HMDB0004094	C05658	50591				0.610093	0.0747948	0.0708854	Not Significant	Not Significant
H-2802	437.6	445.2	439.094	205.036	Tier 2	6-Hydroxykynurenic acid	AN01356000		C05663	440752				0.648333	0.0384934	0.0458255	Significant Decrease	Significant Decrease
H-2816	440	447.5	310.093	152.069	Tier 2	Isomer 1 of L-Arabitol	AN00649000	HMDB0000568	C01904	94154				1.14921	0.337072	0.203576	Not Significant	Not Significant
H-2826	440.9	448.4	299.078	130.039	Tier 2	4-Fluorocyclohexadiene-cis,cis-1,2-diol	BM00394001		C16483	11829464				0.533164	0.00176718	0.00663796	Significant Decrease	Significant Decrease
H-2829	441.4	448.8	339.107	210.098	Tier 2	N-Acetyl-Pyridoxamine	PR01438001							0.899315	0.65336	0.313277	Not Significant	Not Significant
H-2834	442	449.4	406.126	344.135	Tier 2	Isomer 1 of Tyrosyl-Tyrosine	AN03319000	HMDB0029117		70590				0.755947	0.0533615	0.0567309	Not Significant	Not Significant
H-2841	442.3	449.7	330.089	192.06	Tier 2	5-epi-Valiolone	BM01198000		C17694	25201795				0.723984	0.456786	0.248972	Not Significant	Not Significant
H-2852	443.2	450.6	308.092	148.068	Tier 2	(R)-Mevalonic acid	AN00598002	HMDB0000227	C00418	439230				0.99058	0.975022	0.401694	Not Significant	Not Significant
H-2895	447.5	454.6	399.173	165.115	Tier 2	Isomer 1 of Ephedrine	AN00815000	HMDB0015451	C01575	9294				0.694798	0.0656548	0.0651313	Not Significant	Not Significant
H-2904	448.8	455.8	332.593	197.07	Tier 2	3,4-Dihydroxy-L-phenylalanine	AN01257002	HMDB0000181, HMDB0000609	C00355	6047				0.934403	0.841683	0.366047	Not Significant	Not Significant
H-2910	449.3	456.1	302.094	136.072	Tier 2	2-Methylerythritol	BM00462000	HMDB0011659		53481015				0.960186	0.802584	0.355221	Not Significant	Not Significant
H-2949	453.3	459.4	395.105	161.046	Tier 2	4,6-Dihydroxyquinoline	AN00751003	HMDB0004077	C05639	440738				2.36767	0.00194656	0.00703656	Significant Increase	Significant Increase
H-T1517	455.4	461.1	398.107	164.047	Tier 2	2-Hydroxy-3-phenylpropenoic acid	AN00793003	HMDB0012225	C02763	641637				0.824152	0.588554	0.294193	Not Significant	Not Significant
H-2976	456.8	462.2	315.084	162.052	Tier 2	Isomer 1 of Levoglucosan	AN00769003	HMDB0000640		2724705				0.589013	0.0278918	0.0367584	Significant Decrease	Significant Decrease
H-2985	458.2	463.4	498.192	264.134	Tier 2	gamma-CEHC	AN02179005	HMDB0001931		15887183				1.61503	0.00658228	0.0146371	Significant Increase	Significant Increase
H-2988	458.6	463.7	406.126	344.136	Tier 2	Tyrosyl-Tyrosine	AN03319000	HMDB0029117		70590				1.09781	0.715849	0.332625	Not Significant	Not Significant
H-T1400	461.8	466.4	383.107	149.048	Tier 2	2,3-Dihydroxyindole	AN00606003		C02775	21860				1.15189	0.620038	0.303669	Not Significant	Not Significant
H-3029	462.6	467	302.096	136.075	Tier 2	Isomer 1 of 2-Methylerythritol	BM00462000	HMDB0011659		53481015				0.799336	0.234859	0.158544	Not Significant	Not Significant
H-3054	464.7	468.7	424.12	190.061	Tier 2	Isomer 1 of 1,2-Dihydroxy-7-hydroxymethylnaphthalene	BM01164000		C14105	656879				1.25198	0.524422	0.27305	Not Significant	Not Significant
H-3075	466.5	470.2	310.092	152.067	Tier 2	Isomer 2 of D-Arabitol - Isomer 2/L-Arabitol	AN00649000	HMDB0000568	C01904	94154				1.1411	0.621566	0.304082	Not Significant	Not Significant
H-3084	467.3	470.8	331.585	195.054	Tier 2	Isomer 1 of 2-Carboxy-2,3-dihydro-5,6-dihydroxyindole	AN01229000	HMDB0004067	C05604	161255				2.00597	0.0242251	0.0336832	Significant Increase	Significant Increase
H-3112	469.6	472.7	370.11	136.051	Tier 2	4-Hydroxyphenylacetaldehyde	AN00460001	HMDB0003767	C03765	440113				1.41753	0.11858	0.098074	Not Significant	Not Significant
H-T1546	470.2	473.2	414.124	360.132	Tier 2	Dityrosine	AN03523001	HMDB0006045		53477799				1.19037	0.176516	0.130023	Not Significant	Not Significant
H-3121	470.5	473.4	357.118	246.12	Tier 2	Isomer 1 of 2,4-Diacetamido-2,4,6-trideoxy-D-mannopyranose	AN01906000		C20424	52940203				1.3061	0.68644	0.322685	Not Significant	Not Significant
H-3131	471.7	474.4	363.1	258.083	Tier 2	Isomer 1 of Ribothymidine	AN02071002	HMDB0000884		445408				0.708886	0.0326434	0.0410454	Significant Decrease	Significant Decrease
H-T1611	472.2	474.8	405.105	342.095	Tier 2	3-Methoxy-4-hydroxyphenylacetaldehyde O-glucuronide	PR03283000							1.24912	0.310431	0.191437	Not Significant	Not Significant
H-3142	473.1	475.5	299.077	130.038	Tier 2	Isomer 1 of 4-Fluorocyclohexadiene-cis,cis-1,2-diol	BM00394001		C16483	11829464				0.772277	0.269633	0.174059	Not Significant	Not Significant
H-3149	473.5	475.9	308.078	148.039	Tier 2	D-Xylonolactone	AN00594006	HMDB0011676	C02266	439692				1.05506	0.685027	0.322349	Not Significant	Not Significant
H-3153	473.7	476	467.162	233.104	Tier 2	Glutaminyl-Serine	AN01742001	HMDB0028806		54357903				0.707953	0.0616662	0.0626906	Not Significant	Not Significant
H-3163	475	477.1	399.173	165.115	Tier 2	Ephedrine	AN00815000	HMDB0015451	C01575	9294				0.823231	0.4716	0.254296	Not Significant	Not Significant
H-3165	475	477.1	315.085	162.053	Tier 2	L-Rhamnono-1,4-lactone	AN00769005		C02991	5460219				0.578216	0.00211816	0.00724315	Significant Decrease	Significant Decrease
H-3180	476.5	478.3	331.586	195.054	Tier 2	2-Carboxy-2,3-dihydro-5,6-dihydroxyindole	AN01229000	HMDB0004067	C05604	161255				1.67081	0.0399433	0.0468751	Significant Increase	Significant Increase
H-3198	478.1	479.6	322.074	176.032	Tier 2	L-xylo-Hexulonolactone	AN00966004		C03289	439966				1.00772	0.977739	0.402248	Not Significant	Not Significant
H-3200	478.3	479.8	435.141	201.082	Tier 2	2'-Aminobiphenyl-2,3-diol	BM01304000		C08061	441379				1.8263	0.00466741	0.0116509	Significant Increase	Significant Increase
H-3208	478.8	480.2	424.119	190.06	Tier 2	Isomer 2 of 1,2-Dihydroxy-7-hydroxymethylnaphthalene	BM01164000		C14105	656879				1.33707	0.285906	0.180683	Not Significant	Not Significant
H-3281	487.8	487.4	324.595	181.073	Tier 2	Isomer 1 of Adrenochrome o-semiquinone	AN01036000	HMDB0012883		132551346				2.07869	0.159147	0.121066	Not Significant	Not Significant
H-3313	491.4	490.6	328.1	94.0415	Tier 2	Isomer 1 of Phenol	AN00145000	HMDB0000228	C00146	996				0.787289	0.0177873	0.0273523	Significant Decrease	Significant Decrease
H-T1705	496.9	495.3	400.122	166.063	Tier 2	3-Methoxy-4-hydroxyphenylacetaldehyde	AN00823014	HMDB0005175	C05581	151276				0.813774	0.187265	0.136058	Not Significant	Not Significant
H-3395	500.1	498.2	314.077	160.038	Tier 2	Isomer 3 of 3D-3,5/4-Trihydroxycyclohexane-1,2-dione	AN00732002		C04287	24771766				0.894048	0.375709	0.218435	Not Significant	Not Significant
H-T1583	503	500.6	329.082	190.048	Tier 2	3-Dehydroquinic acid	AN01161002	HMDB0012710	C00944	439351				0.992142	0.971894	0.401063	Not Significant	Not Significant
H-3442	506	503.3	373.121	278.125	Tier 2	alpha-Ribazole	AN02380003	HMDB0011112	C05775	160433				1.00581	0.970611	0.400878	Not Significant	Not Significant
H-3460	508.2	505.1	308.583	149.049	Tier 2	5,6-Dihydroxyindole	AN00606002	HMDB0004058	C05578	114683				1.52313	0.204037	0.143995	Not Significant	Not Significant
H-3471	509	505.9	317.588	167.06	Tier 2	Noradrenochrome o-semiquinone	AN00841000	HMDB0013029		53481587				0.829985	0.5191	0.271479	Not Significant	Not Significant
H-3477	509.6	506.4	314.077	160.038	Tier 2	Isomer 4 of 3D-3,5/4-Trihydroxycyclohexane-1,2-dione	AN00732002		C04287	24771766				0.936514	0.599805	0.29717	Not Significant	Not Significant
H-3547	517.6	513.3	329.082	190.048	Tier 2	2-Keto-5-epi-valiolone	BM01161000		C17695	121225192				0.630376	0.00019265	0.00173701	Significant Decrease	Significant Decrease
H-T1688	520.4	515.8	409.122	175.063	Tier 2	N-Acetylindoxyl	AN00956000		C02298	439701				0.968263	0.947437	0.395465	Not Significant	Not Significant
H-3571	520.9	516.2	698.301	464.242	Tier 2	Dehydroepiandrosterone 3-O-glucuronide	PR04412000							0.630474	0.0150051	0.0246107	Significant Decrease	Significant Decrease
H-3585	521.9	517.1	384.126	150.067	Tier 2	2-Methoxy-4-vinylphenol	AN00626002	HMDB0013744	C17883	332				11.5273	0.000937547	0.00444369	Significant Increase	Significant Increase
H-3590	522.5	517.6	339.6	211.084	Tier 2	Isomer 1 of Methyldopa	AN01449001	HMDB0011754	C07194	38853				1.11239	0.783311	0.349796	Not Significant	Not Significant
H-3604	524.9	519.6	409.121	175.063	Tier 2	Isomer 1 of N-Acetylindoxyl	AN00956000		C02298	439701				0.989042	0.916107	0.387302	Not Significant	Not Significant
H-3614	526	520.6	314.077	160.036	Tier 2	Isomer 5 of 3D-3,5/4-Trihydroxycyclohexane-1,2-dione	AN00732002		C04287	24771766				0.877475	0.511296	0.268297	Not Significant	Not Significant
H-3628	527.6	522	315.083	162.05	Tier 2	Isomer 1 of L-Fucono-1,5-lactone	AN00769006		C18028	445948				1.04502	0.853971	0.370174	Not Significant	Not Significant
H-T1860	528.1	522.4	366.103	132.042	Tier 2	2-Acetolactic acid/(S)-2-Acetolactic acid	AN00418000	HMDB0006833	C00900	22				1.27677	0.0939338	0.0834454	Not Significant	Not Significant
H-3646	529.5	523.6	325.587	183.058	Tier 2	4-Pyridoxic acid	AN01065001	HMDB0000017	C00847	6723				1.28304	0.383845	0.221217	Not Significant	Not Significant
H-3650	529.5	523.7	342.116	108.058	Tier 2	o-Cresol	BM00216002	HMDB0002055	C01542	335				0.978107	0.91122	0.385813	Not Significant	Not Significant
H-T1739	532.3	526.1	380.115	146.058	Tier 2	(S)-2-Aceto-2-hydroxybutanoic acid	AN00573008	HMDB0006900	C06006	440875				1.63404	0.382942	0.220928	Not Significant	Not Significant
H-3720	536.2	529.5	314.077	160.037	Tier 2	Isomer 6 of 3D-3,5/4-Trihydroxycyclohexane-1,2-dione	AN00732002		C04287	24771766				0.828882	0.193133	0.138359	Not Significant	Not Significant
H-T1701	539.7	532.5	412.118	356.122	Tier 2	5-Hydroxykynurenamine O-glucuronide	PR03469000							0.868942	0.537684	0.277244	Not Significant	Not Significant
H-3784	541.5	534.2	320.074	172.032	Tier 2	Isomer 1 of 3-Dehydroshikimic acid	AN00909002		C02637	439774				1.20212	0.481756	0.258083	Not Significant	Not Significant
H-3853	549.3	541.6	362.061	128.002	Tier 2	4-Chlorophenol	BM00365000		C02124	4684				0.619215	0.000210797	0.00184029	Significant Decrease	Significant Decrease
H-3886	551.9	544	320.074	172.031	Tier 2	3-Dehydroshikimic acid	AN00909002		C02637	439774				2.08839	0.213088	0.148102	Not Significant	Not Significant
H-3894	553	545.1	314.076	160.036	Tier 2	Isomer 7 of 3D-3,5/4-Trihydroxycyclohexane-1,2-dione	AN00732002		C04287	24771766				1.12441	0.671031	0.318918	Not Significant	Not Significant
H-3918	555.7	547.6	395.108	161.049	Tier 2	4,8-Dihydroxyquinoline	AN00751004		C05637	440737				3.20881	0.00149463	0.00597128	Significant Increase	Significant Increase
H-3934	557.5	549.3	378.115	144.057	Tier 2	1-Naphthol	AN00546001	HMDB0012138	C11714	7005				0.874524	0.563455	0.28615	Not Significant	Not Significant
H-3966	561.2	552.8	317.605	167.094	Tier 2	Epinine	AN00847003	HMDB0041888, HMDB32020, HMDB41888	C07453	4382				0.467575	0.000104599	0.00120691	Significant Decrease	Significant Decrease
H-4014	566.9	558.2	301.087	134.058	Tier 2	Isomer 1 of 2,3-Dihydroxy-3-methylbutanoic acid	AN00441000		C04039	677				0.673192	0.0678111	0.066535	Not Significant	Not Significant
H-4042	569.6	560.8	352.109	236.102	Tier 2	Isomer 1 of 3-Dimethylallyl-4-hydroxymandelic acid	BM01781000		C12457	443851				1.18644	0.415983	0.234604	Not Significant	Not Significant
H-4047	570.1	561.3	322.075	176.032	Tier 2	Isomer 1 of (4S)-4,6-Dihydroxy-2,5-dioxohexanoic acid	AN00966001		C04349	440303				1.12829	0.527994	0.274304	Not Significant	Not Significant
H-4057	571.2	562.3	348.093	228.069	Tier 2	Deoxyuridine	AN01681000	HMDB0000012	C00526	13712				1.07907	0.570489	0.288038	Not Significant	Not Significant
H-4084	574.8	565.6	315.084	162.052	Tier 2	Isomer 2 of L-Fucono-1,5-lactone	AN00769006		C18028	445948				0.590319	0.0329052	0.0412431	Significant Decrease	Significant Decrease
H-4108	577.3	567.7	352.108	236.1	Tier 2	3-Dimethylallyl-4-hydroxymandelic acid	BM01781000		C12457	443851				1.19932	0.377525	0.218968	Not Significant	Not Significant
H-T1788	577.5	567.9	342.115	108.058	Tier 2	4-Cresol	BM00216003	HMDB0001858	C01468	2879				1.3023	0.318658	0.19546	Not Significant	Not Significant
H-T1920	580.4	570.3	413.127	358.142	Tier 2	Matairesinol	BP03497001	HMDB0035698	C10682	119205				1.72378	0.0199226	0.0295613	Significant Increase	Significant Increase
H-4180	586.5	575.5	315.083	162.05	Tier 2	L-Fucono-1,5-lactone	AN00769006		C18028	445948				0.663097	0.00308097	0.00907785	Significant Decrease	Significant Decrease
H-4201	589.7	578.2	465.153	462.188	Tier 2	2-Hydroxyestrone 2-O-glucuronide	PR04388000			14016224				1.84143	0.318049	0.195303	Not Significant	Not Significant
H-4215	592.1	580.2	339.103	210.089	Tier 2	3,4-Dihydroxyphenylvaleric acid	AN01436000	HMDB0029233		49831816				0.817101	0.306429	0.189793	Not Significant	Not Significant
H-4234	595	582.7	301.087	134.057	Tier 2	2,3-Dihydroxy-3-methylbutanoic acid	AN00441000		C04039	677				0.713517	0.00461788	0.0115622	Significant Decrease	Significant Decrease
H-4248	596.7	584.1	352.109	236.101	Tier 2	Isomer 2 of 3-Dimethylallyl-4-hydroxymandelic acid	BM01781000		C12457	443851				1.56407	0.0287097	0.0375662	Significant Increase	Significant Increase
H-4264	599.1	586.2	314.077	160.037	Tier 2	Isomer 8 of 3D-3,5/4-Trihydroxycyclohexane-1,2-dione	AN00732002		C04287	24771766				0.651439	0.013311	0.0227787	Significant Decrease	Significant Decrease
H-4323	607.1	592.9	314.077	160.037	Tier 2	Isomer 9 of 3D-3,5/4-Trihydroxycyclohexane-1,2-dione	AN00732002		C04287	24771766				0.74268	0.111348	0.0939282	Not Significant	Not Significant
H-4370	614.7	599.4	352.109	236.101	Tier 2	Isomer 3 of 3-Dimethylallyl-4-hydroxymandelic acid	BM01781000		C12457	443851				1.46971	0.0792187	0.0736814	Not Significant	Not Significant
H-4398	619.7	603.6	296.582	125.047	Tier 2	Aminohydroquinone	BM00333001		C14604	3017497				0.490057	0.0109863	0.0199861	Significant Decrease	Significant Decrease
H-4417	621.4	605.1	384.164	150.106	Tier 2	p-Cumic alcohol	BM00630000	HMDB0031817	C06576	325				0.898114	0.398162	0.22756	Not Significant	Not Significant
H-T2002	623.1	606.5	310.083	152.047	Tier 2	3,4-Dihydroxyphenylacetaldehyde	AN00647004	HMDB0003791	C04043	119219				0.688456	0.00403515	0.0106276	Significant Decrease	Significant Decrease
H-T1893	624.4	607.6	414.137	360.157	Tier 2	Lariciresinol	BP03525000		C10646	332427				0.453892	0.00393378	0.0105198	Significant Decrease	Significant Decrease
H-4455	625.9	608.9	304.08	140.043	Tier 2	2,4,5-Trihydroxytoluene	BM00504003		C18317	70758				1.42033	0.136069	0.108043	Not Significant	Not Significant
H-4473	629.1	611.6	294.079	120.041	Tier 2	A,b-Dihydroxyisobutyric acid	AN00297003	HMDB0002601		560781				3.6513	0.0781461	0.0729717	Not Significant	Not Significant
H-4475	629.6	612	329.088	190.06	Tier 2	1,2-Dihydroxy-7-hydroxymethylnaphthalene	BM01164000		C14105	656879				0.645276	0.0331365	0.041358	Significant Decrease	Significant Decrease
H-T1957	630.9	613.2	319.087	170.058	Tier 2	cis-1,2-Dihydroxy-4-methylcyclohexa-3,5-diene-1-carboxylic acid	BM00892002		C06729	441156				1.17668	0.339819	0.204785	Not Significant	Not Significant
H-4552	640.1	621	364.195	130.136	Tier 2	2-Ethyl-4-methyl-1-pentanol	AN00402000	HMDB0013818		7821				0.882387	0.460268	0.250228	Not Significant	Not Significant
H-T2017	644.7	624.8	303.092	138.068	Tier 2	4-Hydroxyphenylethanol	AN00481000	HMDB0004284	C06044	10393				0.388004	0.0050114	0.0123048	Significant Decrease	Significant Decrease
H-4582	645.2	625.2	472.162	476.207	Tier 2	2-Methoxyestrone 3-glucuronide	AN04491000	HMDB0004482	C11132	443077				1.08524	0.48298	0.258404	Not Significant	Not Significant
H-T1952	650.2	629.5	308.096	148.074	Tier 2	(R)-2,3-Dihydroxy-3-methylpentanoic acid	AN00598000	HMDB0012140	C06007	448154				1.674	0.00236904	0.0077099	Significant Increase	Significant Increase
H-4666	654.6	633.3	328.098	188.08	Tier 2	cis-2,3-Dihydro-2,3-dihydroxybiphenyl	BM01131002		C06589	5459789				0.782414	0.0882288	0.0798999	Not Significant	Not Significant
H-4669	655.4	633.9	420.137	372.157	Tier 2	Tetrahydrocurcumin	AN03654000	HMDB0005789		124072				0.456256	2.22574e-05	0.000442467	Significant Decrease	Significant Decrease
H-T1969	666.9	643.7	325.088	182.058	Tier 2	3-Methoxy-4-hydroxyphenylglycolaldehyde	AN01052010	HMDB0004061	C05583	440729				0.831165	0.434001	0.241077	Not Significant	Not Significant
H-30	78.1	81.8	461.149	227.09	Tier 3 zero-reaction						1	12	443	0.895941	0.3728	0.217587	Not Significant	Not Significant
H-33	78.5	82.1	366.101	132.042	Tier 3 zero-reaction						7	65	699	0.763952	0.0167505	0.0262581	Significant Decrease	Significant Decrease
H-36	79.5	83.2	432.133	198.074	Tier 3 zero-reaction						1	32	339	1.67369	0.0155748	0.0250275	Significant Increase	Significant Increase
H-43	84.3	87.8	600.296	366.238	Tier 3 zero-reaction						4	43	475	2.18697	0.0274031	0.0363465	Significant Increase	Significant Increase
H-45	84.8	88.2	398.126	164.068	Tier 3 zero-reaction						6	67	608	0.954623	0.822582	0.361069	Not Significant	Not Significant
H-48	85	88.4	394.181	160.122	Tier 3 zero-reaction						2	12	167	1.84084	0.0627568	0.0632551	Not Significant	Not Significant
H-50	85.2	88.6	403.143	169.085	Tier 3 zero-reaction						2	11	260	0.678795	0.000133748	0.00144365	Significant Decrease	Significant Decrease
H-52	85.8	89.1	379.143	145.085	Tier 3 zero-reaction						1	3	160	0.65265	0.0568405	0.0592088	Not Significant	Not Significant
H-65	89.9	92.9	351.101	117.042	Tier 3 zero-reaction						3	34	482	1.05592	0.591304	0.294724	Not Significant	Not Significant
H-70	92.3	95.1	470.158	236.1	Tier 3 zero-reaction						1	13	189	0.684835	0.18262	0.133624	Not Significant	Not Significant
H-71	92.4	95.2	338.117	104.058	Tier 3 zero-reaction						1	5	224	0.467108	0.00874832	0.0174522	Significant Decrease	Significant Decrease
H-74	94.2	96.8	359.073	125.015	Tier 3 zero-reaction						1	5	23	3.23815	0.00331851	0.00952267	Significant Increase	Significant Increase
H-80	96.8	99.2	359.154	125.095	Tier 3 zero-reaction						2	4	98	0.88339	0.254173	0.167419	Not Significant	Not Significant
H-85	98.4	100.7	423.169	189.11	Tier 3 zero-reaction						1	7	119	0.528235	0.00198295	0.00709733	Significant Decrease	Significant Decrease
H-90	98.8	101.1	398.127	164.068	Tier 3 zero-reaction						6	74	774	0.9822	0.909332	0.385508	Not Significant	Not Significant
H-101	101.3	103.4	408.169	174.11	Tier 3 zero-reaction						2	3	63	1.36846	0.145705	0.113456	Not Significant	Not Significant
H-102	101.5	103.5	436.2	202.141	Tier 3 zero-reaction						2	4	30	0.809985	0.285806	0.180683	Not Significant	Not Significant
H-106	103.5	105.4	410.09	176.032	Tier 3 zero-reaction						2	41	406	1.84964	0.358641	0.211961	Not Significant	Not Significant
H-107	103.7	105.6	379.144	145.086	Tier 3 zero-reaction						1	3	165	0.744449	0.178533	0.131216	Not Significant	Not Significant
H-112	104.5	106.3	461.148	227.09	Tier 3 zero-reaction						1	12	399	0.762316	0.120729	0.0993531	Not Significant	Not Significant
H-119	106.6	108.2	424.116	190.058	Tier 3 zero-reaction						1	15	260	0.767503	0.143684	0.11236	Not Significant	Not Significant
H-123	107.3	108.8	445.144	211.086	Tier 3 zero-reaction						2	28	407	1.92095	0.00055644	0.00326735	Significant Increase	Significant Increase
H-126	108	109.5	383.128	149.069	Tier 3 zero-reaction						4	36	657	0.345098	0.00231151	0.00761275	Significant Decrease	Significant Decrease
H-134	110.3	111.6	471.143	237.084	Tier 3 zero-reaction						6	55	738	0.644562	0.0213582	0.0309403	Significant Decrease	Significant Decrease
H-147	114.2	115.2	348.138	114.08	Tier 3 zero-reaction						1	4	192	0.81261	0.0610481	0.0623325	Not Significant	Not Significant
H-149	114.6	115.6	444.132	210.073	Tier 3 zero-reaction						2	24	570	0.748413	0.000141351	0.00146416	Significant Decrease	Significant Decrease
H-153	115.6	116.5	467.186	233.128	Tier 3 zero-reaction						1	26	391	0.637885	0.0824739	0.0761003	Not Significant	Not Significant
H-159	116.7	117.5	347.117	113.058	Tier 3 zero-reaction						1	2	206	0.635127	0.253761	0.167281	Not Significant	Not Significant
H-164	117.3	118.1	293.107	59.0483	Tier 3 zero-reaction						1	1	95	0.870179	0.0384698	0.0458255	Not Significant	Not Significant
H-168	118.7	119.3	408.121	174.063	Tier 3 zero-reaction						2	18	305	0.498004	0.00875668	0.0174522	Significant Decrease	Significant Decrease
H-171	120	120.5	545.181	311.123	Tier 3 zero-reaction						2	21	530	0.607518	7.09192e-05	0.000947461	Significant Decrease	Significant Decrease
H-172	120.4	120.9	365.127	131.069	Tier 3 zero-reaction						1	6	125	0.942	0.864979	0.373324	Not Significant	Not Significant
H-181	121.8	122.2	444.132	210.074	Tier 3 zero-reaction						2	24	558	0.838844	0.0110741	0.0200573	Not Significant	Not Significant
H-185	122.5	122.8	355.077	121.019	Tier 3 zero-reaction						2	10	238	0.99833	0.98971	0.405518	Not Significant	Not Significant
H-189	123.9	124.1	380.127	146.069	Tier 3 zero-reaction						4	29	339	1.31219	0.0908289	0.081718	Not Significant	Not Significant
H-190	123.9	124.1	380.079	146.021	Tier 3 zero-reaction						1	28	360	3.82947	0.0070489	0.0152538	Significant Increase	Significant Increase
H-192	124.3	124.5	366.101	132.043	Tier 3 zero-reaction						7	69	753	0.682014	0.00194608	0.00703656	Significant Decrease	Significant Decrease
H-203	127.1	127	338.118	104.059	Tier 3 zero-reaction						1	5	225	0.352132	0.00119019	0.00512745	Significant Decrease	Significant Decrease
H-207	127.9	127.7	397.143	163.085	Tier 3 zero-reaction						2	27	572	0.524534	0.0125503	0.021801	Significant Decrease	Significant Decrease
H-213	129.3	129.1	465.215	231.157	Tier 3 zero-reaction						1	7	67	1.86268	0.0152065	0.0247796	Significant Increase	Significant Increase
H-218	130	129.7	432.133	198.075	Tier 3 zero-reaction						1	32	339	0.693564	0.0098196	0.0186878	Significant Decrease	Significant Decrease
H-226	132.3	131.8	451.2	217.142	Tier 3 zero-reaction						1	6	71	0.661827	0.0716121	0.0688177	Not Significant	Not Significant
H-232	132.8	132.2	352.132	118.074	Tier 3 zero-reaction						2	12	260	0.436825	0.00276573	0.00851391	Significant Decrease	Significant Decrease
H-239	134.2	133.6	467.185	233.127	Tier 3 zero-reaction						1	26	391	0.921192	0.322515	0.19731	Not Significant	Not Significant
H-243	136.2	135.4	451.192	217.134	Tier 3 zero-reaction						1	22	301	0.619525	0.00111711	0.00489106	Significant Decrease	Significant Decrease
H-245	137	136.2	397.142	163.083	Tier 3 zero-reaction						1	20	386	0.529818	0.00942631	0.0181699	Significant Decrease	Significant Decrease
H-252	139.1	138	446.173	212.115	Tier 3 zero-reaction						1	3	184	0.642228	0.317329	0.19508	Not Significant	Not Significant
H-260	140.7	139.5	406.107	172.049	Tier 3 zero-reaction						1	14	302	0.387127	0.0449601	0.0507425	Significant Decrease	Significant Decrease
H-261	140.7	139.5	392.101	158.043	Tier 3 zero-reaction						1	1	55	0.679546	0.00672862	0.0147751	Significant Decrease	Significant Decrease
H-263	141.1	139.9	467.186	233.128	Tier 3 zero-reaction						1	26	391	0.860711	0.135277	0.107577	Not Significant	Not Significant
H-265	141.2	140	410.112	176.054	Tier 3 zero-reaction						1	1	21	1.09239	0.42448	0.23718	Not Significant	Not Significant
H-271	142.2	140.9	294.091	60.0328	Tier 3 zero-reaction						1	2	140	0.816309	0.349292	0.208668	Not Significant	Not Significant
H-275	142.7	141.4	414.147	180.089	Tier 3 zero-reaction						1	21	340	0.375306	0.0227907	0.03224	Significant Decrease	Significant Decrease
H-280	143.8	142.3	366.101	132.042	Tier 3 zero-reaction						7	65	699	0.614586	0.00014087	0.00146416	Significant Decrease	Significant Decrease
H-289	145.8	144.2	345.101	111.043	Tier 3 zero-reaction						1	10	263	0.687597	0.0161227	0.025664	Significant Decrease	Significant Decrease
H-296	146.8	145.1	307.123	73.0645	Tier 3 zero-reaction						1	2	73	0.863064	0.446967	0.246188	Not Significant	Not Significant
H-311	149	147.1	352.133	118.075	Tier 3 zero-reaction						2	12	260	0.552637	0.00607844	0.0138458	Significant Decrease	Significant Decrease
H-312	149.3	147.4	402.086	168.028	Tier 3 zero-reaction						1	8	192	0.711985	0.250946	0.166156	Not Significant	Not Significant
H-317	150.6	148.8	362.117	128.059	Tier 3 zero-reaction						1	16	273	0.915133	0.40896	0.231964	Not Significant	Not Significant
H-321	152.2	150.6	444.132	210.073	Tier 3 zero-reaction						2	24	570	0.756948	0.0225709	0.0320719	Significant Decrease	Significant Decrease
H-323	152.7	151.2	370.122	136.064	Tier 3 zero-reaction						1	4	232	1.26169	0.00012581	0.0013932	Significant Increase	Significant Increase
H-331	156.1	155.1	499.173	265.115	Tier 3 zero-reaction						1	12	332	2.68265	0.00391293	0.0104811	Significant Increase	Significant Increase
H-348	158	156.9	451.19	217.132	Tier 3 zero-reaction						1	22	300	0.720237	0.00439652	0.0112121	Significant Decrease	Significant Decrease
H-350	158.3	157.2	488.194	254.136	Tier 3 zero-reaction						1	13	216	1.45205	0.145159	0.113148	Not Significant	Not Significant
H-357	160.2	158.9	351.101	117.042	Tier 3 zero-reaction						3	34	482	1.46612	0.493104	0.262283	Not Significant	Not Significant
H-372	163.6	162.1	362.117	128.059	Tier 3 zero-reaction						1	16	273	1.09164	0.243862	0.16264	Not Significant	Not Significant
H-382	165.1	163.5	343.111	109.052	Tier 3 zero-reaction						1	7	250	2.65423	0.00261107	0.00822189	Significant Increase	Significant Increase
H-384	165.4	163.8	564.239	330.181	Tier 3 zero-reaction						1	22	332	0.788279	0.276685	0.177087	Not Significant	Not Significant
H-386	165.5	163.9	475.064	241.006	Tier 3 zero-reaction						1	5	87	0.685031	0.249568	0.165443	Not Significant	Not Significant
H-389	165.9	164.2	359.117	125.059	Tier 3 zero-reaction						3	8	248	2.53175	0.0532032	0.0566686	Not Significant	Not Significant
H-392	166	164.4	467.183	233.125	Tier 3 zero-reaction						1	14	269	0.615904	0.00628814	0.0141757	Significant Decrease	Significant Decrease
H-431	171.9	169.9	294.091	60.0322	Tier 3 zero-reaction						1	2	140	0.920163	0.180742	0.132603	Not Significant	Not Significant
H-433	172.2	170.1	317.107	83.0484	Tier 3 zero-reaction						1	1	141	0.861128	0.325329	0.198445	Not Significant	Not Significant
H-454	176.1	173.8	519.192	285.134	Tier 3 zero-reaction						1	10	348	1.05333	0.832538	0.363794	Not Significant	Not Significant
H-455	176.1	173.8	424.117	190.059	Tier 3 zero-reaction						1	15	309	1.15539	0.497481	0.263767	Not Significant	Not Significant
H-460	177.2	174.8	348.102	114.043	Tier 3 zero-reaction						2	12	251	0.494182	0.00140704	0.00575391	Significant Decrease	Significant Decrease
H-466	178.3	175.9	441.133	207.075	Tier 3 zero-reaction						1	49	619	0.677441	0.0012968	0.00543075	Significant Decrease	Significant Decrease
H-467	178.5	176.2	437.175	203.117	Tier 3 zero-reaction						1	23	434	0.683271	0.0124991	0.0218008	Significant Decrease	Significant Decrease
H-476	179.7	177.4	460.128	226.07	Tier 3 zero-reaction						1	19	436	0.888681	0.239517	0.160521	Not Significant	Not Significant
H-482	180.7	178.4	451.098	217.04	Tier 3 zero-reaction						1	10	229	0.152936	0.039214	0.0462165	Significant Decrease	Significant Decrease
H-484	180.8	178.4	444.132	210.074	Tier 3 zero-reaction						2	24	558	1.09073	0.566816	0.286967	Not Significant	Not Significant
H-485	180.8	178.4	448.19	214.131	Tier 3 zero-reaction						1	7	115	0.889607	0.641817	0.309648	Not Significant	Not Significant
H-495	182.3	180	347.117	113.059	Tier 3 zero-reaction						1	2	206	0.661578	0.0723802	0.0693136	Not Significant	Not Significant
H-498	182.4	180.1	309.091	75.0323	Tier 3 zero-reaction						1	21	438	0.460775	0.0135963	0.0230327	Significant Decrease	Significant Decrease
H-505	183.1	180.8	366.112	132.054	Tier 3 zero-reaction						4	12	265	0.509323	0.0140747	0.0235623	Significant Decrease	Significant Decrease
H-506	183.3	180.9	379.132	145.073	Tier 3 zero-reaction						6	54	510	3.38554	8.18782e-05	0.00104728	Significant Increase	Significant Increase
H-508	183.6	181.2	392.102	158.044	Tier 3 zero-reaction						1	1	54	0.624067	0.0231847	0.032585	Significant Decrease	Significant Decrease
H-513	184.1	181.7	398.152	164.094	Tier 3 zero-reaction						1	10	242	1.46109	0.140069	0.110324	Not Significant	Not Significant
H-518	185.6	183.2	402.087	168.029	Tier 3 zero-reaction						1	8	138	0.474304	0.0507173	0.0548257	Not Significant	Not Significant
H-533	187.9	185.5	448.19	214.132	Tier 3 zero-reaction						1	7	115	0.649184	0.363879	0.213666	Not Significant	Not Significant
H-535	188.1	185.7	370.123	136.065	Tier 3 zero-reaction						1	4	230	0.89401	0.607471	0.299291	Not Significant	Not Significant
H-546	189.8	187.5	437.173	203.115	Tier 3 zero-reaction						1	22	428	0.985877	0.817737	0.359804	Not Significant	Not Significant
H-562	191.9	189.5	452.162	218.104	Tier 3 zero-reaction						1	10	162	1.05616	0.875133	0.375856	Not Significant	Not Significant
H-567	193.3	190.9	422.173	188.114	Tier 3 zero-reaction						3	23	212	1.84252	6.41834e-06	0.000235339	Significant Increase	Significant Increase
H-573	193.8	191.5	309.09	75.0317	Tier 3 zero-reaction						1	21	435	0.668095	0.0254243	0.0345552	Significant Decrease	Significant Decrease
H-582	194.9	192.6	350.068	116.01	Tier 3 zero-reaction						2	17	344	1.99731	0.000708462	0.00377297	Significant Increase	Significant Increase
H-584	195	192.6	533.133	299.075	Tier 3 zero-reaction						1	9	246	1.33746	0.187508	0.136175	Not Significant	Not Significant
H-589	196.2	194	392.09	158.032	Tier 3 zero-reaction						2	6	153	0.438182	0.00907786	0.0177481	Significant Decrease	Significant Decrease
H-599	197.6	195.5	367.095	133.037	Tier 3 zero-reaction						3	25	402	0.716473	0.123258	0.100931	Not Significant	Not Significant
H-617	200.7	198.8	458.138	224.079	Tier 3 zero-reaction						3	25	420	0.617396	0.0100141	0.0188383	Significant Decrease	Significant Decrease
H-623	201.6	199.8	406.106	172.047	Tier 3 zero-reaction						1	13	242	0.663408	0.00831379	0.0168523	Significant Decrease	Significant Decrease
H-626	202.4	200.7	348.102	114.043	Tier 3 zero-reaction						2	12	242	0.490343	0.000536612	0.00321967	Significant Decrease	Significant Decrease
H-638	204.2	202.7	364.17	130.111	Tier 3 zero-reaction						1	10	167	0.575303	1.50329e-05	0.000360889	Significant Decrease	Significant Decrease
H-642	204.6	203.2	460.117	226.059	Tier 3 zero-reaction						1	19	410	0.581083	0.00142655	0.00579754	Significant Decrease	Significant Decrease
H-646	204.7	203.3	322.158	88.0998	Tier 3 zero-reaction						1	5	80	0.592407	6.55947e-05	0.000894473	Significant Decrease	Significant Decrease
H-648	205	203.6	412.168	178.11	Tier 3 zero-reaction						3	11	193	0.943126	0.354118	0.210329	Not Significant	Not Significant
H-653	205.5	204.2	351.138	117.079	Tier 3 zero-reaction						5	38	484	0.925068	0.616245	0.30217	Not Significant	Not Significant
H-657	205.9	204.6	337.086	103.027	Tier 3 zero-reaction						2	15	353	0.495567	0.106357	0.0909744	Not Significant	Not Significant
H-662	206.4	205.1	416.137	182.078	Tier 3 zero-reaction						4	25	257	0.987631	0.941401	0.394742	Not Significant	Not Significant
H-666	206.8	205.6	321.091	87.0326	Tier 3 zero-reaction						1	18	381	0.762657	0.0261198	0.0351174	Significant Decrease	Significant Decrease
H-676	208.6	207.5	373.132	139.074	Tier 3 zero-reaction						1	12	238	1.02356	0.945219	0.395376	Not Significant	Not Significant
H-677	208.6	207.5	362.118	128.059	Tier 3 zero-reaction						1	16	276	1.28244	0.0906747	0.0817112	Not Significant	Not Significant
H-682	209.8	208.9	348.138	114.08	Tier 3 zero-reaction						1	4	192	0.755867	0.000708861	0.00377297	Significant Decrease	Significant Decrease
H-685	210.5	209.7	413.118	179.059	Tier 3 zero-reaction						2	43	398	2.96463	0.00146513	0.00591069	Significant Increase	Significant Increase
H-687	211.1	210.3	313.08	158.043	Tier 3 zero-reaction						1	1	53	0.643385	0.0146508	0.0242223	Significant Decrease	Significant Decrease
H-688	211.1	210.3	464.149	230.09	Tier 3 zero-reaction						1	19	431	0.72134	0.0215294	0.0310791	Significant Decrease	Significant Decrease
H-704	213.5	212.9	415.119	181.06	Tier 3 zero-reaction						1	16	364	1.53327	0.0297836	0.0384831	Significant Increase	Significant Increase
H-727	220.1	220.2	394.142	160.083	Tier 3 zero-reaction						1	35	324	1.06654	0.723061	0.334468	Not Significant	Not Significant
H-735	221	221.3	385.107	151.048	Tier 3 zero-reaction						3	18	444	1.10797	0.692101	0.324422	Not Significant	Not Significant
H-742	221.7	222	321.091	87.0324	Tier 3 zero-reaction						1	18	381	0.734038	0.017293	0.0268424	Significant Decrease	Significant Decrease
H-747	222.1	222.5	451.188	217.129	Tier 3 zero-reaction						1	22	237	0.664715	0.00314561	0.00920258	Significant Decrease	Significant Decrease
H-751	222.4	222.9	327.643	187.168	Tier 3 zero-reaction						2	3	31	0.836247	0.545153	0.27987	Not Significant	Not Significant
H-754	223.3	223.9	442.117	208.058	Tier 3 zero-reaction						1	49	625	0.75354	0.303214	0.188367	Not Significant	Not Significant
H-758	223.5	224.1	388.096	154.038	Tier 3 zero-reaction						1	19	295	0.729103	0.38037	0.220137	Not Significant	Not Significant
H-763	223.8	224.5	409.106	175.048	Tier 3 zero-reaction						2	28	380	0.723289	0.0317019	0.0401752	Significant Decrease	Significant Decrease
H-764	224	224.6	350.153	116.095	Tier 3 zero-reaction						1	9	187	0.494273	0.00186509	0.00683867	Significant Decrease	Significant Decrease
H-765	224.2	224.9	389.127	155.068	Tier 3 zero-reaction						1	14	272	0.770512	0.154052	0.118145	Not Significant	Not Significant
H-767	224.8	225.6	430.118	196.059	Tier 3 zero-reaction						8	47	532	0.9669	0.779238	0.348967	Not Significant	Not Significant
H-775	225.9	226.9	416.102	182.044	Tier 3 zero-reaction						4	12	358	0.579344	0.0704272	0.0681154	Not Significant	Not Significant
H-782	226.9	228	464.148	230.09	Tier 3 zero-reaction						1	19	437	1.08679	0.330048	0.200877	Not Significant	Not Significant
H-785	227.4	228.6	342.625	217.132	Tier 3 zero-reaction						1	22	301	0.542532	0.000370253	0.00257078	Significant Decrease	Significant Decrease
H-789	228.3	229.6	378.184	144.125	Tier 3 zero-reaction						2	9	105	1.35598	0.0678254	0.066535	Not Significant	Not Significant
H-790	228.4	229.7	386.092	152.033	Tier 3 zero-reaction						3	12	426	0.640766	0.00927786	0.0179581	Significant Decrease	Significant Decrease
H-806	231.2	232.9	442.143	208.085	Tier 3 zero-reaction						2	30	376	1.07598	0.718204	0.33325	Not Significant	Not Significant
H-813	232	233.9	293.096	59.0373	Tier 3 zero-reaction						2	27	387	0.81217	0.111347	0.0939282	Not Significant	Not Significant
H-822	233.2	235.2	400.108	166.049	Tier 3 zero-reaction						3	9	187	0.3982	0.0117052	0.0208996	Significant Decrease	Significant Decrease
H-826	234.1	236.3	377.153	143.094	Tier 3 zero-reaction						1	19	347	2.61746	0.172899	0.128217	Not Significant	Not Significant
H-852	237.4	240.1	372.112	138.054	Tier 3 zero-reaction						1	17	499	0.819983	0.0752934	0.0712351	Not Significant	Not Significant
H-853	237.5	240.2	359.117	125.058	Tier 3 zero-reaction						3	8	248	1.14887	0.322917	0.197388	Not Significant	Not Significant
H-855	237.7	240.4	352.108	236.1	Tier 3 zero-reaction						1	13	220	1.2957	0.229695	0.155645	Not Significant	Not Significant
H-860	238.3	241.2	428.127	194.069	Tier 3 zero-reaction						1	21	361	0.905626	0.582474	0.292624	Not Significant	Not Significant
H-864	239	241.9	351.101	117.043	Tier 3 zero-reaction						3	35	483	0.853824	0.497911	0.263826	Not Significant	Not Significant
H-867	239.2	242.1	279.08	45.0217	Tier 3 zero-reaction						1	8	274	0.712859	0.0118094	0.0210199	Significant Decrease	Significant Decrease
H-870	239.6	242.6	370.097	136.039	Tier 3 zero-reaction						1	10	164	0.533049	0.00753387	0.015937	Significant Decrease	Significant Decrease
H-874	239.9	243	448.189	214.131	Tier 3 zero-reaction						1	7	114	1.17883	0.408136	0.231576	Not Significant	Not Significant
H-877	240.4	243.5	386.128	152.069	Tier 3 zero-reaction						4	35	532	0.868114	0.424177	0.237091	Not Significant	Not Significant
H-888	242.7	246.2	666.124	432.066	Tier 3 zero-reaction						1	9	213	1.71055	0.00107523	0.00481725	Significant Increase	Significant Increase
H-905	244.8	248.6	428.127	194.069	Tier 3 zero-reaction						1	24	390	1.01345	0.965157	0.399626	Not Significant	Not Significant
H-907	245.1	249	399.123	165.065	Tier 3 zero-reaction						4	35	568	1.05745	0.795143	0.353064	Not Significant	Not Significant
H-920	246.2	250.2	362.116	128.058	Tier 3 zero-reaction						1	16	273	1.06258	0.570396	0.288038	Not Significant	Not Significant
H-924	247.2	251.4	370.098	136.039	Tier 3 zero-reaction						1	10	171	0.532796	0.00726228	0.0155823	Significant Decrease	Significant Decrease
H-926	247.7	251.9	300.08	132.043	Tier 3 zero-reaction						7	69	753	0.704479	0.000745014	0.00389928	Significant Decrease	Significant Decrease
H-936	249.5	254	345.101	111.043	Tier 3 zero-reaction						1	10	262	1.56039	0.0192606	0.0288909	Significant Increase	Significant Increase
H-941	250.4	254.9	349.122	115.064	Tier 3 zero-reaction						2	33	454	1.17879	0.334065	0.202204	Not Significant	Not Significant
H-947	250.8	255.4	441.158	207.1	Tier 3 zero-reaction						1	10	195	0.449931	0.000156199	0.00153587	Significant Decrease	Significant Decrease
H-950	251	255.6	416.102	182.043	Tier 3 zero-reaction						4	12	358	2.66202	0.154187	0.118165	Not Significant	Not Significant
H-959	253.8	258.7	400.108	166.049	Tier 3 zero-reaction						3	9	187	1.49052	0.00013182	0.00144042	Significant Increase	Significant Increase
H-964	254.4	259.4	389.117	310.118	Tier 3 zero-reaction						1	23	479	3.72803	0.0287026	0.0375662	Significant Increase	Significant Increase
H-966	254.5	259.6	527.141	60.0321	Tier 3 zero-reaction						1	2	140	0.602312	0.100872	0.0876916	Not Significant	Not Significant
H-970	254.9	260	377.117	143.059	Tier 3 zero-reaction						1	25	396	0.854898	0.0663116	0.0655567	Not Significant	Not Significant
H-974	255.2	260.4	331.099	194.08	Tier 3 zero-reaction						1	33	643	1.06796	0.835575	0.364708	Not Significant	Not Significant
H-975	255.3	260.5	458.148	224.09	Tier 3 zero-reaction						1	32	495	1.25794	0.0383313	0.0456984	Significant Increase	Significant Increase
H-996	257.9	263.3	364.169	130.111	Tier 3 zero-reaction						1	10	167	0.403119	0.000237901	0.00198216	Significant Decrease	Significant Decrease
H-999	258.1	263.5	323.106	89.0481	Tier 3 zero-reaction						4	38	514	0.752277	0.151427	0.116864	Not Significant	Not Significant
H-1000	258.1	263.6	307.111	73.0527	Tier 3 zero-reaction						3	18	409	0.877134	0.202637	0.143336	Not Significant	Not Significant
H-1005	258.8	264.3	321.091	87.0322	Tier 3 zero-reaction						1	18	381	1.14071	0.547144	0.280282	Not Significant	Not Significant
H-1011	259.9	265.6	355.112	121.053	Tier 3 zero-reaction						1	12	243	1.14853	0.5891	0.294193	Not Significant	Not Significant
H-1029	262.8	268.8	409.142	175.084	Tier 3 zero-reaction						1	41	506	0.987974	0.930412	0.39197	Not Significant	Not Significant
H-1042	264.3	270.5	416.101	182.042	Tier 3 zero-reaction						4	12	358	0.818148	0.689781	0.323825	Not Significant	Not Significant
H-1044	264.6	270.9	398.154	164.096	Tier 3 zero-reaction						1	10	246	0.545412	0.0125438	0.021801	Significant Decrease	Significant Decrease
H-1045	264.7	271	415.12	181.061	Tier 3 zero-reaction						1	14	219	2.71734	0.0119427	0.0211431	Significant Increase	Significant Increase
H-1048	265	271.3	331.098	194.079	Tier 3 zero-reaction						1	33	637	1.33281	0.278894	0.178086	Not Significant	Not Significant
H-1054	265.5	271.8	345.102	111.044	Tier 3 zero-reaction						1	10	285	0.470411	0.00227163	0.00754161	Significant Decrease	Significant Decrease
H-1058	266.3	272.7	403.144	169.086	Tier 3 zero-reaction						2	11	261	0.363484	0.000244204	0.00200466	Significant Decrease	Significant Decrease
H-1065	267.9	274.6	369.113	135.054	Tier 3 zero-reaction						1	30	636	0.947582	0.84231	0.366125	Not Significant	Not Significant
H-1074	268.6	275.3	355.111	121.053	Tier 3 zero-reaction						1	12	244	1.51475	0.112757	0.0947296	Not Significant	Not Significant
H-1098	271.7	278.9	526.202	292.143	Tier 3 zero-reaction						1	9	220	2.56988	0.000491121	0.00305375	Significant Increase	Significant Increase
H-1112	272.4	279.8	409.108	175.049	Tier 3 zero-reaction						2	28	466	0.550203	0.00703274	0.0152484	Significant Decrease	Significant Decrease
H-1117	272.9	280.4	321.127	87.0684	Tier 3 zero-reaction						1	29	397	2.3986	0.00304566	0.00902215	Significant Increase	Significant Increase
H-1118	273	280.5	307.112	73.0533	Tier 3 zero-reaction						3	18	409	0.964975	0.793378	0.352755	Not Significant	Not Significant
H-1120	273.3	280.9	406.107	172.049	Tier 3 zero-reaction						1	14	303	0.753451	0.140798	0.110574	Not Significant	Not Significant
H-1121	273.6	281.2	423.067	189.009	Tier 3 zero-reaction						1	3	108	0.277211	0.00151541	0.00601065	Significant Decrease	Significant Decrease
H-1126	273.7	281.4	428.127	194.069	Tier 3 zero-reaction						1	21	361	1.29345	0.572353	0.288625	Not Significant	Not Significant
H-1129	274.3	282.1	396.094	162.036	Tier 3 zero-reaction						1	3	121	0.806777	0.00571107	0.0133853	Significant Decrease	Significant Decrease
H-1134	275.1	283.1	377.152	143.093	Tier 3 zero-reaction						1	19	346	0.810931	0.360771	0.21274	Not Significant	Not Significant
H-1149	275.9	284.1	415.118	181.06	Tier 3 zero-reaction						1	16	364	0.822345	0.415056	0.234357	Not Significant	Not Significant
H-1152	276.5	284.8	351.137	117.079	Tier 3 zero-reaction						5	38	484	0.616424	0.000650801	0.00361367	Significant Decrease	Significant Decrease
H-1159	277.2	285.6	422.089	188.031	Tier 3 zero-reaction						1	14	220	0.10525	1.82926e-05	0.000412069	Significant Decrease	Significant Decrease
H-1168	278.1	286.7	400.108	166.05	Tier 3 zero-reaction						3	9	187	0.159498	5.43877e-10	4.48698e-07	Significant Decrease	Significant Decrease
H-1180	279	287.9	390.064	156.006	Tier 3 zero-reaction						1	7	167	1.37161	0.188007	0.136356	Not Significant	Not Significant
H-1182	279.2	288.1	365.124	262.131	Tier 3 zero-reaction						2	6	135	0.578581	0.363791	0.213666	Not Significant	Not Significant
H-1186	279.6	288.6	277.574	87.0322	Tier 3 zero-reaction						1	18	381	0.376977	0.00276488	0.00851391	Significant Decrease	Significant Decrease
H-1192	280	289.1	374.11	280.103	Tier 3 zero-reaction						2	8	233	1.00852	0.951643	0.396318	Not Significant	Not Significant
H-1200	282.2	291.3	412.131	178.073	Tier 3 zero-reaction						3	16	260	1.64935	0.15606	0.119323	Not Significant	Not Significant
H-1209	282.9	292.1	378.1	144.042	Tier 3 zero-reaction						3	43	475	0.357548	0.0329695	0.0412431	Significant Decrease	Significant Decrease
H-1219	284.5	293.8	346.086	112.028	Tier 3 zero-reaction						1	10	308	2.03887	0.000168627	0.00161764	Significant Increase	Significant Increase
H-1228	285.4	294.7	501.155	267.096	Tier 3 zero-reaction						3	50	741	1.04915	0.89377	0.381755	Not Significant	Not Significant
H-1231	285.8	295.1	430.118	196.06	Tier 3 zero-reaction						8	48	551	2.08495	0.00367975	0.0100909	Significant Increase	Significant Increase
H-1240	286.8	296.2	364.086	130.028	Tier 3 zero-reaction						4	40	464	1.142	0.543194	0.279386	Not Significant	Not Significant
H-1246	287.6	297	400.108	166.049	Tier 3 zero-reaction						3	9	187	0.563399	4.35697e-05	0.00069125	Significant Decrease	Significant Decrease
H-1270	289.9	299.5	444.133	210.075	Tier 3 zero-reaction						2	24	564	0.935581	0.620805	0.303955	Not Significant	Not Significant
H-1282	291.1	300.6	321.127	87.0692	Tier 3 zero-reaction						1	29	397	0.559099	0.00463978	0.0115994	Significant Decrease	Significant Decrease
H-1286	291.6	301.2	328.614	189.111	Tier 3 zero-reaction						1	7	121	0.952629	0.903765	0.384333	Not Significant	Not Significant
H-1303	293	302.7	376.095	142.037	Tier 3 zero-reaction						1	8	287	0.514114	0.0577783	0.0599586	Not Significant	Not Significant
H-1304	293.3	303	374.111	280.106	Tier 3 zero-reaction						2	12	327	1.24858	0.0739738	0.0703903	Not Significant	Not Significant
H-1305	293.4	303.1	321.114	174.112	Tier 3 zero-reaction						2	6	69	1.20198	0.290392	0.182116	Not Significant	Not Significant
H-1331	296.7	306.6	395.106	161.047	Tier 3 zero-reaction						3	14	167	1.4645	0.0228416	0.03224	Significant Increase	Significant Increase
H-1334	296.8	306.7	364.085	130.026	Tier 3 zero-reaction						4	40	440	0.945106	0.671704	0.318918	Not Significant	Not Significant
H-1337	297	306.9	629.005	161.895	Tier 3 zero-reaction						1	0	2	0.849696	0.250569	0.16604	Not Significant	Not Significant
H-1350	298.9	308.9	500.131	33.0215	Tier 3 zero-reaction						1	2	280	0.708939	0.0341533	0.0422119	Significant Decrease	Significant Decrease
H-1368	300.9	311	321.127	87.0685	Tier 3 zero-reaction						1	29	397	0.779924	0.102598	0.0884632	Not Significant	Not Significant
H-1373	301.7	311.8	379.143	145.085	Tier 3 zero-reaction						1	3	160	0.93334	0.763192	0.345235	Not Significant	Not Significant
H-1379	302.2	312.3	371.106	137.048	Tier 3 zero-reaction						5	16	352	0.945294	0.66745	0.317925	Not Significant	Not Significant
H-1396	304.3	314.5	362.116	256.115	Tier 3 zero-reaction						1	8	232	1.41456	0.04518	0.0509015	Significant Increase	Significant Increase
H-1403	304.9	315.1	629.005	161.896	Tier 3 zero-reaction						1	0	1	0.87383	0.344066	0.20674	Not Significant	Not Significant
H-1412	305.6	315.9	298.088	128.059	Tier 3 zero-reaction						1	16	276	0.957021	0.836649	0.364799	Not Significant	Not Significant
H-1417	306.1	316.4	351.084	117.026	Tier 3 zero-reaction						1	3	98	1.76921	0.00758775	0.0159691	Significant Increase	Significant Increase
H-1421	307.1	317.4	360.096	252.075	Tier 3 zero-reaction						1	19	298	1.17241	0.708266	0.330124	Not Significant	Not Significant
H-1422	307.1	317.4	446.173	212.115	Tier 3 zero-reaction						1	3	184	2.28254	0.00229011	0.00757251	Significant Increase	Significant Increase
H-1438	308.4	318.8	422.091	188.033	Tier 3 zero-reaction						1	15	235	1.00024	0.99947	0.408105	Not Significant	Not Significant
H-1458	310.8	321.3	321.127	87.0686	Tier 3 zero-reaction						1	29	397	0.704317	0.0324206	0.0408662	Significant Decrease	Significant Decrease
H-1460	311	321.5	279.117	45.0583	Tier 3 zero-reaction						1	12	281	1.70835	0.0109797	0.0199861	Significant Increase	Significant Increase
H-1465	311.5	322	430.118	196.06	Tier 3 zero-reaction						8	48	551	1.83138	0.100314	0.0873907	Not Significant	Not Significant
H-1466	311.5	322	357.118	246.12	Tier 3 zero-reaction						2	16	224	0.661217	0.0264582	0.0354064	Significant Decrease	Significant Decrease
H-1469	311.7	322.3	379.143	145.085	Tier 3 zero-reaction						1	3	164	1.27717	0.488666	0.260349	Not Significant	Not Significant
H-1479	312.5	323.1	363.137	129.078	Tier 3 zero-reaction						4	30	418	1.72213	0.0259062	0.035037	Significant Increase	Significant Increase
H-1503	315.2	325.9	351.101	117.043	Tier 3 zero-reaction						3	35	483	1.26811	0.295435	0.184298	Not Significant	Not Significant
H-1504	315.2	325.9	349.122	115.064	Tier 3 zero-reaction						2	33	454	0.872879	0.454687	0.248546	Not Significant	Not Significant
H-1506	315.8	326.5	343.116	218.115	Tier 3 zero-reaction						2	4	275	1.29135	0.273074	0.175593	Not Significant	Not Significant
H-1509	317.1	328	360.101	126.042	Tier 3 zero-reaction						2	14	370	1.497	0.0225204	0.0320609	Significant Increase	Significant Increase
H-1512	317.6	328.5	371.107	137.048	Tier 3 zero-reaction						5	16	345	1.43392	0.0987453	0.0863432	Not Significant	Not Significant
H-1514	317.7	328.6	446.174	212.116	Tier 3 zero-reaction						1	3	188	1.26793	0.131024	0.105331	Not Significant	Not Significant
H-1521	318.5	330.1	422.09	188.031	Tier 3 zero-reaction						1	15	216	0.891778	0.735239	0.336798	Not Significant	Not Significant
H-1529	319.2	331.4	423.14	189.082	Tier 3 zero-reaction						1	1	107	0.387781	0.00817726	0.0166986	Significant Decrease	Significant Decrease
H-1535	319.8	332.7	388.097	154.038	Tier 3 zero-reaction						1	19	296	1.13273	0.529982	0.274904	Not Significant	Not Significant
H-1540	320.4	333.8	339.095	210.073	Tier 3 zero-reaction						2	24	570	0.751622	0.025952	0.0350416	Significant Decrease	Significant Decrease
H-1543	321.2	335.4	421.142	187.083	Tier 3 zero-reaction						1	32	409	1.28751	0.0662094	0.0654949	Not Significant	Not Significant
H-1548	321.9	336.2	335.13	202.144	Tier 3 zero-reaction						2	4	36	1.81883	0.210605	0.146996	Not Significant	Not Significant
H-1553	322.9	336.9	363.137	129.078	Tier 3 zero-reaction						4	30	418	1.07444	0.579085	0.291042	Not Significant	Not Significant
H-1560	323.5	337.3	430.118	196.06	Tier 3 zero-reaction						8	48	551	0.930778	0.648229	0.311777	Not Significant	Not Significant
H-1562	323.6	337.4	320.083	172.049	Tier 3 zero-reaction						1	14	302	0.51481	0.0408694	0.0477244	Significant Decrease	Significant Decrease
H-1571	324.5	338.1	378.101	144.042	Tier 3 zero-reaction						3	43	499	1.03484	0.753068	0.342677	Not Significant	Not Significant
H-1594	326.2	339.3	351.109	234.101	Tier 3 zero-reaction						1	15	204	0.902751	0.640558	0.309403	Not Significant	Not Significant
H-1596	326.5	339.5	306.601	145.086	Tier 3 zero-reaction						1	3	165	1.11431	0.482617	0.258293	Not Significant	Not Significant
H-1600	326.9	339.8	408.137	174.078	Tier 3 zero-reaction						1	11	143	1.15407	0.255945	0.168427	Not Significant	Not Significant
H-1601	327	339.9	371.107	137.049	Tier 3 zero-reaction						5	16	345	0.994116	0.977828	0.402248	Not Significant	Not Significant
H-1611	329	341.4	446.172	212.114	Tier 3 zero-reaction						1	3	187	1.6352	0.0873662	0.0793364	Not Significant	Not Significant
H-1621	329.8	341.9	300.085	132.053	Tier 3 zero-reaction						4	12	257	0.618974	0.00629359	0.0141757	Significant Decrease	Significant Decrease
H-1625	330.3	342.3	427.132	193.074	Tier 3 zero-reaction						3	24	363	2.77957	0.000819841	0.00412572	Significant Increase	Significant Increase
H-1637	331.3	343	321.066	174.016	Tier 3 zero-reaction						3	16	166	1.14528	0.733967	0.336462	Not Significant	Not Significant
H-1646	332.2	343.7	361.122	127.064	Tier 3 zero-reaction						2	20	334	1.52627	0.00823066	0.0167736	Significant Increase	Significant Increase
H-1666	333.5	344.7	339.094	210.072	Tier 3 zero-reaction						1	9	325	0.856418	0.481914	0.258084	Not Significant	Not Significant
H-1717	338.4	348.2	321.127	87.0692	Tier 3 zero-reaction						1	29	397	0.506309	0.133637	0.106632	Not Significant	Not Significant
H-1719	338.5	348.3	391.131	157.072	Tier 3 zero-reaction						2	28	381	0.826903	0.283888	0.18016	Not Significant	Not Significant
H-1721	338.6	348.4	380.081	146.022	Tier 3 zero-reaction						1	29	393	0.639384	0.246741	0.164127	Not Significant	Not Significant
H-1732	339.5	349	407.126	173.067	Tier 3 zero-reaction						1	37	446	1.06148	0.730979	0.336214	Not Significant	Not Significant
H-1733	339.6	349.1	531.104	297.046	Tier 3 zero-reaction						1	3	78	0.583315	0.0644078	0.064486	Not Significant	Not Significant
H-1739	340.1	349.5	321.091	174.065	Tier 3 zero-reaction						2	18	341	0.587546	0.0324051	0.0408662	Significant Decrease	Significant Decrease
H-1771	343.2	352	377.116	143.058	Tier 3 zero-reaction						1	25	397	0.55056	0.000547355	0.00324209	Significant Decrease	Significant Decrease
H-1799	345.7	354.5	438.146	204.088	Tier 3 zero-reaction						1	12	212	0.746581	0.0521507	0.0559484	Not Significant	Not Significant
H-1800	345.8	354.7	349.122	115.063	Tier 3 zero-reaction						2	33	454	1.03253	0.905548	0.384691	Not Significant	Not Significant
H-1801	345.9	354.7	357.119	246.122	Tier 3 zero-reaction						2	19	312	1.48828	0.0850159	0.0779312	Not Significant	Not Significant
H-1810	346.5	355.3	355.111	121.053	Tier 3 zero-reaction						1	12	244	1.13773	0.653705	0.313277	Not Significant	Not Significant
H-1813	346.7	355.5	291.079	114.042	Tier 3 zero-reaction						2	12	242	0.460257	0.00311293	0.00915569	Significant Decrease	Significant Decrease
H-1814	346.8	355.6	397.121	163.063	Tier 3 zero-reaction						2	31	309	1.03709	0.768626	0.346388	Not Significant	Not Significant
H-1819	347.4	356.2	372.1	138.042	Tier 3 zero-reaction						2	16	217	0.591144	0.0154929	0.0250275	Significant Decrease	Significant Decrease
H-1822	347.6	356.4	336.091	102.032	Tier 3 zero-reaction						6	52	601	0.623495	0.000673627	0.00368041	Significant Decrease	Significant Decrease
H-1828	348	356.9	414.111	180.053	Tier 3 zero-reaction						1	17	252	0.828461	0.665813	0.317512	Not Significant	Not Significant
H-1838	349.5	358.4	308.593	149.07	Tier 3 zero-reaction						4	36	659	0.360719	0.000230197	0.00194782	Significant Decrease	Significant Decrease
H-1840	349.6	358.4	391.132	157.074	Tier 3 zero-reaction						2	28	382	0.872281	0.239424	0.160521	Not Significant	Not Significant
H-1848	350.1	359	377.176	286.235	Tier 3 zero-reaction						1	2	18	0.283085	2.62602e-07	4.33293e-05	Significant Decrease	Significant Decrease
H-1850	350.3	359.1	351.101	234.086	Tier 3 zero-reaction						1	12	387	0.895459	0.66737	0.317925	Not Significant	Not Significant
H-1868	352	361	501.115	34.0058	Tier 3 zero-reaction						1	8	427	1.18617	0.256009	0.168427	Not Significant	Not Significant
H-1910	355.8	364.8	282.062	48.0034	Tier 3 zero-reaction						1	3	74	1.40888	0.00907525	0.0177481	Significant Increase	Significant Increase
H-1918	356.6	365.6	402.147	168.088	Tier 3 zero-reaction						1	16	305	3.14485	2.6719e-05	0.000495352	Significant Increase	Significant Increase
H-1931	358.1	367.1	339.095	210.074	Tier 3 zero-reaction						2	24	559	1.03511	0.687636	0.323063	Not Significant	Not Significant
H-1935	358.7	367.7	502.14	268.082	Tier 3 zero-reaction						4	24	486	0.738498	0.235388	0.158656	Not Significant	Not Significant
H-1945	359.4	368.4	525.133	291.075	Tier 3 zero-reaction						1	12	262	0.973418	0.804805	0.355727	Not Significant	Not Significant
H-1970	361.6	373.4	414.123	180.065	Tier 3 zero-reaction						17	87	727	1.21838	0.696824	0.325797	Not Significant	Not Significant
H-1971	361.7	373.5	376.084	142.026	Tier 3 zero-reaction						3	6	325	1.27176	0.512433	0.268556	Not Significant	Not Significant
H-1992	363	376.1	501.115	34.0055	Tier 3 zero-reaction						1	8	427	1.05886	0.47526	0.255229	Not Significant	Not Significant
H-2011	364.2	377.3	446.174	212.116	Tier 3 zero-reaction						1	3	188	1.14831	0.140316	0.110437	Not Significant	Not Significant
H-2015	364.9	377.9	351.102	234.087	Tier 3 zero-reaction						1	12	391	0.775563	0.0168774	0.026396	Significant Decrease	Significant Decrease
H-2018	365	378	282.062	48.0033	Tier 3 zero-reaction						1	3	74	1.37013	0.00750281	0.015937	Significant Increase	Significant Increase
H-2020	365.5	378.5	393.183	159.125	Tier 3 zero-reaction						1	13	243	1.1042	0.637749	0.308769	Not Significant	Not Significant
H-2030	366.1	379.1	293.096	118.075	Tier 3 zero-reaction						2	12	260	1.74322	0.0844387	0.0776178	Not Significant	Not Significant
H-2049	367.7	380.7	300.085	132.053	Tier 3 zero-reaction						4	12	257	0.718223	0.27199	0.175101	Not Significant	Not Significant
H-2051	368	380.9	421.142	187.084	Tier 3 zero-reaction						1	32	409	1.69127	0.0388799	0.04602	Significant Increase	Significant Increase
H-2054	368.2	381.1	402.148	168.09	Tier 3 zero-reaction						1	16	305	1.31322	0.454764	0.248546	Not Significant	Not Significant
H-2056	368.3	381.3	363.137	129.078	Tier 3 zero-reaction						4	30	418	0.613562	0.0495184	0.0539207	Significant Decrease	Significant Decrease
H-2070	369.1	382	339.095	210.073	Tier 3 zero-reaction						1	10	333	0.98855	0.915348	0.387163	Not Significant	Not Significant
H-2072	369.6	382.4	350.105	116.047	Tier 3 zero-reaction						6	58	700	1.27621	0.227141	0.154359	Not Significant	Not Significant
H-2103	372.9	385.7	502.14	268.082	Tier 3 zero-reaction						4	24	486	0.819638	0.262286	0.170786	Not Significant	Not Significant
H-2124	374	386.7	299.593	131.069	Tier 3 zero-reaction						1	6	125	0.46211	0.0423978	0.0487841	Significant Decrease	Significant Decrease
H-2126	374.2	386.9	308.593	149.069	Tier 3 zero-reaction						4	36	657	0.454251	0.00411957	0.0108065	Significant Decrease	Significant Decrease
H-2153	376.8	389.5	348.095	228.073	Tier 3 zero-reaction						1	24	385	0.466467	0.044923	0.0507425	Significant Decrease	Significant Decrease
H-2160	377.1	389.8	446.173	212.115	Tier 3 zero-reaction						1	3	184	1.05976	0.753019	0.342677	Not Significant	Not Significant
H-2163	377.2	389.9	349.637	231.157	Tier 3 zero-reaction						1	7	67	16.1496	0.00230169	0.00759557	Significant Increase	Significant Increase
H-2164	377.2	389.9	460.117	226.059	Tier 3 zero-reaction						1	19	410	0.632901	0.00163459	0.00630156	Significant Decrease	Significant Decrease
H-2193	380.2	392.9	363.137	129.078	Tier 3 zero-reaction						4	30	418	0.556638	0.00446719	0.011305	Significant Decrease	Significant Decrease
H-2196	380.3	392.9	347.111	226.106	Tier 3 zero-reaction						1	13	262	0.688108	0.106652	0.0911324	Not Significant	Not Significant
H-2202	381.3	393.9	350.105	116.047	Tier 3 zero-reaction						6	58	700	2.25223	0.234823	0.158544	Not Significant	Not Significant
H-2216	383.4	395.9	321.091	174.065	Tier 3 zero-reaction						2	18	345	0.54116	0.00829692	0.0168388	Significant Decrease	Significant Decrease
H-2225	384.5	397	462.133	228.075	Tier 3 zero-reaction						1	27	457	0.748963	0.0133175	0.0227787	Significant Decrease	Significant Decrease
H-2257	387	399.5	460.164	226.106	Tier 3 zero-reaction						1	13	262	1.30175	0.758741	0.344124	Not Significant	Not Significant
H-2262	387.4	399.8	302.096	68.038	Tier 3 zero-reaction						1	3	161	1.68254	0.00659188	0.0146388	Significant Increase	Significant Increase
H-2268	388.4	400.8	354.119	240.121	Tier 3 zero-reaction						3	9	251	1.0885	0.548309	0.28053	Not Significant	Not Significant
H-2289	390.2	402.6	460.117	226.059	Tier 3 zero-reaction						1	19	410	0.687433	0.00228531	0.00757183	Significant Decrease	Significant Decrease
H-2304	391.9	404.2	286.087	104.058	Tier 3 zero-reaction						1	5	223	0.432142	0.00209361	0.00722144	Significant Decrease	Significant Decrease
H-2308	392.1	404.4	348.095	228.074	Tier 3 zero-reaction						1	27	444	1.03497	0.782192	0.349571	Not Significant	Not Significant
H-2313	392.4	404.7	390.11	312.104	Tier 3 zero-reaction						1	40	655	0.83914	0.128201	0.103641	Not Significant	Not Significant
H-2317	392.5	404.8	394.157	160.099	Tier 3 zero-reaction						2	11	127	0.531954	0.00177012	0.00663796	Significant Decrease	Significant Decrease
H-2320	392.8	405	298.087	128.058	Tier 3 zero-reaction						1	16	273	1.63173	0.0718015	0.0688394	Not Significant	Not Significant
H-2322	393	405.2	293.587	119.057	Tier 3 zero-reaction						3	35	511	0.41682	0.00302049	0.00899606	Significant Decrease	Significant Decrease
H-2325	393.2	405.4	571.157	104.047	Tier 3 zero-reaction						8	58	663	2.64635	0.0481779	0.0528899	Significant Increase	Significant Increase
H-2329	393.6	405.7	347.111	226.105	Tier 3 zero-reaction						1	13	260	0.700908	0.0355421	0.0435134	Significant Decrease	Significant Decrease
H-2346	395.6	407.4	376.128	284.14	Tier 3 zero-reaction						1	16	162	0.796696	0.235325	0.158656	Not Significant	Not Significant
H-2357	396.6	408.3	462.133	228.074	Tier 3 zero-reaction						1	27	465	0.731427	0.018906	0.0284625	Significant Decrease	Significant Decrease
H-2374	398	409.6	321.091	174.065	Tier 3 zero-reaction						2	18	341	0.420658	1.85691e-05	0.000412069	Significant Decrease	Significant Decrease
H-2385	398.6	410	318.073	168.029	Tier 3 zero-reaction						1	8	136	0.710767	0.124424	0.101432	Not Significant	Not Significant
H-2406	400	411.3	282.062	48.0033	Tier 3 zero-reaction						1	3	74	1.01734	0.850681	0.369179	Not Significant	Not Significant
H-2413	400.5	411.8	421.226	187.168	Tier 3 zero-reaction						2	3	31	0.508496	2.3774e-06	0.000134244	Significant Decrease	Significant Decrease
H-2419	400.8	412	327.643	187.17	Tier 3 zero-reaction						2	3	31	0.469504	2.98085e-06	0.000143114	Significant Decrease	Significant Decrease
H-2446	403.4	414.2	394.158	160.1	Tier 3 zero-reaction						2	9	107	0.601569	0.0431307	0.049412	Significant Decrease	Significant Decrease
H-2448	403.4	414.3	286.088	104.059	Tier 3 zero-reaction						1	5	224	0.334947	0.00215545	0.00730286	Significant Decrease	Significant Decrease
H-2471	405.8	416.3	364.084	130.026	Tier 3 zero-reaction						4	40	440	0.463272	0.0027711	0.00851456	Significant Decrease	Significant Decrease
H-2486	407.1	417.5	298.088	128.059	Tier 3 zero-reaction						1	16	273	0.945033	0.771661	0.347216	Not Significant	Not Significant
H-2491	407.3	417.7	321.09	174.063	Tier 3 zero-reaction						2	18	305	0.459578	0.000639543	0.00358935	Significant Decrease	Significant Decrease
H-2500	408.5	418.7	460.117	226.059	Tier 3 zero-reaction						1	19	410	0.651656	0.000288845	0.00218575	Significant Decrease	Significant Decrease
H-2508	409.7	419.8	404.079	170.021	Tier 3 zero-reaction						1	11	200	1.38422	0.246788	0.164127	Not Significant	Not Significant
H-2512	409.8	419.8	484.176	250.118	Tier 3 zero-reaction						1	13	377	1.30157	0.0267338	0.0356883	Significant Increase	Significant Increase
H-2513	409.8	419.9	374.111	280.106	Tier 3 zero-reaction						2	12	326	2.07288	0.0239626	0.0333726	Significant Increase	Significant Increase
H-2547	412.9	422.6	286.58	105.043	Tier 3 zero-reaction						2	21	432	1.51943	0.189476	0.136821	Not Significant	Not Significant
H-2556	413.7	423.3	318.072	168.027	Tier 3 zero-reaction						1	8	192	0.655052	0.0970653	0.0853265	Not Significant	Not Significant
H-2572	415.2	424.6	389.128	155.07	Tier 3 zero-reaction						1	14	273	1.37471	0.0733419	0.0699099	Not Significant	Not Significant
H-2585	416.7	425.9	622.18	155.071	Tier 3 zero-reaction						1	14	277	0.893811	0.612907	0.301071	Not Significant	Not Significant
H-2602	418	427	314.118	160.12	Tier 3 zero-reaction						2	12	167	0.702723	0.473018	0.254595	Not Significant	Not Significant
H-2627	421.1	429.7	460.116	226.058	Tier 3 zero-reaction						1	18	326	0.772679	0.0142147	0.0237151	Significant Decrease	Significant Decrease
H-2653	423.5	431.9	359.118	250.118	Tier 3 zero-reaction						1	13	374	1.42048	0.0382214	0.0456004	Significant Increase	Significant Increase
H-2686	426.2	434.4	293.588	119.059	Tier 3 zero-reaction						3	35	512	0.468925	0.0638938	0.064127	Not Significant	Not Significant
H-2687	426.2	434.5	298.088	128.059	Tier 3 zero-reaction						1	16	273	1.19314	0.34692	0.207995	Not Significant	Not Significant
H-2694	426.9	435.1	318.073	168.029	Tier 3 zero-reaction						1	9	231	0.699635	0.0779277	0.0729329	Not Significant	Not Significant
H-2710	428.5	436.6	344.102	220.087	Tier 3 zero-reaction						1	27	364	0.670338	0.107949	0.0917178	Not Significant	Not Significant
H-2717	429.1	437.2	357.1	246.084	Tier 3 zero-reaction						2	28	452	0.71504	0.030439	0.0390055	Significant Decrease	Significant Decrease
H-2726	430.4	438.4	389.127	155.069	Tier 3 zero-reaction						1	14	272	1.42157	0.00210391	0.0072236	Significant Increase	Significant Increase
H-2743	432	439.9	271.574	75.0319	Tier 3 zero-reaction						1	21	435	0.350561	0.0410303	0.0478445	Significant Decrease	Significant Decrease
H-2750	433.1	441	428.116	194.058	Tier 3 zero-reaction						3	39	299	0.397891	0.0377815	0.0452063	Significant Decrease	Significant Decrease
H-2757	433.7	441.5	458.15	224.092	Tier 3 zero-reaction						1	23	265	0.827654	0.530845	0.274986	Not Significant	Not Significant
H-2794	437	444.7	449.175	215.117	Tier 3 zero-reaction						1	21	320	1.01289	0.943352	0.394983	Not Significant	Not Significant
H-2807	438.6	446.2	439.132	205.074	Tier 3 zero-reaction						3	14	179	1.75359	0.0067428	0.0147751	Significant Increase	Significant Increase
H-2808	438.7	446.3	318.072	168.028	Tier 3 zero-reaction						1	8	192	0.715641	0.138219	0.109277	Not Significant	Not Significant
H-2825	440.9	448.3	354.119	240.121	Tier 3 zero-reaction						3	9	251	1.39395	0.0513649	0.0553213	Not Significant	Not Significant
H-2844	442.5	449.8	293.588	119.059	Tier 3 zero-reaction						3	35	512	0.745124	0.537575	0.277244	Not Significant	Not Significant
H-2847	443	450.3	474.179	240.121	Tier 3 zero-reaction						3	9	251	1.2252	0.63164	0.307169	Not Significant	Not Significant
H-2878	445.8	453	370.11	272.102	Tier 3 zero-reaction						1	28	558	0.801274	0.211898	0.147648	Not Significant	Not Significant
H-2884	446.5	453.7	289.58	111.043	Tier 3 zero-reaction						1	10	262	1.53709	0.415166	0.234357	Not Significant	Not Significant
H-2887	446.8	453.9	391.129	314.141	Tier 3 zero-reaction						1	0	47	1.77056	0.0117582	0.0209514	Significant Increase	Significant Increase
H-2891	447.1	454.2	350.106	116.047	Tier 3 zero-reaction						6	58	697	1.09147	0.63061	0.306934	Not Significant	Not Significant
H-2894	447.4	454.5	278.108	88.0999	Tier 3 zero-reaction						1	5	80	0.552801	0.010826	0.0198037	Significant Decrease	Significant Decrease
H-2924	451	457.6	314.119	160.121	Tier 3 zero-reaction						2	12	167	3.19495	0.0224945	0.0320609	Significant Increase	Significant Increase
H-2929	451.4	457.9	528.162	61.053	Tier 3 zero-reaction						1	15	349	0.881577	0.321995	0.19714	Not Significant	Not Significant
H-2937	452.4	458.7	428.138	194.08	Tier 3 zero-reaction						1	33	637	0.858838	0.0616244	0.0626906	Not Significant	Not Significant
H-2940	452.7	459	303.085	138.054	Tier 3 zero-reaction						1	17	499	0.667657	0.0110574	0.0200492	Significant Decrease	Significant Decrease
H-2965	454.7	460.6	292.106	116.095	Tier 3 zero-reaction						1	9	187	1.39925	0.166024	0.124697	Not Significant	Not Significant
H-2967	455.5	461.2	474.179	240.121	Tier 3 zero-reaction						3	9	251	0.668235	0.574944	0.28949	Not Significant	Not Significant
H-2978	457.4	462.7	392.115	158.057	Tier 3 zero-reaction						2	30	433	1.15489	0.687434	0.323061	Not Significant	Not Significant
H-2982	457.7	463	364.108	260.1	Tier 3 zero-reaction						1	22	427	1.46692	0.149209	0.115579	Not Significant	Not Significant
H-2989	458.7	463.8	520.164	286.105	Tier 3 zero-reaction						1	17	315	0.98508	0.931615	0.392145	Not Significant	Not Significant
H-2992	459.4	464.4	312.085	156.053	Tier 3 zero-reaction						3	17	322	0.532504	0.0167305	0.0262581	Significant Decrease	Significant Decrease
H-2997	459.9	464.8	279.116	45.0575	Tier 3 zero-reaction						1	12	281	0.877916	0.256861	0.168651	Not Significant	Not Significant
H-3018	461.6	466.2	292.58	117.043	Tier 3 zero-reaction						3	35	483	0.513583	0.226731	0.15433	Not Significant	Not Significant
H-3027	462.5	466.9	419.163	185.105	Tier 3 zero-reaction						2	12	238	0.810846	0.182836	0.133723	Not Significant	Not Significant
H-3032	462.7	467.1	528.162	61.0526	Tier 3 zero-reaction						1	15	349	0.747674	0.0280058	0.0368791	Significant Decrease	Significant Decrease
H-3049	464.3	468.4	290.072	112.026	Tier 3 zero-reaction						1	9	264	0.542547	0.00926281	0.0179581	Significant Decrease	Significant Decrease
H-3050	464.4	468.5	303.086	138.054	Tier 3 zero-reaction						1	4	150	0.735154	0.121426	0.0997278	Not Significant	Not Significant
H-3057	464.9	468.8	328.049	93.991	Tier 3 zero-reaction						1	1	85	0.726551	0.2588	0.169385	Not Significant	Not Significant
H-3068	465.9	469.7	580.169	113.06	Tier 3 zero-reaction						1	2	212	0.689394	0.0131903	0.0226945	Significant Decrease	Significant Decrease
H-3087	468	471.4	520.252	286.193	Tier 3 zero-reaction						1	33	289	0.211663	7.06419e-08	1.71926e-05	Significant Decrease	Significant Decrease
H-3099	468.6	471.9	293.587	119.058	Tier 3 zero-reaction						3	35	511	0.761824	0.149244	0.115579	Not Significant	Not Significant
H-3104	469	472.2	307.112	146.107	Tier 3 zero-reaction						4	23	200	4.34814	0.000346889	0.00249942	Significant Increase	Significant Increase
H-3113	469.7	472.7	434.163	200.104	Tier 3 zero-reaction						1	10	218	0.678643	0.218614	0.150235	Not Significant	Not Significant
H-3116	470.1	473.1	376.085	142.027	Tier 3 zero-reaction						3	6	332	0.778807	0.115794	0.0963002	Not Significant	Not Significant
H-3132	472.1	474.8	285.116	102.115	Tier 3 zero-reaction						2	8	74	0.108653	0.00219468	0.00737521	Significant Decrease	Significant Decrease
H-3140	472.8	475.3	346.11	112.052	Tier 3 zero-reaction						1	16	397	0.713121	0.0423517	0.0487651	Significant Decrease	Significant Decrease
H-3146	473.2	475.7	299.588	131.059	Tier 3 zero-reaction						8	60	571	0.973059	0.89789	0.382596	Not Significant	Not Significant
H-3166	475	477.1	316.106	164.095	Tier 3 zero-reaction						1	10	242	0.699576	0.200829	0.142524	Not Significant	Not Significant
H-3167	475.1	477.2	330.089	192.062	Tier 3 zero-reaction						1	33	495	1.25335	0.594806	0.29579	Not Significant	Not Significant
H-3169	475.3	477.3	439.133	205.074	Tier 3 zero-reaction						3	14	179	1.71886	0.257	0.168675	Not Significant	Not Significant
H-3172	475.7	477.6	419.163	185.105	Tier 3 zero-reaction						2	12	238	0.706484	0.310037	0.191437	Not Significant	Not Significant
H-3173	475.8	477.7	580.169	113.06	Tier 3 zero-reaction						1	2	212	0.524987	0.00148062	0.00595859	Significant Decrease	Significant Decrease
H-3181	476.5	478.3	545.181	311.123	Tier 3 zero-reaction						2	21	530	0.874323	0.417873	0.23508	Not Significant	Not Significant
H-3217	480	481.2	299.113	130.11	Tier 3 zero-reaction						1	10	167	0.783922	0.266367	0.172287	Not Significant	Not Significant
H-3223	480.6	481.7	500.131	33.0218	Tier 3 zero-reaction						1	2	280	1.11377	0.691443	0.324298	Not Significant	Not Significant
H-3231	481.9	482.7	414.122	180.064	Tier 3 zero-reaction						17	87	713	1.07967	0.47209	0.254431	Not Significant	Not Significant
H-3233	482	482.8	434.163	200.105	Tier 3 zero-reaction						1	10	218	0.708697	0.221796	0.151978	Not Significant	Not Significant
H-3251	484.2	484.5	403.142	169.084	Tier 3 zero-reaction						2	11	260	0.99661	0.989223	0.405447	Not Significant	Not Significant
H-3258	485.1	485.3	290.588	113.059	Tier 3 zero-reaction						1	2	206	0.525451	0.00615343	0.0139658	Significant Decrease	Significant Decrease
H-3264	485.9	485.9	337.08	206.043	Tier 3 zero-reaction						4	21	370	0.994021	0.985313	0.404319	Not Significant	Not Significant
H-3272	486.8	486.7	256.587	45.0578	Tier 3 zero-reaction						1	12	281	0.869405	0.403045	0.229635	Not Significant	Not Significant
H-3276	487.5	487.2	296.588	125.059	Tier 3 zero-reaction						3	8	248	2.58452	0.0550771	0.0578099	Not Significant	Not Significant
H-3286	488.6	488.1	347.105	226.094	Tier 3 zero-reaction						1	36	376	0.95645	0.814589	0.358994	Not Significant	Not Significant
H-3290	488.8	488.3	299.114	130.111	Tier 3 zero-reaction						1	10	167	1.10342	0.774208	0.347918	Not Significant	Not Significant
H-3292	488.9	488.4	428.115	194.057	Tier 3 zero-reaction						3	41	349	0.572547	0.000391426	0.00266881	Significant Decrease	Significant Decrease
H-3296	489.4	488.8	335.13	202.143	Tier 3 zero-reaction						2	4	36	2.976	0.114218	0.095326	Not Significant	Not Significant
H-3305	490.4	489.7	647.176	180.066	Tier 3 zero-reaction						3	11	232	1.82691	0.076572	0.072114	Not Significant	Not Significant
H-3318	492.1	491.2	298.58	129.043	Tier 3 zero-reaction						5	28	357	0.998233	0.994662	0.406941	Not Significant	Not Significant
H-3324	492.7	491.7	413.116	179.058	Tier 3 zero-reaction						2	44	405	1.14758	0.584608	0.293193	Not Significant	Not Significant
H-3344	494.7	493.4	338.101	208.085	Tier 3 zero-reaction						2	30	376	0.901322	0.348731	0.20848	Not Significant	Not Significant
H-3346	495.2	493.8	308.583	149.05	Tier 3 zero-reaction						1	9	168	1.22879	0.460183	0.250228	Not Significant	Not Significant
H-3354	496.3	494.8	318.601	169.085	Tier 3 zero-reaction						2	11	260	2.2912	0.0562998	0.0587198	Not Significant	Not Significant
H-3364	497	495.4	348.138	114.08	Tier 3 zero-reaction						1	4	192	0.869694	0.509299	0.267711	Not Significant	Not Significant
H-3367	497.2	495.6	403.143	169.084	Tier 3 zero-reaction						2	11	260	1.4913	0.147633	0.114632	Not Significant	Not Significant
H-3382	498.5	496.7	397.118	326.12	Tier 3 zero-reaction						3	38	570	0.806006	0.265997	0.172116	Not Significant	Not Significant
H-3393	499.9	497.9	383.106	149.048	Tier 3 zero-reaction						1	16	267	0.454086	0.0001579	0.00154162	Significant Decrease	Significant Decrease
H-3394	500.1	498.1	361.122	127.063	Tier 3 zero-reaction						2	20	335	1.29535	0.203405	0.143796	Not Significant	Not Significant
H-3425	504.7	502.1	309.59	151.064	Tier 3 zero-reaction						3	33	437	1.597	0.0535488	0.0568569	Not Significant	Not Significant
H-3427	504.7	502.1	338.101	208.085	Tier 3 zero-reaction						2	30	375	0.96737	0.865375	0.373397	Not Significant	Not Significant
H-3432	504.9	502.2	291.08	114.044	Tier 3 zero-reaction						2	12	251	0.961519	0.927905	0.391071	Not Significant	Not Significant
H-3467	508.8	505.6	397.119	326.122	Tier 3 zero-reaction						3	38	645	0.718638	0.173627	0.128584	Not Significant	Not Significant
H-3472	509.2	506	300.079	132.042	Tier 3 zero-reaction						7	65	699	0.501007	0.0025422	0.00808215	Significant Decrease	Significant Decrease
H-3476	509.5	506.3	348.137	114.079	Tier 3 zero-reaction						1	4	192	1.11902	0.615264	0.301912	Not Significant	Not Significant
H-3482	510.6	507.2	388.085	154.027	Tier 3 zero-reaction						3	13	314	0.685896	0.0199841	0.0296261	Significant Decrease	Significant Decrease
H-3507	512.4	508.8	279.116	45.0581	Tier 3 zero-reaction						1	12	281	0.945216	0.601878	0.297692	Not Significant	Not Significant
H-3545	517.3	513	323.587	179.058	Tier 3 zero-reaction						2	43	399	1.86217	0.157136	0.119702	Not Significant	Not Significant
H-3552	518.4	514	331.092	194.068	Tier 3 zero-reaction						1	21	364	1.01419	0.983794	0.404003	Not Significant	Not Significant
H-3556	519.3	514.8	305.077	142.037	Tier 3 zero-reaction						1	8	287	0.523313	0.0749187	0.0709596	Not Significant	Not Significant
H-3557	519.4	514.8	309.59	151.063	Tier 3 zero-reaction						3	34	443	1.56597	0.0418793	0.048556	Significant Increase	Significant Increase
H-3565	520.1	515.4	348.132	228.147	Tier 3 zero-reaction						2	3	83	2.05343	0.00339028	0.00959512	Significant Increase	Significant Increase
H-3575	521	516.2	341.124	214.131	Tier 3 zero-reaction						1	7	115	0.718368	0.378589	0.219491	Not Significant	Not Significant
H-3580	521.4	516.6	300.08	132.043	Tier 3 zero-reaction						7	69	753	0.880837	0.380992	0.220265	Not Significant	Not Significant
H-3581	521.6	516.8	279.116	45.0578	Tier 3 zero-reaction						1	12	281	0.934792	0.520542	0.271888	Not Significant	Not Significant
H-3586	522.2	517.3	347.082	226.048	Tier 3 zero-reaction						2	13	177	0.717991	0.196251	0.139755	Not Significant	Not Significant
H-3597	523.5	518.5	344.1	220.084	Tier 3 zero-reaction						1	19	230	0.59805	0.0179202	0.0274591	Significant Decrease	Significant Decrease
H-3599	524	518.9	456.146	222.088	Tier 3 zero-reaction						1	20	313	0.788177	0.109452	0.0927557	Not Significant	Not Significant
H-3625	527.2	521.7	324.589	181.06	Tier 3 zero-reaction						1	14	217	1.07982	0.685137	0.322349	Not Significant	Not Significant
H-3626	527.3	521.8	290.582	113.047	Tier 3 zero-reaction						2	20	306	1.03573	0.875836	0.375944	Not Significant	Not Significant
H-3630	527.7	522.1	299.072	130.028	Tier 3 zero-reaction						4	40	464	0.847391	0.461342	0.250464	Not Significant	Not Significant
H-3634	528	522.4	306.079	144.042	Tier 3 zero-reaction						3	43	475	0.762986	0.193199	0.138359	Not Significant	Not Significant
H-3641	528.9	523.1	323.588	179.059	Tier 3 zero-reaction						2	43	400	0.613495	0.0412449	0.0480268	Significant Decrease	Significant Decrease
H-3661	530.7	524.7	298.088	128.06	Tier 3 zero-reaction						1	16	276	1.61941	0.252384	0.166707	Not Significant	Not Significant
H-3666	531	525	322.106	176.095	Tier 3 zero-reaction						2	20	212	0.741888	0.0481265	0.0528687	Significant Decrease	Significant Decrease
H-3678	531.4	525.3	302.583	137.048	Tier 3 zero-reaction						5	16	345	1.04875	0.826888	0.362285	Not Significant	Not Significant
H-3679	531.5	525.4	425.12	191.062	Tier 3 zero-reaction						1	12	214	0.855615	0.596916	0.296079	Not Significant	Not Significant
H-3686	532.5	526.2	310.58	153.043	Tier 3 zero-reaction						2	20	379	0.696144	0.0845053	0.0776357	Not Significant	Not Significant
H-3687	532.5	526.3	347.088	226.059	Tier 3 zero-reaction						1	19	405	0.553713	0.0107153	0.0196885	Significant Decrease	Significant Decrease
H-3695	533.2	526.8	300.079	132.042	Tier 3 zero-reaction						7	65	697	0.76184	0.0911498	0.0818711	Not Significant	Not Significant
H-3696	533.2	526.9	400.108	166.05	Tier 3 zero-reaction						3	9	187	0.883321	0.869412	0.374649	Not Significant	Not Significant
H-3697	533.3	527	494.161	260.103	Tier 3 zero-reaction						1	24	469	0.580939	0.0589553	0.0607233	Not Significant	Not Significant
H-3700	533.6	527.2	341.124	214.131	Tier 3 zero-reaction						1	7	114	1.07765	0.807332	0.356557	Not Significant	Not Significant
H-3703	534.1	527.7	370.096	136.038	Tier 3 zero-reaction						3	24	617	0.582919	0.284938	0.18041	Not Significant	Not Significant
H-3711	535.3	528.7	344.101	220.085	Tier 3 zero-reaction						1	19	222	0.899891	0.496274	0.263466	Not Significant	Not Significant
H-3721	536.5	529.8	328.075	188.034	Tier 3 zero-reaction						1	15	286	0.5769	0.0224897	0.0320609	Significant Decrease	Significant Decrease
H-3726	536.8	530	348.131	228.146	Tier 3 zero-reaction						2	3	83	2.41205	5.04331e-05	0.000756496	Significant Increase	Significant Increase
H-3727	537	530.1	373.121	139.063	Tier 3 zero-reaction						1	18	360	1.73907	0.0478911	0.0527505	Significant Increase	Significant Increase
H-3732	537.4	530.5	321.085	174.053	Tier 3 zero-reaction						2	30	426	0.957618	0.655929	0.313705	Not Significant	Not Significant
H-3738	537.9	530.9	296.588	125.059	Tier 3 zero-reaction						3	8	248	0.497196	0.000251156	0.00205152	Significant Decrease	Significant Decrease
H-3748	538.7	531.6	366.111	132.053	Tier 3 zero-reaction						4	12	256	1.16778	0.174695	0.129085	Not Significant	Not Significant
H-3766	539.9	532.7	498.168	264.11	Tier 3 zero-reaction						2	11	230	1.55635	0.147297	0.11448	Not Significant	Not Significant
H-3776	540.5	533.2	317.581	167.045	Tier 3 zero-reaction						2	10	144	0.344583	1.89995e-06	0.000126018	Significant Decrease	Significant Decrease
H-3777	540.6	533.3	322.086	176.055	Tier 3 zero-reaction						1	1	46	0.939382	0.505222	0.266501	Not Significant	Not Significant
H-3782	541.2	533.9	383.093	298.069	Tier 3 zero-reaction						1	9	242	0.713914	0.166856	0.125199	Not Significant	Not Significant
H-3802	543.3	535.9	456.149	222.09	Tier 3 zero-reaction						1	9	153	0.896585	0.496682	0.263598	Not Significant	Not Significant
H-3810	544.4	536.9	291.08	114.043	Tier 3 zero-reaction						2	12	242	1.93888	0.293148	0.183356	Not Significant	Not Significant
H-3818	545.5	538	279.116	45.0579	Tier 3 zero-reaction						1	12	281	0.92516	0.514047	0.269177	Not Significant	Not Significant
H-3820	545.7	538.2	373.121	139.063	Tier 3 zero-reaction						1	18	360	2.22485	0.140556	0.110437	Not Significant	Not Significant
H-3833	547.1	539.5	316.58	165.043	Tier 3 zero-reaction						3	17	294	0.305918	5.74891e-07	6.1821e-05	Significant Decrease	Significant Decrease
H-3842	548.1	540.5	296.588	125.059	Tier 3 zero-reaction						3	8	248	0.597212	0.0558891	0.0584392	Not Significant	Not Significant
H-3846	548.6	540.9	498.169	264.111	Tier 3 zero-reaction						2	11	247	1.09951	0.399362	0.228167	Not Significant	Not Significant
H-3850	548.9	541.1	425.118	191.059	Tier 3 zero-reaction						1	16	219	2.25601	0.00983302	0.0186918	Significant Increase	Significant Increase
H-3867	550.3	542.5	392.151	158.093	Tier 3 zero-reaction						3	23	309	0.936534	0.712486	0.331716	Not Significant	Not Significant
H-3872	550.7	542.8	317.084	166.05	Tier 3 zero-reaction						3	9	187	0.389238	3.03575e-06	0.000143114	Significant Decrease	Significant Decrease
H-3878	551	543.1	368.087	268.058	Tier 3 zero-reaction						2	7	189	0.852421	0.539692	0.277931	Not Significant	Not Significant
H-3890	552.4	544.5	411.105	354.093	Tier 3 zero-reaction						2	3	251	3.06283	0.0220338	0.0316027	Significant Increase	Significant Increase
H-3901	553.7	545.7	291.08	114.043	Tier 3 zero-reaction						2	12	242	2.31549	0.207471	0.145795	Not Significant	Not Significant
H-3908	554.9	546.9	330.09	192.063	Tier 3 zero-reaction						1	36	509	1.15625	0.571428	0.288397	Not Significant	Not Significant
H-3911	555.1	547	366.112	132.054	Tier 3 zero-reaction						4	12	257	1.22143	0.0360945	0.0437911	Significant Increase	Significant Increase
H-3913	555.4	547.3	279.116	45.0576	Tier 3 zero-reaction						1	12	281	0.905192	0.414639	0.234219	Not Significant	Not Significant
H-3915	555.5	547.4	439.133	205.074	Tier 3 zero-reaction						3	14	179	2.41143	0.0370755	0.0446511	Significant Increase	Significant Increase
H-3937	557.9	549.7	316.092	164.067	Tier 3 zero-reaction						6	67	613	1.29108	0.173199	0.128382	Not Significant	Not Significant
H-3949	559.3	551	323.587	179.058	Tier 3 zero-reaction						2	44	405	1.65418	0.0337316	0.0418684	Significant Increase	Significant Increase
H-3961	560.6	552.2	309.59	151.064	Tier 3 zero-reaction						3	33	436	1.50933	0.420896	0.236217	Not Significant	Not Significant
H-3962	561	552.6	285.075	102.032	Tier 3 zero-reaction						6	52	601	0.811039	0.106591	0.0911269	Not Significant	Not Significant
H-3972	561.6	553.2	411.106	354.095	Tier 3 zero-reaction						2	1	265	1.80269	0.111192	0.0939282	Not Significant	Not Significant
H-3998	564.2	555.7	307.087	146.057	Tier 3 zero-reaction						7	60	649	0.714694	0.291707	0.182663	Not Significant	Not Significant
H-4003	565	556.4	330.09	192.064	Tier 3 zero-reaction						1	38	661	0.997789	0.984724	0.404178	Not Significant	Not Significant
H-4021	567.8	559.1	412.121	178.063	Tier 3 zero-reaction						1	20	276	1.09292	0.536466	0.27691	Not Significant	Not Significant
H-4025	568.2	559.5	297.59	127.064	Tier 3 zero-reaction						2	20	335	8.21292	0.00551492	0.0131308	Significant Increase	Significant Increase
H-4044	569.7	560.8	303.08	138.043	Tier 3 zero-reaction						2	16	215	0.419685	0.0549125	0.0577438	Not Significant	Not Significant
H-4045	570	561.1	286.082	104.047	Tier 3 zero-reaction						8	58	664	1.22673	0.2768	0.177092	Not Significant	Not Significant
H-4063	572	563	285.074	102.032	Tier 3 zero-reaction						6	52	601	0.790802	0.0696698	0.0676605	Not Significant	Not Significant
H-4074	573.7	564.6	401.103	167.044	Tier 3 zero-reaction						2	11	212	0.760107	0.0918815	0.082349	Not Significant	Not Significant
H-4079	573.9	564.8	305.077	142.038	Tier 3 zero-reaction						1	8	318	0.940376	0.67957	0.320946	Not Significant	Not Significant
H-4080	574	564.9	577.158	110.049	Tier 3 zero-reaction						1	8	282	1.3828	0.190987	0.13749	Not Significant	Not Significant
H-4081	574.2	565.1	359.609	251.101	Tier 3 zero-reaction						3	38	700	0.947349	0.761366	0.344799	Not Significant	Not Significant
H-4090	575.7	566.4	564.227	330.168	Tier 3 zero-reaction						1	4	129	0.701894	0.0815232	0.0755268	Not Significant	Not Significant
H-4095	575.8	566.5	347.088	226.059	Tier 3 zero-reaction						1	19	408	0.635939	0.00996338	0.0188096	Significant Decrease	Significant Decrease
H-4096	575.9	566.5	322.075	88.0165	Tier 3 zero-reaction						2	30	482	1.02634	0.857617	0.371214	Not Significant	Not Significant
H-4098	576.2	566.8	330.09	192.063	Tier 3 zero-reaction						1	38	662	1.05567	0.654244	0.313445	Not Significant	Not Significant
H-4110	577.5	567.8	401.152	167.094	Tier 3 zero-reaction						4	24	273	1.31556	0.365697	0.214581	Not Significant	Not Significant
H-4122	579	569.1	316.093	164.07	Tier 3 zero-reaction						6	74	776	1.96337	0.0693916	0.0675095	Not Significant	Not Significant
H-4127	579.6	569.6	382.06	148.002	Tier 3 zero-reaction						1	5	150	1.96193	0.0625849	0.0631612	Not Significant	Not Significant
H-4133	580.3	570.3	289.574	111.031	Tier 3 zero-reaction						1	8	254	0.998962	0.996582	0.407423	Not Significant	Not Significant
H-4154	584.2	573.6	383.111	298.106	Tier 3 zero-reaction						1	20	394	1.55222	0.258792	0.169385	Not Significant	Not Significant
H-4160	584.7	574	362.116	256.115	Tier 3 zero-reaction						1	8	232	0.824441	0.397094	0.227229	Not Significant	Not Significant
H-4169	585.6	574.8	348.127	228.136	Tier 3 zero-reaction						1	5	155	2.68388	0.00160304	0.00620134	Significant Increase	Significant Increase
H-4171	585.9	575	528.162	61.0529	Tier 3 zero-reaction						1	15	349	0.770388	0.264109	0.171365	Not Significant	Not Significant
H-4174	586	575.1	344.106	110.047	Tier 3 zero-reaction						1	8	272	1.551	0.105295	0.0902526	Not Significant	Not Significant
H-4178	586.3	575.4	279.116	45.0578	Tier 3 zero-reaction						1	12	281	0.954622	0.676411	0.319966	Not Significant	Not Significant
H-4185	587.2	576.1	401.153	167.095	Tier 3 zero-reaction						4	24	269	1.4092	0.196434	0.139826	Not Significant	Not Significant
H-4190	588.1	576.9	351.102	117.043	Tier 3 zero-reaction						3	35	483	1.84707	0.00575974	0.0134421	Significant Increase	Significant Increase
H-4212	591.6	579.8	290.582	113.047	Tier 3 zero-reaction						2	20	306	1.589	0.0546403	0.0575345	Not Significant	Not Significant
H-4216	592.4	580.5	348.095	228.073	Tier 3 zero-reaction						1	24	383	0.663152	0.00139045	0.00570706	Significant Decrease	Significant Decrease
H-4217	592.4	580.5	379.115	290.113	Tier 3 zero-reaction						1	15	432	0.796757	3.14101e-05	0.000545544	Significant Decrease	Significant Decrease
H-4223	593.4	581.4	289.082	110.048	Tier 3 zero-reaction						1	8	272	1.63017	0.0887673	0.0802994	Not Significant	Not Significant
H-4224	593.5	581.4	383.111	298.105	Tier 3 zero-reaction						1	22	457	2.8261	0.00752806	0.015937	Significant Increase	Significant Increase
H-4233	594.9	582.6	532.166	298.108	Tier 3 zero-reaction						1	17	391	3.04423	0.00272065	0.00845206	Significant Increase	Significant Increase
H-4236	595.1	582.8	457.141	223.083	Tier 3 zero-reaction						1	28	324	1.61007	0.403	0.229635	Not Significant	Not Significant
H-4238	595.3	583	372.113	276.109	Tier 3 zero-reaction						1	11	254	1.91251	0.0209688	0.0305911	Significant Increase	Significant Increase
H-4243	596.1	583.7	399.137	165.079	Tier 3 zero-reaction						4	48	381	2.10842	0.00548833	0.0130863	Significant Increase	Significant Increase
H-4274	600	587	301.592	135.068	Tier 3 zero-reaction						2	20	291	0.515121	0.018212	0.0277379	Significant Decrease	Significant Decrease
H-4295	602.2	588.8	379.12	290.124	Tier 3 zero-reaction						1	4	167	2.41908	0.00878259	0.0174804	Significant Increase	Significant Increase
H-4298	602.7	589.2	347.088	226.059	Tier 3 zero-reaction						1	19	405	0.595066	0.0091313	0.0177883	Significant Decrease	Significant Decrease
H-4305	603.9	590.3	305.072	142.027	Tier 3 zero-reaction						3	6	329	0.771323	0.0206775	0.0302732	Significant Decrease	Significant Decrease
H-4315	606.2	592.2	279.116	45.0576	Tier 3 zero-reaction						1	12	281	0.949825	0.669757	0.318521	Not Significant	Not Significant
H-4346	611.3	596.5	297.59	127.063	Tier 3 zero-reaction						2	20	335	0.995614	0.984053	0.404003	Not Significant	Not Significant
H-4354	612.3	597.4	438.129	408.142	Tier 3 zero-reaction						1	16	399	0.897125	0.35	0.209012	Not Significant	Not Significant
H-4361	613.4	598.3	307.087	146.057	Tier 3 zero-reaction						7	60	649	0.977954	0.869701	0.374675	Not Significant	Not Significant
H-4378	616.8	601.2	336.103	204.089	Tier 3 zero-reaction						1	12	189	1.09148	0.732107	0.336462	Not Significant	Not Significant
H-4392	618.8	602.9	404.058	170	Tier 3 zero-reaction						2	18	298	1.27428	0.046213	0.0514865	Significant Increase	Significant Increase
H-4396	619.5	603.5	412.614	357.112	Tier 3 zero-reaction						1	5	201	6.53846	0.122444	0.100464	Not Significant	Not Significant
H-4409	620.8	604.6	427.131	193.073	Tier 3 zero-reaction						3	25	376	0.728713	0.0799075	0.0741549	Not Significant	Not Significant
H-4413	620.9	604.7	356.1	244.083	Tier 3 zero-reaction						1	13	268	0.673266	0.0122397	0.0215534	Significant Decrease	Significant Decrease
H-4414	621	604.7	320.096	86.0376	Tier 3 zero-reaction						4	41	530	4.54716	0.0975044	0.0854545	Not Significant	Not Significant
H-4416	621.3	605	286.082	104.047	Tier 3 zero-reaction						8	58	664	6.57184	0.127743	0.103321	Not Significant	Not Significant
H-4429	622.5	606.1	307.087	146.058	Tier 3 zero-reaction						7	60	649	0.96153	0.761098	0.344799	Not Significant	Not Significant
H-4431	622.6	606.1	478.144	244.086	Tier 3 zero-reaction						1	8	166	0.566377	0.00108283	0.00482884	Significant Decrease	Significant Decrease
H-4439	623.4	606.8	321.091	174.065	Tier 3 zero-reaction						2	18	343	0.66388	0.127338	0.103146	Not Significant	Not Significant
H-4440	623.5	606.8	353.089	238.06	Tier 3 zero-reaction						1	28	499	0.95901	0.785195	0.350017	Not Significant	Not Significant
H-4456	626.4	609.3	413.139	179.08	Tier 3 zero-reaction						3	42	622	0.836885	0.247053	0.164238	Not Significant	Not Significant
H-4458	626.6	609.5	368.097	268.077	Tier 3 zero-reaction						1	6	207	0.489419	0.020545	0.0301491	Significant Decrease	Significant Decrease
H-4461	627.1	609.9	358.098	248.08	Tier 3 zero-reaction						1	4	227	2.29677	0.00355687	0.00989686	Significant Increase	Significant Increase
H-4468	628.1	610.8	323.599	179.08	Tier 3 zero-reaction						3	42	622	0.936251	0.7341	0.336462	Not Significant	Not Significant
H-4474	629.6	612	367.11	133.052	Tier 3 zero-reaction						1	9	207	0.761532	0.0113598	0.0204401	Significant Decrease	Significant Decrease
H-4478	629.7	612.1	532.165	298.107	Tier 3 zero-reaction						1	20	393	1.90995	0.00130457	0.00544947	Significant Increase	Significant Increase
H-4483	630.2	612.6	372.106	276.095	Tier 3 zero-reaction						1	16	417	1.05094	0.86627	0.373587	Not Significant	Not Significant
H-4484	630.6	612.9	496.19	262.131	Tier 3 zero-reaction						2	6	136	1.0064	0.974745	0.401681	Not Significant	Not Significant
H-4491	632.3	614.3	441.147	207.089	Tier 3 zero-reaction						3	25	246	0.600917	0.000236187	0.00197822	Significant Decrease	Significant Decrease
H-4503	633.2	615.1	306.08	144.043	Tier 3 zero-reaction						3	43	497	0.833718	0.384798	0.221612	Not Significant	Not Significant
H-4506	633.3	615.2	376.102	284.088	Tier 3 zero-reaction						1	23	334	1.08273	0.631922	0.30721	Not Significant	Not Significant
H-4531	637.7	618.9	303.085	138.053	Tier 3 zero-reaction						1	17	499	0.839208	0.23724	0.159709	Not Significant	Not Significant
H-4540	638.9	620	377.11	286.103	Tier 3 zero-reaction						1	6	226	0.983399	0.864639	0.373274	Not Significant	Not Significant
H-4553	640.2	621.1	406.123	344.129	Tier 3 zero-reaction						2	23	256	0.687177	0.0367069	0.0443385	Significant Decrease	Significant Decrease
H-4554	640.3	621.1	390.13	312.143	Tier 3 zero-reaction						1	7	347	1.66556	0.00436991	0.0111962	Significant Increase	Significant Increase
H-4555	640.4	621.2	324.091	180.065	Tier 3 zero-reaction						3	10	230	1.40787	0.0557044	0.05832	Not Significant	Not Significant
H-4556	640.4	621.2	522.23	288.171	Tier 3 zero-reaction						6	30	341	10.0292	2.44455e-05	0.000469012	Significant Increase	Significant Increase
H-4558	640.8	621.5	302.085	136.053	Tier 3 zero-reaction						1	41	401	0.889671	0.272667	0.175445	Not Significant	Not Significant
H-4573	643.7	624	279.117	45.0583	Tier 3 zero-reaction						1	12	281	0.959451	0.703522	0.328284	Not Significant	Not Significant
H-4588	645.5	625.5	370.097	136.038	Tier 3 zero-reaction						3	24	618	0.802024	0.0178562	0.0274327	Significant Decrease	Significant Decrease
H-4593	645.9	625.8	465.169	231.11	Tier 3 zero-reaction						2	13	420	1.43934	0.100644	0.0875882	Not Significant	Not Significant
H-4595	646.8	626.7	466.179	232.12	Tier 3 zero-reaction						1	6	115	0.74445	0.251272	0.166305	Not Significant	Not Significant
H-4601	647.6	627.3	330.09	192.064	Tier 3 zero-reaction						1	38	661	0.792111	0.0253749	0.0345165	Significant Decrease	Significant Decrease
H-4632	650.9	630.1	661.188	194.079	Tier 3 zero-reaction						1	33	637	1.48177	0.277037	0.177106	Not Significant	Not Significant
H-4640	651.7	630.7	428.137	194.079	Tier 3 zero-reaction						1	33	637	1.43795	0.12412	0.101385	Not Significant	Not Significant
H-4641	651.7	630.8	317.57	167.022	Tier 3 zero-reaction						1	8	176	0.771988	0.377137	0.218968	Not Significant	Not Significant
H-4650	652.8	631.7	647.175	180.066	Tier 3 zero-reaction						3	10	229	2.42968	0.201497	0.142875	Not Significant	Not Significant
H-4655	653.1	632	414.124	180.066	Tier 3 zero-reaction						3	10	229	1.41675	0.357652	0.211515	Not Significant	Not Significant
H-4663	654.2	632.9	379.625	291.133	Tier 3 zero-reaction						2	26	436	5.35455	7.87335e-06	0.000248813	Significant Increase	Significant Increase
H-4685	657	635.3	383.111	298.106	Tier 3 zero-reaction						1	20	394	2.65297	0.000613465	0.0035138	Significant Increase	Significant Increase
H-4692	657.5	635.7	532.166	298.108	Tier 3 zero-reaction						1	17	389	4.4325	2.4408e-06	0.000134244	Significant Increase	Significant Increase
H-4697	657.9	636.1	310.598	153.078	Tier 3 zero-reaction						3	26	367	0.508646	0.020393	0.0299897	Significant Decrease	Significant Decrease
H-4698	657.9	636.1	345.096	222.076	Tier 3 zero-reaction						1	53	694	1.25178	0.0433268	0.0495765	Significant Increase	Significant Increase
H-4720	661.1	638.7	364.108	260.099	Tier 3 zero-reaction						1	19	319	0.645152	0.0691274	0.0673319	Not Significant	Not Significant
H-4722	661.1	638.7	390.119	312.121	Tier 3 zero-reaction						1	19	393	1.33079	0.239071	0.160463	Not Significant	Not Significant
H-4730	662.2	639.6	302.085	136.054	Tier 3 zero-reaction						1	41	396	1.34655	0.016853	0.0263827	Significant Increase	Significant Increase
H-4734	662.7	640.1	314.016	79.9577	Tier 3 zero-reaction						1	1	5	5.22922	0.153702	0.117957	Not Significant	Not Significant
H-4780	669	645.5	517.179	283.121	Tier 3 zero-reaction						2	1	188	0.761209	0.00494563	0.0121795	Significant Decrease	Significant Decrease
H-4781	669.2	645.6	348.199	114.141	Tier 3 zero-reaction						1	3	60	0.986461	0.93075	0.39197	Not Significant	Not Significant
H-4785	670.2	646.4	383.112	298.108	Tier 3 zero-reaction						1	17	391	1.21709	0.123049	0.10086	Not Significant	Not Significant
H-4813	673.2	649	506.161	272.103	Tier 3 zero-reaction						1	28	565	2.26636	0.0652635	0.0649094	Not Significant	Not Significant
H-4826	674.9	650.4	485.163	251.104	Tier 3 zero-reaction						2	26	412	0.603252	0.00593078	0.0136482	Significant Decrease	Significant Decrease
H-4848	681	655.6	279.116	45.0576	Tier 3 zero-reaction						1	12	281	0.949282	0.648307	0.311777	Not Significant	Not Significant
H-4854	683.3	657.6	380.164	146.106	Tier 3 zero-reaction						4	23	200	11.8853	7.99218e-06	0.000248813	Significant Increase	Significant Increase
H-4857	683.8	658	344.1	220.083	Tier 3 zero-reaction						1	19	231	1.25044	0.0949075	0.0840115	Not Significant	Not Significant
H-4859	684.1	658.3	310.075	152.034	Tier 3 zero-reaction						3	7	156	0.667321	0.263344	0.171279	Not Significant	Not Significant
H-4862	684.9	659	318.577	169.037	Tier 3 zero-reaction						2	14	262	0.726927	0.418708	0.235389	Not Significant	Not Significant
H-4865	685.1	659.1	618.395	384.337	Tier 3 zero-reaction						12	37	259	11.0416	3.53793e-06	0.000153621	Significant Increase	Significant Increase
H-4867	685.3	659.3	304.579	141.041	Tier 3 zero-reaction						1	9	331	0.77003	0.51139	0.268297	Not Significant	Not Significant
H-4871	685.8	659.7	364.62	261.123	Tier 3 zero-reaction						1	20	429	7.41179	0.00565261	0.013286	Significant Increase	Significant Increase
H-4878	686.9	660.6	262.053	27.9949	Tier 3 zero-reaction						1	4	251	0.658014	0.19771	0.140613	Not Significant	Not Significant
H-4887	688.8	662.3	517.178	283.12	Tier 3 zero-reaction						2	0	185	0.704555	0.0227064	0.0321869	Significant Decrease	Significant Decrease
H-4911	692.1	665.1	347.088	226.059	Tier 3 zero-reaction						1	19	409	0.662652	0.058312	0.0603606	Not Significant	Not Significant
H-4927	694.6	667.2	357.612	247.107	Tier 3 zero-reaction						1	24	538	1.07827	0.736592	0.337247	Not Significant	Not Significant
H-4944	700	671.7	279.116	45.0577	Tier 3 zero-reaction						1	12	281	0.943831	0.606937	0.299291	Not Significant	Not Significant
H-4946	700.5	672.1	317.569	167.021	Tier 3 zero-reaction						1	8	173	0.76452	0.288315	0.181503	Not Significant	Not Significant
H-4951	700.9	672.5	635.139	168.029	Tier 3 zero-reaction						1	8	138	0.70435	0.173789	0.128633	Not Significant	Not Significant
H-4958	701.8	673.3	489.315	255.256	Tier 3 zero-reaction						1	2	91	1.13687	0.766614	0.345888	Not Significant	Not Significant
H-4963	706.2	677	399.142	330.168	Tier 3 zero-reaction						1	5	126	0.613823	0.0047165	0.0117379	Significant Decrease	Significant Decrease
H-4983	711.3	681.6	426.122	192.064	Tier 3 zero-reaction						1	38	662	0.916226	0.426364	0.23791	Not Significant	Not Significant
H-4988	712	682.3	389.128	155.069	Tier 3 zero-reaction						1	14	272	0.725521	0.0520554	0.0558825	Not Significant	Not Significant
H-4995	715.2	685.4	279.116	45.0577	Tier 3 zero-reaction						1	12	281	0.944707	0.608786	0.299671	Not Significant	Not Significant
H-4996	715.9	686.1	371.627	275.137	Tier 3 zero-reaction						1	23	357	1.27303	0.217888	0.149923	Not Significant	Not Significant
H-5007	719.5	689.7	403.608	339.099	Tier 3 zero-reaction						1	4	235	4.87474	0.111954	0.0941986	Not Significant	Not Significant
H-5006	719.5	689.7	320.096	86.0372	Tier 3 zero-reaction						4	41	530	2.76757	0.185021	0.134903	Not Significant	Not Significant
H-5009	719.7	689.9	407.165	173.107	Tier 3 zero-reaction						4	29	356	1.51717	0.00909565	0.0177481	Significant Increase	Significant Increase
H-5010	721.6	691.8	409.153	175.095	Tier 3 zero-reaction						2	6	160	0.920021	0.600283	0.29717	Not Significant	Not Significant
H-5029	733.6	703.8	279.116	45.0576	Tier 3 zero-reaction						1	12	281	1.00475	0.967049	0.400008	Not Significant	Not Significant
H-5040	738	708.3	367.111	133.053	Tier 3 zero-reaction						1	9	203	0.619184	0.00268254	0.00838295	Significant Decrease	Significant Decrease
H-5054	745.4	715.6	380.164	146.106	Tier 3 zero-reaction						4	23	199	11.1705	5.08525e-06	0.000194654	Significant Increase	Significant Increase
H-5063	748.2	718.4	489.316	255.258	Tier 3 zero-reaction						1	2	91	0.553444	0.00556172	0.0131473	Significant Decrease	Significant Decrease
H-5067	752.3	722.5	409.154	175.095	Tier 3 zero-reaction						2	6	167	0.976775	0.889573	0.380553	Not Significant	Not Significant
H-5069	752.9	723.1	279.116	45.0576	Tier 3 zero-reaction						1	12	281	0.988489	0.920073	0.388763	Not Significant	Not Significant
H-5070	754.3	724.5	531.037	63.9275	Tier 3 zero-reaction						1	0	0	1.64385	0.0100954	0.0189222	Significant Increase	Significant Increase
H-5073	759.1	729.3	515.331	281.273	Tier 3 zero-reaction						1	4	110	0.617929	0.0616061	0.0626906	Not Significant	Not Significant
H-5088	771.1	741.3	420.257	186.199	Tier 3 zero-reaction						1	2	72	0.975322	0.832197	0.363742	Not Significant	Not Significant
H-5101	777.9	748.1	279.116	45.0579	Tier 3 zero-reaction						1	12	281	0.962745	0.727536	0.335692	Not Significant	Not Significant
H-6	75.1	78.8	538.068	304.01	Tier 3 one-reaction						0	3	115	0.630532	0.000692115	0.00373044	Significant Decrease	Significant Decrease
H-19	76.6	80.3	739.193	505.134	Tier 3 one-reaction						0	5	269	0.648585	0.013163	0.0226711	Significant Decrease	Significant Decrease
H-27	77.6	81.3	407.148	173.09	Tier 3 one-reaction						0	1	20	0.608622	0.152045	0.117122	Not Significant	Not Significant
H-31	78.1	81.8	484.175	250.117	Tier 3 one-reaction						0	11	329	1.15849	0.440353	0.2435	Not Significant	Not Significant
H-32	78.3	82	343.122	109.064	Tier 3 one-reaction						0	2	161	1.18124	0.0978819	0.0856791	Not Significant	Not Significant
H-34	79.2	82.8	376.168	142.11	Tier 3 one-reaction						0	5	123	0.753593	0.086515	0.0788672	Not Significant	Not Significant
H-35	79.4	83.1	557.242	323.183	Tier 3 one-reaction						0	4	130	1.1091	0.76252	0.345079	Not Significant	Not Significant
H-38	80.4	84.1	383.126	149.068	Tier 3 one-reaction						0	29	438	0.526434	0.0362944	0.0439367	Significant Decrease	Significant Decrease
H-39	80.7	84.4	385.132	151.074	Tier 3 one-reaction						0	5	160	1.12902	0.715279	0.332547	Not Significant	Not Significant
H-41	83.8	87.3	376.107	142.049	Tier 3 one-reaction						0	3	115	0.711182	0.109601	0.0927873	Not Significant	Not Significant
H-42	84.2	87.7	416.131	182.072	Tier 3 one-reaction						0	6	141	1.08598	0.588086	0.294193	Not Significant	Not Significant
H-46	84.8	88.2	503.161	269.102	Tier 3 one-reaction						0	16	432	1.61072	0.0331109	0.0413572	Significant Increase	Significant Increase
H-49	85.2	88.6	498.194	264.135	Tier 3 one-reaction						0	10	211	0.700447	0.0841128	0.0774018	Not Significant	Not Significant
H-54	86.4	89.7	461.222	227.164	Tier 3 one-reaction						0	1	40	0.475987	0.000545831	0.00324209	Significant Decrease	Significant Decrease
H-55	86.7	90	389.139	155.081	Tier 3 one-reaction						0	4	68	0.738557	0.204248	0.144083	Not Significant	Not Significant
H-57	87	90.3	539.234	305.175	Tier 3 one-reaction						0	1	68	0.510398	0.00180045	0.00666304	Significant Decrease	Significant Decrease
H-60	87.5	90.7	354.094	120.036	Tier 3 one-reaction						0	1	75	1.3705	0.103602	0.0891258	Not Significant	Not Significant
H-63	88	91.2	364.145	130.087	Tier 3 one-reaction						0	3	52	0.565387	0.239275	0.16049	Not Significant	Not Significant
H-66	90.3	93.3	566.206	332.147	Tier 3 one-reaction						0	2	195	0.836706	0.347092	0.207995	Not Significant	Not Significant
H-67	90.4	93.4	317.132	83.0741	Tier 3 one-reaction						0	2	188	0.947839	0.758475	0.344124	Not Significant	Not Significant
H-69	91.8	94.7	468.106	234.048	Tier 3 one-reaction						0	2	156	1.6161	0.0647539	0.0646363	Not Significant	Not Significant
H-79	96.4	98.8	417.123	183.065	Tier 3 one-reaction						0	15	326	1.06332	0.681832	0.321435	Not Significant	Not Significant
H-81	97.2	99.6	391.073	157.015	Tier 3 one-reaction						0	3	128	0.844236	0.192423	0.138201	Not Significant	Not Significant
H-82	97.2	99.6	591.105	357.046	Tier 3 one-reaction						0	3	124	0.860182	0.259791	0.16963	Not Significant	Not Significant
H-84	98.1	100.4	607.109	373.05	Tier 3 one-reaction						0	2	104	0.800643	0.0609392	0.0622599	Not Significant	Not Significant
H-87	98.4	100.7	510.18	276.122	Tier 3 one-reaction						0	17	342	0.80598	0.0683607	0.0667822	Not Significant	Not Significant
H-88	98.4	100.7	609.116	375.058	Tier 3 one-reaction						0	21	317	0.896601	0.42577	0.237659	Not Significant	Not Significant
H-89	98.4	100.8	549.14	315.082	Tier 3 one-reaction						0	8	116	0.976506	0.890867	0.3809	Not Significant	Not Significant
H-94	99.1	101.4	427.154	193.095	Tier 3 one-reaction						0	25	522	0.662523	0.101804	0.0881302	Not Significant	Not Significant
H-96	99.6	101.8	373.088	139.03	Tier 3 one-reaction						0	7	36	0.480972	0.0641317	0.0642876	Not Significant	Not Significant
H-97	100.1	102.3	388.107	154.049	Tier 3 one-reaction						0	12	337	0.677904	0.0251971	0.0343881	Significant Decrease	Significant Decrease
H-98	100.4	102.5	593.111	359.053	Tier 3 one-reaction						0	2	204	0.937583	0.834119	0.364196	Not Significant	Not Significant
H-100	100.8	102.9	635.225	401.167	Tier 3 one-reaction						0	4	180	0.732495	0.123219	0.100931	Not Significant	Not Significant
H-103	102.5	104.5	534.201	300.142	Tier 3 one-reaction						0	4	297	0.755001	0.370145	0.216651	Not Significant	Not Significant
H-105	102.9	104.8	431.101	197.043	Tier 3 one-reaction						0	5	155	0.358495	0.00871428	0.0174522	Significant Decrease	Significant Decrease
H-108	103.8	105.7	436.189	202.131	Tier 3 one-reaction						0	14	195	1.45095	0.187746	0.136288	Not Significant	Not Significant
H-109	104	105.9	401.056	166.998	Tier 3 one-reaction						0	4	94	1.07031	0.836827	0.364799	Not Significant	Not Significant
H-114	105.1	106.9	461.221	227.163	Tier 3 one-reaction						0	1	40	0.475195	0.000983242	0.00458291	Significant Decrease	Significant Decrease
H-117	105.3	107.1	567.158	333.099	Tier 3 one-reaction						0	11	317	0.984663	0.959294	0.398387	Not Significant	Not Significant
H-120	106.6	108.3	390.159	156.101	Tier 3 one-reaction						0	4	130	2.24454	0.000799125	0.00404746	Significant Increase	Significant Increase
H-121	106.7	108.4	334.122	100.064	Tier 3 one-reaction						0	3	242	0.842724	0.294143	0.183725	Not Significant	Not Significant
H-122	107.1	108.7	535.149	301.091	Tier 3 one-reaction						0	16	433	0.760818	0.0015393	0.00607616	Significant Decrease	Significant Decrease
H-125	107.6	109.2	317.131	83.0727	Tier 3 one-reaction						0	2	188	0.879468	0.458275	0.249309	Not Significant	Not Significant
H-130	109.4	110.8	422.188	188.129	Tier 3 one-reaction						0	3	15	0.746258	0.131709	0.105608	Not Significant	Not Significant
H-132	109.8	111.2	443.175	209.117	Tier 3 one-reaction						0	9	183	1.37223	0.0671014	0.066021	Not Significant	Not Significant
H-135	111.2	112.4	328.112	94.0539	Tier 3 one-reaction						0	4	161	0.863076	0.282391	0.17974	Not Significant	Not Significant
H-136	111.7	112.9	392.2	158.142	Tier 3 one-reaction						0	3	77	0.455547	0.000550172	0.00324209	Significant Decrease	Significant Decrease
H-137	112.3	113.4	490.211	256.152	Tier 3 one-reaction						0	2	76	1.95599	0.0287474	0.0375858	Significant Increase	Significant Increase
H-138	112.6	113.8	436.19	202.131	Tier 3 one-reaction						0	14	195	1.5981	0.0860466	0.0786818	Not Significant	Not Significant
H-139	112.7	113.8	481.21	247.152	Tier 3 one-reaction						0	2	90	2.41791	0.0127575	0.0221344	Significant Increase	Significant Increase
H-140	113.2	114.3	435.17	201.112	Tier 3 one-reaction						0	3	172	0.499066	0.0227358	0.032201	Significant Decrease	Significant Decrease
H-142	113.4	114.5	518.195	284.137	Tier 3 one-reaction						0	12	248	0.789131	0.175454	0.129472	Not Significant	Not Significant
H-144	113.7	114.7	417.159	183.101	Tier 3 one-reaction						0	8	211	0.90732	0.595206	0.29581	Not Significant	Not Significant
H-146	114.1	115.1	478.191	244.132	Tier 3 one-reaction						0	7	186	1.01606	0.952457	0.396557	Not Significant	Not Significant
H-148	114.4	115.4	477.243	243.184	Tier 3 one-reaction						0	10	86	0.25236	0.00121346	0.00518705	Significant Decrease	Significant Decrease
H-150	115	115.9	383.126	149.068	Tier 3 one-reaction						0	29	438	0.378164	0.00367242	0.0100909	Significant Decrease	Significant Decrease
H-151	115.1	116	418.191	184.133	Tier 3 one-reaction						0	2	76	0.838808	0.0899867	0.0811799	Not Significant	Not Significant
H-154	115.7	116.6	621.223	387.164	Tier 3 one-reaction						0	10	280	1.32721	0.0913659	0.0820205	Not Significant	Not Significant
H-155	116	116.8	645.21	411.151	Tier 3 one-reaction						0	7	250	0.521331	0.0187218	0.0282367	Significant Decrease	Significant Decrease
H-156	116.1	117	531.25	297.191	Tier 3 one-reaction						0	2	45	0.536247	0.0576101	0.0598594	Not Significant	Not Significant
H-160	116.9	117.7	390.122	156.064	Tier 3 one-reaction						0	3	199	0.739223	0.0582718	0.0603569	Not Significant	Not Significant
H-162	117.2	118	378.065	144.006	Tier 3 one-reaction						0	5	178	2.63828	0.0194134	0.029044	Significant Increase	Significant Increase
H-163	117.3	118.1	378.111	144.053	Tier 3 one-reaction						0	15	283	0.343111	2.19235e-06	0.000133977	Significant Decrease	Significant Decrease
H-165	117.7	118.4	586.125	352.067	Tier 3 one-reaction						0	16	293	0.786601	0.0455002	0.0511367	Significant Decrease	Significant Decrease
H-166	118.2	118.9	599.218	365.159	Tier 3 one-reaction						0	8	222	0.782987	0.546717	0.28015	Not Significant	Not Significant
H-169	118.9	119.5	370.157	136.099	Tier 3 one-reaction						0	3	141	1.11384	0.615351	0.301912	Not Significant	Not Significant
H-175	120.9	121.4	558.154	324.096	Tier 3 one-reaction						0	13	424	1.03611	0.879477	0.377132	Not Significant	Not Significant
H-177	121	121.5	523.151	289.092	Tier 3 one-reaction						0	19	372	0.390507	0.0438048	0.049924	Significant Decrease	Significant Decrease
H-178	121.3	121.7	555.263	321.205	Tier 3 one-reaction						0	4	52	1.2352	0.286136	0.180683	Not Significant	Not Significant
H-179	121.6	122	398.119	164.061	Tier 3 one-reaction						0	3	143	0.631395	0.011144	0.0201619	Significant Decrease	Significant Decrease
H-182	122	122.3	340.121	106.063	Tier 3 one-reaction						0	19	467	2.09258	0.222553	0.152307	Not Significant	Not Significant
H-184	122.3	122.7	543.238	309.18	Tier 3 one-reaction						0	1	117	1.15989	0.21815	0.150041	Not Significant	Not Significant
H-187	123.5	123.7	488.184	254.126	Tier 3 one-reaction						0	17	283	0.820164	0.212937	0.148093	Not Significant	Not Significant
H-188	123.8	124	515.243	281.185	Tier 3 one-reaction						0	4	40	0.505405	0.00156167	0.00613511	Significant Decrease	Significant Decrease
H-191	124.2	124.3	504.144	270.085	Tier 3 one-reaction						0	25	449	0.603154	0.000102768	0.00119966	Significant Decrease	Significant Decrease
H-194	125.5	125.6	549.19	315.132	Tier 3 one-reaction						0	14	273	1.25239	0.467766	0.253054	Not Significant	Not Significant
H-196	125.6	125.6	624.286	390.227	Tier 3 one-reaction						0	2	93	0.308089	3.82457e-06	0.000157764	Significant Decrease	Significant Decrease
H-197	125.7	125.8	510.181	276.122	Tier 3 one-reaction						0	17	342	0.94432	0.588502	0.294193	Not Significant	Not Significant
H-198	125.9	125.9	546.19	312.131	Tier 3 one-reaction						0	16	383	1.55934	0.164461	0.123909	Not Significant	Not Significant
H-199	125.9	125.9	385.088	151.03	Tier 3 one-reaction						0	8	238	0.551761	0.0200591	0.0296573	Significant Decrease	Significant Decrease
H-200	126.4	126.4	446.196	212.138	Tier 3 one-reaction						0	1	28	4.28467	0.00825472	0.0167944	Significant Increase	Significant Increase
H-201	126.9	126.8	496.164	262.106	Tier 3 one-reaction						0	20	413	1.37114	0.216277	0.149125	Not Significant	Not Significant
H-202	126.9	126.8	559.234	325.175	Tier 3 one-reaction						0	6	135	1.87	0.0470522	0.0521547	Significant Increase	Significant Increase
H-204	127.3	127.2	317.132	83.0731	Tier 3 one-reaction						0	2	188	0.925509	0.642297	0.309704	Not Significant	Not Significant
H-205	127.7	127.6	530.083	296.025	Tier 3 one-reaction						0	2	39	3.27807	0.00360253	0.00994432	Significant Increase	Significant Increase
H-208	127.9	127.8	450.126	216.068	Tier 3 one-reaction						0	1	109	2.14471	0.013102	0.0226132	Significant Increase	Significant Increase
H-209	128.4	128.2	364.133	130.075	Tier 3 one-reaction						0	18	305	0.6722	0.0585473	0.0605282	Not Significant	Not Significant
H-211	128.9	128.7	516.191	282.132	Tier 3 one-reaction						0	10	301	1.5165	0.200751	0.142524	Not Significant	Not Significant
H-212	129.3	129	407.174	173.116	Tier 3 one-reaction						0	5	92	2.34051	0.00365476	0.0100674	Significant Increase	Significant Increase
H-215	129.4	129.2	518.196	284.137	Tier 3 one-reaction						0	12	246	0.787033	0.0121893	0.0214876	Significant Decrease	Significant Decrease
H-216	129.6	129.3	388.132	154.074	Tier 3 one-reaction						0	23	300	1.197	0.272737	0.175445	Not Significant	Not Significant
H-217	129.6	129.4	456.089	222.03	Tier 3 one-reaction						0	5	234	0.89877	0.294378	0.183725	Not Significant	Not Significant
H-221	130.6	130.3	427.179	193.121	Tier 3 one-reaction						0	13	119	0.744925	0.309874	0.191424	Not Significant	Not Significant
H-224	131.1	130.7	610.236	376.178	Tier 3 one-reaction						0	4	152	0.740563	0.171149	0.127468	Not Significant	Not Significant
H-225	131.5	131.1	504.179	270.121	Tier 3 one-reaction						0	15	326	0.998924	0.987871	0.405167	Not Significant	Not Significant
H-230	132.7	132.2	419.137	185.079	Tier 3 one-reaction						0	5	254	0.621345	0.00214387	0.00730081	Significant Decrease	Significant Decrease
H-233	132.8	132.3	538.223	304.165	Tier 3 one-reaction						0	20	369	1.16652	0.339047	0.204544	Not Significant	Not Significant
H-234	132.9	132.4	469.19	235.132	Tier 3 one-reaction						0	8	111	0.706904	0.157093	0.119702	Not Significant	Not Significant
H-236	134	133.3	488.184	254.126	Tier 3 one-reaction						0	17	265	0.702351	0.00539265	0.0129612	Significant Decrease	Significant Decrease
H-238	134	133.4	322.086	88.0272	Tier 3 one-reaction						0	1	154	0.834916	0.373298	0.217776	Not Significant	Not Significant
H-240	134.3	133.6	379.178	145.12	Tier 3 one-reaction						0	3	76	1.161	0.210286	0.146897	Not Significant	Not Significant
H-244	136.7	135.8	421.191	187.133	Tier 3 one-reaction						0	3	75	0.765599	0.141627	0.111112	Not Significant	Not Significant
H-246	137.3	136.4	518.195	284.137	Tier 3 one-reaction						0	12	247	0.709368	0.00123604	0.00526993	Significant Decrease	Significant Decrease
H-247	137.5	136.6	551.181	317.123	Tier 3 one-reaction						0	10	371	0.671996	0.00307647	0.00907785	Significant Decrease	Significant Decrease
H-248	137.7	136.8	427.179	193.121	Tier 3 one-reaction						0	13	117	1.1503	0.662791	0.316254	Not Significant	Not Significant
H-249	137.9	137	543.279	309.221	Tier 3 one-reaction						0	1	37	2.13636	0.0589568	0.0607233	Not Significant	Not Significant
H-254	139.2	138.1	505.211	271.153	Tier 3 one-reaction						0	2	153	0.758697	0.130072	0.104897	Not Significant	Not Significant
H-255	139.4	138.3	366.075	132.017	Tier 3 one-reaction						0	2	82	1.06604	0.466599	0.252588	Not Significant	Not Significant
H-256	139.8	138.7	317.131	83.0727	Tier 3 one-reaction						0	2	188	0.958673	0.784423	0.349905	Not Significant	Not Significant
H-257	140.4	139.2	277.064	43.0057	Tier 3 one-reaction						0	6	168	0.925611	0.414186	0.234043	Not Significant	Not Significant
H-258	140.5	139.3	628.183	394.125	Tier 3 one-reaction						0	10	335	0.550683	0.000255682	0.00206833	Significant Decrease	Significant Decrease
H-262	141.1	139.8	441.195	207.137	Tier 3 one-reaction						0	5	92	0.246501	3.39052e-05	0.000565087	Significant Decrease	Significant Decrease
H-264	141.1	139.9	442.128	208.07	Tier 3 one-reaction						0	5	184	1.06887	0.748015	0.341229	Not Significant	Not Significant
H-270	142.1	140.8	317.095	83.0367	Tier 3 one-reaction						0	2	198	1.24172	0.0366718	0.0443286	Significant Increase	Significant Increase
H-272	142.4	141	576.236	342.178	Tier 3 one-reaction						0	2	136	0.713249	0.0121156	0.0213805	Significant Decrease	Significant Decrease
H-273	142.6	141.3	420.195	186.137	Tier 3 one-reaction						0	4	105	0.792505	0.0420422	0.0486356	Significant Decrease	Significant Decrease
H-276	143.3	141.8	407.091	173.032	Tier 3 one-reaction						0	16	237	0.468122	0.0301578	0.0387844	Significant Decrease	Significant Decrease
H-277	143.3	141.9	362.164	128.106	Tier 3 one-reaction						0	2	41	4.8282	0.00158669	0.00619166	Significant Increase	Significant Increase
H-281	144.5	142.9	385.144	302.172	Tier 3 one-reaction						0	7	125	0.865749	0.335698	0.20282	Not Significant	Not Significant
H-282	144.7	143.1	543.275	309.217	Tier 3 one-reaction						0	1	18	5.64292	0.0020043	0.00711203	Significant Increase	Significant Increase
H-287	145.7	144.1	536.162	302.103	Tier 3 one-reaction						0	7	245	0.910955	0.622697	0.304339	Not Significant	Not Significant
H-288	145.8	144.2	325.086	91.0274	Tier 3 one-reaction						0	4	244	1.34371	0.175888	0.129618	Not Significant	Not Significant
H-290	145.9	144.2	461.186	227.128	Tier 3 one-reaction						0	2	149	0.455114	0.00210579	0.0072236	Significant Decrease	Significant Decrease
H-297	147	145.3	303.116	69.0574	Tier 3 one-reaction						0	2	182	0.67082	0.0262724	0.0352148	Significant Decrease	Significant Decrease
H-301	147.5	145.8	292.03	115.943	Tier 3 one-reaction						0	1	1	0.583431	0.0110423	0.0200437	Significant Decrease	Significant Decrease
H-302	147.6	145.8	300.069	132.022	Tier 3 one-reaction						0	1	99	0.665903	0.0411665	0.0479694	Significant Decrease	Significant Decrease
H-307	148.2	146.4	386.153	152.094	Tier 3 one-reaction						0	8	205	0.882289	0.497228	0.263718	Not Significant	Not Significant
H-309	148.4	146.5	471.17	237.112	Tier 3 one-reaction						0	9	194	1.0458	0.776807	0.348587	Not Significant	Not Significant
H-315	150.4	148.5	420.123	186.065	Tier 3 one-reaction						0	16	345	0.639142	0.0450984	0.0508629	Significant Decrease	Significant Decrease
H-319	151	149.2	432.17	198.111	Tier 3 one-reaction						0	3	150	1.90917	0.00875781	0.0174522	Significant Increase	Significant Increase
H-322	152.5	151	596.164	129.054	Tier 3 one-reaction						0	6	199	0.766993	0.127163	0.103105	Not Significant	Not Significant
H-324	152.7	151.3	563.184	329.126	Tier 3 one-reaction						0	4	210	1.33034	0.184891	0.134867	Not Significant	Not Significant
H-325	152.8	151.3	562.146	328.088	Tier 3 one-reaction						0	12	245	1.19762	0.34868	0.20848	Not Significant	Not Significant
H-329	155.4	154.4	447.205	213.147	Tier 3 one-reaction						0	2	54	1.77885	0.209887	0.146743	Not Significant	Not Significant
H-334	156.4	155.4	404.137	170.079	Tier 3 one-reaction						0	6	242	0.935476	0.776256	0.348523	Not Significant	Not Significant
H-335	156.5	155.5	490.115	256.057	Tier 3 one-reaction						0	4	188	0.717613	0.16814	0.125845	Not Significant	Not Significant
H-336	156.8	155.8	402.122	168.064	Tier 3 one-reaction						0	28	456	0.83367	0.452157	0.247696	Not Significant	Not Significant
H-339	157	156	371.117	137.058	Tier 3 one-reaction						0	5	164	0.414301	0.000120254	0.00136335	Significant Decrease	Significant Decrease
H-340	157.2	156.1	561.191	327.133	Tier 3 one-reaction						0	12	326	0.789978	0.362824	0.213307	Not Significant	Not Significant
H-343	157.4	156.4	430.179	196.12	Tier 3 one-reaction						0	9	165	1.11178	0.605886	0.299107	Not Significant	Not Significant
H-344	157.5	156.5	479.231	245.173	Tier 3 one-reaction						0	6	47	1.26323	0.326811	0.199128	Not Significant	Not Significant
H-346	157.8	156.7	435.205	201.147	Tier 3 one-reaction						0	3	63	0.67462	0.0156353	0.0250712	Significant Decrease	Significant Decrease
H-347	157.8	156.7	335.142	101.084	Tier 3 one-reaction						0	20	342	0.719676	0.0421199	0.0486356	Significant Decrease	Significant Decrease
H-351	158.4	157.3	539.208	305.149	Tier 3 one-reaction						0	21	338	1.90053	0.156977	0.119702	Not Significant	Not Significant
H-352	158.4	157.3	322.122	88.0635	Tier 3 one-reaction						0	12	186	1.31667	0.109834	0.0929364	Not Significant	Not Significant
H-353	158.8	157.6	553.186	319.127	Tier 3 one-reaction						0	12	409	1.42746	0.0971776	0.0853436	Not Significant	Not Significant
H-354	158.8	157.7	506.16	272.102	Tier 3 one-reaction						0	25	512	0.666362	0.0540903	0.0571659	Not Significant	Not Significant
H-360	161	159.7	364.096	130.038	Tier 3 one-reaction						0	8	219	0.585363	0.00165751	0.00634547	Significant Decrease	Significant Decrease
H-363	162	160.7	399.111	165.053	Tier 3 one-reaction						0	3	151	1.61857	0.0780792	0.0729717	Not Significant	Not Significant
H-365	162.2	160.8	458.186	224.128	Tier 3 one-reaction						0	12	178	6.16763	0.000624315	0.00353993	Significant Increase	Significant Increase
H-366	162.4	161	719.192	485.134	Tier 3 one-reaction						0	31	376	0.607178	0.00589423	0.0136248	Significant Decrease	Significant Decrease
H-367	162.7	161.3	419.137	185.078	Tier 3 one-reaction						0	5	254	0.75065	0.023393	0.0327609	Significant Decrease	Significant Decrease
H-369	163.1	161.6	563.181	329.123	Tier 3 one-reaction						0	30	514	1.0333	0.845586	0.367259	Not Significant	Not Significant
H-370	163.1	161.7	555.19	321.131	Tier 3 one-reaction						0	3	194	0.853449	0.234933	0.158544	Not Significant	Not Significant
H-371	163.2	161.8	333.102	99.0434	Tier 3 one-reaction						0	4	162	1.00706	0.960487	0.398496	Not Significant	Not Significant
H-374	164.4	162.9	474.143	240.084	Tier 3 one-reaction						0	25	415	0.655748	0.0166236	0.0261726	Significant Decrease	Significant Decrease
H-376	164.5	163	434.149	200.09	Tier 3 one-reaction						0	5	163	0.598587	0.0149026	0.0245157	Significant Decrease	Significant Decrease
H-377	164.6	163.1	491.098	257.039	Tier 3 one-reaction						0	2	73	0.816185	0.136922	0.108601	Not Significant	Not Significant
H-378	164.6	163.1	376.132	142.074	Tier 3 one-reaction						0	13	271	1.54433	0.0660808	0.0654592	Not Significant	Not Significant
H-379	164.8	163.2	516.226	282.167	Tier 3 one-reaction						0	4	96	1.32963	0.586115	0.293542	Not Significant	Not Significant
H-380	164.9	163.3	419.199	185.14	Tier 3 one-reaction						0	8	140	0.8308	0.367109	0.215254	Not Significant	Not Significant
H-381	165	163.4	454.154	220.096	Tier 3 one-reaction						0	9	435	1.41641	0.126848	0.103002	Not Significant	Not Significant
H-383	165.4	163.8	513.13	279.071	Tier 3 one-reaction						0	3	89	0.757359	0.240262	0.160824	Not Significant	Not Significant
H-385	165.5	163.9	400.07	166.012	Tier 3 one-reaction						0	3	166	0.735586	0.193028	0.138359	Not Significant	Not Significant
H-387	165.8	164.2	405.158	171.099	Tier 3 one-reaction						0	6	181	0.636132	0.0116292	0.020834	Significant Decrease	Significant Decrease
H-395	167.7	165.9	355.114	121.055	Tier 3 one-reaction						0	1	66	0.28165	0.0435261	0.0497131	Significant Decrease	Significant Decrease
H-400	168.3	166.5	537.19	303.132	Tier 3 one-reaction						0	6	274	2.25713	0.000890799	0.00428518	Significant Increase	Significant Increase
H-401	168.3	166.5	440.138	206.08	Tier 3 one-reaction						0	23	576	0.714214	0.0476825	0.0526262	Significant Decrease	Significant Decrease
H-402	168.5	166.7	421.153	187.095	Tier 3 one-reaction						0	7	163	1.6405	0.0206228	0.03022	Significant Increase	Significant Increase
H-403	168.7	166.8	543.199	309.141	Tier 3 one-reaction						0	15	367	0.976213	0.843658	0.366615	Not Significant	Not Significant
H-404	168.8	166.9	385.088	151.03	Tier 3 one-reaction						0	8	238	0.425008	0.00196935	0.00706398	Significant Decrease	Significant Decrease
H-405	168.8	167	385.132	302.148	Tier 3 one-reaction						0	4	206	0.617921	0.0773029	0.0725539	Not Significant	Not Significant
H-407	168.9	167	336.137	102.079	Tier 3 one-reaction						0	10	214	0.84472	0.068225	0.0666891	Not Significant	Not Significant
H-409	168.9	167.1	455.143	221.084	Tier 3 one-reaction						0	3	93	1.30549	0.0702767	0.0681086	Not Significant	Not Significant
H-410	168.9	167.1	553.183	319.124	Tier 3 one-reaction						0	7	212	1.9939	0.0540743	0.0571659	Not Significant	Not Significant
H-411	169	167.1	420.195	186.137	Tier 3 one-reaction						0	4	105	0.567225	0.0185438	0.0280709	Significant Decrease	Significant Decrease
H-413	169	167.2	490.047	255.989	Tier 3 one-reaction						0	3	67	0.432351	0.000432105	0.00282926	Significant Decrease	Significant Decrease
H-415	169.4	167.5	430.18	196.121	Tier 3 one-reaction						0	9	169	1.12905	0.590897	0.294724	Not Significant	Not Significant
H-416	169.4	167.6	312.091	156.065	Tier 3 one-reaction						0	3	130	0.805869	0.0796149	0.0739249	Not Significant	Not Significant
H-417	169.5	167.6	363.174	129.116	Tier 3 one-reaction						0	10	194	2.62035	0.00443607	0.0112435	Significant Increase	Significant Increase
H-418	169.5	167.6	433.19	199.131	Tier 3 one-reaction						0	1	85	2.51855	0.181914	0.133226	Not Significant	Not Significant
H-419	169.8	167.9	622.209	388.151	Tier 3 one-reaction						0	12	360	0.561688	0.0469773	0.0521267	Significant Decrease	Significant Decrease
H-420	170	168.1	464.141	230.083	Tier 3 one-reaction						0	1	96	0.847774	0.280186	0.178704	Not Significant	Not Significant
H-421	170.5	168.5	444.158	210.099	Tier 3 one-reaction						0	22	325	0.858517	0.344924	0.207105	Not Significant	Not Significant
H-422	170.5	168.6	504.182	270.123	Tier 3 one-reaction						0	16	390	0.793893	0.22379	0.152922	Not Significant	Not Significant
H-426	171.3	169.3	620.266	386.208	Tier 3 one-reaction						0	4	125	2.84932	0.000151326	0.00152249	Significant Increase	Significant Increase
H-428	171.6	169.6	515.243	281.184	Tier 3 one-reaction						0	4	40	1.95523	0.0040385	0.0106276	Significant Increase	Significant Increase
H-429	171.6	169.6	388.096	154.037	Tier 3 one-reaction						0	15	230	0.578974	5.52926e-08	1.71926e-05	Significant Decrease	Significant Decrease
H-430	171.7	169.7	305.083	142.049	Tier 3 one-reaction						0	3	117	0.544053	0.034566	0.0424986	Significant Decrease	Significant Decrease
H-434	172.4	170.3	466.144	232.085	Tier 3 one-reaction						0	12	185	3.07301	0.0166841	0.0262429	Significant Increase	Significant Increase
H-437	173.2	171.1	609.159	142.049	Tier 3 one-reaction						0	4	93	0.589252	0.0679674	0.0666177	Not Significant	Not Significant
H-439	173.3	171.2	557.217	323.159	Tier 3 one-reaction						0	23	326	0.776877	0.149174	0.115579	Not Significant	Not Significant
H-440	173.6	171.4	449.164	215.106	Tier 3 one-reaction						0	3	97	0.941379	0.442176	0.244174	Not Significant	Not Significant
H-441	173.9	171.7	472.202	238.143	Tier 3 one-reaction						0	5	127	8.03673	0.000888794	0.00428518	Significant Increase	Significant Increase
H-442	174.1	171.9	539.142	305.084	Tier 3 one-reaction						0	2	137	1.7053	0.009068	0.0177481	Significant Increase	Significant Increase
H-443	174.4	172.2	425.2	191.142	Tier 3 one-reaction						0	1	59	1.23679	0.0821764	0.0758763	Not Significant	Not Significant
H-445	174.8	172.5	412.096	178.038	Tier 3 one-reaction						0	3	95	0.700825	0.0345551	0.0424986	Significant Decrease	Significant Decrease
H-447	174.8	172.6	322.122	88.0639	Tier 3 one-reaction						0	12	186	0.838295	0.400387	0.228674	Not Significant	Not Significant
H-448	175.2	172.9	534.192	300.134	Tier 3 one-reaction						0	22	416	1.37577	0.0315156	0.0399698	Significant Increase	Significant Increase
H-450	175.6	173.3	365.165	131.106	Tier 3 one-reaction						0	5	97	1.29203	0.00299612	0.00895578	Significant Increase	Significant Increase
H-452	175.8	173.5	390.116	312.115	Tier 3 one-reaction						0	5	104	3.97658	0.0375759	0.0450911	Significant Increase	Significant Increase
H-453	176	173.7	441.169	207.111	Tier 3 one-reaction						0	18	438	6.05158	0.0755362	0.0713475	Not Significant	Not Significant
H-456	176.2	173.9	544.201	310.143	Tier 3 one-reaction						0	3	170	0.518991	0.035762	0.0436451	Significant Decrease	Significant Decrease
H-459	177.1	174.7	303.116	69.0579	Tier 3 one-reaction						0	2	183	0.828256	0.110126	0.0930877	Not Significant	Not Significant
H-461	177.2	174.9	378.147	144.089	Tier 3 one-reaction						0	17	254	0.641215	6.49088e-05	0.000892495	Significant Decrease	Significant Decrease
H-462	177.6	175.3	311.101	154.086	Tier 3 one-reaction						0	5	136	0.515501	0.0625189	0.0631612	Not Significant	Not Significant
H-464	178	175.6	317.131	83.0727	Tier 3 one-reaction						0	2	188	0.956205	0.778454	0.348967	Not Significant	Not Significant
H-465	178.1	175.7	471.208	237.15	Tier 3 one-reaction						0	3	105	4.00898	3.63263e-05	0.000599383	Significant Increase	Significant Increase
H-469	179.1	176.7	469.226	235.168	Tier 3 one-reaction						0	2	46	0.382342	0.00333181	0.00954426	Significant Decrease	Significant Decrease
H-472	179.2	176.8	530.222	296.163	Tier 3 one-reaction						0	4	116	0.636162	0.0154084	0.0249743	Significant Decrease	Significant Decrease
H-473	179.2	176.8	430.152	196.093	Tier 3 one-reaction						0	4	152	0.477973	0.033176	0.041376	Significant Decrease	Significant Decrease
H-475	179.7	177.3	471.168	237.11	Tier 3 one-reaction						0	9	190	0.868826	0.437289	0.242286	Not Significant	Not Significant
H-479	179.9	177.5	504.182	270.123	Tier 3 one-reaction						0	16	390	0.65646	0.0159926	0.0255448	Significant Decrease	Significant Decrease
H-481	180.4	178	453.133	219.075	Tier 3 one-reaction						0	41	593	0.534308	7.2206e-06	0.000240503	Significant Decrease	Significant Decrease
H-486	180.9	178.6	448.165	214.106	Tier 3 one-reaction						0	1	160	0.7353	0.124411	0.101432	Not Significant	Not Significant
H-487	181	178.6	520.177	286.119	Tier 3 one-reaction						0	16	471	0.222962	0.000317052	0.00233103	Significant Decrease	Significant Decrease
H-488	181	178.6	427.143	193.085	Tier 3 one-reaction						0	11	197	0.919674	0.519838	0.271778	Not Significant	Not Significant
H-489	181.3	178.9	440.163	206.105	Tier 3 one-reaction						0	23	218	1.11285	0.637727	0.308769	Not Significant	Not Significant
H-490	181.4	179	466.154	232.095	Tier 3 one-reaction						0	9	385	1.2356	0.424986	0.237382	Not Significant	Not Significant
H-491	181.9	179.6	496.154	262.096	Tier 3 one-reaction						0	14	201	0.929818	0.738357	0.337522	Not Significant	Not Significant
H-492	182.1	179.7	525.154	291.096	Tier 3 one-reaction						0	20	439	0.51574	9.92868e-05	0.0011707	Significant Decrease	Significant Decrease
H-496	182.4	180	388.143	154.085	Tier 3 one-reaction						0	14	263	1.18522	0.486694	0.259465	Not Significant	Not Significant
H-499	182.6	180.2	405.122	171.064	Tier 3 one-reaction						0	8	235	0.445607	0.00337684	0.00958989	Significant Decrease	Significant Decrease
H-502	182.7	180.4	572.144	338.086	Tier 3 one-reaction						0	16	363	1.12923	0.486203	0.259287	Not Significant	Not Significant
H-504	183.1	180.7	298.585	129.053	Tier 3 one-reaction						0	6	191	0.839991	0.384683	0.221612	Not Significant	Not Significant
H-507	183.6	181.2	554.171	320.113	Tier 3 one-reaction						0	9	395	1.23798	0.381173	0.220293	Not Significant	Not Significant
H-510	183.7	181.3	596.164	129.054	Tier 3 one-reaction						0	6	199	0.903018	0.586734	0.293634	Not Significant	Not Significant
H-511	183.7	181.4	434.129	200.071	Tier 3 one-reaction						0	1	97	0.886629	0.298696	0.18584	Not Significant	Not Significant
H-512	184	181.7	485.185	251.126	Tier 3 one-reaction						0	5	168	0.65107	0.0395638	0.0465622	Significant Decrease	Significant Decrease
H-514	184.1	181.7	541.21	307.151	Tier 3 one-reaction						0	7	148	0.780869	0.274209	0.17598	Not Significant	Not Significant
H-515	184.9	182.5	517.175	283.116	Tier 3 one-reaction						0	9	404	0.534145	0.0489107	0.0535164	Significant Decrease	Significant Decrease
H-517	185.5	183.2	463.237	229.178	Tier 3 one-reaction						0	2	27	0.590096	0.000492301	0.00305375	Significant Decrease	Significant Decrease
H-519	185.8	183.4	481.11	247.051	Tier 3 one-reaction						0	16	297	2.44398	0.0137094	0.0231767	Significant Increase	Significant Increase
H-521	186.5	184.1	500.134	266.076	Tier 3 one-reaction						0	8	203	0.649497	0.0909345	0.0817667	Not Significant	Not Significant
H-525	187	184.6	457.164	223.106	Tier 3 one-reaction						0	20	468	1.02739	0.834037	0.364196	Not Significant	Not Significant
H-526	187	184.7	372.137	138.078	Tier 3 one-reaction						0	4	219	0.953343	0.555293	0.283138	Not Significant	Not Significant
H-528	187.1	184.8	311.1	154.084	Tier 3 one-reaction						0	9	134	0.479081	0.0103605	0.019251	Significant Decrease	Significant Decrease
H-531	187.8	185.4	625.267	391.209	Tier 3 one-reaction						0	1	106	1.47062	0.119659	0.098669	Not Significant	Not Significant
H-532	187.8	185.4	466.152	232.094	Tier 3 one-reaction						0	9	396	1.58234	0.0718015	0.0688394	Not Significant	Not Significant
H-539	188.4	186.1	524.232	290.174	Tier 3 one-reaction						0	5	105	2.95248	0.00143993	0.00583757	Significant Increase	Significant Increase
H-541	189	186.6	427.142	193.083	Tier 3 one-reaction						0	11	198	0.55947	0.000366572	0.00257078	Significant Decrease	Significant Decrease
H-543	189.2	186.8	464.099	230.041	Tier 3 one-reaction						0	2	158	0.810603	0.374864	0.218309	Not Significant	Not Significant
H-549	190.1	187.7	318.108	168.099	Tier 3 one-reaction						0	2	102	0.564172	0.0441963	0.0502923	Significant Decrease	Significant Decrease
H-552	190.3	187.9	517.174	283.115	Tier 3 one-reaction						0	9	290	0.686982	0.143244	0.112122	Not Significant	Not Significant
H-553	190.3	188	402.157	168.099	Tier 3 one-reaction						0	2	109	0.655926	0.023429	0.0327609	Significant Decrease	Significant Decrease
H-556	190.5	188.1	375.05	140.992	Tier 3 one-reaction						0	1	19	0.638667	0.000468351	0.00296084	Significant Decrease	Significant Decrease
H-559	191.2	188.8	420.104	186.046	Tier 3 one-reaction						0	2	78	0.650319	0.000547982	0.00324209	Significant Decrease	Significant Decrease
H-561	191.6	189.3	579.201	345.142	Tier 3 one-reaction						0	4	212	0.862468	0.563314	0.28615	Not Significant	Not Significant
H-563	192.1	189.8	476.068	242.01	Tier 3 one-reaction						0	7	143	0.722335	0.0460513	0.0514512	Significant Decrease	Significant Decrease
H-568	193.4	191	541.21	307.151	Tier 3 one-reaction						0	7	148	0.848039	0.447977	0.246634	Not Significant	Not Significant
H-571	193.7	191.3	374.127	140.069	Tier 3 one-reaction						0	9	277	0.782366	0.0017272	0.00656655	Significant Decrease	Significant Decrease
H-572	193.8	191.5	494.183	260.124	Tier 3 one-reaction						0	4	171	1.15951	0.29814	0.185564	Not Significant	Not Significant
H-574	193.9	191.5	389.163	155.104	Tier 3 one-reaction						0	1	127	0.175562	4.36536e-07	5.95566e-05	Significant Decrease	Significant Decrease
H-578	194.4	192	394.105	160.047	Tier 3 one-reaction						0	15	240	2.30845	0.0243979	0.0337717	Significant Increase	Significant Increase
H-581	194.9	192.5	558.152	324.094	Tier 3 one-reaction						0	3	196	0.675435	0.0441315	0.0502533	Significant Decrease	Significant Decrease
H-583	194.9	192.6	464.104	230.046	Tier 3 one-reaction						0	4	209	0.801278	0.375184	0.218318	Not Significant	Not Significant
H-586	195.4	193.1	450.159	216.101	Tier 3 one-reaction						0	10	309	0.93018	0.871376	0.374874	Not Significant	Not Significant
H-588	195.9	193.6	442.115	208.057	Tier 3 one-reaction						0	39	458	0.68339	0.189902	0.137009	Not Significant	Not Significant
H-590	196.3	194.1	477.214	243.156	Tier 3 one-reaction						0	2	43	0.717785	0.0574823	0.0597642	Not Significant	Not Significant
H-591	196.3	194.1	440.167	206.108	Tier 3 one-reaction						0	1	67	0.395989	0.00814467	0.0166527	Significant Decrease	Significant Decrease
H-593	196.5	194.3	419.101	185.043	Tier 3 one-reaction						0	2	109	1.74262	0.0081362	0.0166527	Significant Increase	Significant Increase
H-595	196.6	194.4	318.109	168.102	Tier 3 one-reaction						0	4	121	0.616705	0.0586269	0.0605493	Not Significant	Not Significant
H-596	197	194.8	484.126	250.068	Tier 3 one-reaction						0	16	336	0.731004	0.00672752	0.0147751	Significant Decrease	Significant Decrease
H-598	197.3	195.2	575.127	341.069	Tier 3 one-reaction						0	7	206	1.15019	0.493411	0.262283	Not Significant	Not Significant
H-600	197.6	195.5	336.137	102.079	Tier 3 one-reaction						0	10	214	0.948142	0.815949	0.359305	Not Significant	Not Significant
H-601	198.2	196.2	495.088	261.03	Tier 3 one-reaction						0	18	226	2.2267	0.111721	0.0940988	Not Significant	Not Significant
H-602	198.4	196.3	469.109	235.051	Tier 3 one-reaction						0	24	359	0.802392	0.27581	0.176664	Not Significant	Not Significant
H-603	198.8	196.8	547.15	313.091	Tier 3 one-reaction						0	10	409	2.65878	0.000144239	0.0014691	Significant Increase	Significant Increase
H-604	199.1	197.1	446.185	212.126	Tier 3 one-reaction						0	1	110	1.63563	0.00683521	0.0149379	Significant Increase	Significant Increase
H-605	199.1	197.1	277.064	43.0059	Tier 3 one-reaction						0	6	168	1.24196	0.108018	0.0917288	Not Significant	Not Significant
H-607	199.5	197.6	411.157	177.099	Tier 3 one-reaction						0	14	325	2.38421	0.00137157	0.00564419	Significant Increase	Significant Increase
H-608	199.7	197.8	308.107	74.0487	Tier 3 one-reaction						0	4	202	4.06211	0.000203203	0.00180261	Significant Increase	Significant Increase
H-609	199.9	198	511.2	277.142	Tier 3 one-reaction						0	2	91	0.716093	0.150636	0.116308	Not Significant	Not Significant
H-612	200.4	198.5	405.122	171.064	Tier 3 one-reaction						0	8	235	1.6107	0.325571	0.198508	Not Significant	Not Significant
H-613	200.4	198.6	392.163	158.105	Tier 3 one-reaction						0	6	216	0.791694	0.0864894	0.0788672	Not Significant	Not Significant
H-614	200.5	198.6	504.226	270.167	Tier 3 one-reaction						0	1	86	0.637008	0.0104625	0.0193099	Significant Decrease	Significant Decrease
H-616	200.6	198.8	432.085	198.027	Tier 3 one-reaction						0	5	104	1.34769	0.335647	0.20282	Not Significant	Not Significant
H-618	201	199.2	572.17	338.111	Tier 3 one-reaction						0	11	346	0.472148	0.000639557	0.00358935	Significant Decrease	Significant Decrease
H-620	201.3	199.5	403.204	169.146	Tier 3 one-reaction						0	6	88	0.987618	0.934776	0.392951	Not Significant	Not Significant
H-622	201.4	199.6	363.112	129.054	Tier 3 one-reaction						0	6	193	0.544319	0.0155383	0.0250275	Significant Decrease	Significant Decrease
H-624	202	200.4	448.142	214.084	Tier 3 one-reaction						0	6	236	1.02872	0.737765	0.337486	Not Significant	Not Significant
H-627	202.4	200.7	540.226	306.168	Tier 3 one-reaction						0	3	145	3.65847	0.00773141	0.0161467	Significant Increase	Significant Increase
H-631	203	201.4	531.209	297.151	Tier 3 one-reaction						0	1	44	0.269124	0.0078377	0.0162669	Significant Decrease	Significant Decrease
H-633	203.4	201.9	480.159	246.101	Tier 3 one-reaction						0	7	139	1.10954	0.430748	0.239708	Not Significant	Not Significant
H-635	203.6	202	297.602	127.087	Tier 3 one-reaction						0	1	20	3.49881	0.00357403	0.00991118	Significant Increase	Significant Increase
H-639	204.3	202.9	450.159	216.1	Tier 3 one-reaction						0	10	308	1.21521	0.270263	0.174329	Not Significant	Not Significant
H-640	204.4	203	426.112	192.054	Tier 3 one-reaction						0	1	194	1.85189	0.103369	0.088972	Not Significant	Not Significant
H-641	204.6	203.2	334.086	100.028	Tier 3 one-reaction						0	3	188	0.720658	0.19031	0.137212	Not Significant	Not Significant
H-645	204.7	203.2	494.185	260.126	Tier 3 one-reaction						0	8	216	0.910391	0.412362	0.233253	Not Significant	Not Significant
H-649	205.1	203.7	362.061	128.002	Tier 3 one-reaction						0	1	25	0.986154	0.925109	0.390292	Not Significant	Not Significant
H-650	205.1	203.7	418.144	184.086	Tier 3 one-reaction						0	15	311	0.938897	0.801104	0.354851	Not Significant	Not Significant
H-654	205.6	204.2	520.176	286.118	Tier 3 one-reaction						0	15	462	0.430918	0.00198972	0.00710613	Significant Decrease	Significant Decrease
H-655	205.7	204.4	476.113	242.055	Tier 3 one-reaction						0	18	429	1.16919	0.192082	0.138099	Not Significant	Not Significant
H-656	205.8	204.5	527.146	293.088	Tier 3 one-reaction						0	11	233	1.4716	0.0734406	0.0699636	Not Significant	Not Significant
H-659	206.3	205	404.139	170.081	Tier 3 one-reaction						0	6	248	0.693064	0.0101367	0.0189418	Significant Decrease	Significant Decrease
H-663	206.6	205.4	589.044	121.935	Tier 3 one-reaction						0	2	5	0.969823	0.809596	0.357462	Not Significant	Not Significant
H-664	206.8	205.5	333.102	99.0435	Tier 3 one-reaction						0	4	162	0.829343	0.0297287	0.0384522	Significant Decrease	Significant Decrease
H-665	206.8	205.6	487.199	253.141	Tier 3 one-reaction						0	8	134	0.507033	0.0495417	0.0539207	Significant Decrease	Significant Decrease
H-667	207.1	205.9	445.189	211.131	Tier 3 one-reaction						0	1	124	0.564654	0.00642437	0.014422	Significant Decrease	Significant Decrease
H-668	207.1	205.9	322.122	88.0639	Tier 3 one-reaction						0	12	186	0.832486	0.0527429	0.0563387	Not Significant	Not Significant
H-669	207.4	206.2	556.148	322.09	Tier 3 one-reaction						0	13	377	0.700615	0.0764495	0.0720398	Not Significant	Not Significant
H-672	208	206.9	432.194	198.136	Tier 3 one-reaction						0	1	90	3.99366	1.42664e-05	0.000356659	Significant Increase	Significant Increase
H-673	208.2	207.1	456.07	222.012	Tier 3 one-reaction						0	2	45	2.87262	0.00160483	0.00620134	Significant Increase	Significant Increase
H-674	208.2	207.1	444.169	210.11	Tier 3 one-reaction						0	11	233	0.651733	0.152024	0.117122	Not Significant	Not Significant
H-675	208.3	207.2	455.13	221.072	Tier 3 one-reaction						0	19	306	0.58784	0.00174565	0.00659976	Significant Decrease	Significant Decrease
H-680	209.4	208.4	306.618	145.12	Tier 3 one-reaction						0	3	76	3.46508	0.00441786	0.0112319	Significant Increase	Significant Increase
H-681	209.7	208.8	359.117	250.117	Tier 3 one-reaction						0	11	347	0.616953	0.0273311	0.0362802	Significant Decrease	Significant Decrease
H-683	209.9	209	505.19	271.131	Tier 3 one-reaction						0	1	76	0.479967	4.69455e-05	0.000710642	Significant Decrease	Significant Decrease
H-684	210.4	209.6	484.158	250.1	Tier 3 one-reaction						0	12	214	1.29449	0.181515	0.133052	Not Significant	Not Significant
H-686	211	210.1	320.635	173.153	Tier 3 one-reaction						0	5	48	1.69164	0.0670569	0.0660167	Not Significant	Not Significant
H-689	211.4	210.6	432.17	198.112	Tier 3 one-reaction						0	3	150	0.717752	0.00368277	0.0100909	Significant Decrease	Significant Decrease
H-692	211.7	210.9	332.106	196.096	Tier 3 one-reaction						0	14	361	0.744818	0.102127	0.0882709	Not Significant	Not Significant
H-693	211.7	211	461.2	227.142	Tier 3 one-reaction						0	1	28	0.890093	0.485894	0.259206	Not Significant	Not Significant
H-694	211.8	211.1	563.21	329.151	Tier 3 one-reaction						0	1	84	0.884878	0.752343	0.34254	Not Significant	Not Significant
H-695	212	211.2	539.206	305.148	Tier 3 one-reaction						0	19	330	0.816989	0.167384	0.125424	Not Significant	Not Significant
H-703	213.5	212.9	535.201	301.142	Tier 3 one-reaction						0	2	54	0.6727	0.0174101	0.0269303	Significant Decrease	Significant Decrease
H-706	214.2	213.7	263.085	29.0267	Tier 3 one-reaction						0	1	270	0.974966	0.779005	0.348967	Not Significant	Not Significant
H-707	214.5	214	474.171	240.113	Tier 3 one-reaction						0	18	412	0.591677	0.00702072	0.0152424	Significant Decrease	Significant Decrease
H-712	216.3	216	578.244	344.186	Tier 3 one-reaction						0	1	114	2.77231	0.0139174	0.0234084	Significant Increase	Significant Increase
H-714	216.8	216.5	505.19	271.132	Tier 3 one-reaction						0	1	82	0.789823	0.186395	0.135605	Not Significant	Not Significant
H-716	218	217.9	514.121	280.063	Tier 3 one-reaction						0	4	114	0.954018	0.727375	0.335692	Not Significant	Not Significant
H-719	219.2	219.2	341.112	214.107	Tier 3 one-reaction						0	1	161	0.816367	0.448941	0.246753	Not Significant	Not Significant
H-724	219.8	219.8	553.149	319.09	Tier 3 one-reaction						0	8	293	0.58578	0.153345	0.117848	Not Significant	Not Significant
H-728	220.1	220.2	499.082	265.024	Tier 3 one-reaction						0	9	209	1.26944	0.0471264	0.0521547	Significant Increase	Significant Increase
H-729	220.1	220.2	445.153	211.095	Tier 3 one-reaction						0	29	314	1.03887	0.784134	0.34987	Not Significant	Not Significant
H-730	220.7	220.9	495.089	261.03	Tier 3 one-reaction						0	18	201	1.03494	0.861417	0.372371	Not Significant	Not Significant
H-731	220.8	221	320.634	173.152	Tier 3 one-reaction						0	5	48	1.62961	0.113863	0.0951841	Not Significant	Not Significant
H-733	221	221.2	436.188	202.13	Tier 3 one-reaction						0	14	195	1.75337	0.0392072	0.0462165	Significant Increase	Significant Increase
H-736	221.2	221.4	404.126	170.068	Tier 3 one-reaction						0	17	323	0.802471	0.237896	0.159889	Not Significant	Not Significant
H-737	221.2	221.5	459.142	450.168	Tier 3 one-reaction						0	1	117	0.946203	0.735097	0.336798	Not Significant	Not Significant
H-740	221.3	221.6	574.187	340.128	Tier 3 one-reaction						0	30	512	1.25328	0.194184	0.138676	Not Significant	Not Significant
H-743	221.7	222.1	317.096	83.0373	Tier 3 one-reaction						0	2	198	0.552229	0.0130218	0.0225219	Significant Decrease	Significant Decrease
H-750	222.4	222.9	490.046	255.988	Tier 3 one-reaction						0	3	68	0.525003	1.12121e-05	0.000315899	Significant Decrease	Significant Decrease
H-755	223.3	223.9	428.083	194.025	Tier 3 one-reaction						0	4	179	0.462665	0.00239893	0.0077918	Significant Decrease	Significant Decrease
H-759	223.5	224.2	442.153	208.094	Tier 3 one-reaction						0	26	518	1.40876	0.0786051	0.0732122	Not Significant	Not Significant
H-760	223.6	224.2	474.171	240.113	Tier 3 one-reaction						0	18	412	0.563141	0.00205233	0.00721664	Significant Decrease	Significant Decrease
H-762	223.8	224.5	562.146	328.087	Tier 3 one-reaction						0	3	129	1.30355	0.0203708	0.0299838	Significant Increase	Significant Increase
H-768	225.1	225.9	438.183	204.125	Tier 3 one-reaction						0	9	107	0.927085	0.673577	0.319368	Not Significant	Not Significant
H-769	225.2	226.1	391.143	157.085	Tier 3 one-reaction						0	12	211	0.826093	0.134626	0.107207	Not Significant	Not Significant
H-770	225.3	226.2	362.07	128.011	Tier 3 one-reaction						0	8	236	3.73543	0.00875403	0.0174522	Significant Increase	Significant Increase
H-774	225.9	226.8	375.112	141.054	Tier 3 one-reaction						0	11	240	0.786472	0.242596	0.161993	Not Significant	Not Significant
H-776	226	226.9	503.123	269.065	Tier 3 one-reaction						0	7	256	0.511978	0.0310616	0.0396072	Significant Decrease	Significant Decrease
H-777	226	226.9	457.165	223.107	Tier 3 one-reaction						0	20	470	1.59688	0.0199197	0.0295613	Significant Increase	Significant Increase
H-779	226.4	227.5	514.121	280.063	Tier 3 one-reaction						0	4	114	0.975031	0.92212	0.389404	Not Significant	Not Significant
H-783	227.2	228.4	418.154	184.096	Tier 3 one-reaction						0	6	236	1.14718	0.344501	0.206926	Not Significant	Not Significant
H-784	227.4	228.6	556.202	322.144	Tier 3 one-reaction						0	3	104	2.29806	0.000425999	0.00282288	Significant Increase	Significant Increase
H-787	227.6	228.9	431.137	197.079	Tier 3 one-reaction						0	28	353	0.820203	0.0816759	0.0756236	Not Significant	Not Significant
H-788	227.9	229.2	468.154	468.192	Tier 3 one-reaction						0	2	161	1.03277	0.838658	0.365211	Not Significant	Not Significant
H-791	228.4	229.8	567.164	333.106	Tier 3 one-reaction						0	11	334	0.585379	0.00111592	0.00489106	Significant Decrease	Significant Decrease
H-793	229	230.4	343.123	218.129	Tier 3 one-reaction						0	3	142	1.23767	0.161265	0.122171	Not Significant	Not Significant
H-794	229.1	230.5	396.141	162.083	Tier 3 one-reaction						0	1	59	0.123717	0.00150394	0.00598851	Significant Decrease	Significant Decrease
H-795	229.5	231.1	457.064	446.011	Tier 3 one-reaction						0	4	92	0.899355	0.330747	0.201229	Not Significant	Not Significant
H-797	230.5	232.2	301.076	134.035	Tier 3 one-reaction						0	1	21	1.56012	0.0975217	0.0854545	Not Significant	Not Significant
H-799	230.5	232.2	277.1	43.0421	Tier 3 one-reaction						0	4	291	0.911544	0.469802	0.253822	Not Significant	Not Significant
H-800	230.6	232.3	335.118	101.059	Tier 3 one-reaction						0	5	132	0.834378	0.331296	0.201415	Not Significant	Not Significant
H-801	230.7	232.4	359.116	250.116	Tier 3 one-reaction						0	11	347	1.03665	0.733413	0.336462	Not Significant	Not Significant
H-802	230.8	232.4	450.097	216.038	Tier 3 one-reaction						0	5	323	1.44088	0.11127	0.0939282	Not Significant	Not Significant
H-803	231	232.7	338.124	208.132	Tier 3 one-reaction						0	1	109	1.37583	0.184235	0.134491	Not Significant	Not Significant
H-804	231.1	232.9	549.154	315.096	Tier 3 one-reaction						0	15	329	0.65637	0.192476	0.138201	Not Significant	Not Significant
H-808	231.3	233.1	336.102	102.044	Tier 3 one-reaction						0	7	228	0.446118	0.0243832	0.0337717	Significant Decrease	Significant Decrease
H-809	231.5	233.3	361.096	127.038	Tier 3 one-reaction						0	5	176	0.630679	0.0967615	0.0851324	Not Significant	Not Significant
H-810	231.8	233.7	519.103	285.044	Tier 3 one-reaction						0	1	102	0.991966	0.945083	0.395376	Not Significant	Not Significant
H-812	232	233.9	433.19	199.132	Tier 3 one-reaction						0	1	86	0.45915	0.0145567	0.024115	Significant Decrease	Significant Decrease
H-815	232.5	234.4	518.266	284.208	Tier 3 one-reaction						0	1	27	0.946967	0.823951	0.36119	Not Significant	Not Significant
H-816	232.5	234.5	312.091	156.066	Tier 3 one-reaction						0	3	130	1.4712	0.0935109	0.0831887	Not Significant	Not Significant
H-817	232.8	234.8	421.117	187.059	Tier 3 one-reaction						0	1	172	1.83692	0.0112735	0.0203071	Significant Increase	Significant Increase
H-818	232.9	234.9	462.184	228.125	Tier 3 one-reaction						0	2	42	1.21221	0.244994	0.163197	Not Significant	Not Significant
H-820	233.1	235.2	420.195	186.137	Tier 3 one-reaction						0	4	105	1.07458	0.640883	0.309469	Not Significant	Not Significant
H-821	233.1	235.2	382.125	148.067	Tier 3 one-reaction						0	1	71	0.573065	0.00539394	0.0129612	Significant Decrease	Significant Decrease
H-823	233.4	235.5	499.081	265.022	Tier 3 one-reaction						0	1	45	1.40289	0.00861229	0.0173296	Significant Increase	Significant Increase
H-827	234.1	236.3	432.17	198.111	Tier 3 one-reaction						0	3	150	4.75631	0.00200368	0.00711203	Significant Increase	Significant Increase
H-828	234.2	236.4	361.133	127.075	Tier 3 one-reaction						0	8	182	2.41088	8.54383e-05	0.00108441	Significant Increase	Significant Increase
H-829	234.3	236.5	600.175	366.117	Tier 3 one-reaction						0	18	346	1.84679	0.000678404	0.00369428	Significant Increase	Significant Increase
H-831	234.3	236.6	497.185	263.127	Tier 3 one-reaction						0	1	118	0.59204	0.0436177	0.0497713	Significant Decrease	Significant Decrease
H-832	234.4	236.6	500.16	266.101	Tier 3 one-reaction						0	22	573	0.866296	0.224691	0.153325	Not Significant	Not Significant
H-836	235.3	237.7	404.164	170.106	Tier 3 one-reaction						0	7	166	0.416063	0.00885599	0.0175419	Significant Decrease	Significant Decrease
H-838	235.5	237.9	402.114	168.055	Tier 3 one-reaction						0	4	125	1.04635	0.858791	0.37143	Not Significant	Not Significant
H-840	235.6	238.1	431.138	197.08	Tier 3 one-reaction						0	28	354	1.5832	0.536535	0.27691	Not Significant	Not Significant
H-842	235.8	238.3	366.126	264.135	Tier 3 one-reaction						0	16	333	0.620724	0.0124669	0.0217945	Significant Decrease	Significant Decrease
H-843	235.9	238.4	436.189	202.131	Tier 3 one-reaction						0	14	195	1.9804	0.000287948	0.00218575	Significant Increase	Significant Increase
H-847	236.1	238.6	519.144	285.085	Tier 3 one-reaction						0	22	351	0.56737	0.110018	0.0930445	Not Significant	Not Significant
H-849	236.9	239.5	483.206	249.147	Tier 3 one-reaction						0	4	77	0.577486	0.104019	0.089391	Not Significant	Not Significant
H-850	237	239.7	472.165	238.107	Tier 3 one-reaction						0	16	371	0.884634	0.145173	0.113148	Not Significant	Not Significant
H-858	238.1	240.9	376.168	142.11	Tier 3 one-reaction						0	5	123	0.636784	0.000277847	0.00216031	Significant Decrease	Significant Decrease
H-859	238.2	241	468.151	468.186	Tier 3 one-reaction						0	3	236	1.00306	0.992086	0.406189	Not Significant	Not Significant
H-861	238.5	241.4	443.15	209.092	Tier 3 one-reaction						0	12	462	1.08259	0.217327	0.149662	Not Significant	Not Significant
H-862	238.6	241.5	339.126	210.135	Tier 3 one-reaction						0	4	112	0.788231	0.569311	0.287619	Not Significant	Not Significant
H-865	239.1	242	437.165	203.107	Tier 3 one-reaction						0	2	80	0.431725	0.000521167	0.00314991	Significant Decrease	Significant Decrease
H-869	239.6	242.6	532.164	596.212	Tier 3 one-reaction						0	9	289	2.2866	0.000292694	0.00219521	Significant Increase	Significant Increase
H-871	239.6	242.7	432.086	198.028	Tier 3 one-reaction						0	24	324	1.08532	0.617109	0.302445	Not Significant	Not Significant
H-872	239.7	242.7	484.092	250.034	Tier 3 one-reaction						0	8	197	0.743146	0.410036	0.23229	Not Significant	Not Significant
H-873	239.9	243	600.174	366.116	Tier 3 one-reaction						0	18	348	1.19931	0.130876	0.105288	Not Significant	Not Significant
H-875	240.1	243.2	637.199	403.141	Tier 3 one-reaction						0	9	331	1.18859	0.323225	0.197453	Not Significant	Not Significant
H-878	240.6	243.7	403.108	169.05	Tier 3 one-reaction						0	11	262	0.459185	0.000404731	0.00274817	Significant Decrease	Significant Decrease
H-879	240.6	243.8	487.179	253.121	Tier 3 one-reaction						0	3	66	0.876611	0.589524	0.29428	Not Significant	Not Significant
H-880	240.7	243.8	549.155	315.096	Tier 3 one-reaction						0	14	420	0.817551	0.507901	0.267231	Not Significant	Not Significant
H-885	242	245.3	513.196	279.137	Tier 3 one-reaction						0	1	39	0.737817	0.00194891	0.00703656	Significant Decrease	Significant Decrease
H-887	242.3	245.7	505.175	271.116	Tier 3 one-reaction						0	12	390	0.318262	2.33857e-06	0.000134244	Significant Decrease	Significant Decrease
H-889	242.7	246.2	508.085	274.027	Tier 3 one-reaction						0	10	184	1.38488	0.0194331	0.029044	Significant Increase	Significant Increase
H-890	243	246.5	381.138	294.16	Tier 3 one-reaction						0	12	203	1.50174	0.170807	0.127295	Not Significant	Not Significant
H-891	243.1	246.6	338.124	208.132	Tier 3 one-reaction						0	1	109	0.634811	0.00544276	0.0129965	Significant Decrease	Significant Decrease
H-892	243.3	246.9	567.13	333.071	Tier 3 one-reaction						0	9	210	0.562421	0.0314876	0.0399698	Significant Decrease	Significant Decrease
H-895	243.7	247.3	284.108	100.099	Tier 3 one-reaction						0	2	101	1.13795	0.674326	0.319632	Not Significant	Not Significant
H-896	243.7	247.3	553.15	319.092	Tier 3 one-reaction						0	8	282	0.821481	0.526559	0.273904	Not Significant	Not Significant
H-897	243.9	247.6	332.107	98.049	Tier 3 one-reaction						0	4	231	0.918073	0.389119	0.223554	Not Significant	Not Significant
H-899	244.1	247.8	340.122	106.064	Tier 3 one-reaction						0	19	467	1.41795	0.0223671	0.0319807	Significant Increase	Significant Increase
H-901	244.2	247.9	516.193	282.134	Tier 3 one-reaction						0	9	232	0.814124	0.037101	0.0446511	Significant Decrease	Significant Decrease
H-903	244.4	248.1	492.194	258.135	Tier 3 one-reaction						0	6	75	1.5516	0.0431531	0.049412	Significant Increase	Significant Increase
H-904	244.7	248.4	515.197	281.139	Tier 3 one-reaction						0	13	319	0.511002	0.0549441	0.0577438	Not Significant	Not Significant
H-908	245.2	249.1	362.069	128.01	Tier 3 one-reaction						0	8	226	3.93108	0.0112336	0.0202573	Significant Increase	Significant Increase
H-912	245.4	249.3	584.169	350.111	Tier 3 one-reaction						0	8	249	0.571084	0.0103445	0.0192429	Significant Decrease	Significant Decrease
H-916	245.8	249.7	448.153	214.094	Tier 3 one-reaction						0	11	305	0.882098	0.140078	0.110324	Not Significant	Not Significant
H-918	246	250	357.067	123.009	Tier 3 one-reaction						0	2	52	0.891916	0.352636	0.209905	Not Significant	Not Significant
H-921	247	251.1	468.169	234.111	Tier 3 one-reaction						0	11	356	0.677097	4.4536e-05	0.000693071	Significant Decrease	Significant Decrease
H-922	247.2	251.3	357.109	246.102	Tier 3 one-reaction						0	10	211	0.524672	0.0178739	0.0274344	Significant Decrease	Significant Decrease
H-923	247.2	251.3	341.118	214.12	Tier 3 one-reaction						0	8	198	1.41555	0.156181	0.11936	Not Significant	Not Significant
H-925	247.5	251.7	450.108	216.05	Tier 3 one-reaction						0	2	97	0.67746	0.119521	0.0986536	Not Significant	Not Significant
H-927	247.8	252	453.077	219.018	Tier 3 one-reaction						0	7	228	1.32685	0.0249546	0.034227	Significant Increase	Significant Increase
H-930	248.2	252.4	356.609	245.101	Tier 3 one-reaction						0	13	347	0.29454	3.65883e-06	0.000154797	Significant Decrease	Significant Decrease
H-932	248.3	252.6	435.133	201.074	Tier 3 one-reaction						0	2	264	1.42659	0.289775	0.181912	Not Significant	Not Significant
H-934	248.9	253.3	465.114	231.056	Tier 3 one-reaction						0	10	238	1.16842	0.43023	0.2395	Not Significant	Not Significant
H-937	249.7	254.2	489.134	255.075	Tier 3 one-reaction						0	24	563	0.517285	0.0170866	0.0266726	Significant Decrease	Significant Decrease
H-938	249.8	254.2	474.168	240.109	Tier 3 one-reaction						0	18	280	0.591383	0.0148981	0.0245157	Significant Decrease	Significant Decrease
H-942	250.4	254.9	323.142	89.0842	Tier 3 one-reaction						0	13	291	0.670475	0.00317141	0.00922787	Significant Decrease	Significant Decrease
H-944	250.4	255	593.107	359.049	Tier 3 one-reaction						0	3	156	0.852278	0.56588	0.286764	Not Significant	Not Significant
H-946	250.7	255.3	309.073	75.0149	Tier 3 one-reaction						0	1	120	0.165577	0.000330772	0.00239374	Significant Decrease	Significant Decrease
H-948	250.9	255.6	335.107	101.048	Tier 3 one-reaction						0	29	443	0.786034	0.0133865	0.0228179	Significant Decrease	Significant Decrease
H-949	251	255.6	450.205	216.146	Tier 3 one-reaction						0	15	108	3.20676	0.00538773	0.0129612	Significant Increase	Significant Increase
H-952	251.8	256.5	317.131	83.0727	Tier 3 one-reaction						0	2	188	0.954886	0.783755	0.349796	Not Significant	Not Significant
H-953	252.3	257.1	420.159	186.101	Tier 3 one-reaction						0	15	232	0.922897	0.678432	0.320748	Not Significant	Not Significant
H-956	252.8	257.6	438.06	204.002	Tier 3 one-reaction						0	3	120	1.84335	0.00470717	0.0117324	Significant Increase	Significant Increase
H-957	252.9	257.7	418.118	184.06	Tier 3 one-reaction						0	11	264	1.38402	0.131201	0.105395	Not Significant	Not Significant
H-960	254.1	259.1	432.159	198.101	Tier 3 one-reaction						0	10	279	0.88174	0.472226	0.254431	Not Significant	Not Significant
H-965	254.4	259.5	520.19	286.131	Tier 3 one-reaction						0	3	150	1.32716	0.0785915	0.0732122	Not Significant	Not Significant
H-971	255	260.1	463.111	229.053	Tier 3 one-reaction						0	10	147	2.95725	0.0309352	0.0394764	Significant Increase	Significant Increase
H-972	255	260.1	433.117	199.058	Tier 3 one-reaction						0	6	175	0.413522	0.0329131	0.0412431	Significant Decrease	Significant Decrease
H-973	255.1	260.3	510.161	276.102	Tier 3 one-reaction						0	5	113	2.03575	0.14491	0.113051	Not Significant	Not Significant
H-977	255.4	260.6	643.267	409.209	Tier 3 one-reaction						0	5	136	0.884198	0.0723382	0.0693136	Not Significant	Not Significant
H-979	255.8	261	562.149	328.091	Tier 3 one-reaction						0	21	390	0.758865	0.214908	0.148478	Not Significant	Not Significant
H-981	255.8	261.1	473.148	239.09	Tier 3 one-reaction						0	27	339	0.639972	0.000799679	0.00404746	Significant Decrease	Significant Decrease
H-982	255.9	261.1	680.071	446.013	Tier 3 one-reaction						0	4	99	1.09367	0.220949	0.151461	Not Significant	Not Significant
H-983	255.9	261.1	353.11	238.103	Tier 3 one-reaction						0	4	195	0.825675	0.339291	0.204616	Not Significant	Not Significant
H-986	256.9	262.2	522.141	288.083	Tier 3 one-reaction						0	1	155	0.729582	0.071687	0.0688394	Not Significant	Not Significant
H-988	256.9	262.3	503.123	269.065	Tier 3 one-reaction						0	7	258	0.805892	0.482445	0.258285	Not Significant	Not Significant
H-989	257.2	262.6	327.056	92.9981	Tier 3 one-reaction						0	1	27	0.480155	0.00972275	0.0186108	Significant Decrease	Significant Decrease
H-990	257.2	262.6	418.152	184.094	Tier 3 one-reaction						0	4	92	0.733178	0.00591234	0.0136248	Significant Decrease	Significant Decrease
H-992	257.4	262.8	461.124	227.066	Tier 3 one-reaction						0	4	149	1.23514	0.209143	0.146285	Not Significant	Not Significant
H-995	257.8	263.3	371.117	137.059	Tier 3 one-reaction						0	5	164	0.62688	0.0741186	0.0704875	Not Significant	Not Significant
H-998	258	263.5	392.199	158.141	Tier 3 one-reaction						0	3	77	1.17652	0.492114	0.262016	Not Significant	Not Significant
H-1002	258.4	263.9	330.607	193.097	Tier 3 one-reaction						0	10	235	0.988115	0.94365	0.394983	Not Significant	Not Significant
H-1003	258.5	264	567.13	333.072	Tier 3 one-reaction						0	10	218	0.661673	0.101191	0.0877838	Not Significant	Not Significant
H-1004	258.7	264.2	399.122	165.063	Tier 3 one-reaction						0	23	327	1.08568	0.45621	0.24876	Not Significant	Not Significant
H-1007	258.9	264.5	572.278	338.219	Tier 3 one-reaction						0	3	110	0.623479	0.194047	0.138676	Not Significant	Not Significant
H-1008	259.4	265	547.138	313.08	Tier 3 one-reaction						0	15	311	0.552823	0.0603795	0.0618412	Not Significant	Not Significant
H-1009	259.5	265.2	594.137	360.079	Tier 3 one-reaction						0	16	338	1.46418	0.164112	0.123703	Not Significant	Not Significant
H-1012	259.9	265.7	516.179	282.121	Tier 3 one-reaction						0	16	406	1.84874	0.0163699	0.0259466	Significant Increase	Significant Increase
H-1014	260.3	266.1	443.111	209.053	Tier 3 one-reaction						0	26	387	0.877223	0.41314	0.233612	Not Significant	Not Significant
H-1015	260.4	266.2	323.142	89.0834	Tier 3 one-reaction						0	13	292	0.694483	0.00291011	0.00884287	Significant Decrease	Significant Decrease
H-1021	261.3	267.2	432.159	198.1	Tier 3 one-reaction						0	10	279	1.25045	0.262472	0.17084	Not Significant	Not Significant
H-1023	261.6	267.5	352.108	236.099	Tier 3 one-reaction						0	13	183	0.863198	0.439594	0.2434	Not Significant	Not Significant
H-1024	261.6	267.5	575.197	341.139	Tier 3 one-reaction						0	2	115	1.34073	0.370994	0.216917	Not Significant	Not Significant
H-1025	262	267.9	551.121	317.062	Tier 3 one-reaction						0	2	105	2.01175	0.030484	0.0390055	Significant Increase	Significant Increase
H-1027	262.7	268.7	443.091	209.033	Tier 3 one-reaction						0	11	154	2.01405	0.00372487	0.0101253	Significant Increase	Significant Increase
H-1030	262.8	268.9	438.061	204.002	Tier 3 one-reaction						0	3	118	1.60073	0.0224637	0.0320609	Significant Increase	Significant Increase
H-1032	262.9	269	450.156	432.195	Tier 3 one-reaction						0	23	199	0.873428	0.417444	0.234999	Not Significant	Not Significant
H-1035	263.1	269.2	331.609	195.101	Tier 3 one-reaction						0	8	253	1.51081	0.0571839	0.059529	Not Significant	Not Significant
H-1037	263.6	269.8	414.096	180.037	Tier 3 one-reaction						0	2	65	2.09929	0.062587	0.0631612	Not Significant	Not Significant
H-1039	263.9	270.1	414.098	360.079	Tier 3 one-reaction						0	16	338	2.65223	0.00255118	0.00809508	Significant Increase	Significant Increase
H-1040	264	270.2	312.091	156.065	Tier 3 one-reaction						0	3	130	0.718554	0.0484652	0.0531346	Significant Decrease	Significant Decrease
H-1041	264.2	270.4	500.16	266.101	Tier 3 one-reaction						0	22	573	0.692059	0.0369958	0.0445896	Significant Decrease	Significant Decrease
H-1043	264.5	270.8	461.222	227.164	Tier 3 one-reaction						0	1	40	0.559371	0.00327021	0.0094422	Significant Decrease	Significant Decrease
H-1046	264.8	271	510.159	276.101	Tier 3 one-reaction						0	5	115	1.80846	0.128311	0.103679	Not Significant	Not Significant
H-1047	264.8	271.1	364.083	260.049	Tier 3 one-reaction						0	8	192	0.499578	0.00792602	0.0163641	Significant Decrease	Significant Decrease
H-1049	265.1	271.4	481.067	247.008	Tier 3 one-reaction						0	1	70	0.746247	0.0538968	0.0570428	Not Significant	Not Significant
H-1055	265.6	272	647.325	413.267	Tier 3 one-reaction						0	18	182	0.605798	0.01401	0.0235163	Significant Decrease	Significant Decrease
H-1057	266	272.4	420.195	186.136	Tier 3 one-reaction						0	4	105	0.800979	0.0546044	0.0575334	Not Significant	Not Significant
H-1062	267.3	273.9	392.061	316.006	Tier 3 one-reaction						0	2	60	0.546685	0.0468227	0.0519902	Significant Decrease	Significant Decrease
H-1069	268.4	275.2	731.174	497.115	Tier 3 one-reaction						0	5	195	0.986781	0.940977	0.394742	Not Significant	Not Significant
H-1071	268.5	275.3	470.173	236.115	Tier 3 one-reaction						0	11	219	5.50115	0.00477721	0.0118711	Significant Increase	Significant Increase
H-1072	268.5	275.3	433.153	199.095	Tier 3 one-reaction						0	5	240	1.14248	0.202215	0.143222	Not Significant	Not Significant
H-1078	269.1	275.9	323.142	89.0841	Tier 3 one-reaction						0	13	291	0.940716	0.736783	0.337247	Not Significant	Not Significant
H-1082	269.7	276.6	601.256	367.198	Tier 3 one-reaction						0	2	100	0.650071	0.00125382	0.00530464	Significant Decrease	Significant Decrease
H-1083	269.8	276.7	376.127	284.137	Tier 3 one-reaction						0	12	248	0.836809	0.332108	0.201537	Not Significant	Not Significant
H-1086	270.1	277	537.085	303.027	Tier 3 one-reaction						0	5	132	0.604644	0.0365418	0.0442037	Significant Decrease	Significant Decrease
H-1088	270.1	277	509.187	275.129	Tier 3 one-reaction						0	5	120	2.31108	0.00653889	0.0145603	Significant Increase	Significant Increase
H-1090	270.9	277.9	461.221	227.163	Tier 3 one-reaction						0	1	40	0.675769	0.0660969	0.0654592	Not Significant	Not Significant
H-1091	271	278.1	598.173	364.114	Tier 3 one-reaction						0	10	353	0.685486	0.203646	0.14385	Not Significant	Not Significant
H-1094	271.2	278.3	503.123	269.065	Tier 3 one-reaction						0	7	258	0.869678	0.711716	0.331451	Not Significant	Not Significant
H-1097	271.6	278.9	362.155	128.096	Tier 3 one-reaction						0	8	165	5.60959	0.000142867	0.00146416	Significant Increase	Significant Increase
H-1100	271.7	279	498.181	264.122	Tier 3 one-reaction						0	16	351	5.01544	1.37725e-05	0.000349611	Significant Increase	Significant Increase
H-1101	271.8	279	472.164	238.106	Tier 3 one-reaction						0	16	367	0.759436	0.0877245	0.0795305	Not Significant	Not Significant
H-1102	271.9	279.1	377.125	286.133	Tier 3 one-reaction						0	1	107	0.562372	0.0359402	0.0437648	Significant Decrease	Significant Decrease
H-1103	272	279.3	549.106	315.048	Tier 3 one-reaction						0	2	87	1.061	0.868195	0.374222	Not Significant	Not Significant
H-1105	272.1	279.4	694.274	227.164	Tier 3 one-reaction						0	1	40	1.44073	0.0768473	0.0722496	Not Significant	Not Significant
H-1106	272.1	279.4	375.113	282.11	Tier 3 one-reaction						0	21	454	1.05345	0.803296	0.355441	Not Significant	Not Significant
H-1109	272.3	279.7	392.163	158.104	Tier 3 one-reaction						0	6	216	0.9086	0.668828	0.318306	Not Significant	Not Significant
H-1110	272.4	279.7	511.226	277.168	Tier 3 one-reaction						0	5	97	0.485941	0.0277141	0.0366316	Significant Decrease	Significant Decrease
H-1111	272.4	279.8	473.087	239.028	Tier 3 one-reaction						0	2	68	0.961913	0.783314	0.349796	Not Significant	Not Significant
H-1116	272.7	280.1	611.326	377.267	Tier 3 one-reaction						0	3	118	4.28602	0.000423806	0.00281968	Significant Increase	Significant Increase
H-1119	273	280.5	331.609	195.101	Tier 3 one-reaction						0	8	252	1.47307	0.167264	0.125391	Not Significant	Not Significant
H-1122	273.6	281.2	541.157	74.0475	Tier 3 one-reaction						0	4	203	0.564139	0.00394305	0.0105229	Significant Decrease	Significant Decrease
H-1125	273.7	281.4	424.178	380.24	Tier 3 one-reaction						0	2	76	0.769814	0.450234	0.247034	Not Significant	Not Significant
H-1127	274.2	282	317.132	83.0737	Tier 3 one-reaction						0	2	188	0.992875	0.967839	0.400234	Not Significant	Not Significant
H-1131	274.6	282.5	686.277	452.218	Tier 3 one-reaction						0	4	176	0.653849	0.116964	0.0969271	Not Significant	Not Significant
H-1132	274.7	282.6	566.153	99.0434	Tier 3 one-reaction						0	4	162	1.06566	0.475227	0.255229	Not Significant	Not Significant
H-1135	275.1	283.1	432.159	198.101	Tier 3 one-reaction						0	10	279	1.9891	0.0335282	0.0417482	Significant Increase	Significant Increase
H-1141	275.4	283.5	404.066	170.008	Tier 3 one-reaction						0	1	7	0.801381	0.0256333	0.0347821	Significant Decrease	Significant Decrease
H-1142	275.4	283.5	458.184	224.125	Tier 3 one-reaction						0	12	205	0.756776	0.0299541	0.0385825	Significant Decrease	Significant Decrease
H-1143	275.5	283.6	570.155	336.096	Tier 3 one-reaction						0	5	346	0.417187	0.000694089	0.00373044	Significant Decrease	Significant Decrease
H-1144	275.5	283.6	405.123	171.064	Tier 3 one-reaction						0	8	236	1.71065	0.220185	0.151062	Not Significant	Not Significant
H-1146	275.8	284	381.112	294.107	Tier 3 one-reaction						0	15	343	0.904047	0.696178	0.325763	Not Significant	Not Significant
H-1148	275.9	284	579.141	345.082	Tier 3 one-reaction						0	16	401	0.502202	0.0266393	0.0356013	Significant Decrease	Significant Decrease
H-1150	276.1	284.3	334.086	100.027	Tier 3 one-reaction						0	3	188	1.25589	0.49293	0.262281	Not Significant	Not Significant
H-1153	276.6	284.9	527.134	293.075	Tier 3 one-reaction						0	14	339	0.580657	0.125658	0.102182	Not Significant	Not Significant
H-1154	276.8	285.1	437.138	203.079	Tier 3 one-reaction						0	36	575	2.06119	0.0011583	0.00502947	Significant Increase	Significant Increase
H-1156	277	285.5	541.128	307.07	Tier 3 one-reaction						0	2	116	1.2292	0.218519	0.150232	Not Significant	Not Significant
H-1157	277.1	285.5	438.062	204.004	Tier 3 one-reaction						0	4	154	0.474778	0.000290109	0.00218575	Significant Decrease	Significant Decrease
H-1158	277.1	285.6	649.28	415.221	Tier 3 one-reaction						0	2	118	0.190393	5.19078e-06	0.000194654	Significant Decrease	Significant Decrease
H-1171	278.6	287.4	404.126	170.068	Tier 3 one-reaction						0	17	323	1.57606	0.153419	0.11785	Not Significant	Not Significant
H-1173	278.7	287.5	388.133	154.074	Tier 3 one-reaction						0	23	302	0.814108	0.0304136	0.0390055	Significant Decrease	Significant Decrease
H-1175	278.7	287.5	277.082	86.0477	Tier 3 one-reaction						0	5	223	0.550685	0.00671508	0.0147751	Significant Decrease	Significant Decrease
H-1184	279.2	288.2	617.157	150.048	Tier 3 one-reaction						0	3	119	0.581637	0.00315438	0.00921192	Significant Decrease	Significant Decrease
H-1188	279.7	288.8	582.191	348.132	Tier 3 one-reaction						0	9	369	0.95943	0.870527	0.374738	Not Significant	Not Significant
H-1189	279.8	288.8	527.195	293.136	Tier 3 one-reaction						0	11	198	0.680896	0.000574884	0.00335543	Significant Decrease	Significant Decrease
H-1190	279.8	288.9	442.154	208.096	Tier 3 one-reaction						0	26	510	0.653104	0.165451	0.124484	Not Significant	Not Significant
H-1195	280.9	290	306.104	144.091	Tier 3 one-reaction						0	17	254	0.905997	0.726545	0.335422	Not Significant	Not Significant
H-1197	281.6	290.7	415.106	181.048	Tier 3 one-reaction						0	5	180	1.29378	0.113849	0.0951841	Not Significant	Not Significant
H-1199	282	291.1	474.17	240.111	Tier 3 one-reaction						0	18	351	1.87925	0.0052977	0.0128547	Significant Increase	Significant Increase
H-1201	282.2	291.4	379.136	290.155	Tier 3 one-reaction						0	1	45	1.50992	0.0221197	0.0316819	Significant Increase	Significant Increase
H-1202	282.2	291.4	420.122	372.128	Tier 3 one-reaction						0	17	594	0.895951	0.284661	0.18041	Not Significant	Not Significant
H-1203	282.3	291.4	437.114	203.056	Tier 3 one-reaction						0	1	123	0.860883	0.592594	0.295133	Not Significant	Not Significant
H-1205	282.6	291.7	443.09	209.032	Tier 3 one-reaction						0	11	166	2.22178	0.0528173	0.0563703	Not Significant	Not Significant
H-1212	283.1	292.3	339.593	211.07	Tier 3 one-reaction						0	18	299	2.67787	0.254541	0.167595	Not Significant	Not Significant
H-1213	283.3	292.5	462.151	228.092	Tier 3 one-reaction						0	6	98	0.656187	0.151782	0.117028	Not Significant	Not Significant
H-1214	283.6	292.8	592.185	358.127	Tier 3 one-reaction						0	9	271	1.46152	0.0225403	0.0320617	Significant Increase	Significant Increase
H-1215	283.8	293	388.131	308.145	Tier 3 one-reaction						0	1	175	1.02974	0.751919	0.342442	Not Significant	Not Significant
H-1216	283.9	293.1	452.115	218.056	Tier 3 one-reaction						0	1	182	0.881456	0.42386	0.236994	Not Significant	Not Significant
H-1217	284	293.3	424.133	190.074	Tier 3 one-reaction						0	14	208	0.602481	0.0250004	0.0342614	Significant Decrease	Significant Decrease
H-1222	284.8	294.1	523.164	289.106	Tier 3 one-reaction						0	8	180	2.52911	7.04059e-06	0.000240503	Significant Increase	Significant Increase
H-1223	284.8	294.1	694.272	227.163	Tier 3 one-reaction						0	1	39	1.12453	0.54767	0.280453	Not Significant	Not Significant
H-1226	285.3	294.6	332.119	196.12	Tier 3 one-reaction						0	9	165	0.966474	0.83956	0.365508	Not Significant	Not Significant
H-1234	286.2	295.6	432.158	198.099	Tier 3 one-reaction						0	10	278	1.19204	0.425724	0.237659	Not Significant	Not Significant
H-1235	286.3	295.6	357.634	247.151	Tier 3 one-reaction						0	2	90	4.19297	0.00917683	0.0178348	Significant Increase	Significant Increase
H-1236	286.3	295.7	338.106	208.096	Tier 3 one-reaction						0	26	510	0.897755	0.67247	0.319027	Not Significant	Not Significant
H-1237	286.5	295.9	311.1	154.084	Tier 3 one-reaction						0	9	134	0.733287	0.0044352	0.0112435	Significant Decrease	Significant Decrease
H-1238	286.7	296.1	329.096	95.0374	Tier 3 one-reaction						0	5	224	0.871546	0.208679	0.146146	Not Significant	Not Significant
H-1239	286.8	296.2	335.142	101.084	Tier 3 one-reaction						0	20	342	2.22474	0.00440811	0.0112244	Significant Increase	Significant Increase
H-1243	287	296.4	680.258	213.149	Tier 3 one-reaction						0	2	54	1.73529	0.131466	0.105505	Not Significant	Not Significant
H-1244	287.4	296.8	388.133	154.074	Tier 3 one-reaction						0	23	300	1.26177	0.0946223	0.083849	Not Significant	Not Significant
H-1249	287.7	297.1	361.133	127.075	Tier 3 one-reaction						0	8	185	0.6871	0.00721698	0.0155052	Significant Decrease	Significant Decrease
H-1250	287.8	297.2	541.128	307.07	Tier 3 one-reaction						0	10	275	1.07087	0.65755	0.314207	Not Significant	Not Significant
H-1256	288.1	297.6	456.071	222.013	Tier 3 one-reaction						0	2	38	0.471406	0.0198688	0.0295399	Significant Decrease	Significant Decrease
H-1257	288.2	297.7	381.147	147.088	Tier 3 one-reaction						0	39	429	0.837977	0.457828	0.24923	Not Significant	Not Significant
H-1260	288.8	298.3	336.116	204.116	Tier 3 one-reaction						0	1	64	0.807752	0.0446576	0.0506078	Significant Decrease	Significant Decrease
H-1261	288.8	298.3	371.108	274.1	Tier 3 one-reaction						0	4	142	1.04424	0.698328	0.326229	Not Significant	Not Significant
H-1262	288.8	298.3	595.23	361.171	Tier 3 one-reaction						0	2	117	1.05118	0.823638	0.36119	Not Significant	Not Significant
H-1264	288.9	298.3	488.184	254.126	Tier 3 one-reaction						0	17	265	0.525438	0.0152753	0.0248366	Significant Decrease	Significant Decrease
H-1265	288.9	298.4	277.082	86.0475	Tier 3 one-reaction						0	5	223	0.525738	0.00298112	0.00892712	Significant Decrease	Significant Decrease
H-1268	289.5	299	325.111	182.106	Tier 3 one-reaction						0	16	246	1.01858	0.932669	0.392277	Not Significant	Not Significant
H-1273	290.1	299.7	446.185	212.127	Tier 3 one-reaction						0	1	110	0.80358	0.116792	0.0968378	Not Significant	Not Significant
H-1274	290.2	299.8	457.055	222.997	Tier 3 one-reaction						0	3	26	0.605819	0.0443926	0.0504211	Significant Decrease	Significant Decrease
H-1276	290.3	299.8	686.274	452.216	Tier 3 one-reaction						0	3	177	0.49777	0.105836	0.0905989	Not Significant	Not Significant
H-1279	290.8	300.4	511.225	277.167	Tier 3 one-reaction						0	5	97	0.601096	0.0475776	0.0525455	Significant Decrease	Significant Decrease
H-1280	291	300.6	461.185	227.126	Tier 3 one-reaction						0	2	140	0.64444	0.0727481	0.0694752	Not Significant	Not Significant
H-1283	291.1	300.7	415.107	181.048	Tier 3 one-reaction						0	5	180	1.29545	0.213554	0.148186	Not Significant	Not Significant
H-1289	291.7	301.3	442.107	208.048	Tier 3 one-reaction						0	5	241	0.542697	0.0342996	0.0422977	Significant Decrease	Significant Decrease
H-1290	291.7	301.3	598.172	364.113	Tier 3 one-reaction						0	10	344	0.725101	0.30595	0.189706	Not Significant	Not Significant
H-1294	292.2	301.8	340.068	106.009	Tier 3 one-reaction						0	7	109	1.03933	0.769627	0.346672	Not Significant	Not Significant
H-1297	292.4	302.1	433.106	199.048	Tier 3 one-reaction						0	10	288	1.17196	0.522471	0.272352	Not Significant	Not Significant
H-1300	292.6	302.3	424.132	190.074	Tier 3 one-reaction						0	14	205	0.576127	0.00169945	0.00647595	Significant Decrease	Significant Decrease
H-1302	293	302.7	361.097	127.039	Tier 3 one-reaction						0	6	203	0.779376	0.0293643	0.0381805	Significant Decrease	Significant Decrease
H-1306	293.4	303.1	386.066	152.007	Tier 3 one-reaction						0	1	25	0.966281	0.75864	0.344124	Not Significant	Not Significant
H-1307	293.7	303.4	338.106	208.096	Tier 3 one-reaction						0	26	510	1.23317	0.569293	0.287619	Not Significant	Not Significant
H-1308	293.7	303.4	579.237	345.179	Tier 3 one-reaction						0	4	143	2.56234	0.0679904	0.0666177	Not Significant	Not Significant
H-1309	294.2	304	375.111	282.106	Tier 3 one-reaction						0	10	325	1.1437	0.431153	0.239852	Not Significant	Not Significant
H-1312	294.4	304.2	438.085	204.026	Tier 3 one-reaction						0	12	163	0.709069	0.273493	0.175726	Not Significant	Not Significant
H-1313	294.4	304.2	311.102	154.087	Tier 3 one-reaction						0	5	136	0.910483	0.690042	0.323825	Not Significant	Not Significant
H-1315	294.6	304.4	473.086	239.028	Tier 3 one-reaction						0	2	68	0.804042	0.150087	0.116008	Not Significant	Not Significant
H-1317	294.7	304.4	405.123	171.064	Tier 3 one-reaction						0	8	236	0.767271	0.0817538	0.0756236	Not Significant	Not Significant
H-1318	294.7	304.4	389.163	155.105	Tier 3 one-reaction						0	1	127	0.347308	0.00020825	0.00182772	Significant Decrease	Significant Decrease
H-1322	295.4	305.2	353.591	239.065	Tier 3 one-reaction						0	7	308	2.53548	0.0471605	0.0521547	Significant Increase	Significant Increase
H-1327	296.5	306.3	371.116	274.116	Tier 3 one-reaction						0	15	356	0.66707	0.213195	0.148114	Not Significant	Not Significant
H-1328	296.5	306.3	342.104	216.092	Tier 3 one-reaction						0	5	96	3.01025	0.0449609	0.0507425	Significant Increase	Significant Increase
H-1330	296.5	306.4	316.089	164.062	Tier 3 one-reaction						0	3	159	0.792599	0.226841	0.15433	Not Significant	Not Significant
H-1333	296.8	306.6	389.127	310.137	Tier 3 one-reaction						0	6	251	1.42336	0.397169	0.227229	Not Significant	Not Significant
H-1336	296.9	306.8	381.147	147.089	Tier 3 one-reaction						0	39	429	1.24217	0.43503	0.241439	Not Significant	Not Significant
H-1338	297.3	307.1	555.107	321.048	Tier 3 one-reaction						0	2	150	0.775205	0.230957	0.156372	Not Significant	Not Significant
H-1339	297.3	307.2	523.165	289.107	Tier 3 one-reaction						0	8	263	2.4002	0.00107039	0.00481238	Significant Increase	Significant Increase
H-1340	297.5	307.3	396.101	162.042	Tier 3 one-reaction						0	4	103	1.38471	0.244355	0.162837	Not Significant	Not Significant
H-1341	297.5	307.4	459.134	225.075	Tier 3 one-reaction						0	21	413	0.559263	0.00414596	0.010855	Significant Decrease	Significant Decrease
H-1345	297.8	307.7	475.13	241.072	Tier 3 one-reaction						0	21	508	0.575374	0.0198272	0.0295261	Significant Decrease	Significant Decrease
H-1346	298	307.9	372.117	276.117	Tier 3 one-reaction						0	5	148	0.896416	0.722281	0.334359	Not Significant	Not Significant
H-1347	298	307.9	502.2	268.141	Tier 3 one-reaction						0	10	199	0.863413	0.381618	0.220409	Not Significant	Not Significant
H-1353	299	309	609.202	375.144	Tier 3 one-reaction						0	15	328	0.840987	0.318526	0.195451	Not Significant	Not Significant
H-1356	299.2	309.2	587.215	353.157	Tier 3 one-reaction						0	6	244	0.64161	0.0329563	0.0412431	Significant Decrease	Significant Decrease
H-1364	300.1	310.1	560.123	326.065	Tier 3 one-reaction						0	2	191	1.43412	0.174827	0.129124	Not Significant	Not Significant
H-1369	301.2	311.3	474.168	240.11	Tier 3 one-reaction						0	18	279	1.26293	0.612034	0.300732	Not Significant	Not Significant
H-1374	301.7	311.8	332.118	196.12	Tier 3 one-reaction						0	9	166	0.93932	0.685988	0.322599	Not Significant	Not Significant
H-1378	302.2	312.3	495.17	261.112	Tier 3 one-reaction						0	9	127	0.677204	0.0698954	0.0678396	Not Significant	Not Significant
H-1381	302.6	312.8	473.086	239.028	Tier 3 one-reaction						0	3	132	1.08088	0.730993	0.336214	Not Significant	Not Significant
H-1382	302.9	313	533.196	299.138	Tier 3 one-reaction						0	12	269	1.13199	0.381641	0.220409	Not Significant	Not Significant
H-1383	302.9	313.1	459.122	225.064	Tier 3 one-reaction						0	21	324	2.32347	0.0415971	0.0483638	Significant Increase	Significant Increase
H-1390	303.9	314.1	396.102	162.043	Tier 3 one-reaction						0	4	118	1.04902	0.87492	0.375856	Not Significant	Not Significant
H-1392	304.1	314.3	452.127	218.069	Tier 3 one-reaction						0	11	193	0.677602	0.0781117	0.0729717	Not Significant	Not Significant
H-1397	304.6	314.8	418.18	184.121	Tier 3 one-reaction						0	5	119	0.564185	0.00225348	0.00752681	Significant Decrease	Significant Decrease
H-1398	304.6	314.8	510.142	276.084	Tier 3 one-reaction						0	9	330	0.827541	0.13581	0.10789	Not Significant	Not Significant
H-1400	304.7	315	335.107	101.049	Tier 3 one-reaction						0	29	443	0.926219	0.511197	0.268297	Not Significant	Not Significant
H-1401	304.8	315	335.604	203.09	Tier 3 one-reaction						0	11	256	0.545636	0.0017419	0.00659976	Significant Decrease	Significant Decrease
H-1402	304.8	315	406.178	172.12	Tier 3 one-reaction						0	6	149	1.61409	0.00975318	0.0186259	Significant Increase	Significant Increase
H-1406	305.1	315.3	432.122	198.064	Tier 3 one-reaction						0	20	398	1.02973	0.925797	0.390482	Not Significant	Not Significant
H-1407	305.1	315.3	454.063	220.005	Tier 3 one-reaction						0	3	93	1.09909	0.753561	0.342677	Not Significant	Not Significant
H-1409	305.3	315.6	335.627	203.138	Tier 3 one-reaction						0	5	29	2.11867	0.0483683	0.0530636	Significant Increase	Significant Increase
H-1414	305.7	316	339.101	210.085	Tier 3 one-reaction						0	2	122	0.744569	0.236324	0.159157	Not Significant	Not Significant
H-1420	306.7	317	495.133	261.074	Tier 3 one-reaction						0	11	192	0.904436	0.72572	0.335323	Not Significant	Not Significant
H-1429	307.7	318.1	375.111	282.106	Tier 3 one-reaction						0	10	326	1.09728	0.8864	0.379492	Not Significant	Not Significant
H-1431	307.7	318.1	353.591	239.065	Tier 3 one-reaction						0	7	307	1.50423	0.19035	0.137212	Not Significant	Not Significant
H-1432	307.8	318.2	494.173	260.115	Tier 3 one-reaction						0	8	161	0.647757	0.00038898	0.00266881	Significant Decrease	Significant Decrease
H-1433	307.9	318.3	628.236	394.178	Tier 3 one-reaction						0	5	160	0.514068	0.0278427	0.0367466	Significant Decrease	Significant Decrease
H-1439	308.4	318.8	594.136	360.078	Tier 3 one-reaction						0	3	178	0.814561	0.112163	0.0943269	Not Significant	Not Significant
H-1440	308.6	319	526.177	292.118	Tier 3 one-reaction						0	17	472	1.29337	0.0652355	0.0649094	Not Significant	Not Significant
H-1442	308.7	319.1	371.116	274.114	Tier 3 one-reaction						0	13	260	0.925514	0.779645	0.349	Not Significant	Not Significant
H-1446	309.6	320.1	485.111	251.053	Tier 3 one-reaction						0	1	94	1.58038	0.456901	0.248972	Not Significant	Not Significant
H-1452	310.4	320.9	384.128	300.139	Tier 3 one-reaction						0	7	149	1.29576	0.238099	0.159896	Not Significant	Not Significant
H-1455	310.7	321.2	450.184	216.126	Tier 3 one-reaction						0	3	73	0.652222	0.0497116	0.05407	Significant Decrease	Significant Decrease
H-1457	310.7	321.3	468.122	234.064	Tier 3 one-reaction						0	2	200	2.02627	0.00131284	0.00547018	Significant Increase	Significant Increase
H-1463	311	321.6	375.136	141.078	Tier 3 one-reaction						0	22	329	0.628829	0.0492158	0.0537493	Significant Decrease	Significant Decrease
H-1464	311.1	321.7	334.579	201.042	Tier 3 one-reaction						0	3	190	0.899408	0.65252	0.313049	Not Significant	Not Significant
H-1470	311.9	322.5	533.197	299.138	Tier 3 one-reaction						0	12	269	1.28025	0.133908	0.106738	Not Significant	Not Significant
H-1471	311.9	322.5	342.137	216.157	Tier 3 one-reaction						0	4	31	0.994917	0.983908	0.404003	Not Significant	Not Significant
H-1472	312	322.6	504.097	270.039	Tier 3 one-reaction						0	5	203	0.294076	0.0408327	0.0477152	Significant Decrease	Significant Decrease
H-1475	312.1	322.7	453.185	219.127	Tier 3 one-reaction						0	1	105	0.752235	0.0714044	0.0686981	Not Significant	Not Significant
H-1476	312.1	322.7	503.149	269.091	Tier 3 one-reaction						0	20	511	0.813887	0.21497	0.148478	Not Significant	Not Significant
H-1477	312.2	322.8	502.201	268.142	Tier 3 one-reaction						0	10	212	0.537869	0.00373898	0.0101467	Significant Decrease	Significant Decrease
H-1478	312.4	323	518.112	284.053	Tier 3 one-reaction						0	4	141	0.740718	0.0848648	0.0778793	Not Significant	Not Significant
H-1481	313.1	323.7	526.173	292.115	Tier 3 one-reaction						0	16	443	1.15219	0.328772	0.200249	Not Significant	Not Significant
H-1482	313.1	323.7	586.127	352.069	Tier 3 one-reaction						0	14	240	1.43514	0.360031	0.212465	Not Significant	Not Significant
H-1484	313.7	324.4	486.18	252.122	Tier 3 one-reaction						0	9	292	0.692806	0.0453792	0.05104	Significant Decrease	Significant Decrease
H-1485	313.9	324.5	438.061	204.002	Tier 3 one-reaction						0	3	120	3.48533	0.0303734	0.0390009	Significant Increase	Significant Increase
H-1488	314.2	324.9	393.111	159.053	Tier 3 one-reaction						0	35	421	0.822174	0.139483	0.10996	Not Significant	Not Significant
H-1489	314.2	324.9	432.159	198.1	Tier 3 one-reaction						0	10	279	1.54197	0.404311	0.230039	Not Significant	Not Significant
H-1491	314.3	325	412.168	356.22	Tier 3 one-reaction						0	12	236	1.08205	0.680256	0.321043	Not Significant	Not Significant
H-1498	314.8	325.5	524.162	290.103	Tier 3 one-reaction						0	2	231	1.20756	0.643591	0.310142	Not Significant	Not Significant
H-1497	314.8	325.5	517.077	283.019	Tier 3 one-reaction						0	3	74	0.665075	0.0149015	0.0245157	Significant Decrease	Significant Decrease
H-1500	314.9	325.6	460.19	226.131	Tier 3 one-reaction						0	3	109	1.13946	0.306059	0.189706	Not Significant	Not Significant
H-1505	315.5	326.2	485.116	251.058	Tier 3 one-reaction						0	6	175	1.51036	0.407399	0.231317	Not Significant	Not Significant
H-1510	317.3	328.2	407.104	173.046	Tier 3 one-reaction						0	1	43	0.916502	0.740194	0.338129	Not Significant	Not Significant
H-1518	318	329	429.122	195.064	Tier 3 one-reaction						0	10	250	0.962918	0.794538	0.35289	Not Significant	Not Significant
H-1519	318.5	330	398.115	328.113	Tier 3 one-reaction						0	10	308	1.09395	0.730295	0.336214	Not Significant	Not Significant
H-1520	318.5	330	560.197	326.139	Tier 3 one-reaction						0	12	147	2.14362	0.0101148	0.0189222	Significant Increase	Significant Increase
H-1523	318.8	330.5	389.163	155.105	Tier 3 one-reaction						0	1	127	0.372112	6.37617e-07	6.1821e-05	Significant Decrease	Significant Decrease
H-1524	318.8	330.6	631.217	164.107	Tier 3 one-reaction						0	1	52	0.472724	0.0142318	0.0237196	Significant Decrease	Significant Decrease
H-1525	318.8	330.6	553.127	319.069	Tier 3 one-reaction						0	19	326	0.655334	0.0531155	0.0566153	Not Significant	Not Significant
H-1528	319.1	331.2	438.067	204.009	Tier 3 one-reaction						0	5	118	0.349331	0.0022116	0.00740191	Significant Decrease	Significant Decrease
H-1531	319.5	332	299.101	130.085	Tier 3 one-reaction						0	3	54	0.614525	0.133473	0.106597	Not Significant	Not Significant
H-1533	319.8	332.6	476.14	484.164	Tier 3 one-reaction						0	2	189	0.844746	0.403782	0.229897	Not Significant	Not Significant
H-1534	319.8	332.6	337.067	103.009	Tier 3 one-reaction						0	2	111	1.50247	0.0167133	0.0262581	Significant Increase	Significant Increase
H-1541	320.6	334.2	363.108	258.098	Tier 3 one-reaction						0	27	299	0.748716	0.016356	0.0259466	Significant Decrease	Significant Decrease
H-1542	321	335.1	490.2	256.141	Tier 3 one-reaction						0	7	147	0.753248	0.17385	0.128633	Not Significant	Not Significant
H-1547	321.8	336.1	417.158	183.1	Tier 3 one-reaction						0	8	211	0.695345	0.0637334	0.0640439	Not Significant	Not Significant
H-1549	321.9	336.2	374.115	280.113	Tier 3 one-reaction						0	4	84	1.6852	0.475595	0.25528	Not Significant	Not Significant
H-1550	322.2	336.4	330.091	96.0326	Tier 3 one-reaction						0	4	253	0.848558	0.0966687	0.0851324	Not Significant	Not Significant
H-1552	322.3	336.5	538.138	304.08	Tier 3 one-reaction						0	5	230	1.41181	0.137907	0.109188	Not Significant	Not Significant
H-1563	323.8	337.6	393.111	159.053	Tier 3 one-reaction						0	35	421	0.887497	0.40617	0.230699	Not Significant	Not Significant
H-1564	323.9	337.6	460.2	226.142	Tier 3 one-reaction						0	1	75	0.777875	0.0377731	0.0452063	Significant Decrease	Significant Decrease
H-1566	323.9	337.6	457.117	223.059	Tier 3 one-reaction						0	10	254	0.668736	0.203657	0.14385	Not Significant	Not Significant
H-1568	324.3	337.9	541.129	307.071	Tier 3 one-reaction						0	9	280	0.742917	0.0929702	0.0829193	Not Significant	Not Significant
H-1572	324.5	338.1	460.19	226.132	Tier 3 one-reaction						0	3	109	1.05359	0.647122	0.311388	Not Significant	Not Significant
H-1574	324.9	338.4	541.157	74.0479	Tier 3 one-reaction						0	4	203	0.662298	0.00369893	0.0100909	Significant Decrease	Significant Decrease
H-1575	324.9	338.4	372.067	138.008	Tier 3 one-reaction						0	3	94	0.844665	0.214817	0.148478	Not Significant	Not Significant
H-1576	325	338.4	403.127	338.137	Tier 3 one-reaction						0	20	340	1.90538	0.116583	0.096713	Not Significant	Not Significant
H-1579	325.1	338.5	485.111	251.053	Tier 3 one-reaction						0	1	94	1.13417	0.800102	0.354693	Not Significant	Not Significant
H-1580	325.1	338.5	418.178	184.12	Tier 3 one-reaction						0	5	118	1.18306	0.489655	0.260791	Not Significant	Not Significant
H-1584	325.4	338.7	382.151	296.186	Tier 3 one-reaction						0	2	105	1.23124	0.733254	0.336462	Not Significant	Not Significant
H-1585	325.5	338.8	372.115	276.114	Tier 3 one-reaction						0	13	280	0.505881	0.165086	0.124323	Not Significant	Not Significant
H-1586	325.5	338.8	376.169	142.111	Tier 3 one-reaction						0	5	123	9.75316	2.76315e-05	0.000501011	Significant Increase	Significant Increase
H-1587	325.6	338.9	327.624	187.132	Tier 3 one-reaction						0	3	75	1.45872	0.113875	0.0951841	Not Significant	Not Significant
H-1590	325.8	339	452.075	218.017	Tier 3 one-reaction						0	1	47	0.64562	0.0018499	0.00681325	Significant Decrease	Significant Decrease
H-1593	326.1	339.3	494.185	260.127	Tier 3 one-reaction						0	8	220	1.08553	0.508568	0.267447	Not Significant	Not Significant
H-1598	326.6	339.6	434.058	200	Tier 3 one-reaction						0	9	113	0.820313	0.288907	0.181806	Not Significant	Not Significant
H-1608	328.3	340.9	320.617	173.117	Tier 3 one-reaction						0	5	100	2.13722	0.000844538	0.00418465	Significant Increase	Significant Increase
H-1618	329.6	341.8	390.152	312.187	Tier 3 one-reaction						0	4	68	1.72751	0.212695	0.148017	Not Significant	Not Significant
H-1619	329.7	341.9	460.201	226.143	Tier 3 one-reaction						0	1	75	1.03675	0.80034	0.354703	Not Significant	Not Significant
H-1620	329.8	341.9	552.104	318.046	Tier 3 one-reaction						0	4	108	0.592627	0.0157123	0.0251701	Significant Decrease	Significant Decrease
H-1622	329.9	342	619.132	385.074	Tier 3 one-reaction						0	1	77	3.07551	0.118118	0.0977894	Not Significant	Not Significant
H-1624	330.1	342.2	368.152	134.094	Tier 3 one-reaction						0	11	217	1.54806	0.102033	0.088236	Not Significant	Not Significant
H-1628	330.6	342.5	412.16	356.203	Tier 3 one-reaction						0	2	195	1.87465	0.116392	0.0966028	Not Significant	Not Significant
H-1630	330.7	342.6	551.204	317.146	Tier 3 one-reaction						0	8	228	0.759663	0.14041	0.110437	Not Significant	Not Significant
H-1631	330.7	342.6	520.129	286.07	Tier 3 one-reaction						0	11	286	0.751388	0.114071	0.0952771	Not Significant	Not Significant
H-1632	330.7	342.6	349.085	115.027	Tier 3 one-reaction						0	13	273	0.654395	0.143599	0.112347	Not Significant	Not Significant
H-1640	331.4	343.1	359.604	251.092	Tier 3 one-reaction						0	12	367	0.452986	2.08648e-05	0.000430336	Significant Decrease	Significant Decrease
H-1642	331.5	343.2	477.158	243.1	Tier 3 one-reaction						0	8	149	0.714308	0.0133377	0.0227818	Significant Decrease	Significant Decrease
H-1643	331.6	343.2	337.068	103.009	Tier 3 one-reaction						0	2	113	1.35117	0.0258228	0.0349529	Significant Increase	Significant Increase
H-1644	331.9	343.5	458.069	224.011	Tier 3 one-reaction						0	4	177	0.93182	0.505398	0.266509	Not Significant	Not Significant
H-1645	332	343.6	317.599	167.08	Tier 3 one-reaction						0	27	291	0.695647	0.191913	0.138097	Not Significant	Not Significant
H-1647	332.5	343.9	538.14	304.082	Tier 3 one-reaction						0	5	364	1.00888	0.969488	0.400515	Not Significant	Not Significant
H-1648	332.5	343.9	407.12	173.062	Tier 3 one-reaction						0	2	69	0.954892	0.821729	0.360983	Not Significant	Not Significant
H-1651	332.6	344	560.195	326.136	Tier 3 one-reaction						0	16	306	2.60154	0.000867596	0.00424566	Significant Increase	Significant Increase
H-1656	332.8	344.2	277.082	86.0478	Tier 3 one-reaction						0	5	223	0.580688	0.0372965	0.0448244	Significant Decrease	Significant Decrease
H-1660	333.2	344.4	256.077	44.0371	Tier 3 one-reaction						0	1	145	0.622527	0.0246929	0.0340194	Significant Decrease	Significant Decrease
H-1662	333.2	344.4	428.056	193.998	Tier 3 one-reaction						0	2	134	0.374603	0.201878	0.143084	Not Significant	Not Significant
H-1665	333.5	344.6	711.148	477.089	Tier 3 one-reaction						0	10	253	0.870348	0.45811	0.249301	Not Significant	Not Significant
H-1668	333.6	344.7	446.165	212.106	Tier 3 one-reaction						0	3	187	0.846728	0.539253	0.277792	Not Significant	Not Significant
H-1674	334.3	345.2	457.153	223.095	Tier 3 one-reaction						0	19	266	0.662095	0.00705375	0.0152538	Significant Decrease	Significant Decrease
H-1677	335	345.7	391.122	314.127	Tier 3 one-reaction						0	2	142	0.858378	0.347512	0.208104	Not Significant	Not Significant
H-1680	335	345.8	459.133	225.075	Tier 3 one-reaction						0	21	415	3.14401	0.00369153	0.0100909	Significant Increase	Significant Increase
H-1684	335.3	346	361.078	254.039	Tier 3 one-reaction						0	4	87	3.84536	0.00273027	0.00845206	Significant Increase	Significant Increase
H-1685	335.4	346	442.107	208.048	Tier 3 one-reaction						0	5	241	1.09605	0.750039	0.341869	Not Significant	Not Significant
H-1687	335.5	346.1	327.624	187.132	Tier 3 one-reaction						0	3	75	1.80183	0.0755419	0.0713475	Not Significant	Not Significant
H-1689	335.7	346.3	440.128	206.07	Tier 3 one-reaction						0	13	243	2.476	0.00777962	0.0162075	Significant Increase	Significant Increase
H-1694	335.9	346.4	460.201	226.143	Tier 3 one-reaction						0	1	75	1.1056	0.473084	0.254595	Not Significant	Not Significant
H-1698	336.1	346.5	463.1	229.041	Tier 3 one-reaction						0	7	177	0.310312	0.00582513	0.0135008	Significant Decrease	Significant Decrease
H-1700	336.1	346.6	330.091	96.0324	Tier 3 one-reaction						0	4	252	0.921805	0.473999	0.254921	Not Significant	Not Significant
H-1701	336.5	346.8	485.112	251.054	Tier 3 one-reaction						0	2	156	0.604388	0.0724681	0.0693387	Not Significant	Not Significant
H-1709	337.1	347.3	362.118	256.12	Tier 3 one-reaction						0	2	90	1.03996	0.792695	0.352546	Not Significant	Not Significant
H-1718	338.4	348.2	304.076	140.035	Tier 3 one-reaction						0	1	30	0.506854	0.00251356	0.00800652	Significant Decrease	Significant Decrease
H-1723	338.7	348.4	433.144	398.172	Tier 3 one-reaction						0	4	219	0.717777	0.0399742	0.0468781	Significant Decrease	Significant Decrease
H-1724	338.8	348.5	470.13	236.072	Tier 3 one-reaction						0	1	100	0.789518	0.584271	0.293113	Not Significant	Not Significant
H-1725	339.1	348.7	377.115	286.113	Tier 3 one-reaction						0	3	94	0.642962	0.0155843	0.0250275	Significant Decrease	Significant Decrease
H-1728	339.2	348.8	433.143	199.085	Tier 3 one-reaction						0	21	369	0.878477	0.46901	0.25356	Not Significant	Not Significant
H-1729	339.2	348.8	424.051	189.993	Tier 3 one-reaction						0	2	75	0.641844	0.167253	0.125391	Not Significant	Not Significant
H-1740	340.2	349.5	385.111	302.105	Tier 3 one-reaction						0	3	128	1.16278	0.595637	0.295824	Not Significant	Not Significant
H-1742	340.4	349.7	370.109	272.101	Tier 3 one-reaction						0	25	494	0.645777	0.0616329	0.0626906	Not Significant	Not Significant
H-1749	341.2	350.3	390.15	312.183	Tier 3 one-reaction						0	3	61	1.42229	0.596469	0.296079	Not Significant	Not Significant
H-1750	341.6	350.6	432.195	198.137	Tier 3 one-reaction						0	1	90	0.770304	0.115181	0.0958872	Not Significant	Not Significant
H-1753	341.7	350.7	423.147	189.089	Tier 3 one-reaction						0	3	109	1.00298	0.980005	0.402943	Not Significant	Not Significant
H-1757	342	350.8	373.039	277.961	Tier 3 one-reaction						0	1	50	2.3159	0.0550388	0.0578065	Not Significant	Not Significant
H-1758	342.1	351	541.129	307.07	Tier 3 one-reaction						0	9	261	0.713744	0.107491	0.0915175	Not Significant	Not Significant
H-1759	342.1	351	412.089	178.03	Tier 3 one-reaction						0	3	160	0.656023	0.101081	0.0877811	Not Significant	Not Significant
H-1762	342.3	351.1	478.118	244.06	Tier 3 one-reaction						0	6	268	0.32159	0.000142088	0.00146416	Significant Decrease	Significant Decrease
H-1764	342.6	351.3	506.157	272.098	Tier 3 one-reaction						0	24	391	0.724124	0.0317563	0.0402133	Significant Decrease	Significant Decrease
H-1767	342.8	351.5	519.17	285.112	Tier 3 one-reaction						0	4	90	0.937327	0.7374	0.337412	Not Significant	Not Significant
H-1770	343.2	352	376.132	284.147	Tier 3 one-reaction						0	2	204	1.87502	0.107681	0.0915544	Not Significant	Not Significant
H-1779	344	352.8	277.082	86.0475	Tier 3 one-reaction						0	5	223	0.489485	0.0161294	0.025664	Significant Decrease	Significant Decrease
H-1785	344.4	353.1	297.596	127.076	Tier 3 one-reaction						0	8	184	0.950148	0.765384	0.345617	Not Significant	Not Significant
H-1788	344.9	353.7	400.132	166.073	Tier 3 one-reaction						0	17	346	0.799479	0.26045	0.169926	Not Significant	Not Significant
H-1791	345.2	354	520.128	286.069	Tier 3 one-reaction						0	11	238	0.870611	0.448331	0.246726	Not Significant	Not Significant
H-1792	345.3	354.1	427.129	193.07	Tier 3 one-reaction						0	4	62	1.89585	0.0344804	0.0424573	Significant Increase	Significant Increase
H-1797	345.4	354.2	441.124	207.066	Tier 3 one-reaction						0	2	191	0.601709	0.138516	0.109392	Not Significant	Not Significant
H-1802	346	354.8	398.115	164.057	Tier 3 one-reaction						0	7	206	0.842159	0.208361	0.145985	Not Significant	Not Significant
H-1804	346.2	355	407.108	173.05	Tier 3 one-reaction						0	1	102	0.792283	0.130036	0.104897	Not Significant	Not Significant
H-1808	346.3	355.1	389.163	155.104	Tier 3 one-reaction						0	1	127	1.2337	0.215315	0.148587	Not Significant	Not Significant
H-1812	346.6	355.4	356.044	121.986	Tier 3 one-reaction						0	1	59	1.54727	0.101148	0.0877838	Not Significant	Not Significant
H-1821	347.6	356.4	515.093	281.035	Tier 3 one-reaction						0	1	81	0.913808	0.654993	0.313611	Not Significant	Not Significant
H-1827	347.9	356.7	452.101	218.042	Tier 3 one-reaction						0	7	196	0.619941	0.237658	0.15986	Not Significant	Not Significant
H-1835	349.2	358.1	501.114	267.056	Tier 3 one-reaction						0	8	132	0.8468	0.372144	0.217359	Not Significant	Not Significant
H-1837	349.3	358.2	470.028	235.97	Tier 3 one-reaction						0	2	14	0.968847	0.761484	0.344799	Not Significant	Not Significant
H-1841	349.6	358.5	335.621	203.126	Tier 3 one-reaction						0	11	111	5.57055	7.35094e-05	0.000962624	Significant Increase	Significant Increase
H-1842	349.7	358.5	366.13	264.143	Tier 3 one-reaction						0	1	73	1.18337	0.540266	0.27814	Not Significant	Not Significant
H-1844	349.9	358.8	360.619	253.12	Tier 3 one-reaction						0	2	58	0.800554	0.380655	0.220148	Not Significant	Not Significant
H-1846	350	358.9	379.125	290.133	Tier 3 one-reaction						0	1	101	1.67143	0.044246	0.0503142	Significant Increase	Significant Increase
H-1847	350	358.9	480.159	246.101	Tier 3 one-reaction						0	7	139	0.630429	0.0286641	0.0375662	Significant Decrease	Significant Decrease
H-1849	350.2	359.1	466.107	232.049	Tier 3 one-reaction						0	4	155	6.7935	0.0231465	0.032559	Significant Increase	Significant Increase
H-1854	350.6	359.5	437.119	203.06	Tier 3 one-reaction						0	6	171	1.71325	0.0405693	0.0474411	Significant Increase	Significant Increase
H-1856	350.7	359.6	454.06	220.002	Tier 3 one-reaction						0	3	107	1.3321	0.11373	0.0951841	Not Significant	Not Significant
H-1859	351	359.9	577.176	343.118	Tier 3 one-reaction						0	3	270	0.533202	2.30322e-05	0.000452418	Significant Decrease	Significant Decrease
H-1871	352.3	361.3	353.626	239.136	Tier 3 one-reaction						0	9	131	1.52907	0.214	0.148361	Not Significant	Not Significant
H-1873	352.4	361.3	404.127	170.069	Tier 3 one-reaction						0	17	323	3.41057	2.41629e-05	0.000469012	Significant Increase	Significant Increase
H-1879	353.1	362.1	423.148	189.089	Tier 3 one-reaction						0	3	104	0.628249	0.353717	0.210243	Not Significant	Not Significant
H-1881	353.2	362.1	366.067	264.017	Tier 3 one-reaction						0	8	146	13.2798	0.0940939	0.0835153	Not Significant	Not Significant
H-1882	353.3	362.2	414.169	180.111	Tier 3 one-reaction						0	3	72	2.26424	0.00218259	0.00735585	Significant Increase	Significant Increase
H-1885	353.4	362.3	284.108	100.1	Tier 3 one-reaction						0	2	101	5.3763	0.0275071	0.0364259	Significant Increase	Significant Increase
H-1887	353.6	362.5	317.132	83.0733	Tier 3 one-reaction						0	2	188	1.2506	0.146277	0.113848	Not Significant	Not Significant
H-1896	354.5	363.4	399.084	165.026	Tier 3 one-reaction						0	3	98	4.61709	0.000269037	0.00215031	Significant Increase	Significant Increase
H-1897	354.7	363.6	426.124	384.131	Tier 3 one-reaction						0	4	352	0.775855	0.070694	0.0683334	Not Significant	Not Significant
H-1899	354.8	363.8	433.098	199.04	Tier 3 one-reaction						0	2	97	1.09089	0.636526	0.308374	Not Significant	Not Significant
H-1900	354.9	363.8	433.143	199.085	Tier 3 one-reaction						0	21	369	1.13448	0.615006	0.301912	Not Significant	Not Significant
H-1901	355	363.9	297.596	127.075	Tier 3 one-reaction						0	8	176	0.895613	0.574063	0.289223	Not Significant	Not Significant
H-1903	355.1	364	385.11	302.102	Tier 3 one-reaction						0	9	404	1.029	0.934984	0.392951	Not Significant	Not Significant
H-1907	355.4	364.3	392.079	158.02	Tier 3 one-reaction						0	17	299	0.772418	0.1516	0.116943	Not Significant	Not Significant
H-1912	356	364.9	349.086	115.028	Tier 3 one-reaction						0	13	273	0.826234	0.530517	0.274986	Not Significant	Not Significant
H-1922	357	366	392.2	158.142	Tier 3 one-reaction						0	3	77	0.424458	0.000276841	0.00216031	Significant Decrease	Significant Decrease
H-1924	357.1	366.1	497.137	263.079	Tier 3 one-reaction						0	4	155	1.61138	0.104599	0.0897965	Not Significant	Not Significant
H-1928	357.7	366.7	520.127	286.069	Tier 3 one-reaction						0	11	210	0.899767	0.510572	0.268209	Not Significant	Not Significant
H-1930	357.9	366.9	458.174	224.115	Tier 3 one-reaction						0	10	231	0.579678	0.00399523	0.0105983	Significant Decrease	Significant Decrease
H-1934	358.7	367.7	431.118	394.12	Tier 3 one-reaction						0	10	356	0.815956	0.469964	0.253827	Not Significant	Not Significant
H-1938	358.9	367.9	455.138	221.08	Tier 3 one-reaction						0	4	192	0.608294	0.0386067	0.0458659	Significant Decrease	Significant Decrease
H-1941	359.1	368.1	467.116	233.058	Tier 3 one-reaction						0	3	76	1.28086	0.277037	0.177106	Not Significant	Not Significant
H-1943	359.3	368.3	329.096	95.0371	Tier 3 one-reaction						0	5	225	1.17576	0.214658	0.148478	Not Significant	Not Significant
H-1950	359.5	368.5	396.102	162.044	Tier 3 one-reaction						0	4	118	1.63826	0.0055608	0.0131473	Significant Increase	Significant Increase
H-1955	360.1	369.8	334.633	201.149	Tier 3 one-reaction						0	3	64	1.95372	0.286828	0.180912	Not Significant	Not Significant
H-1957	360.2	370.2	466.107	232.049	Tier 3 one-reaction						0	4	155	0.855862	0.74971	0.341813	Not Significant	Not Significant
H-1965	361.3	372.6	397.085	163.027	Tier 3 one-reaction						0	5	135	0.77824	0.0715269	0.0687759	Not Significant	Not Significant
H-1966	361.5	373	505.073	271.015	Tier 3 one-reaction						0	1	83	0.784236	0.0879597	0.0796999	Not Significant	Not Significant
H-1967	361.5	373.1	308.593	149.069	Tier 3 one-reaction						0	29	438	0.369454	0.000575507	0.00335543	Significant Decrease	Significant Decrease
H-1981	362.2	374.7	426.111	192.053	Tier 3 one-reaction						0	1	190	2.15596	0.0538299	0.0570428	Not Significant	Not Significant
H-1983	362.4	375.1	339.133	210.149	Tier 3 one-reaction						0	3	60	1.13367	0.229541	0.155605	Not Significant	Not Significant
H-1984	362.5	375.3	352.614	237.111	Tier 3 one-reaction						0	9	193	0.353802	0.0016831	0.00642851	Significant Decrease	Significant Decrease
H-1989	363	376	414.169	180.11	Tier 3 one-reaction						0	2	42	2.4416	6.88192e-06	0.000240503	Significant Increase	Significant Increase
H-1996	363.4	376.5	368.095	134.037	Tier 3 one-reaction						0	15	255	0.909862	0.675776	0.319951	Not Significant	Not Significant
H-1999	363.5	376.5	319.591	171.066	Tier 3 one-reaction						0	8	254	0.444039	0.0102325	0.0190776	Significant Decrease	Significant Decrease
H-2003	363.8	376.8	469.153	235.094	Tier 3 one-reaction						0	8	155	0.686108	0.0429929	0.0493312	Significant Decrease	Significant Decrease
H-2008	364.1	377.2	317.132	83.0737	Tier 3 one-reaction						0	2	188	1.10733	0.520115	0.27179	Not Significant	Not Significant
H-2021	365.5	378.5	422.093	376.069	Tier 3 one-reaction						0	4	172	1.01985	0.870781	0.374749	Not Significant	Not Significant
H-2029	366.1	379.1	428.13	388.142	Tier 3 one-reaction						0	6	182	0.610854	0.0491589	0.0537493	Significant Decrease	Significant Decrease
H-2039	367.1	380	433.098	199.04	Tier 3 one-reaction						0	2	99	1.15961	0.529614	0.2748	Not Significant	Not Significant
H-2042	367.1	380	349.158	115.1	Tier 3 one-reaction						0	21	290	13.6721	0.000264108	0.00212575	Significant Increase	Significant Increase
H-2050	367.8	380.7	437.119	203.061	Tier 3 one-reaction						0	6	171	1.71904	0.0681137	0.066681	Not Significant	Not Significant
H-2053	368.2	381.1	507.17	273.112	Tier 3 one-reaction						0	8	202	1.27328	0.157092	0.119702	Not Significant	Not Significant
H-2055	368.3	381.3	522.145	288.087	Tier 3 one-reaction						0	11	383	2.05504	0.0339675	0.0420137	Significant Increase	Significant Increase
H-2057	368.3	381.3	335.621	203.126	Tier 3 one-reaction						0	11	111	1.96361	0.130425	0.105036	Not Significant	Not Significant
H-2058	368.4	381.3	392.08	158.022	Tier 3 one-reaction						0	17	308	0.819834	0.109068	0.0924784	Not Significant	Not Significant
H-2059	368.5	381.4	378.124	144.066	Tier 3 one-reaction						0	3	74	0.975813	0.893357	0.381678	Not Significant	Not Significant
H-2063	368.6	381.5	555.141	321.082	Tier 3 one-reaction						0	8	195	1.217	0.641265	0.309473	Not Significant	Not Significant
H-2065	368.7	381.6	553.129	319.07	Tier 3 one-reaction						0	14	304	0.413301	0.000152276	0.00152276	Significant Decrease	Significant Decrease
H-2066	368.8	381.7	329.096	95.0373	Tier 3 one-reaction						0	5	224	1.08893	0.530783	0.274986	Not Significant	Not Significant
H-2077	369.9	382.8	519.099	285.04	Tier 3 one-reaction						0	4	111	1.20982	0.101977	0.0882336	Not Significant	Not Significant
H-2080	370.2	383	614.171	380.113	Tier 3 one-reaction						0	4	174	2.30647	0.00257875	0.00814089	Significant Increase	Significant Increase
H-2086	370.6	383.5	431.116	394.115	Tier 3 one-reaction						0	14	423	0.739641	0.555917	0.283281	Not Significant	Not Significant
H-2089	370.9	383.7	356.044	121.986	Tier 3 one-reaction						0	1	59	1.43351	0.0579888	0.0601015	Not Significant	Not Significant
H-2092	371.3	384.2	404.136	170.078	Tier 3 one-reaction						0	4	106	0.931215	0.655893	0.313705	Not Significant	Not Significant
H-2095	371.6	384.5	684.136	217.026	Tier 3 one-reaction						0	1	93	0.90681	0.80071	0.354772	Not Significant	Not Significant
H-2096	372.1	384.9	396.102	162.044	Tier 3 one-reaction						0	4	115	1.53193	0.0313234	0.0398179	Significant Increase	Significant Increase
H-2099	372.6	385.4	311.101	154.086	Tier 3 one-reaction						0	5	136	1.31025	0.202247	0.143222	Not Significant	Not Significant
H-2104	372.9	385.7	471.17	237.111	Tier 3 one-reaction						0	9	193	1.0652	0.746369	0.340761	Not Significant	Not Significant
H-2105	372.9	385.7	388.144	154.086	Tier 3 one-reaction						0	5	136	0.593467	0.0179233	0.0274591	Significant Decrease	Significant Decrease
H-2108	373	385.8	349.158	115.099	Tier 3 one-reaction						0	21	290	1.79027	0.138067	0.109209	Not Significant	Not Significant
H-2110	373.1	385.9	297.596	127.074	Tier 3 one-reaction						0	8	176	0.856607	0.567099	0.286967	Not Significant	Not Significant
H-2113	373.3	386.1	441.123	207.065	Tier 3 one-reaction						0	2	191	0.68525	0.0489099	0.0535164	Significant Decrease	Significant Decrease
H-2117	373.5	386.3	565.258	331.199	Tier 3 one-reaction						0	8	123	2.42003	0.0360634	0.0437873	Significant Increase	Significant Increase
H-2119	373.6	386.4	621.196	154.086	Tier 3 one-reaction						0	5	136	1.07691	0.732714	0.336462	Not Significant	Not Significant
H-2123	373.9	386.7	288.59	109.063	Tier 3 one-reaction						0	2	162	2.18051	0.159624	0.121317	Not Significant	Not Significant
H-2127	374.2	387	476.131	242.073	Tier 3 one-reaction						0	7	1	1.68576	0.00422712	0.0110012	Significant Increase	Significant Increase
H-2128	374.3	387	372.137	138.079	Tier 3 one-reaction						0	4	219	0.970071	0.764298	0.34541	Not Significant	Not Significant
H-2129	374.3	387.1	525.133	291.075	Tier 3 one-reaction						0	1	136	0.73883	0.0155606	0.0250275	Significant Decrease	Significant Decrease
H-2130	374.4	387.2	319.591	171.065	Tier 3 one-reaction						0	9	253	0.453288	0.00377635	0.0101797	Significant Decrease	Significant Decrease
H-2131	374.4	387.2	299.095	130.074	Tier 3 one-reaction						0	18	303	1.16053	0.684632	0.322295	Not Significant	Not Significant
H-2133	374.6	387.4	516.131	282.073	Tier 3 one-reaction						0	11	263	0.628831	0.0464629	0.051695	Significant Decrease	Significant Decrease
H-2135	374.7	387.4	553.128	319.07	Tier 3 one-reaction						0	21	431	0.606183	0.0397884	0.0467266	Significant Decrease	Significant Decrease
H-2136	375	387.8	361.158	127.1	Tier 3 one-reaction						0	5	220	1.03182	0.882503	0.378126	Not Significant	Not Significant
H-2139	375.1	387.9	353.131	119.073	Tier 3 one-reaction						0	11	170	0.628514	0.0357626	0.0436451	Significant Decrease	Significant Decrease
H-2143	375.5	388.2	576.188	342.13	Tier 3 one-reaction						0	7	295	1.16559	0.318494	0.195451	Not Significant	Not Significant
H-2145	375.7	388.5	431.059	197	Tier 3 one-reaction						0	6	127	0.914384	0.679557	0.320946	Not Significant	Not Significant
H-2152	376.7	389.4	388.143	154.085	Tier 3 one-reaction						0	14	263	0.63627	0.0323574	0.040849	Significant Decrease	Significant Decrease
H-2154	376.8	389.5	404.139	170.081	Tier 3 one-reaction						0	6	248	1.00475	0.973004	0.401063	Not Significant	Not Significant
H-2171	378.2	390.9	550.275	316.217	Tier 3 one-reaction						0	1	103	0.448229	0.0312171	0.039744	Significant Decrease	Significant Decrease
H-2181	379.1	391.8	472.189	238.131	Tier 3 one-reaction						0	3	157	0.213879	2.17085e-05	0.000439716	Significant Decrease	Significant Decrease
H-2183	379.3	391.9	378.123	144.065	Tier 3 one-reaction						0	3	80	0.848121	0.525383	0.273378	Not Significant	Not Significant
H-2185	379.8	392.4	546.054	311.996	Tier 3 one-reaction						0	1	20	2.12386	0.00016259	0.00156885	Significant Increase	Significant Increase
H-2186	379.8	392.4	471.17	237.112	Tier 3 one-reaction						0	9	193	0.875748	0.333339	0.201838	Not Significant	Not Significant
H-2187	380	392.6	392.079	158.021	Tier 3 one-reaction						0	17	299	0.7121	0.0100147	0.0188383	Significant Decrease	Significant Decrease
H-2190	380.2	392.8	529.127	295.068	Tier 3 one-reaction						0	1	193	0.638167	0.0145124	0.0240899	Significant Decrease	Significant Decrease
H-2197	380.4	393	379.605	291.094	Tier 3 one-reaction						0	15	242	0.629434	0.00542015	0.0129612	Significant Decrease	Significant Decrease
H-2198	380.4	393	297.596	127.075	Tier 3 one-reaction						0	8	182	0.920161	0.700221	0.326889	Not Significant	Not Significant
H-2203	381.3	393.9	472.106	238.048	Tier 3 one-reaction						0	5	156	1.27681	0.211571	0.147483	Not Significant	Not Significant
H-2207	381.8	394.4	416.163	364.208	Tier 3 one-reaction						0	1	109	1.84849	0.0151049	0.0247008	Significant Increase	Significant Increase
H-2208	382	394.6	347.622	227.126	Tier 3 one-reaction						0	2	140	0.61975	0.0924258	0.0826125	Not Significant	Not Significant
H-2217	383.6	396.1	433.154	199.096	Tier 3 one-reaction						0	5	251	1.54334	0.505609	0.266535	Not Significant	Not Significant
H-2219	383.8	396.4	388.144	154.086	Tier 3 one-reaction						0	5	135	0.729405	0.112611	0.094655	Not Significant	Not Significant
H-2223	384.3	396.9	431.12	394.124	Tier 3 one-reaction						0	10	351	0.934167	0.79378	0.352833	Not Significant	Not Significant
H-2229	384.8	397.3	386.117	304.116	Tier 3 one-reaction						0	7	264	0.717458	0.0251855	0.0343881	Significant Decrease	Significant Decrease
H-2231	384.8	397.3	576.189	342.13	Tier 3 one-reaction						0	7	294	1.10676	0.597767	0.29628	Not Significant	Not Significant
H-2232	384.9	397.4	494.137	260.078	Tier 3 one-reaction						0	19	239	1.49749	0.00760286	0.0159805	Significant Increase	Significant Increase
H-2248	386.6	399	471.071	237.012	Tier 3 one-reaction						0	1	40	0.522384	0.000219775	0.00190858	Significant Decrease	Significant Decrease
H-2255	386.9	399.4	353.132	119.073	Tier 3 one-reaction						0	11	170	0.596979	0.0078302	0.0162669	Significant Decrease	Significant Decrease
H-2260	387.3	399.8	359.094	250.07	Tier 3 one-reaction						0	28	492	1.89452	0.523469	0.27264	Not Significant	Not Significant
H-2272	388.8	401.2	332.586	197.054	Tier 3 one-reaction						0	7	163	0.475673	7.99115e-05	0.00103822	Significant Decrease	Significant Decrease
H-2274	388.9	401.3	674.174	207.065	Tier 3 one-reaction						0	2	191	1.07032	0.602308	0.297815	Not Significant	Not Significant
H-2280	389.5	401.9	297.596	127.075	Tier 3 one-reaction						0	8	185	0.788346	0.127338	0.103146	Not Significant	Not Significant
H-2281	389.5	401.9	384.088	150.03	Tier 3 one-reaction						0	1	29	0.753696	0.047732	0.0526456	Significant Decrease	Significant Decrease
H-2283	389.9	402.2	531.169	297.111	Tier 3 one-reaction						0	6	129	0.770306	0.279543	0.178363	Not Significant	Not Significant
H-2287	390.1	402.5	317.132	83.0731	Tier 3 one-reaction						0	2	188	1.15841	0.391302	0.224573	Not Significant	Not Significant
H-2290	390.3	402.7	419.199	185.141	Tier 3 one-reaction						0	8	140	0.304311	0.0304638	0.0390055	Significant Decrease	Significant Decrease
H-2294	390.9	403.2	476.184	242.126	Tier 3 one-reaction						0	6	200	2.15339	0.194231	0.138676	Not Significant	Not Significant
H-2297	391	403.3	472.154	476.19	Tier 3 one-reaction						0	2	219	1.0425	0.842288	0.366125	Not Significant	Not Significant
H-2298	391	403.4	370.109	272.101	Tier 3 one-reaction						0	25	512	0.996765	0.986031	0.404513	Not Significant	Not Significant
H-2299	391.1	403.4	406.095	172.037	Tier 3 one-reaction						0	14	298	0.753071	0.0527273	0.0563387	Not Significant	Not Significant
H-2301	391.3	403.7	554.19	87.0805	Tier 3 one-reaction						0	5	65	1.00096	0.998527	0.408016	Not Significant	Not Significant
H-2306	391.9	404.2	578.205	344.147	Tier 3 one-reaction						0	1	176	1.08576	0.604446	0.298604	Not Significant	Not Significant
H-2307	391.9	404.2	305.132	71.0739	Tier 3 one-reaction						0	6	232	4.66768	0.00426895	0.0110925	Significant Increase	Significant Increase
H-2309	392.1	404.4	376.108	284.098	Tier 3 one-reaction						0	14	306	0.804967	0.0709703	0.0684401	Not Significant	Not Significant
H-2310	392.2	404.5	379.114	145.056	Tier 3 one-reaction						0	2	77	0.278215	6.73347e-06	0.000240503	Significant Decrease	Significant Decrease
H-2312	392.3	404.5	466.107	232.048	Tier 3 one-reaction						0	5	175	1.58141	0.00180104	0.00666304	Significant Increase	Significant Increase
H-2315	392.4	404.7	408.131	348.145	Tier 3 one-reaction						0	5	305	1.28981	0.410612	0.232342	Not Significant	Not Significant
H-2323	393.1	405.2	446.148	212.089	Tier 3 one-reaction						0	11	314	0.497375	0.00685169	0.0149412	Significant Decrease	Significant Decrease
H-2326	393.4	405.6	371.106	274.095	Tier 3 one-reaction						0	11	208	0.902335	0.354986	0.210617	Not Significant	Not Significant
H-2333	394	406	433.155	199.096	Tier 3 one-reaction						0	5	252	0.948942	0.798299	0.354033	Not Significant	Not Significant
H-2334	394.1	406.1	484.174	250.116	Tier 3 one-reaction						0	11	347	0.885501	0.502733	0.265613	Not Significant	Not Significant
H-2335	394.2	406.2	576.19	342.132	Tier 3 one-reaction						0	6	295	1.11513	0.481711	0.258083	Not Significant	Not Significant
H-2336	394.5	406.5	431.118	394.12	Tier 3 one-reaction						0	10	356	0.683851	0.0971883	0.0853436	Not Significant	Not Significant
H-2342	394.7	406.7	398.116	164.058	Tier 3 one-reaction						0	7	200	0.844559	0.45035	0.247034	Not Significant	Not Significant
H-2345	395.5	407.4	544.129	310.07	Tier 3 one-reaction						0	4	243	1.64825	0.171497	0.127636	Not Significant	Not Significant
H-2351	396.3	408.1	284.108	100.1	Tier 3 one-reaction						0	2	101	16.4885	1.12958e-05	0.000315899	Significant Increase	Significant Increase
H-2360	396.7	408.4	499.101	265.043	Tier 3 one-reaction						0	7	163	0.966007	0.811272	0.357924	Not Significant	Not Significant
H-2362	397	408.7	580.221	346.163	Tier 3 one-reaction						0	8	176	1.03597	0.7911	0.352217	Not Significant	Not Significant
H-2363	397	408.7	690.138	456.079	Tier 3 one-reaction						0	14	284	0.774055	0.287213	0.181086	Not Significant	Not Significant
H-2366	397.3	408.9	305.095	142.074	Tier 3 one-reaction						0	13	271	0.784461	0.263878	0.171303	Not Significant	Not Significant
H-2367	397.4	409	277.064	43.0055	Tier 3 one-reaction						0	6	168	1.03303	0.814884	0.359028	Not Significant	Not Significant
H-2368	397.4	409	373.637	279.156	Tier 3 one-reaction						0	7	107	17.2265	0.00359316	0.00994432	Significant Increase	Significant Increase
H-2370	397.5	409.1	294.587	121.057	Tier 3 one-reaction						0	1	66	0.754642	0.217289	0.149662	Not Significant	Not Significant
H-2378	398.2	409.7	347.622	227.126	Tier 3 one-reaction						0	2	140	0.624047	0.00614734	0.0139658	Significant Decrease	Significant Decrease
H-2381	398.4	409.9	458.174	224.115	Tier 3 one-reaction						0	10	231	0.314698	0.000651685	0.00361367	Significant Decrease	Significant Decrease
H-2384	398.5	410	597.146	363.087	Tier 3 one-reaction						0	6	143	1.36746	0.439969	0.2435	Not Significant	Not Significant
H-2388	398.7	410.2	503.175	269.116	Tier 3 one-reaction						0	6	105	0.873693	0.212985	0.148093	Not Significant	Not Significant
H-2393	399	410.4	308.592	149.068	Tier 3 one-reaction						0	29	438	0.416992	0.000993161	0.00459142	Significant Decrease	Significant Decrease
H-2394	399	410.4	420.042	185.983	Tier 3 one-reaction						0	3	80	1.37428	0.0553667	0.0580052	Not Significant	Not Significant
H-2397	399.1	410.5	564.173	97.0639	Tier 3 one-reaction						0	4	146	0.791361	0.119383	0.0986276	Not Significant	Not Significant
H-2400	399.4	410.8	263.085	29.0267	Tier 3 one-reaction						0	1	270	1.15561	0.506953	0.266903	Not Significant	Not Significant
H-2409	400.2	411.5	551.071	317.012	Tier 3 one-reaction						0	3	59	1.21564	0.0841569	0.0774018	Not Significant	Not Significant
H-2412	400.3	411.6	392.079	158.02	Tier 3 one-reaction						0	17	298	0.755772	0.10169	0.0881238	Not Significant	Not Significant
H-2415	400.6	411.8	480.158	246.099	Tier 3 one-reaction						0	9	174	0.682491	0.0460977	0.0514622	Significant Decrease	Significant Decrease
H-2417	400.7	411.9	472.19	238.131	Tier 3 one-reaction						0	4	170	0.253036	0.000824374	0.00412819	Significant Decrease	Significant Decrease
[truncated: 2,046 more rows]
