# Supplementary material for: Study of Metabolite Detectability in Simultaneous Profiling of Amine/Phenol and Hydroxyl Submetabolomes by Analyzing a Mixture of Two Separately Dansyl-Labeled Samples
Source: Metabolites. 2025 Jul 23;15(8):496. doi: 10.3390/metabo15080496 (PMC12388855; doi:10.3390/metabo15080496)
Supplement: Supplementary file 1 [file metabolites-15-00496-s001.zip › Supplemental Tables/Supplemental Table S5_Significant Metabolites_Channel_AH.xlsx]

## Sheet: Summary Table description
	1. Supplementary Table 3 Content Description	Supplemental Table 3: Metabolites for Group A vs Group B. Contains metabolite changes in comparison of A and B groups. Note that in "Peak Pair Information" section, column "No." shows individual peak pair number coded from the LC-MS experiment. Column "Normalized RT (s)" shows the corrected retention time of the peak pair with Universal RT Calibrant data. Column "m/z_light" is the mass of light-c…
	2. Supplementary Table 3 Header Information	Peak Pair Information						Tier 1 - Positive Identification /Tier 2 - High Confidence Putative Identification					Tier 3 - Putative Identification (MyCompoundID Library)			A_VS_B
																Number of Features with Fold Change > 1.2:			U1	U2
																Number of Features with Fold Change > 0.83:			D1	D2
		No.	RT (s)	Normalized RT (s)	m/z_light	Neutral Mass (Da)	Identification Level	Compound	NovaMT Library No.	HMDB_ID	KEGG_ID	PubChem_ID	Zero-reaction	One-reaction	Two-reaction	Fold Change	p-value	q-value	Significance for p-value <0.05 and q-value <0.25	Significance for p-value <0.05
	3. Header Information of Box Chart Table	No.	Box_plot

## Sheet: Summary Table
Peak Pair Information						Tier 1 - Positive Identification /Tier 2 - High Confidence Putative Identification					Tier 3 - Putative Identification (MyCompoundID Library)			Donor_1_vs_Donor_2
														Number of Significant Metabolites with FC > 1.2:			1193	1193
														Number of Significant Metabolites with FC < 0.83:			1376	1376
No.	RT (s)	Normalized RT (s)	m/z_light	Neutral Mass (Da)	Identification Level	Compound	NovaMT Library No.	HMDB_ID	KEGG_ID	PubChem_ID	Zero-reaction	One-reaction	Two-reaction	Fold Change	p-value	q-value	Significance for p-value <0.05 and q-value <0.25	Significance for p-value <0.05
H-4	74.4	78.1	651.947	417.889	Tier 3 only two-reaction						0	0	6	1.38305	0.0199835	0.0249506	Significant Increase	Significant Increase
H-6	74.4	78.1	583.96	349.901	Tier 3 only two-reaction						0	0	7	1.13333	0.404448	0.234667	Not Significant	Not Significant
H-13	74.6	78.3	787.923	553.865	Tier 3 only two-reaction						0	0	6	1.33467	0.0102742	0.015299	Significant Increase	Significant Increase
H-18	75.4	79.1	697.226	463.168	Tier 3 one-reaction						0	6	250	0.691733	0.000699817	0.00215405	Significant Decrease	Significant Decrease
H-25	76.5	80.2	449.114	215.055	Tier 2	sn-Glycero-3-phosphoethanolamine	AN01496000	HMDB0000114	C01233	444183				0.794174	0.128776	0.100928	Not Significant	Not Significant
A-T3	76.9	80.4	488.115	254.057	Tier 2	5-L-Glutamyl-taurine	AN02012000	HMDB0004195	C05844	68759				0.729294	0.0993112	0.0822326	Not Significant	Not Significant
A-T36	77	80.5	524.18	290.123	Tier 2	N-(L-Arginino)succinic acid	AN02555000	HMDB0000052	C03406	16950				0.686879	0.0123409	0.0175856	Significant Decrease	Significant Decrease
H-27	77.2	80.9	484.175	250.117	Tier 3 one-reaction						0	11	330	1.37954	0.014455	0.0197403	Significant Increase	Significant Increase
H-28	77.6	81.2	418.118	184.059	Tier 3 one-reaction						0	11	247	0.189615	2.08931e-05	0.000174918	Significant Decrease	Significant Decrease
H-29	77.7	81.4	258.025	23.967	Unidentified									1.01425	0.918237	0.408064	Not Significant	Not Significant
H-32	78	81.6	569.19	335.132	Tier 2	Aspartylglycosamine	AN03174000	HMDB0001515, HMDB00489, HMDB01515	C04540	123826				0.539366	4.94749e-06	6.92648e-05	Significant Decrease	Significant Decrease
H-33	78	81.7	408.169	174.111	Tier 3 zero-reaction						2	3	63	4.61294	3.54168e-08	1.92136e-06	Significant Increase	Significant Increase
H-31	78	81.6	434.173	200.115	Tier 3 one-reaction						0	11	174	2.27928	0.128788	0.100928	Not Significant	Not Significant
H-34	78.2	81.9	604.132	370.074	Tier 2	Digalacturonic acid	AN03631000	HMDB0039721	C02273	439694				0.943854	0.417265	0.240432	Not Significant	Not Significant
A-34	78.2	81.9	604.132	370.074	Tier 3 one-reaction						0	8	126	0.943854	0.417265	0.237332	Not Significant	Not Significant
H-35	78.5	82.2	628.18	788.243	Tier 3 one-reaction						0	1	133	0.737114	0.001913	0.00439086	Significant Decrease	Significant Decrease
H-36	78.7	82.4	633.194	399.136	Tier 3 one-reaction						0	47	583	0.766469	0.00862041	0.0134122	Significant Decrease	Significant Decrease
H-37	78.8	82.5	675.242	441.184	Tier 3 one-reaction						0	7	289	0.685228	0.000739151	0.00223704	Significant Decrease	Significant Decrease
H-39	78.9	82.6	535.172	301.113	Tier 3 one-reaction						0	10	232	0.742175	0.00152406	0.00373772	Significant Decrease	Significant Decrease
H-40	78.9	82.6	383.126	149.068	Tier 3 one-reaction						0	29	438	0.439003	0.0092744	0.0140935	Significant Decrease	Significant Decrease
H-38	78.9	82.6	435.218	201.16	Tier 3 only two-reaction						0	0	19	0.494141	0.0184049	0.0234697	Significant Decrease	Significant Decrease
H-41	79	82.7	432.133	198.075	Tier 3 zero-reaction						1	32	339	2.02377	4.60185e-06	6.61326e-05	Significant Increase	Significant Increase
A-T95	79	82.6	429.131	195.074	Tier 2	2-Amino-2-deoxy-D-gluconic acid	AN01231000		C03752	73563				0.638919	0.050324	0.0497541	Not Significant	Not Significant
H-42	79.2	82.9	366.101	132.042	Tier 3 zero-reaction						7	69	753	0.717851	0.00026393	0.00111426	Significant Decrease	Significant Decrease
H-44	79.3	83	557.242	323.184	Tier 3 one-reaction						0	4	126	1.40122	0.300337	0.190453	Not Significant	Not Significant
A-43	79.3	82.9	564.284	330.225	Tier 3 one-reaction						0	1	31	1.90636	0.070889	0.0640088	Not Significant	Not Significant
A-45	79.6	83.3	371.117	137.059	Tier 3 one-reaction						0	5	164	0.67827	0.248269	0.16307	Not Significant	Not Significant
H-49	79.9	83.6	722.232	488.173	Tier 2	2-Fucosyllactose	AN04573001	HMDB0002098		170484				3.23936	0.0424699	0.044159	Significant Increase	Significant Increase
H-46	79.9	83.5	552.175	318.116	Tier 3 one-reaction						0	3	194	0.503056	7.34321e-05	0.000436569	Significant Decrease	Significant Decrease
A-49	79.9	83.6	722.232	488.173	Tier 3 zero-reaction						4	27	580	3.23936	0.0424699	0.0439211	Significant Increase	Significant Increase
H-47	79.9	83.5	317.132	83.0738	Tier 3 one-reaction						0	2	188	1.29685	0.195013	0.138384	Not Significant	Not Significant
H-48	79.9	83.6	397.059	163.001	Tier 3 only two-reaction						0	0	14	0.704012	0.298742	0.189775	Not Significant	Not Significant
H-51	80.3	84	657.231	423.173	Tier 3 one-reaction						0	14	337	0.750657	0.0616598	0.0582	Not Significant	Not Significant
A-T52	80.5	84.1	403.062	169.005	Tier 2	L-Cysteic acid	AN00868000	HMDB0002757	C00506	72886				1.59413	0.000477379	0.00170654	Significant Increase	Significant Increase
H-52	80.6	84.3	403.062	169.004	Tier 3 zero-reaction						1	9	155	1.57285	0.000401695	0.00147492	Significant Increase	Significant Increase
H-53	80.7	84.3	339.101	105.043	Tier 2	Isomer 1 of Serine	AN00202000	HMDB0000187	C00065	5951				0.689634	0.000571051	0.00187471	Significant Decrease	Significant Decrease
H-54	80.8	84.5	628.18	394.121	Tier 3 one-reaction						0	10	327	0.723713	0.00193595	0.00442678	Significant Decrease	Significant Decrease
A-T80	80.8	84.4	494.17	260.112	Tier 1	Asparaginyl-Glutamine	AN02109000	HMDB0028729		446922				1.24204	0.42308	0.239439	Not Significant	Not Significant
A-56	81.2	84.9	375.077	141.019	Tier 1	Ethanolamine phosphate	AN00513001	HMDB0000224	C00346	1015				0.687825	0.284738	0.180596	Not Significant	Not Significant
H-56	81.2	84.9	375.077	141.019	Tier 3 zero-reaction						1	6	147	0.687825	0.284738	0.183784	Not Significant	Not Significant
H-57	81.8	85.5	511.149	277.09	Tier 3 one-reaction						0	6	249	0.576147	4.11649e-06	6.03566e-05	Significant Decrease	Significant Decrease
H-59	82.1	85.8	391.143	157.084	Tier 3 one-reaction						0	12	211	1.39272	0.429492	0.245069	Not Significant	Not Significant
A-58	82.1	85.7	417.125	183.067	Tier 3 only two-reaction						0	0	52	1.65929	0.0717463	0.0645391	Not Significant	Not Significant
A-T63	82.2	85.4	387.067	153.01	Tier 2	3-Sulfino-L-alanine	AN00655000	HMDB0000996	C00606	1549098				1.96185	1.46698e-05	0.000145417	Significant Increase	Significant Increase
H-60	82.2	85.8	387.068	153.01	Tier 3 one-reaction						0	8	161	1.9393	2.09105e-05	0.000174918	Significant Increase	Significant Increase
H-61	82.6	86.2	376.108	142.049	Tier 3 one-reaction						0	3	84	1.00849	0.966517	0.420309	Not Significant	Not Significant
A-62	82.7	86.3	481.139	247.081	Tier 1	Aspartyl-Asparagine	AN01922001	HMDB0028748		18218190				0.538362	0.00162406	0.00395985	Significant Decrease	Significant Decrease
H-62	82.7	86.3	481.139	247.081	Tier 3 one-reaction						0	4	211	0.538362	0.00162406	0.00388986	Significant Decrease	Significant Decrease
H-63	82.7	86.3	349.087	115.028	Tier 3 only two-reaction						0	0	1	0.651451	0.000330023	0.00128113	Significant Decrease	Significant Decrease
H-64	82.8	86.4	551.047	316.989	Tier 3 one-reaction						0	1	38	0.778609	0.0154887	0.0207729	Significant Decrease	Significant Decrease
H-65	83.2	86.8	314.094	80.0362	Unidentified									0.9694	0.669797	0.333407	Not Significant	Not Significant
H-67	83.6	87.2	539.145	305.087	Tier 3 one-reaction						0	9	278	0.655224	0.000225298	0.000999789	Significant Decrease	Significant Decrease
H-69	83.7	87.2	461.221	227.163	Tier 3 one-reaction						0	1	40	0.52319	0.00174287	0.00409754	Significant Decrease	Significant Decrease
H-70	83.8	87.4	501.154	267.096	Tier 2	Neuraminic acid	AN02207000	HMDB0000830	C06469	513472				0.538825	2.7248e-05	0.000207467	Significant Decrease	Significant Decrease
A-T86	83.8	85.5	403.142	169.085	Tier 1	1-Methylhistidine	AN00877001	HMDB0000001	C01152	92105				0.986973	0.961187	0.41439	Not Significant	Not Significant
H-72	84	87.5	437.116	203.058	Tier 3 one-reaction						0	14	130	0.793166	0.0212749	0.0260387	Significant Decrease	Significant Decrease
H-74	84.1	87.6	376.168	142.11	Tier 3 one-reaction						0	5	123	0.734181	0.0809268	0.071678	Not Significant	Not Significant
H-77	84.5	87.9	436.203	202.144	Tier 3 zero-reaction						2	4	31	0.765815	0.0107333	0.0157479	Significant Decrease	Significant Decrease
H-78	84.5	88	474.181	240.123	Tier 3 zero-reaction						3	9	214	0.891492	0.246515	0.165002	Not Significant	Not Significant
H-79	84.8	88.2	702.255	468.196	Tier 3 one-reaction						0	5	269	0.675015	6.50083e-05	0.000401903	Significant Decrease	Significant Decrease
A-T66	85	85.5	509.17	275.112	Tier 2	N-gamma-Glutamyl-Glutamine	AN02336005	HMDB0029147		21122973				1.0507	0.721159	0.346388	Not Significant	Not Significant
A-81	85.1	88.6	495.09	261.032	Tier 2	L-Tyrosine O-sulfate	AN02113000	HMDB0155722		514186				0.673227	0.000430863	0.00159679	Significant Decrease	Significant Decrease
H-81	85.1	88.6	495.09	261.032	Tier 3 one-reaction						0	17	207	0.673227	0.000430863	0.0015557	Significant Decrease	Significant Decrease
H-84	85.2	88.6	441.096	207.038	Tier 3 one-reaction						0	11	212	0.807574	0.0099086	0.0148595	Significant Decrease	Significant Decrease
H-82	85.2	88.6	389.139	155.081	Tier 3 one-reaction						0	4	123	0.887847	0.556046	0.293939	Not Significant	Not Significant
H-85	85.7	89	551.181	317.123	Tier 3 one-reaction						0	10	371	0.771277	0.01837	0.0234626	Significant Decrease	Significant Decrease
H-88	86.4	89.7	696.13	462.072	Tier 3 one-reaction						0	5	154	0.767128	0.0141788	0.0194734	Significant Decrease	Significant Decrease
H-90	86.7	90	611.165	377.107	Tier 3 one-reaction						0	13	336	0.650428	0.000254128	0.00108769	Significant Decrease	Significant Decrease
A-91	86.8	90.1	423.134	189.075	Tier 2	Asparaginyl-Glycine	AN01146000	HMDB0028731		9899050				0.686898	0.012589	0.0178272	Significant Decrease	Significant Decrease
H-91	86.8	90.1	423.134	189.075	Tier 3 one-reaction						0	10	257	0.686898	0.012589	0.01782	Significant Decrease	Significant Decrease
H-93	86.8	90.1	447.134	213.076	Tier 3 one-reaction						0	19	378	1.29762	0.325666	0.20255	Not Significant	Not Significant
H-94	87	90.2	399.122	165.064	Tier 3 zero-reaction						4	35	569	1.79375	0.0548889	0.05346	Not Significant	Not Significant
H-96	87.1	90.4	576.173	342.115	Tier 1	Maltose	AN03286012	HMDB0000163	C00208	439186				0.987828	0.947018	0.415207	Not Significant	Not Significant
H-95	87.1	90.3	553.162	319.104	Tier 3 one-reaction						0	7	332	0.832213	0.106365	0.0875594	Not Significant	Not Significant
A-96	87.1	90.4	576.173	342.115	Tier 3 zero-reaction						13	46	554	0.987828	0.947018	0.411038	Not Significant	Not Significant
H-98	87.3	90.5	364.144	130.086	Tier 3 one-reaction						0	3	54	0.72236	0.371587	0.221875	Not Significant	Not Significant
H-100	87.8	91	503.159	269.101	Tier 3 one-reaction						0	15	404	1.1643	0.543197	0.289048	Not Significant	Not Significant
H-101	88	91.1	454.128	220.07	Tier 2	Aspartyl-Serine	AN01583000	HMDB0028762		13932398				0.567813	0.00231867	0.00506699	Significant Decrease	Significant Decrease
H-102	88	91.1	542.18	308.121	Tier 3 one-reaction						0	14	376	0.59083	4.41116e-06	6.4243e-05	Significant Decrease	Significant Decrease
H-104	88.4	91.5	366.1	132.042	Tier 3 zero-reaction						7	65	697	0.771863	0.0013186	0.00338924	Significant Decrease	Significant Decrease
H-105	88.5	91.6	498.192	264.134	Tier 3 one-reaction						0	16	330	0.810336	0.287577	0.185176	Not Significant	Not Significant
H-106	88.8	91.9	482.123	248.065	Tier 3 zero-reaction						1	6	239	0.605788	1.46129e-05	0.00014031	Significant Decrease	Significant Decrease
H-109	89.2	92.3	546.164	312.106	Tier 2	Galactose-beta-1,4-xylose	AN02874001	HMDB0011677		53481024				0.820482	0.00491293	0.0088476	Significant Decrease	Significant Decrease
A-109	89.2	92.3	546.164	312.106	Tier 3 zero-reaction						1	41	725	0.820482	0.00491293	0.00888658	Significant Decrease	Significant Decrease
H-110	89.3	92.4	317.132	83.0736	Tier 3 one-reaction						0	2	188	1.32693	0.191284	0.136273	Not Significant	Not Significant
H-115	90.6	93.6	446.066	212.007	Tier 3 one-reaction						0	31	240	0.684883	0.000515619	0.00174283	Significant Decrease	Significant Decrease
H-116	91	93.9	436.201	202.143	Tier 3 zero-reaction						2	4	36	0.751972	0.0127613	0.0180169	Significant Decrease	Significant Decrease
H-117	91.1	94	525.164	291.106	Tier 3 one-reaction						0	8	344	0.552547	0.000142487	0.000718558	Significant Decrease	Significant Decrease
H-118	91.1	94	365.091	131.033	Tier 3 only two-reaction						0	0	63	1.68893	0.0285369	0.0324031	Significant Increase	Significant Increase
A-119	91.9	94.7	481.138	247.079	Tier 1	Asparaginyl-Aspartic acid	AN01922000	HMDB0028727		25145403				0.552713	0.000215643	0.000995058	Significant Decrease	Significant Decrease
H-119	91.9	94.7	481.138	247.079	Tier 3 one-reaction						0	4	205	0.552713	0.000215643	0.000962942	Significant Decrease	Significant Decrease
H-121	92	94.9	456.056	221.998	Tier 3 only two-reaction						0	0	32	2.74316	0.00451194	0.00836115	Significant Increase	Significant Increase
H-122	92.2	95	468.106	234.048	Tier 3 one-reaction						0	2	156	1.29314	0.28378	0.183329	Not Significant	Not Significant
H-123	92.4	95.2	558.157	324.099	Tier 3 one-reaction						0	18	505	0.772407	0.0353945	0.0383264	Significant Decrease	Significant Decrease
A-124	92.8	95.5	359.074	125.015	Tier 1	Taurine	AN00329000	HMDB0000251	C00245	1123				3.58774	0.00257912	0.00553889	Significant Increase	Significant Increase
H-124	92.8	95.5	359.074	125.015	Tier 3 zero-reaction						1	5	23	3.58774	0.00257912	0.00547086	Significant Increase	Significant Increase
H-126	93.1	95.8	461.148	227.089	Tier 3 zero-reaction						1	11	339	0.859794	0.440779	0.249606	Not Significant	Not Significant
H-127	93.4	96.1	320.044	85.9854	Tier 3 only two-reaction						0	0	12	1.00399	0.974298	0.422046	Not Significant	Not Significant
H-128	93.4	96.1	443.097	209.038	Tier 3 only two-reaction						0	0	44	0.923186	0.616445	0.316045	Not Significant	Not Significant
H-129	93.4	96.1	276.081	42.023	Unidentified									0.922572	0.51942	0.280105	Not Significant	Not Significant
H-T114	94	85.9	454.127	220.07	Tier 2	L-beta-aspartyl-L-serine	AN01583001	HMDB0011168		53480673				0.480546	0.0481349	0.0486279	Significant Decrease	Significant Decrease
H-T116	94.3	85.9	636.149	402.086	Tier 2	(R)-4'-Phosphopantothenoyl-L-cysteine	AN03932000	HMDB0001117	C04352	440304				1.62661	0.0770026	0.0690193	Not Significant	Not Significant
A-131	94.4	97	338.116	104.058	Tier 2	Isomer 1 of 2,3-Diaminoproprionic acid	BM00198000	HMDB0002006	C03401	97328				0.495995	0.0120115	0.0172135	Significant Decrease	Significant Decrease
H-131	94.4	97	338.116	104.058	Tier 3 zero-reaction						1	5	223	0.495995	0.0120115	0.0171819	Significant Decrease	Significant Decrease
H-T122	94.4	85.9	583.119	349.056	Tier 2	N-(5-Phospho-D-ribosyl)anthranilic acid	AN03376000		C04302	440289				0.824193	0.162771	0.120059	Not Significant	Not Significant
H-132	94.5	97.1	574.24	340.182	Tier 3 only two-reaction						0	0	88	1.02282	0.875464	0.3963	Not Significant	Not Significant
H-133	94.7	97.3	591.106	357.048	Tier 3 one-reaction						0	3	125	1.0497	0.720893	0.349651	Not Significant	Not Significant
H-134	94.8	97.4	470.156	236.097	Tier 3 only two-reaction						0	0	46	1.01318	0.959266	0.418432	Not Significant	Not Significant
H-135	95	97.6	492.142	258.084	Tier 3 zero-reaction						3	29	380	0.845623	0.0433177	0.0448257	Not Significant	Not Significant
H-136	95.1	97.6	503.242	269.184	Tier 3 only two-reaction						0	0	45	1.79493	0.00411662	0.0078018	Significant Increase	Significant Increase
H-137	95.2	97.8	674.098	440.04	Tier 3 one-reaction						0	3	86	1.49609	0.0329215	0.0360988	Significant Increase	Significant Increase
H-138	95.3	97.9	355.053	120.994	Tier 3 only two-reaction						0	0	18	0.931725	0.550297	0.291824	Not Significant	Not Significant
H-139	95.4	98	450.179	216.121	Tier 3 zero-reaction						1	3	76	1.00423	0.976261	0.422371	Not Significant	Not Significant
H-142	96	98.5	609.116	375.058	Tier 3 one-reaction						0	21	319	0.985909	0.905563	0.404502	Not Significant	Not Significant
H-144	96.1	98.6	391.073	157.015	Tier 3 one-reaction						0	3	128	0.961747	0.695646	0.341528	Not Significant	Not Significant
H-146	96.4	98.9	518.133	284.075	Tier 2	Xanthosine	AN02453000	HMDB0000299	C01762	64959				0.681798	7.87813e-06	9.49935e-05	Significant Decrease	Significant Decrease
A-146	96.4	98.9	518.133	284.075	Tier 2	N2-Acetyl-5-Phosphooxy-L-lysine	PR02454001							0.681798	7.87813e-06	9.82791e-05	Significant Decrease	Significant Decrease
H-147	96.5	98.9	485.195	251.137	Tier 3 one-reaction						0	1	243	0.894967	0.516677	0.278944	Not Significant	Not Significant
H-148	96.5	99	607.109	373.051	Tier 3 one-reaction						0	2	75	0.991812	0.929539	0.410977	Not Significant	Not Significant
H-149	97	99.4	423.168	189.11	Tier 3 zero-reaction						1	7	119	0.689027	0.00986127	0.0147987	Significant Decrease	Significant Decrease
H-151	97.7	100.1	366.1	132.042	Tier 3 zero-reaction						7	65	699	0.683733	2.74427e-05	0.000208219	Significant Decrease	Significant Decrease
H-150	97.7	100.1	486.075	252.017	Tier 3 one-reaction						0	2	127	0.98916	0.929756	0.410977	Not Significant	Not Significant
A-152	97.8	100.1	422.185	188.126	Tier 2	Isomer 1 of Homoarginine	AN01135000	HMDB0000670	C01924	9085				2.26263	0.00125813	0.00334812	Significant Increase	Significant Increase
H-152	97.8	100.1	422.185	188.126	Tier 3 zero-reaction						1	4	45	2.26263	0.00125813	0.00329329	Significant Increase	Significant Increase
H-153	98	100.3	478.199	244.14	Tier 3 one-reaction						0	6	167	2.16727	0.0267917	0.0309409	Significant Increase	Significant Increase
H-154	98	100.4	593.111	359.053	Tier 3 one-reaction						0	2	204	1.20827	0.512401	0.277284	Not Significant	Not Significant
H-155	98.1	100.4	470.15	236.092	Tier 3 one-reaction						0	25	587	1.24454	0.416683	0.240339	Not Significant	Not Significant
H-156	98.2	100.5	349.122	115.063	Tier 3 zero-reaction						2	33	454	1.35884	0.294146	0.188066	Not Significant	Not Significant
H-157	98.2	100.5	510.18	276.122	Tier 3 one-reaction						0	17	341	0.912783	0.316821	0.198413	Not Significant	Not Significant
A-159	98.8	101.1	559.196	325.138	Tier 3 one-reaction						0	24	458	0.688925	0.0710163	0.0640397	Not Significant	Not Significant
H-160	99.4	101.6	395.07	161.011	Tier 3 only two-reaction						0	0	37	0.516713	0.0719061	0.065424	Not Significant	Not Significant
H-161	99.5	101.7	427.154	193.096	Tier 3 one-reaction						0	25	522	0.814213	0.387736	0.228142	Not Significant	Not Significant
H-162	99.6	101.8	373.088	139.03	Tier 3 one-reaction						0	7	36	0.505568	0.0653491	0.0609401	Not Significant	Not Significant
H-163	99.9	102.1	388.107	154.049	Tier 3 one-reaction						0	12	337	0.552352	0.00172559	0.00407015	Significant Decrease	Significant Decrease
A-164	100	102.1	482.123	248.065	Tier 2	L-beta-aspartyl-L-aspartic acid	AN01933000	HMDB0011163		274178				0.582957	3.67967e-06	5.76059e-05	Significant Decrease	Significant Decrease
H-164	100	102.1	482.123	248.065	Tier 3 zero-reaction						1	6	253	0.582957	3.67967e-06	5.58384e-05	Significant Decrease	Significant Decrease
A-166	100.4	102.5	417.123	183.065	Tier 3 one-reaction						0	15	326	1.18762	0.0599698	0.0567199	Not Significant	Not Significant
H-168	100.7	102.8	506.159	272.1	Tier 3 one-reaction						0	25	497	0.818366	0.252909	0.167935	Not Significant	Not Significant
H-169	100.8	102.9	413.137	179.079	Tier 1	D-Glucosamine	AN01009000	HMDB0001514	C00329	439213				0.613512	0.00343089	0.00678556	Significant Decrease	Significant Decrease
A-169	100.8	102.9	413.137	179.079	Tier 2	1-Amino-1-deoxy-scyllo-inositol	BM01009002		C01214	439440				0.613512	0.00343089	0.00687918	Significant Decrease	Significant Decrease
H-171	101	103.1	487.2	253.142	Tier 3 one-reaction						0	8	135	1.10876	0.473084	0.262228	Not Significant	Not Significant
A-T77	101.1	86.2	518.133	284.077	Tier 2	N6-Acetyl-5-Phosphooxy-L-lysine	PR02454000							0.723517	0.331544	0.202042	Not Significant	Not Significant
H-173	101.1	103.2	452.148	218.09	Tier 2	Hydroxyprolyl-Serine	AN01544003	HMDB0028872		10130637				0.870279	0.067228	0.0622641	Not Significant	Not Significant
H-174	101.5	103.5	408.169	174.111	Tier 3 zero-reaction						2	3	63	1.15702	0.223065	0.153204	Not Significant	Not Significant
H-175	101.6	103.6	463.127	229.069	Tier 3 one-reaction						0	5	286	0.76198	0.325341	0.202405	Not Significant	Not Significant
H-176	101.6	103.6	517.259	283.2	Tier 3 only two-reaction						0	0	26	1.33422	0.207196	0.144982	Not Significant	Not Significant
H-177	101.9	104	321.091	87.0324	Tier 3 zero-reaction						1	18	381	0.779861	0.00078392	0.00233471	Significant Decrease	Significant Decrease
H-178	102.2	104.2	518.195	284.137	Tier 3 one-reaction						0	12	247	0.842118	0.292027	0.187042	Not Significant	Not Significant
A-179	102.5	104.4	436.202	202.143	Tier 2	Asymmetric dimethylarginine	AN01326000	HMDB0001539	C03626	123831				0.777587	0.0447204	0.0455549	Significant Decrease	Significant Decrease
H-179	102.5	104.4	436.202	202.143	Tier 3 zero-reaction						2	4	36	0.777587	0.0447204	0.0458737	Significant Decrease	Significant Decrease
H-180	102.5	104.5	427.117	193.059	Tier 3 one-reaction						0	30	529	0.796686	0.108447	0.0888696	Not Significant	Not Significant
A-182	102.9	104.8	424.117	190.059	Tier 2	L-beta-aspartyl-L-glycine	AN01163000	HMDB0011165		302430				0.484469	1.35537e-05	0.000138497	Significant Decrease	Significant Decrease
H-182	102.9	104.8	424.117	190.059	Tier 3 zero-reaction						1	15	304	0.484469	1.35537e-05	0.000134201	Significant Decrease	Significant Decrease
H-184	103.2	105.1	478.127	244.069	Tier 2	Pseudouridine	AN01868001	HMDB0000767	C02067	15047				0.703968	0.000447399	0.0015812	Significant Decrease	Significant Decrease
A-184	103.2	105.1	478.127	244.069	Tier 3 zero-reaction						2	29	441	0.703968	0.000447399	0.00161977	Significant Decrease	Significant Decrease
H-185	103.5	105.4	461.221	227.163	Tier 3 one-reaction						0	1	40	0.517466	0.0020945	0.00469869	Significant Decrease	Significant Decrease
H-186	104.2	106	567.158	333.1	Tier 3 one-reaction						0	8	222	0.86108	0.395599	0.231077	Not Significant	Not Significant
A-187	104.2	106.1	442.19	208.131	Tier 3 one-reaction						0	1	109	0.780101	0.0768739	0.0680062	Not Significant	Not Significant
H-188	104.4	106.2	379.144	145.086	Tier 3 zero-reaction						1	3	165	0.854841	0.484149	0.266733	Not Significant	Not Significant
A-189	104.5	106.3	496.139	262.08	Tier 2	gamma-Glutamyl-Aspartic acid	AN02135003	HMDB0029145, HMDB29145, HMDB30419		161197				0.589837	5.81763e-06	7.9078e-05	Significant Decrease	Significant Decrease
H-189	104.5	106.3	496.139	262.08	Tier 3 zero-reaction						1	17	331	0.589837	5.81763e-06	7.60497e-05	Significant Decrease	Significant Decrease
H-190	104.5	106.3	576.175	342.116	Tier 1	alpha,alpha-Trehalose - Isomer 1/Isomaltose	AN03286000	HMDB0000975	C01083	7427				0.844741	0.446153	0.251533	Not Significant	Not Significant
A-190	104.5	106.3	576.175	342.116	Tier 3 zero-reaction						13	50	637	0.844741	0.446153	0.248227	Not Significant	Not Significant
H-191	104.9	106.7	628.182	394.124	Tier 3 one-reaction						0	10	351	0.60383	5.68446e-06	7.56766e-05	Significant Decrease	Significant Decrease
H-193	105.2	107	474.179	240.121	Tier 3 zero-reaction						3	9	226	0.893942	0.194094	0.137912	Not Significant	Not Significant
H-194	105.5	107.3	563.11	329.051	Tier 2	3',5'-Cyclic AMP	AN03091001	HMDB0000058	C00575	6076				0.734044	0.000172978	0.000837862	Significant Decrease	Significant Decrease
A-194	105.5	107.3	563.11	329.051	Tier 3 zero-reaction						2	17	278	0.734044	0.000172978	0.000855468	Significant Decrease	Significant Decrease
H-195	105.7	107.4	456.143	222.085	Tier 3 one-reaction						0	16	292	0.818182	0.390335	0.229072	Not Significant	Not Significant
H-196	106.2	107.8	513.19	279.132	Tier 3 one-reaction						0	15	435	0.708178	0.0155257	0.0208096	Significant Decrease	Significant Decrease
H-197	106.3	108	443.093	209.035	Tier 3 one-reaction						0	19	307	0.610762	0.000668564	0.00209348	Significant Decrease	Significant Decrease
H-198	107	108.6	328.111	94.0532	Tier 3 one-reaction						0	4	159	0.961293	0.804105	0.37533	Not Significant	Not Significant
H-200	107.2	108.8	419.039	184.981	Tier 3 one-reaction						0	1	34	1.94745	2.38614e-05	0.000191067	Significant Increase	Significant Increase
H-199	107.2	108.8	334.122	100.064	Tier 3 one-reaction						0	3	242	1.01825	0.891694	0.400533	Not Significant	Not Significant
H-201	107.7	109.2	382.107	148.049	Tier 3 one-reaction						0	10	192	0.552147	1.83916e-05	0.000164139	Significant Decrease	Significant Decrease
H-202	108.1	109.6	473.221	239.163	Tier 3 only two-reaction						0	0	45	0.617457	0.00605375	0.0103194	Significant Decrease	Significant Decrease
H-203	108.2	109.7	359.154	125.095	Tier 3 zero-reaction						2	4	98	0.662029	0.0436089	0.0450811	Significant Decrease	Significant Decrease
H-205	108.3	109.8	383.127	149.069	Tier 3 one-reaction						0	29	438	0.383754	0.00311264	0.0062949	Significant Decrease	Significant Decrease
H-207	109.1	110.5	556.195	322.137	Tier 3 one-reaction						0	12	293	0.639532	9.47544e-05	0.000532687	Significant Decrease	Significant Decrease
A-208	109.3	110.7	351.112	117.053	Tier 1	Guanidinoacetic acid	AN00274000	HMDB0000128	C00581	763				1.45694	0.00892161	0.0137259	Significant Increase	Significant Increase
H-208	109.3	110.7	351.112	117.053	Tier 3 zero-reaction						1	4	79	1.45694	0.00892161	0.013755	Significant Increase	Significant Increase
H-209	109.4	110.8	531.166	297.107	Tier 2	3'-O-Methylguanosine	AN02657002	HMDB0006038		97217				0.695286	0.000120026	0.000632173	Significant Decrease	Significant Decrease
A-210	109.6	111	425.101	191.043	Tier 2	gamma-Carboxyglutamic acid	AN01178000	HMDB0041900		40772				0.58764	1.03619e-05	0.000116899	Significant Decrease	Significant Decrease
H-210	109.6	111	425.101	191.043	Tier 3 one-reaction						0	19	369	0.58764	1.03619e-05	0.000112305	Significant Decrease	Significant Decrease
H-211	109.6	111	402.086	168.027	Tier 3 zero-reaction						1	8	192	0.966169	0.81416	0.378152	Not Significant	Not Significant
A-212	109.8	111.2	394.18	160.121	Tier 2	Putreanine	AN00745000	HMDB0006078		161506				1.37106	0.303293	0.18883	Not Significant	Not Significant
H-212	109.8	111.2	394.18	160.121	Tier 3 zero-reaction						2	12	167	1.37106	0.303293	0.191879	Not Significant	Not Significant
H-213	110.3	111.6	422.186	188.127	Tier 3 zero-reaction						1	7	59	1.13961	0.382298	0.225861	Not Significant	Not Significant
H-214	110.5	111.8	479.159	245.1	Tier 2	Hydroxyprolyl-Asparagine	AN01887001	HMDB0028858		61158096				0.487003	7.11398e-06	8.87204e-05	Significant Decrease	Significant Decrease
A-214	110.5	111.8	479.159	245.1	Tier 2	Asparaginyl-Hydroxyproline	AN01887000	HMDB0028732		61157688				0.487003	7.11398e-06	9.17542e-05	Significant Decrease	Significant Decrease
H-217	110.8	112.1	323.07	89.0116	Tier 3 one-reaction						0	6	186	1.58172	0.0190403	0.0240778	Significant Increase	Significant Increase
H-218	111	112.3	440.148	206.09	Tier 2	Seryl-Threonine	AN01378000	HMDB0029049		54027404				0.625177	0.0193412	0.0242884	Significant Decrease	Significant Decrease
H-219	111.2	112.5	398.127	164.068	Tier 3 zero-reaction						6	74	774	1.11103	0.427521	0.244137	Not Significant	Not Significant
H-220	111.7	112.9	446.222	212.164	Tier 3 only two-reaction						0	0	25	0.878637	0.735451	0.354382	Not Significant	Not Significant
H-221	111.8	113	392.2	158.142	Tier 3 one-reaction						0	3	77	0.563581	0.00810167	0.0128419	Significant Decrease	Significant Decrease
H-222	111.9	113.1	518.195	284.136	Tier 3 one-reaction						0	12	247	0.824712	0.15793	0.117406	Not Significant	Not Significant
H-225	112.3	113.4	348.137	114.079	Tier 3 zero-reaction						1	4	192	0.994784	0.963308	0.419418	Not Significant	Not Significant
H-224	112.3	113.4	337.134	103.075	Tier 3 only two-reaction						0	0	91	0.870433	0.027875	0.0318924	Not Significant	Not Significant
H-227	112.6	113.7	471.144	237.086	Tier 3 zero-reaction						6	56	704	0.442817	4.35749e-07	1.26077e-05	Significant Decrease	Significant Decrease
H-226	112.6	113.7	578.119	344.06	Tier 3 one-reaction						0	4	183	0.976161	0.803381	0.375153	Not Significant	Not Significant
H-231	112.8	113.9	529.094	295.035	Tier 3 one-reaction						0	12	208	0.516129	1.95069e-05	0.000168646	Significant Decrease	Significant Decrease
H-230	112.8	113.9	308.108	74.0494	Tier 3 only two-reaction						0	0	3	0.744331	0.0257896	0.0300753	Significant Decrease	Significant Decrease
H-229	112.8	113.9	404.128	170.07	Tier 3 one-reaction						0	17	327	0.649853	0.0933628	0.0799516	Not Significant	Not Significant
H-234	112.9	114	578.19	344.131	Tier 2	Melibiitol	AN03318002	HMDB0006791	C05399	15559964				1.0657	0.860341	0.39205	Not Significant	Not Significant
H-232	112.9	114	659.115	425.057	Tier 3 one-reaction						0	3	88	0.797661	0.0745875	0.0672993	Not Significant	Not Significant
H-233	112.9	114	586.122	352.064	Tier 3 one-reaction						0	4	112	0.86206	0.0597109	0.0570498	Not Significant	Not Significant
A-234	112.9	114	578.19	344.131	Tier 3 zero-reaction						2	32	422	1.0657	0.860341	0.388652	Not Significant	Not Significant
H-T192	113.3	86.6	424.152	190.095	Tier 2	Alanyl-Threonine	AN01168001	HMDB0028697		6427004				0.908942	0.603402	0.311268	Not Significant	Not Significant
H-236	113.4	114.5	485.184	251.126	Tier 3 one-reaction						0	5	156	1.66545	0.0567602	0.055011	Not Significant	Not Significant
H-238	114.4	115.4	390.158	156.1	Tier 3 one-reaction						0	4	130	2.44849	0.00028508	0.00117001	Significant Increase	Significant Increase
A-240	114.5	115.5	490.211	256.152	Tier 3 one-reaction						0	2	123	1.74065	0.0361911	0.038917	Significant Increase	Significant Increase
H-241	114.6	115.5	431.138	197.079	Tier 3 one-reaction						0	28	353	0.924637	0.210985	0.14679	Not Significant	Not Significant
A-242	114.6	115.6	539.233	305.175	Tier 3 one-reaction						0	1	65	1.45276	0.256435	0.167032	Not Significant	Not Significant
H-243	114.7	115.7	645.209	411.151	Tier 3 one-reaction						0	7	251	0.619188	0.0541756	0.0529078	Not Significant	Not Significant
H-244	114.7	115.7	517.13	283.072	Tier 3 one-reaction						0	39	607	0.746314	0.0882215	0.0764539	Not Significant	Not Significant
H-245	115	115.9	437.181	203.123	Tier 3 only two-reaction						0	0	2	2.45093	0.00145585	0.00363963	Significant Increase	Significant Increase
H-246	115.2	116.1	576.174	342.116	Tier 1	Cellobiose	AN03286013	HMDB0000055	C00185	439178				0.57785	0.0372061	0.0397721	Significant Decrease	Significant Decrease
A-246	115.2	116.1	576.174	342.116	Tier 3 zero-reaction						13	48	619	0.57785	0.0372061	0.0396889	Significant Decrease	Significant Decrease
H-247	115.3	116.2	535.185	301.127	Tier 3 one-reaction						0	14	381	0.960313	0.891399	0.400484	Not Significant	Not Significant
H-248	115.5	116.4	372.136	138.078	Tier 3 only two-reaction						0	0	5	1.05545	0.521637	0.280935	Not Significant	Not Significant
H-249	115.6	116.5	432.206	198.148	Tier 3 only two-reaction						0	0	38	1.55104	0.161879	0.119504	Not Significant	Not Significant
A-250	115.8	116.7	517.259	283.201	Tier 3 only two-reaction						0	0	26	1.39149	0.348243	0.209518	Not Significant	Not Significant
A-251	116.2	117	482.122	248.064	Tier 1	Aspartyl-Aspartic acid	AN01933001	HMDB0028749		332965				0.616561	4.94672e-07	1.49721e-05	Significant Decrease	Significant Decrease
H-251	116.2	117	482.122	248.064	Tier 3 zero-reaction						1	7	264	0.616561	4.94672e-07	1.37114e-05	Significant Decrease	Significant Decrease
H-253	116.4	117.3	628.183	394.124	Tier 3 one-reaction						0	10	335	0.614993	4.82478e-06	6.88801e-05	Significant Decrease	Significant Decrease
H-252	116.4	117.2	471.069	237.01	Tier 3 one-reaction						0	1	27	0.832228	0.212272	0.147543	Not Significant	Not Significant
H-254	116.5	117.3	443.174	209.116	Tier 3 one-reaction						0	9	181	1.46018	0.103503	0.085955	Not Significant	Not Significant
H-257	116.6	117.4	378.112	144.054	Tier 3 one-reaction						0	15	285	0.389347	5.6593e-06	7.56766e-05	Significant Decrease	Significant Decrease
H-256	116.6	117.4	443.094	209.036	Tier 3 one-reaction						0	19	339	0.981648	0.875878	0.3963	Not Significant	Not Significant
H-258	116.9	117.7	378.064	144.005	Tier 3 one-reaction						0	5	171	3.1574	0.00777121	0.0124915	Significant Increase	Significant Increase
H-259	117	117.8	446.066	212.008	Tier 3 one-reaction						0	31	256	0.729838	3.4528e-05	0.000246466	Significant Decrease	Significant Decrease
H-260	117.6	118.3	418.191	184.133	Tier 3 one-reaction						0	2	76	0.968022	0.774179	0.366565	Not Significant	Not Significant
H-261	117.6	118.4	390.122	156.063	Tier 3 one-reaction						0	3	198	1.02414	0.794039	0.37197	Not Significant	Not Significant
A-265	118	118.7	293.107	59.0483	Tier 1	Guanidine	AN00029000	HMDB0001842	C17349	3520				0.989786	0.853103	0.386182	Not Significant	Not Significant
H-265	118	118.7	293.107	59.0483	Tier 3 zero-reaction						1	1	95	0.989786	0.853103	0.389601	Not Significant	Not Significant
H-267	118.1	118.8	515.169	281.11	Tier 2	3'-O-Methyladenosine	AN02416003	HMDB0006023		82530				0.758967	0.00513645	0.00909885	Significant Decrease	Significant Decrease
A-266	118.1	118.8	366.112	132.054	Tier 1	Asparagine	AN00419000	HMDB0000168	C00152	6267				0.828788	0.0319662	0.035242	Significant Decrease	Significant Decrease
H-266	118.1	118.8	366.112	132.054	Tier 3 zero-reaction						4	12	265	0.828788	0.0319662	0.0353346	Significant Decrease	Significant Decrease
A-267	118.1	118.8	515.169	281.11	Tier 3 zero-reaction						4	39	638	0.758967	0.00513645	0.00913057	Significant Decrease	Significant Decrease
H-269	118.8	119.4	599.217	365.159	Tier 3 one-reaction						0	7	208	0.8961	0.702542	0.343225	Not Significant	Not Significant
A-270	119	119.6	408.122	174.064	Tier 2	Isomer 1 of N-Formimino-L-glutamic acid	AN00938001	HMDB0000854	C00439	439233				0.593898	0.00746788	0.0121	Significant Decrease	Significant Decrease
H-270	119	119.6	408.122	174.064	Tier 3 zero-reaction						2	18	335	0.593898	0.00746788	0.0121025	Significant Decrease	Significant Decrease
H-T120	119.4	86.8	456.127	222.067	Tier 2	Threoninyl-Cysteine	AN01608002	HMDB0029058		88082028				0.536721	0.0167107	0.0218184	Significant Decrease	Significant Decrease
H-272	119.4	120	661.228	427.17	Tier 3 one-reaction						0	18	372	0.854149	0.151088	0.113486	Not Significant	Not Significant
H-273	119.5	120.1	461.222	227.163	Tier 3 one-reaction						0	1	40	0.65839	0.0469799	0.0477277	Significant Decrease	Significant Decrease
H-274	119.6	120.1	702.157	468.099	Tier 3 one-reaction						0	4	176	1.10017	0.192904	0.137202	Not Significant	Not Significant
H-275	119.8	120.4	487.12	253.062	Tier 3 one-reaction						0	35	459	0.61013	0.000391827	0.00144849	Significant Decrease	Significant Decrease
H-276	119.8	120.4	328.112	94.0536	Tier 3 one-reaction						0	4	159	0.965775	0.827791	0.382412	Not Significant	Not Significant
H-277	119.9	120.4	545.182	311.123	Tier 3 zero-reaction						2	21	542	0.608274	1.36884e-05	0.000134407	Significant Decrease	Significant Decrease
H-278	120	120.5	506.243	272.185	Tier 3 only two-reaction						0	0	29	3.53357	0.00204355	0.00461927	Significant Increase	Significant Increase
H-279	120.6	121.1	460.176	226.118	Tier 3 only two-reaction						0	0	69	0.76156	0.429753	0.245153	Not Significant	Not Significant
A-280	121	121.4	355.078	121.02	Tier 2	Cysteine	AN00304000	HMDB0000574	C00097	594				0.914798	0.354873	0.212101	Not Significant	Not Significant
H-280	121	121.4	355.078	121.02	Tier 3 zero-reaction						2	10	238	0.914798	0.354873	0.214625	Not Significant	Not Significant
H-281	121.3	121.7	485.16	251.102	Tier 2	5'-Deoxyadenosine	AN01981001	HMDB0001983	C05198	439182				0.794774	0.0159059	0.0211236	Significant Decrease	Significant Decrease
A-281	121.3	121.7	485.16	251.102	Tier 3 zero-reaction						3	38	700	0.794774	0.0159059	0.0210902	Significant Decrease	Significant Decrease
H-282	121.4	121.8	444.132	210.074	Tier 3 zero-reaction						2	24	558	0.914253	0.280022	0.18155	Not Significant	Not Significant
H-283	121.4	121.8	417.159	183.101	Tier 3 one-reaction						0	8	211	0.988007	0.950305	0.415889	Not Significant	Not Significant
A-284	121.5	121.9	365.129	131.07	Tier 1	Creatine	AN00407000	HMDB0000064	C00300	586				0.729924	5.13522e-06	7.28559e-05	Significant Decrease	Significant Decrease
H-284	121.5	121.9	365.129	131.07	Tier 3 zero-reaction						1	6	128	0.729924	5.13522e-06	7.0528e-05	Significant Decrease	Significant Decrease
H-285	121.8	122.2	431.058	197	Tier 3 one-reaction						0	6	125	1.65275	5.94954e-07	1.4671e-05	Significant Increase	Significant Increase
H-286	122.4	122.7	646.174	412.116	Tier 3 one-reaction						0	11	361	1.63454	0.00016612	0.000815601	Significant Increase	Significant Increase
H-287	122.6	122.9	518.196	284.138	Tier 3 one-reaction						0	12	240	0.883827	0.438831	0.248763	Not Significant	Not Significant
H-288	122.8	123	551.181	317.122	Tier 3 one-reaction						0	13	382	0.802521	0.0535948	0.0524822	Not Significant	Not Significant
H-289	122.9	123.1	467.185	233.127	Tier 3 zero-reaction						1	26	391	0.936513	0.753219	0.360019	Not Significant	Not Significant
H-290	123.3	123.5	562.098	328.039	Tier 3 one-reaction						0	5	165	0.651801	0.000180664	0.000861629	Significant Decrease	Significant Decrease
H-T230	123.4	87	482.158	248.101	Tier 2	Glutamyl-Threonine	AN01936000	HMDB0028829		6998031				0.911324	0.598906	0.309729	Not Significant	Not Significant
A-291	123.4	123.6	380.129	146.071	Tier 1	Glutamine	AN00574000	HMDB0000641	C00064	5961				1.13445	0.104607	0.0853547	Not Significant	Not Significant
H-291	123.4	123.6	380.129	146.071	Tier 3 zero-reaction						4	29	343	1.13445	0.104607	0.086706	Not Significant	Not Significant
H-292	123.6	123.8	463.127	229.069	Tier 3 one-reaction						0	3	195	0.675189	0.00913354	0.013938	Significant Decrease	Significant Decrease
H-293	123.8	124	357.091	123.033	Tier 3 zero-reaction						2	9	221	0.756571	0.277263	0.180246	Not Significant	Not Significant
H-294	123.8	124	558.152	324.093	Tier 3 one-reaction						0	3	196	1.14104	0.536756	0.286887	Not Significant	Not Significant
H-295	124.4	124.5	317.132	83.0738	Tier 3 one-reaction						0	2	188	1.26772	0.282881	0.182912	Not Significant	Not Significant
H-296	124.8	124.9	340.122	106.063	Tier 3 one-reaction						0	19	467	2.0067	0.247326	0.165443	Not Significant	Not Significant
H-297	124.8	125	498.188	264.13	Tier 3 one-reaction						0	6	161	0.995517	0.960711	0.418623	Not Significant	Not Significant
H-298	125.3	125.4	624.212	390.153	Tier 3 one-reaction						0	9	299	1.14844	0.0718334	0.0653852	Not Significant	Not Significant
H-299	125.4	125.5	321.091	87.0324	Tier 3 zero-reaction						1	18	381	0.820757	0.00144153	0.00361632	Significant Decrease	Significant Decrease
A-300	125.6	125.7	409.153	175.095	Tier 1	Citrulline	AN00958001	HMDB0000904	C00327	9750				2.05331	0.00013444	0.000708074	Significant Increase	Significant Increase
H-300	125.6	125.7	409.153	175.095	Tier 3 zero-reaction						2	6	160	2.05331	0.00013444	0.000691317	Significant Increase	Significant Increase
H-301	125.6	125.7	504.144	270.086	Tier 3 one-reaction						0	25	446	0.64657	0.000439308	0.00156535	Significant Decrease	Significant Decrease
H-303	126.2	126.2	347.115	113.057	Unidentified									0.775871	0.380934	0.225591	Not Significant	Not Significant
H-304	126.6	126.5	477.242	243.184	Tier 3 one-reaction						0	10	86	0.314175	0.00512456	0.00909475	Significant Decrease	Significant Decrease
H-305	126.6	126.6	530.083	296.024	Tier 3 one-reaction						0	1	29	3.32916	0.00419513	0.00790229	Significant Increase	Significant Increase
H-306	126.9	126.8	510.18	276.122	Tier 3 one-reaction						0	17	342	0.947238	0.538331	0.287304	Not Significant	Not Significant
A-T92	127	87.2	511.181	277.121	Tier 1	Cysteinyl-Arginine	AN02362001	HMDB0028769		9835322				1.08078	0.481862	0.262371	Not Significant	Not Significant
H-308	127.3	127.2	522.117	288.058	Tier 3 zero-reaction						1	36	339	0.654827	2.02128e-05	0.000172684	Significant Decrease	Significant Decrease
H-309	127.5	127.4	392.201	158.143	Tier 3 one-reaction						0	3	77	0.43499	0.000363404	0.00137385	Significant Decrease	Significant Decrease
H-310	127.7	127.6	590.3	356.242	Tier 3 only two-reaction						0	0	42	0.685654	0.00181693	0.0042304	Significant Decrease	Significant Decrease
H-T101	127.8	87.2	468.124	234.067	Tier 2	Hydroxyprolyl-Cysteine	AN01753001	HMDB0028860		131750765				3.84028	0.00228283	0.00500884	Significant Increase	Significant Increase
H-T121	128.1	87.2	524.125	290.067	Tier 2	N-Acetyl-Pyridoxamine phosphate	PR02550000							0.990109	0.973433	0.42204	Not Significant	Not Significant
H-311	128.2	128	385.089	151.031	Tier 3 one-reaction						0	8	238	0.766543	0.00162874	0.00389247	Significant Decrease	Significant Decrease
H-314	128.3	128.1	537.808	303.75	Unidentified									0.379914	3.35847e-08	1.8925e-06	Significant Decrease	Significant Decrease
H-312	128.3	128.1	487.164	253.106	Tier 3 zero-reaction						1	16	328	0.982462	0.942491	0.414073	Not Significant	Not Significant
H-313	128.3	128.1	531.25	297.191	Tier 3 one-reaction						0	2	45	0.690525	0.139365	0.106787	Not Significant	Not Significant
H-315	128.3	128.2	602.093	368.035	Tier 3 one-reaction						0	3	122	0.875217	0.248542	0.165949	Not Significant	Not Significant
A-316	128.6	128.4	479.232	245.174	Tier 1	Lysyl-Valine	AN01892000	HMDB0028964		6992341				0.677975	0.000436159	0.001602	Significant Decrease	Significant Decrease
H-316	128.6	128.4	479.232	245.174	Tier 3 one-reaction						0	6	47	0.677975	0.000436159	0.00156309	Significant Decrease	Significant Decrease
H-317	128.8	128.6	338.118	104.059	Tier 3 zero-reaction						1	5	225	0.425238	0.00131227	0.00338924	Significant Decrease	Significant Decrease
H-318	128.9	128.7	648.149	181.04	Tier 3 one-reaction						0	8	253	2	0.000490644	0.00169538	Significant Increase	Significant Increase
H-319	129	128.7	578.119	344.061	Tier 3 one-reaction						0	4	186	0.896183	0.396412	0.23124	Not Significant	Not Significant
H-320	129	128.8	432.207	198.148	Tier 3 only two-reaction						0	0	38	1.37201	0.311242	0.195767	Not Significant	Not Significant
A-323	129.5	129.2	438.133	204.075	Tier 1	Glutamyl-Glycine	AN01346004	HMDB0028819		6427052				0.616858	7.06069e-06	9.17542e-05	Significant Decrease	Significant Decrease
H-323	129.5	129.2	438.133	204.075	Tier 3 zero-reaction						2	20	416	0.616858	7.06069e-06	8.87204e-05	Significant Decrease	Significant Decrease
H-322	129.5	129.2	621.224	387.166	Tier 3 one-reaction						0	8	269	2.10554	5.60151e-05	0.000359623	Significant Increase	Significant Increase
H-324	130	129.7	446.223	212.164	Tier 3 only two-reaction						0	0	25	0.789495	0.542554	0.288777	Not Significant	Not Significant
H-327	130.3	129.9	525.137	291.079	Tier 3 zero-reaction						1	12	193	0.613408	0.000267894	0.00112267	Significant Decrease	Significant Decrease
H-326	130.3	129.9	456.089	222.03	Tier 3 one-reaction						0	5	235	1.07201	0.618135	0.316731	Not Significant	Not Significant
H-329	130.3	130	478.189	244.131	Tier 3 one-reaction						0	7	190	1.05682	0.842573	0.386959	Not Significant	Not Significant
H-328	130.3	130	342.093	108.034	Tier 3 only two-reaction						0	0	18	1.05163	0.778376	0.36791	Not Significant	Not Significant
H-331	130.4	130	361.132	127.074	Tier 3 one-reaction						0	8	176	0.782966	0.107227	0.0880234	Not Significant	Not Significant
H-330	130.4	130	444.155	210.097	Tier 3 only two-reaction						0	0	9	1.35501	0.118721	0.0949595	Not Significant	Not Significant
H-332	130.5	130.2	279.115	45.057	Unidentified									1.21372	0.27547	0.179597	Not Significant	Not Significant
H-333	130.6	130.2	591.127	357.069	Tier 3 one-reaction						0	7	200	1.0734	0.629652	0.320512	Not Significant	Not Significant
H-334	130.9	130.5	407.174	173.116	Tier 3 one-reaction						0	5	98	3.05571	0.00264271	0.00557306	Significant Increase	Significant Increase
H-335	130.9	130.6	388.133	154.075	Tier 3 one-reaction						0	23	301	1.25803	0.213712	0.148212	Not Significant	Not Significant
H-336	131.1	130.7	446.195	212.137	Tier 3 only two-reaction						0	0	16	4.16562	0.00792186	0.0126491	Significant Increase	Significant Increase
H-337	131.2	130.8	397.143	163.084	Tier 3 zero-reaction						2	27	572	0.782818	0.164439	0.121001	Not Significant	Not Significant
H-338	131.3	130.9	428.099	194.041	Tier 1	D-Glucuronic acid	AN01214005	HMDB0000127	C00191	94715				0.915184	0.378151	0.224397	Not Significant	Not Significant
A-338	131.3	130.9	428.099	194.041	Tier 3 zero-reaction						8	35	386	0.915184	0.378151	0.221933	Not Significant	Not Significant
H-339	131.7	131.2	468.143	234.085	Tier 1	Seryl-Glutamic acid	AN01757006	HMDB0029038		7023503				0.645026	0.000716073	0.00219165	Significant Decrease	Significant Decrease
A-339	131.7	131.2	468.143	234.085	Tier 1	Threoninyl-Aspartic acid	AN01757007	HMDB0029057		7016067				0.645026	0.000716073	0.00222669	Significant Decrease	Significant Decrease
H-340	131.7	131.2	417.133	183.075	Tier 3 zero-reaction						1	12	208	1.0717	0.471402	0.261652	Not Significant	Not Significant
H-T162	131.8	87.3	468.143	234.085	Tier 2	L-beta-aspartyl-L-threonine	AN01757003	HMDB0011169		53480674				0.598021	0.00032543	0.00127081	Significant Decrease	Significant Decrease
H-341	131.8	131.4	624.285	390.227	Tier 3 one-reaction						0	2	93	0.378638	1.24355e-05	0.000125512	Significant Decrease	Significant Decrease
A-343	132.1	131.7	478.164	244.105	Tier 2	gamma-Glutamyl-Proline	AN01874003	HMDB0029157		9856242				0.688203	0.0200555	0.0249321	Significant Decrease	Significant Decrease
H-343	132.1	131.7	478.164	244.105	Tier 3 one-reaction						0	15	398	0.688203	0.0200555	0.0250117	Significant Decrease	Significant Decrease
H-342	132.1	131.6	340.123	106.064	Unidentified									3.63802	0.109568	0.0895865	Not Significant	Not Significant
A-344	132.5	132	559.233	325.175	Tier 3 one-reaction						0	6	134	2.54532	0.00511797	0.00912616	Significant Increase	Significant Increase
H-T197	132.5	87.4	493.174	259.117	Tier 2	Hydroxyprolyl-Gamma-glutamic acid	AN02089002	HMDB0028877		131750768				0.78888	0.189293	0.135032	Not Significant	Not Significant
A-T742	132.5	87.4	493.174	259.117	Tier 2	Linatine	AN02089003	HMDB0038516	C05939	160920				0.78888	0.189293	0.132809	Not Significant	Not Significant
H-345	132.6	132	515.115	281.056	Tier 3 one-reaction						0	25	436	0.315009	4.2152e-07	1.26077e-05	Significant Decrease	Significant Decrease
A-347	132.7	132.1	380.127	146.069	Tier 1	Isoglutamine	AN00574004		C16673	164697				1.18608	0.406909	0.232842	Not Significant	Not Significant
H-347	132.7	132.1	380.127	146.069	Tier 3 zero-reaction						4	29	339	1.18608	0.406909	0.235842	Not Significant	Not Significant
H-348	132.9	132.4	399.105	165.046	Tier 3 zero-reaction						1	7	234	1.13848	0.113537	0.091965	Not Significant	Not Significant
H-T234	133	87.4	482.161	248.101	Tier 2	Threoninyl-Glutamic acid	AN01936001	HMDB0029060		7020163				0.923881	0.718342	0.348726	Not Significant	Not Significant
H-349	133	132.4	518.196	284.137	Tier 3 one-reaction						0	12	248	0.845827	0.135865	0.104816	Not Significant	Not Significant
H-350	133.1	132.5	376.546	284.975	Tier 3 only two-reaction						0	0	11	0.61713	0.0231401	0.0276754	Significant Decrease	Significant Decrease
H-351	133.3	132.7	521.17	287.111	Tier 2	N-Ribosylhistidine	AN02508000	HMDB0002089		126923				0.474322	0.000103059	0.000566174	Significant Decrease	Significant Decrease
A-352	133.3	132.7	617.167	383.109	Tier 2	Succinyladenosine	AN03759000	HMDB0000912		20849086				0.656683	0.00024809	0.00110442	Significant Decrease	Significant Decrease
H-352	133.3	132.7	617.167	383.109	Tier 3 zero-reaction						1	15	403	0.656683	0.00024809	0.00107259	Significant Decrease	Significant Decrease
H-353	133.4	132.8	451.2	217.142	Tier 3 zero-reaction						1	6	71	0.79096	0.20853	0.145596	Not Significant	Not Significant
H-354	133.4	132.8	317.132	83.0736	Tier 3 one-reaction						0	2	188	1.25018	0.285062	0.183938	Not Significant	Not Significant
H-355	133.6	133	322.086	88.0278	Tier 3 one-reaction						0	1	155	0.986507	0.948765	0.41542	Not Significant	Not Significant
H-356	133.8	133.1	493.173	259.115	Tier 2	Hydroxyprolyl-Glutamine	AN02089001	HMDB0028861		61157217				0.828674	0.270266	0.177156	Not Significant	Not Significant
A-357	133.9	133.3	424.117	190.059	Tier 1	Aspartyl-Glycine	AN01163001	HMDB0028753		302429				0.657466	2.17678e-05	0.000185067	Significant Decrease	Significant Decrease
H-357	133.9	133.3	424.117	190.059	Tier 3 zero-reaction						1	15	309	0.657466	2.17678e-05	0.00017758	Significant Decrease	Significant Decrease
H-359	134.9	134.2	515.243	281.184	Tier 3 one-reaction						0	4	40	0.578596	0.00352162	0.00690951	Significant Decrease	Significant Decrease
H-358	134.9	134.2	352.132	118.074	Tier 3 zero-reaction						2	12	260	0.677133	0.0605709	0.0575892	Not Significant	Not Significant
H-360	135.4	134.7	610.236	376.177	Tier 3 one-reaction						0	4	152	0.785767	0.371904	0.221923	Not Significant	Not Significant
H-361	135.5	134.8	442.117	208.059	Tier 3 zero-reaction						1	49	625	0.701237	0.000236598	0.00103096	Significant Decrease	Significant Decrease
H-362	135.9	135.1	579.176	345.118	Tier 3 zero-reaction						2	28	422	0.713791	0.0742258	0.0670845	Not Significant	Not Significant
H-T177	136.1	87.5	468.127	234.067	Tier 2	Cysteinyl-Hydroxyproline	AN01753000	HMDB0028776		140079468				1.75945	0.0211648	0.0259524	Significant Increase	Significant Increase
H-365	136.2	135.4	408.123	174.064	Tier 3 zero-reaction						2	18	341	0.658101	0.00874177	0.0135401	Significant Decrease	Significant Decrease
H-364	136.2	135.4	646.195	412.136	Tier 3 one-reaction						0	10	370	0.637485	0.000565058	0.00186542	Significant Decrease	Significant Decrease
H-366	136.3	135.5	379.17	145.112	Unidentified									2.03849	1.93191e-05	0.000168363	Significant Increase	Significant Increase
H-367	136.5	135.6	388.062	154.003	Tier 3 one-reaction						0	16	174	0.826725	0.300018	0.190307	Not Significant	Not Significant
H-368	136.8	135.9	303.092	69.0333	Tier 3 only two-reaction						0	0	114	0.739796	0.02848	0.0323908	Significant Decrease	Significant Decrease
H-369	136.8	135.9	465.181	231.123	Tier 3 one-reaction						0	5	204	0.89785	0.287479	0.185168	Not Significant	Not Significant
H-370	136.8	135.9	495.053	260.994	Tier 3 one-reaction						0	2	49	0.949228	0.744878	0.357687	Not Significant	Not Significant
H-371	136.9	136	404.128	170.07	Tier 3 one-reaction						0	17	327	0.537054	0.0559907	0.0543137	Not Significant	Not Significant
H-372	136.9	136	517.088	283.03	Tier 3 only two-reaction						0	0	45	1.26671	0.166305	0.121961	Not Significant	Not Significant
H-373	137.2	136.3	397.143	163.084	Tier 3 zero-reaction						2	27	572	0.737364	0.105282	0.0870332	Not Significant	Not Significant
H-375	137.4	136.5	347.117	113.058	Tier 3 zero-reaction						1	2	206	1.20747	0.425614	0.243561	Not Significant	Not Significant
H-374	137.4	136.5	277.065	43.0063	Unidentified									1.02963	0.709628	0.345888	Not Significant	Not Significant
H-377	137.6	136.7	388.132	154.074	Tier 3 one-reaction						0	23	300	1.38883	0.0271356	0.0312091	Significant Increase	Significant Increase
H-376	137.6	136.6	316.014	81.9559	Tier 3 only two-reaction						0	0	3	1.12262	0.350737	0.213253	Not Significant	Not Significant
H-378	137.7	136.7	424.107	190.049	Tier 3 one-reaction						0	32	439	0.654231	4.81142e-05	0.00032027	Significant Decrease	Significant Decrease
H-379	137.7	136.7	475.211	241.153	Tier 3 only two-reaction						0	0	37	6.589	0.0118684	0.0170108	Significant Increase	Significant Increase
H-380	137.8	136.9	300.069	132.021	Tier 3 one-reaction						0	1	102	0.639238	0.0106847	0.0156873	Significant Decrease	Significant Decrease
A-381	137.9	136.9	479.195	245.137	Tier 2	Valyl-gamma-Glutamic acid	AN01890006	HMDB0029141		131750792				0.77752	0.0532481	0.0518324	Not Significant	Not Significant
H-381	137.9	136.9	479.195	245.137	Tier 3 one-reaction						0	10	165	0.77752	0.0532481	0.0522134	Not Significant	Not Significant
H-382	138	137	444.126	210.067	Tier 3 one-reaction						0	13	266	1.00148	0.993465	0.426726	Not Significant	Not Significant
A-383	138.2	137.2	417.078	183.02	Tier 2	L-Homocysteic acid	AN01061000	HMDB0002205	C16511	177491				0.556276	0.00264211	0.00565405	Significant Decrease	Significant Decrease
H-383	138.2	137.2	417.078	183.02	Tier 3 zero-reaction						1	13	204	0.556276	0.00264211	0.00557306	Significant Decrease	Significant Decrease
H-385	138.5	137.5	292.03	57.9714	Unidentified									0.584536	0.0045879	0.00846488	Significant Decrease	Significant Decrease
H-387	138.6	137.6	383.127	149.069	Tier 3 one-reaction						0	29	438	0.453734	0.00522054	0.00918037	Significant Decrease	Significant Decrease
H-386	138.6	137.6	421.19	187.132	Tier 3 one-reaction						0	3	75	0.847492	0.401025	0.233116	Not Significant	Not Significant
H-389	139.4	138.3	471.082	237.024	Tier 3 one-reaction						0	1	27	3.1768	3.08298e-07	1.02924e-05	Significant Increase	Significant Increase
H-390	139.7	138.6	325.122	91.0633	Tier 3 one-reaction						0	18	290	0.772954	0.0374823	0.0399954	Significant Decrease	Significant Decrease
H-391	140.1	138.9	505.617	271.559	Unidentified									0.614131	0.0108056	0.0158006	Significant Decrease	Significant Decrease
H-392	140.1	139	366.11	132.052	Unidentified									0.7866	0.0266987	0.0308712	Significant Decrease	Significant Decrease
H-394	140.6	139.4	427.179	193.121	Tier 3 one-reaction						0	13	119	1.05531	0.731141	0.353122	Not Significant	Not Significant
H-395	140.6	139.4	538.224	304.166	Tier 3 one-reaction						0	20	370	1.2803	0.179611	0.129702	Not Significant	Not Significant
A-T424	140.7	87.7	424.117	190.059	Tier 1	Glycyl-Aspartic acid	AN01163002	HMDB0028837		273261				0.506129	2.81678e-06	4.72663e-05	Significant Decrease	Significant Decrease
A-396	140.9	139.7	423.17	189.111	Tier 1	Homocitrulline	AN01150000	HMDB0000679	C02427	65072				1.24989	0.0349833	0.0379055	Significant Increase	Significant Increase
H-396	140.9	139.7	423.17	189.111	Tier 3 zero-reaction						1	7	121	1.24989	0.0349833	0.0379189	Significant Increase	Significant Increase
H-397	141.1	139.9	392.102	158.044	Tier 3 zero-reaction						1	1	54	0.764583	0.136617	0.105202	Not Significant	Not Significant
H-399	141.9	140.6	436.153	202.095	Tier 2	Prolyl-Serine	AN01320002	HMDB0029026		18218236				0.737317	0.00197953	0.00450744	Significant Decrease	Significant Decrease
H-400	142.9	141.6	451.192	217.134	Tier 3 only two-reaction						0	0	67	0.721936	0.0146146	0.0198583	Significant Decrease	Significant Decrease
H-401	143	141.6	503.61	269.551	Unidentified									0.604737	0.0044914	0.00833732	Significant Decrease	Significant Decrease
H-402	143.6	142.1	499.174	265.116	Tier 3 one-reaction						0	39	623	1.06467	0.732281	0.353447	Not Significant	Not Significant
H-403	143.9	142.5	410.113	176.054	Tier 3 zero-reaction						1	1	40	1.12527	0.546169	0.290345	Not Significant	Not Significant
H-404	144	142.6	475.176	241.118	Tier 2	L-threo-Tetrahydrobiopterin	AN01838001		C20264	10220406				1.39004	0.00321193	0.00645361	Significant Increase	Significant Increase
H-T185	144.1	87.8	475.176	241.118	Tier 2	Tetrahydrobiopterin	AN01838000	HMDB0000027	C00272	44257				1.40891	0.0054928	0.00958149	Significant Increase	Significant Increase
H-T304	144.1	87.8	515.607	563.092	Tier 2	dTDP-4-hydroxyamino-4,6-dideoxy-alpha-D-glucose	BM04923000		C21348	122707147				1.06893	0.676077	0.335718	Not Significant	Not Significant
A-405	144.1	142.6	416.139	182.08	Tier 3 zero-reaction						4	37	503	1.24882	0.241706	0.160012	Not Significant	Not Significant
H-406	144.3	142.8	362.165	128.107	Tier 3 one-reaction						0	4	44	4.2418	1.85543e-05	0.000164338	Significant Increase	Significant Increase
H-407	144.4	142.8	628.183	394.125	Tier 3 one-reaction						0	10	336	0.65261	0.0014719	0.00365866	Significant Decrease	Significant Decrease
H-408	144.8	143.3	467.186	233.128	Tier 3 zero-reaction						1	26	391	0.991733	0.948442	0.41542	Not Significant	Not Significant
H-409	145.1	143.5	286.555	104.993	Tier 3 only two-reaction						0	0	1	2.65655	0.0192712	0.0242426	Significant Increase	Significant Increase
H-410	145.6	144	285.526	102.935	Tier 3 only two-reaction						0	0	3	0.620184	0.00520802	0.00917088	Significant Decrease	Significant Decrease
H-411	145.7	144.1	441.195	207.136	Tier 3 one-reaction						0	5	90	0.222778	2.15791e-05	0.0001774	Significant Decrease	Significant Decrease
H-413	145.8	144.2	414.147	180.088	Tier 3 zero-reaction						1	21	343	0.461363	0.024507	0.028918	Significant Decrease	Significant Decrease
H-412	145.8	144.1	337.159	103.101	Tier 1	Choline	AN00191000	HMDB0000097	C00114	305				0.963307	0.662261	0.331665	Not Significant	Not Significant
A-T430	145.9	87.9	438.13	204.075	Tier 1	Alanyl-Aspartic Acid	AN01346002	HMDB0028683		99719				1.05535	0.810244	0.373314	Not Significant	Not Significant
H-414	146	144.4	426.133	192.075	Tier 2	Isomer 1 of Seryl-Serine	AN01199000	HMDB0029048		7019104				0.746846	0.0368338	0.0394323	Significant Decrease	Significant Decrease
H-415	146.1	144.4	291.065	114.013	Tier 3 only two-reaction						0	0	26	0.691859	0.0157305	0.0210013	Significant Decrease	Significant Decrease
H-417	146.3	144.6	280.554	92.9921	Unidentified									0.741962	0.0490078	0.0490531	Significant Decrease	Significant Decrease
H-416	146.3	144.6	540.192	306.133	Tier 3 one-reaction						0	8	314	0.871354	0.314633	0.197385	Not Significant	Not Significant
H-418	146.6	144.9	292.031	115.945	Tier 3 only two-reaction						0	0	1	0.589428	0.0058922	0.0101236	Significant Decrease	Significant Decrease
H-419	146.9	145.2	543.276	309.218	Tier 3 one-reaction						0	1	38	1.28591	0.534902	0.286107	Not Significant	Not Significant
H-420	147.2	145.5	366.101	132.042	Tier 3 zero-reaction						7	65	699	0.753079	0.00190997	0.0043905	Significant Decrease	Significant Decrease
H-423	147.3	145.6	279.556	90.9954	Tier 3 only two-reaction						0	0	3	0.57318	0.00516597	0.0091288	Significant Decrease	Significant Decrease
H-421	147.3	145.5	513.101	558.086	Tier 3 one-reaction						0	1	95	0.788796	0.19613	0.13904	Not Significant	Not Significant
H-422	147.3	145.5	386.145	304.173	Tier 3 only two-reaction						0	0	75	1.05007	0.690373	0.339864	Not Significant	Not Significant
H-424	147.6	145.8	516.156	282.097	Tier 2	7-Methylinosine	AN02428000	HMDB0003950		135926583				0.623404	7.1064e-05	0.000427927	Significant Decrease	Significant Decrease
A-424	147.6	145.8	516.156	282.097	Tier 3 zero-reaction						1	35	625	0.623404	7.1064e-05	0.000445181	Significant Decrease	Significant Decrease
H-425	147.7	145.9	385.143	302.17	Tier 3 only two-reaction						0	0	37	1.01327	0.900399	0.403108	Not Significant	Not Significant
H-427	147.9	146.1	325.086	91.0278	Tier 3 one-reaction						0	4	244	1.24336	0.0573878	0.0554953	Not Significant	Not Significant
H-428	148	146.2	300.068	132.02	Tier 3 one-reaction						0	1	101	0.620646	0.0103277	0.0153427	Significant Decrease	Significant Decrease
H-429	148.1	146.3	296.538	124.96	Tier 3 only two-reaction						0	0	15	0.572974	0.00463208	0.0085111	Significant Decrease	Significant Decrease
H-430	148.2	146.4	582.107	114.997	Tier 3 one-reaction						0	1	5	0.61749	0.0084371	0.0131906	Significant Decrease	Significant Decrease
A-432	148.6	146.7	307.123	73.0647	Tier 1	Methylguanidine	AN00066000	HMDB0001522	C02294	10111				0.88318	0.0132691	0.0185817	Not Significant	Not Significant
H-432	148.6	146.7	307.123	73.0647	Tier 3 zero-reaction						1	2	78	0.88318	0.0132691	0.0185768	Not Significant	Not Significant
H-431	148.6	146.7	303.116	69.0578	Tier 3 one-reaction						0	2	183	0.838833	0.288635	0.185582	Not Significant	Not Significant
H-433	148.7	146.9	325.122	91.064	Tier 3 one-reaction						0	18	290	0.729044	0.0709786	0.0648248	Not Significant	Not Significant
H-434	148.8	147	461.186	227.128	Tier 3 one-reaction						0	2	149	0.541839	0.00789587	0.0126243	Significant Decrease	Significant Decrease
H-435	148.9	147	288.562	109.007	Tier 3 only two-reaction						0	0	13	0.593341	0.00675175	0.0111914	Significant Decrease	Significant Decrease
H-436	149.6	147.7	471.17	237.112	Tier 3 one-reaction						0	9	193	1.17272	0.3687	0.220529	Not Significant	Not Significant
H-437	149.7	147.7	345.101	111.043	Tier 3 zero-reaction						1	10	262	0.909605	0.524314	0.281973	Not Significant	Not Significant
H-438	149.7	147.8	284.547	100.977	Tier 3 only two-reaction						0	0	20	0.884324	0.422282	0.242237	Not Significant	Not Significant
H-439	150	148.1	289.561	111.005	Unidentified									0.940386	0.646095	0.326204	Not Significant	Not Significant
H-440	150.4	148.6	432.17	198.112	Tier 3 one-reaction						0	3	150	2.10122	0.000438256	0.00156417	Significant Increase	Significant Increase
A-T494	150.5	88	533.179	299.123	Tier 2	N-Acetyl-4a-Hydroxytetrahydrobiopterin	PR02690000							1.05028	0.799882	0.370741	Not Significant	Not Significant
H-441	150.8	149	524.286	290.228	Tier 3 only two-reaction						0	0	17	0.844782	0.337678	0.207875	Not Significant	Not Significant
H-442	151	149.2	393.149	159.09	Tier 3 zero-reaction						6	42	444	3.80153	7.36002e-06	9.02331e-05	Significant Increase	Significant Increase
H-444	151.1	149.3	352.133	118.075	Tier 3 zero-reaction						2	12	260	0.631604	0.0210012	0.0258202	Significant Decrease	Significant Decrease
A-T429	151.2	88.1	340.104	212.091	Tier 1	Glycyl-Histidine	AN01460000	HMDB0028843		417360				0.860253	0.0153518	0.020584	Not Significant	Not Significant
A-T489	151.3	88.1	407.137	173.08	Tier 2	2-Oxoarginine	AN00927000	HMDB0004225	C03771	558				0.958707	0.843113	0.38331	Not Significant	Not Significant
H-445	151.3	149.6	370.095	136.037	Tier 1	Erythronic acid	AN00457001	HMDB0000613		2781043				1.31305	0.231523	0.157394	Not Significant	Not Significant
A-445	151.3	149.6	370.095	136.037	Tier 3 zero-reaction						2	14	464	1.31305	0.231523	0.154803	Not Significant	Not Significant
H-446	151.4	149.7	402.087	168.028	Tier 3 zero-reaction						1	8	193	0.853455	0.587948	0.306032	Not Significant	Not Significant
H-447	151.6	150	519.19	285.132	Tier 3 zero-reaction						1	9	339	0.852869	0.321207	0.20034	Not Significant	Not Significant
H-T133	151.7	88.1	370.097	136.037	Tier 1	Threonic acid	AN00457000	HMDB0000943	C01620	5460407				1.14465	0.291772	0.187041	Not Significant	Not Significant
H-448	151.7	150	416.173	182.115	Tier 3 only two-reaction						0	0	60	0.866667	0.470115	0.26151	Not Significant	Not Significant
H-449	151.8	150.2	362.117	128.059	Tier 3 zero-reaction						1	16	276	0.850768	0.266825	0.175458	Not Significant	Not Significant
H-450	152	150.4	386.153	152.095	Tier 3 one-reaction						0	8	205	1.01959	0.919164	0.408225	Not Significant	Not Significant
H-451	152.2	150.7	450.133	216.075	Tier 3 one-reaction						0	14	379	0.488822	6.96944e-05	0.000424823	Significant Decrease	Significant Decrease
H-452	152.4	150.8	574.098	340.04	Tier 3 one-reaction						0	6	155	1.06127	0.234802	0.159225	Not Significant	Not Significant
H-453	152.7	151.3	598.225	364.166	Tier 3 one-reaction						0	6	183	0.852834	0.245743	0.164803	Not Significant	Not Significant
H-454	153.2	151.8	370.122	136.064	Tier 3 zero-reaction						1	4	225	1.52417	2.5218e-05	0.000196849	Significant Increase	Significant Increase
H-455	153.2	151.8	408.156	174.098	Unidentified									2.20893	2.54046e-06	4.41024e-05	Significant Increase	Significant Increase
H-457	153.4	152.1	503.108	538.099	Tier 3 one-reaction						0	5	178	0.630578	0.0105529	0.0155483	Significant Decrease	Significant Decrease
H-456	153.4	152	502.076	268.018	Tier 3 one-reaction						0	1	69	1.39349	0.0993312	0.0836108	Not Significant	Not Significant
H-T378	153.5	88.2	476.161	242.101	Tier 2	Histidinyl-Serine	AN01852000	HMDB0028894		6992829				1.03974	0.78972	0.371009	Not Significant	Not Significant
A-T423	153.5	88.2	476.161	242.101	Tier 1	Seryl-Histidine	AN01852001	HMDB0029041		7016093				1.03974	0.78972	0.36833	Not Significant	Not Significant
H-458	153.7	152.4	455.147	221.088	Tier 1	N-Acetyl-D-glucosamine	AN01597004	HMDB0000215	C00140	439174				0.933958	0.467419	0.260344	Not Significant	Not Significant
A-458	153.7	152.4	455.147	221.088	Tier 3 zero-reaction						6	29	379	0.933958	0.467419	0.257035	Not Significant	Not Significant
H-459	153.9	152.6	447.205	213.147	Tier 3 one-reaction						0	2	54	1.97309	0.183341	0.131651	Not Significant	Not Significant
A-T473	154.1	88.2	394.108	160.048	Tier 2	N-Formimino-L-aspartic acid	AN00734001		C03409	440000				0.970568	0.883691	0.394489	Not Significant	Not Significant
H-460	154.6	153.5	596.163	129.054	Tier 3 one-reaction						0	6	191	0.834244	0.26954	0.176868	Not Significant	Not Significant
H-461	154.8	153.6	422.138	188.08	Tier 2	L-glycyl-L-hydroxyproline	AN01130001	HMDB0011173		11862107				0.552102	0.0266091	0.0307956	Significant Decrease	Significant Decrease
H-463	154.9	153.8	471.089	237.03	Tier 3 one-reaction						0	16	300	0.465784	1.28659e-06	2.60926e-05	Significant Decrease	Significant Decrease
H-T138	154.9	88.2	452.147	218.09	Tier 2	Serinyl-Hydroxyproline	AN01544004	HMDB0029040		69043006				1.06645	0.838409	0.385864	Not Significant	Not Significant
A-T462	154.9	88.2	452.147	218.09	Tier 2	gamma-Glutamylalanine	AN01544001	HMDB0029142, HMDB0061369, HMDB06248, HMDB29142, HMDB61369	C03740	440103				1.06645	0.838409	0.38209	Not Significant	Not Significant
H-462	154.9	153.8	560.177	326.119	Tier 2	6,7-Dimethyl-8-(D-ribityl)lumazine	AN03051000	HMDB0003826	C04332	168989				0.780887	0.0797508	0.0709259	Not Significant	Not Significant
H-464	154.9	153.8	322.122	88.0635	Tier 3 one-reaction						0	12	186	0.902205	0.106443	0.0875594	Not Significant	Not Significant
A-462	154.9	153.8	560.177	326.119	Tier 3 zero-reaction						2	36	423	0.780887	0.0797508	0.0699244	Not Significant	Not Significant
A-465	155.1	154	365.128	131.07	Tier 2	Beta-Guanidinopropionic acid	AN00407001	HMDB0013222	C03065	67701				0.83071	0.0529815	0.0517645	Not Significant	Not Significant
H-465	155.1	154	365.128	131.07	Tier 3 zero-reaction						1	6	128	0.83071	0.0529815	0.0521547	Not Significant	Not Significant
H-466	155.2	154.2	439.152	205.094	Tier 3 one-reaction						0	22	408	0.600922	0.00060458	0.00195229	Significant Decrease	Significant Decrease
A-T488	155.2	88.2	492.146	258.085	Tier 2	L-gamma-Glutamyl-(3R)-L-beta-ethynylserine	ED02071001		C22140	137553782				1.23558	0.553683	0.2898	Not Significant	Not Significant
A-T590	155.3	88.2	471.089	237.031	Tier 2	S-Cysteinosuccinic acid	AN01786000	HMDB0029418		169591				0.433581	0.00155718	0.0038559	Significant Decrease	Significant Decrease
A-467	155.3	154.3	399.104	165.045	Tier 2	Isomer 1 of Methionine Sulfoxide	AN00810000	HMDB0002005	C02989	158980				0.654149	0.00182438	0.0043139	Significant Decrease	Significant Decrease
H-467	155.3	154.3	399.104	165.045	Tier 3 zero-reaction						1	7	234	0.654149	0.00182438	0.0042432	Significant Decrease	Significant Decrease
H-468	155.4	154.3	558.164	324.106	Tier 3 one-reaction						0	31	528	1.22336	0.205545	0.143974	Not Significant	Not Significant
H-470	156.5	155.5	299.085	65.0266	Tier 3 only two-reaction						0	0	166	0.535138	0.0641777	0.0601319	Not Significant	Not Significant
H-T137	156.7	88.3	381.111	147.053	Tier 2	L-4-Hydroxyglutamate semialdehyde	AN00583004	HMDB0006556	C05938	440851				1.13766	0.298582	0.189775	Not Significant	Not Significant
A-T466	156.7	88.3	381.111	147.053	Tier 1	Glutamic Acid	AN00583000	HMDB0000148	C00302	611				1.13766	0.298582	0.186765	Not Significant	Not Significant
H-473	157	156	586.124	352.065	Tier 2	Oligouronide with 4-deoxy-alpha-L-erythro-hex-4-enopyranuronosyl group	AN03414001		C05392	24892760				1.19528	0.336934	0.207594	Not Significant	Not Significant
A-473	157	156	586.124	352.065	Tier 3 one-reaction						0	13	240	1.19528	0.336934	0.204557	Not Significant	Not Significant
H-474	157.3	156.2	470.186	236.128	Tier 3 one-reaction						0	7	242	5.52768	0.000118004	0.000626086	Significant Increase	Significant Increase
H-475	157.6	156.5	543.192	309.134	Tier 2	Gly-tyr-ala	AN02838003			194988				1.19332	0.141653	0.108068	Not Significant	Not Significant
A-475	157.6	156.5	543.192	309.134	Tier 2	Tyrosyl-gamma-Glutamic acid	AN02838002	HMDB0029119		131750790				1.19332	0.141653	0.10657	Not Significant	Not Significant
A-T413	157.7	88.3	438.13	204.075	Tier 1	Glycyl-Glutamic acid	AN01346005	HMDB0028840		306108				0.694293	0.147574	0.109762	Not Significant	Not Significant
H-476	157.8	156.7	414.122	180.063	Tier 1	beta-D-Fructose	AN01024021	HMDB0000660	C02336	439709				0.713858	0.0383648	0.0407497	Significant Decrease	Significant Decrease
A-476	157.8	156.7	414.122	180.063	Tier 2	4-Chloro-L-lysine	BM01026000		C22137	550920				0.713858	0.0383648	0.0406005	Significant Decrease	Significant Decrease
H-477	157.9	156.8	546.102	312.044	Tier 3 one-reaction						0	6	175	0.871471	0.287192	0.185038	Not Significant	Not Significant
H-T242	158	88.3	516.178	282.122	Tier 2	Threoninyl-Tyrosine	AN02430000	HMDB0029073		11778518				0.401009	0.00471491	0.00860501	Significant Decrease	Significant Decrease
A-478	158	156.9	479.231	245.172	Tier 2	Valyl-Lysine	AN01892001	HMDB0029132		168058				1.32727	0.559693	0.292137	Not Significant	Not Significant
H-478	158	156.9	479.231	245.172	Tier 3 one-reaction						0	6	46	1.32727	0.559693	0.295507	Not Significant	Not Significant
H-479	158.1	157	367.096	133.037	Tier 3 zero-reaction						3	25	403	0.607535	0.0031779	0.00640301	Significant Decrease	Significant Decrease
A-T464	158.2	88.4	367.096	133.037	Tier 1	Aspartic acid	AN00428000	HMDB0000191	C00049	5960				0.593235	0.0043122	0.00810994	Significant Decrease	Significant Decrease
A-T407	158.2	88.4	517.186	283.128	Tier 1	Glutaminyl-Histidine	AN02444000	HMDB0028799		9814348				0.705297	0.0483407	0.0484903	Significant Decrease	Significant Decrease
A-T495	158.3	88.4	452.146	218.09	Tier 1	Glutamyl-Alanine	AN01544000	HMDB0003764, HMDB0028812, HMDB03764, HMDB28812		6992506				0.95912	0.864858	0.389916	Not Significant	Not Significant
A-481	158.3	157.2	480.179	246.12	Tier 2	gamma-Glutamylvaline	AN01906002	HMDB0029162, HMDB11172, HMDB29162		7015683				0.926614	0.503915	0.271385	Not Significant	Not Significant
H-481	158.3	157.2	480.179	246.12	Tier 3 zero-reaction						2	19	318	0.926614	0.503915	0.274403	Not Significant	Not Significant
H-T214	158.4	88.4	600.201	366.143	Tier 2	Tetrahydropentoxyline	AN03582000	HMDB0029992		192669				0.56601	0.000214747	0.000962942	Significant Decrease	Significant Decrease
A-T592	158.5	88.4	393.111	159.053	Tier 2	4-Methylene-L-glutamic acid	BM00722001	HMDB0029433	C00651	439282				0.713772	0.000712223	0.00221977	Significant Decrease	Significant Decrease
H-482	158.6	157.4	600.201	366.143	Tier 2	1-(1,2,3,4,5-Pentahydroxypent-1-yl)-1,2,3,4-tetrahydro-beta-carboline-3-carboxylic acid	AN03582001	HMDB0012492		21125948				0.616838	0.00115369	0.00308695	Significant Decrease	Significant Decrease
H-483	158.7	157.5	492.179	258.121	Tier 3 one-reaction						0	8	280	0.513834	0.000125783	0.000654022	Significant Decrease	Significant Decrease
H-484	158.8	157.7	370.155	136.097	Tier 3 only two-reaction						0	0	10	1.41338	0.113132	0.0917125	Not Significant	Not Significant
H-485	158.9	157.7	426.127	192.069	Tier 3 one-reaction						0	1	33	0.964615	0.817875	0.379471	Not Significant	Not Significant
H-T100	159.2	88.4	397.108	163.048	Tier 2	L-erythro-4-Hydroxyglutamic acid	AN00782000		C05947	440854				0.9322	0.766883	0.364798	Not Significant	Not Significant
A-486	159.3	158.2	539.207	305.148	Tier 1	Arginyl-Methionine	AN02783000	HMDB0028715		7019989				2.18989	0.10746	0.0867781	Not Significant	Not Significant
H-486	159.3	158.2	539.207	305.148	Tier 3 one-reaction						0	19	330	2.18989	0.10746	0.0881615	Not Significant	Not Significant
A-T431	159.4	88.4	523.186	289.127	Tier 2	Ophthalmic acid	AN02541000	HMDB0005765	C21016	7018721				0.285988	7.62787e-07	1.86186e-05	Significant Decrease	Significant Decrease
H-487	159.4	158.2	457.109	223.051	Tier 3 one-reaction						0	26	387	0.709055	0.00278985	0.0057953	Significant Decrease	Significant Decrease
H-488	159.6	158.4	500.131	33.0212	Tier 3 zero-reaction						1	2	280	0.812017	0.438686	0.248763	Not Significant	Not Significant
H-490	159.7	158.5	523.185	289.127	Tier 2	Isotabtoxin	BM02541002		C20919	14586819				0.597674	0.00166459	0.00396069	Significant Decrease	Significant Decrease
H-489	159.7	158.5	430.179	196.121	Tier 3 one-reaction						0	9	169	1.31235	0.274462	0.179176	Not Significant	Not Significant
H-491	159.8	158.6	408.125	174.067	Tier 3 one-reaction						0	5	103	0.676032	0.000780303	0.0023291	Significant Decrease	Significant Decrease
H-T150	159.9	88.4	475.163	241.106	Tier 1	5-Methyl-2'-deoxycytidine	AN01835000	HMDB0002224	C03592	440055				1.40235	0.123345	0.0977346	Not Significant	Not Significant
H-T246	160.1	88.4	473.158	239.102	Tier 2	6-(1'-Hydroxy-2'-oxopropyl)-tetrahydropterin	AN01811000		C21640	89718940				0.723765	0.0281519	0.0321018	Significant Decrease	Significant Decrease
H-493	160.1	158.8	435.205	201.147	Tier 3 one-reaction						0	3	64	0.759068	0.100709	0.0841706	Not Significant	Not Significant
H-494	160.1	158.9	322.123	88.0642	Tier 3 one-reaction						0	12	186	0.931729	0.225017	0.154033	Not Significant	Not Significant
H-496	160.4	159.2	472.152	238.094	Tier 2	Tyrosyl-Glycine	AN01801001	HMDB0029105		7021853				0.599866	0.00405926	0.00772497	Significant Decrease	Significant Decrease
H-495	160.4	159.1	371.117	137.059	Tier 3 one-reaction						0	5	164	0.603328	0.0545637	0.0531671	Not Significant	Not Significant
H-497	160.7	159.5	554.134	320.076	Tier 3 one-reaction						0	6	243	0.705687	0.159975	0.11844	Not Significant	Not Significant
H-T159	160.8	88.4	468.143	234.085	Tier 2	Aspartyl-Threonine	AN01757004	HMDB0028763		64896714				0.576942	6.74581e-05	0.000413241	Significant Decrease	Significant Decrease
H-498	160.8	159.5	308.108	74.0498	Tier 3 only two-reaction						0	0	3	0.591783	0.0255182	0.0298524	Significant Decrease	Significant Decrease
A-499	160.9	159.6	468.144	234.085	Tier 2	2-[(2-Aminoethylcarbamoyl)methyl]-2-hydroxybutanedioic acid	BM01757002		C22073	75300575				0.61227	2.55618e-05	0.000206686	Significant Decrease	Significant Decrease
H-500	161.2	159.9	386.125	152.067	Tier 1	L-Arabitol	AN00649000	HMDB0000568	C01904	94154				0.752173	0.00217236	0.00481513	Significant Decrease	Significant Decrease
A-500	161.2	159.9	386.125	152.067	Tier 3 zero-reaction						4	30	358	0.752173	0.00217236	0.00489211	Significant Decrease	Significant Decrease
H-T153	161.4	88.5	353.116	119.058	Tier 2	L-Allothreonine	AN00291005	HMDB0004041	C05519	99289				0.708896	0.00131358	0.00338924	Significant Decrease	Significant Decrease
H-502	161.4	160.1	532.164	298.105	Tier 3 zero-reaction						1	23	466	4.5657	0.00318688	0.00641516	Significant Increase	Significant Increase
H-504	161.5	160.2	452.185	218.127	Tier 2	Seryl-Isoleucine	AN01548002	HMDB0029042		71429009				0.830858	0.0785668	0.0701316	Not Significant	Not Significant
H-503	161.5	160.1	437.104	203.046	Tier 3 one-reaction						0	1	79	0.62928	0.0614764	0.0580774	Not Significant	Not Significant
H-T370	161.8	88.5	511.123	277.062	Tier 2	L-Metanephrine O-sulfate	PR02360001							0.988921	0.946982	0.415207	Not Significant	Not Significant
H-T194	162.1	88.5	428.101	194.043	Tier 2	5-Dehydro-L-gluconic acid	AN01214010		C21644	23392971				0.61156	0.00906139	0.0138711	Significant Decrease	Significant Decrease
A-T543	162.1	88.5	380.126	146.069	Tier 1	Alanyl-Glycine	AN00574007	HMDB0006899		79094				1.19381	0.231097	0.15461	Not Significant	Not Significant
A-T622	162.3	88.5	523.185	289.127	Tier 2	Tabtoxin	BM02541001		C20917	107817				0.526285	0.00374398	0.0073329	Significant Decrease	Significant Decrease
H-505	162.3	160.9	367.13	133.072	Unidentified									0.669318	0.0333366	0.0364657	Significant Decrease	Significant Decrease
A-T467	162.6	88.5	504.155	270.096	Tier 1	Aspartyl-Histidine	AN02254000	HMDB0028755		14717808				3.78448	0.0556653	0.053679	Not Significant	Not Significant
H-506	162.6	161.2	506.16	272.102	Tier 3 one-reaction						0	25	511	0.828834	0.363587	0.21839	Not Significant	Not Significant
A-T713	162.9	88.5	422.138	188.08	Tier 2	Tabtoxinine-beta-lactam	BM01130002		C20918	115314				0.7032	5.25454e-05	0.000353941	Significant Decrease	Significant Decrease
H-509	162.9	161.5	356.142	122.084	Tier 3 only two-reaction						0	0	126	1.38175	0.344145	0.210483	Not Significant	Not Significant
A-508	162.9	161.4	299.599	131.082	Tier 3 only two-reaction						0	0	4	1.40283	0.0640734	0.0595361	Not Significant	Not Significant
H-511	163.1	161.6	458.186	224.128	Tier 3 one-reaction						0	12	178	3.64475	0.000455889	0.00160078	Significant Increase	Significant Increase
H-512	163.1	161.7	563.182	329.123	Tier 3 one-reaction						0	30	538	1.39944	0.0998642	0.0837886	Not Significant	Not Significant
H-513	163.2	161.7	335.142	101.084	Tier 3 one-reaction						0	20	342	1.17474	0.418312	0.240725	Not Significant	Not Significant
H-514	163.5	162	397.085	163.027	Tier 3 one-reaction						0	5	135	0.823386	0.2753	0.179564	Not Significant	Not Significant
A-515	163.6	162.1	362.118	128.059	Tier 2	Isomer 2 of gamma-Amino-gamma-cyanobutanoic acid	BM00373003		C05715	440769				1.41292	0.0171903	0.0222856	Significant Increase	Significant Increase
H-515	163.6	162.1	362.118	128.059	Tier 3 zero-reaction						1	16	276	1.41292	0.0171903	0.0223371	Significant Increase	Significant Increase
A-516	163.7	162.2	398.126	164.067	Tier 3 zero-reaction						6	67	613	0.632766	0.000105432	0.000596836	Significant Decrease	Significant Decrease
H-517	163.8	162.3	498.154	31.0445	Unidentified									0.830158	0.0445405	0.0457204	Significant Decrease	Significant Decrease
H-518	163.9	162.4	310.113	76.0546	Unidentified									1.26408	0.145806	0.110397	Not Significant	Not Significant
A-T888	164	88.6	516.093	282.034	Tier 2	N-Acetyl-L-Cystine	TA02422000			12049111				1.0332	0.67634	0.331891	Not Significant	Not Significant
H-519	164	162.5	454.154	220.096	Tier 3 one-reaction						0	9	435	1.37616	0.114031	0.0921593	Not Significant	Not Significant
H-520	164.1	162.6	343.111	109.053	Tier 3 zero-reaction						1	7	247	3.35685	4.56579e-06	6.60518e-05	Significant Increase	Significant Increase
H-521	164.2	162.6	414.121	180.063	Tier 1	L-Sorbose	AN01024019	HMDB0001266	C00247	439192				0.699078	0.039173	0.0414054	Significant Decrease	Significant Decrease
H-522	164.2	162.7	516.093	282.034	Tier 3 one-reaction						0	5	79	1.03263	0.700201	0.342585	Not Significant	Not Significant
A-T460	164.3	88.6	373.098	139.04	Tier 2	N-Monomethyl-2-aminoethylphosphonate	AN00490000		C05679	281241				0.760228	0.199976	0.138779	Not Significant	Not Significant
H-524	164.4	162.9	333.103	99.0443	Tier 3 only two-reaction						0	0	7	1.17584	0.258799	0.171214	Not Significant	Not Significant
A-523	164.4	162.9	516.226	282.168	Tier 3 one-reaction						0	4	99	1.97764	0.157656	0.115519	Not Significant	Not Significant
H-525	164.5	162.9	356.118	122.059	Tier 1	D-Threitol	AN00315001	HMDB0004136	C16884	169019				2.61853	0.180356	0.130098	Not Significant	Not Significant
A-525	164.5	162.9	356.118	122.059	Tier 3 one-reaction						0	2	125	2.61853	0.180356	0.128211	Not Significant	Not Significant
H-T119	164.6	88.6	410.136	176.08	Tier 2	Seryl-Alanine	AN00972002	HMDB0029032		7009578				0.751906	0.0498134	0.0496532	Significant Decrease	Significant Decrease
H-527	164.7	163.2	384.111	150.053	Tier 1	D-Xylose	AN00622005	HMDB0000098	C00181	135191				0.770797	0.0125534	0.0178161	Significant Decrease	Significant Decrease
H-526	164.7	163.1	378.625	144.567	Unidentified									0.729855	0.043941	0.04527	Significant Decrease	Significant Decrease
A-527	164.7	163.2	384.111	150.053	Tier 3 zero-reaction						10	58	592	0.770797	0.0125534	0.0178212	Significant Decrease	Significant Decrease
H-528	164.8	163.3	474.144	240.085	Tier 3 one-reaction						0	29	476	0.739899	0.0643867	0.0601978	Not Significant	Not Significant
H-T253	165	88.6	411.12	177.064	Tier 2	4-Hydroxy-4-methylglutamic acid	BM00979000		C06034	440894				1.1892	0.317448	0.198577	Not Significant	Not Significant
H-529	165	163.4	636.315	402.257	Tier 3 one-reaction						0	3	140	0.946909	0.789156	0.370825	Not Significant	Not Significant
H-530	165	163.5	434.149	200.091	Tier 3 one-reaction						0	5	167	0.7876	0.149198	0.11231	Not Significant	Not Significant
A-531	165.1	163.5	401.084	167.025	Tier 2	Homocysteinesulfinic acid	AN00833000	HMDB0006462		161712				2.87198	0.000569059	0.00191656	Significant Increase	Significant Increase
H-531	165.1	163.5	401.084	167.025	Tier 3 zero-reaction						1	6	229	2.87198	0.000569059	0.00187383	Significant Increase	Significant Increase
A-532	165.2	163.6	597.116	363.058	Tier 2	Guanosine 3'-phosphate	AN03545001		C06193	8339				0.775451	0.0240925	0.0283956	Significant Decrease	Significant Decrease
H-532	165.2	163.6	597.116	363.058	Tier 3 zero-reaction						2	24	359	0.775451	0.0240925	0.0285375	Significant Decrease	Significant Decrease
A-534	165.4	163.8	488.196	254.137	Tier 2	Homoanserine	AN02024000	HMDB0005767		20849429				0.55854	0.340752	0.206154	Not Significant	Not Significant
H-534	165.4	163.8	488.196	254.137	Tier 3 zero-reaction						1	13	153	0.55854	0.340752	0.209049	Not Significant	Not Significant
H-535	165.5	163.9	349.158	115.099	Tier 3 one-reaction						0	21	290	2.88725	0.000195986	0.000904874	Significant Increase	Significant Increase
H-T247	165.6	88.6	529.175	295.117	Tier 2	Tyr-Gly-Gly	AN02626000			123715				1.58347	0.158653	0.117826	Not Significant	Not Significant
A-T509	165.6	88.6	365.118	131.058	Tier 1	Hydroxyproline	AN00406000	HMDB0000725	C01157	5810				0.837491	0.0745303	0.0663726	Not Significant	Not Significant
A-T504	165.6	88.6	529.175	295.117	Tier 1	Asparaginyl-Tyrosine	AN02626001	HMDB0028743		14389221				1.58347	0.158653	0.115991	Not Significant	Not Significant
H-536	165.6	164	304.134	70.0756	Unidentified									0.844847	0.297518	0.189485	Not Significant	Not Significant
H-537	165.7	164.1	278.096	44.0376	Tier 3 one-reaction						0	1	145	1.01172	0.955913	0.417539	Not Significant	Not Significant
H-538	165.8	164.2	380.163	146.104	Tier 3 zero-reaction						4	23	199	1.62635	0.00156487	0.00380266	Significant Increase	Significant Increase
H-539	165.8	164.2	353.566	239.015	Tier 3 one-reaction						0	1	16	4.74362	1.13748e-05	0.000119822	Significant Increase	Significant Increase
H-540	165.9	164.3	342.046	107.988	Tier 3 one-reaction						0	4	10	2.44942	0.00254497	0.00542494	Significant Increase	Significant Increase
A-541	166	164.4	362.067	256.018	Tier 3 one-reaction						0	2	100	3.01708	0.00109795	0.00304688	Significant Increase	Significant Increase
H-543	166.1	164.4	374.081	140.023	Tier 2	Isomer 1 of (S)-2-Hydroxypropylphosphonate	AN00500000		C06452	4369587				1.17996	0.109076	0.0892272	Not Significant	Not Significant
H-542	166.1	164.4	505.076	271.018	Tier 3 one-reaction						0	1	80	0.806663	0.224867	0.153979	Not Significant	Not Significant
A-543	166.1	164.4	374.081	140.023	Tier 3 one-reaction						0	12	232	1.17996	0.109076	0.0878427	Not Significant	Not Significant
A-T609	166.2	88.7	380.163	146.106	Tier 2	(3S)-3,6-Diaminohexanoic acid	AN00578004	HMDB0012114	C01142	439417				1.86475	0.0049039	0.00888416	Significant Increase	Significant Increase
H-544	166.2	164.6	376.132	142.074	Tier 3 one-reaction						0	13	271	0.978561	0.879759	0.396991	Not Significant	Not Significant
H-547	166.8	165.1	475.067	241.009	Tier 3 zero-reaction						1	2	51	0.614684	5.59343e-05	0.000359623	Significant Decrease	Significant Decrease
H-546	166.8	165.1	491.197	257.138	Tier 3 one-reaction						0	6	186	1.14674	0.321261	0.20034	Not Significant	Not Significant
H-548	166.9	165.2	349.097	115.039	Tier 3 one-reaction						0	1	142	0.926766	0.691903	0.340383	Not Significant	Not Significant
A-T680	167	88.7	475.066	241.008	Tier 2	3-Mercaptolactate-cysteine disulfide	AN01831000	HMDB0006512		193536				0.60404	5.35496e-05	0.000358577	Significant Decrease	Significant Decrease
A-T552	167	88.7	381.112	147.053	Tier 2	2-Oxo-4-hydroxy-5-aminovaleric acid	AN00583003		C05941	440852				1.37471	0.151565	0.112289	Not Significant	Not Significant
H-552	167	165.3	442.117	208.058	Tier 3 zero-reaction						1	49	625	0.956522	0.697888	0.342164	Not Significant	Not Significant
H-553	167.3	165.5	522.137	288.079	Tier 3 one-reaction						0	14	228	0.741962	0.0012104	0.00320313	Significant Decrease	Significant Decrease
H-555	167.3	165.6	490.047	255.989	Tier 3 one-reaction						0	3	68	0.489898	5.03049e-05	0.000331798	Significant Decrease	Significant Decrease
H-556	167.4	165.7	555.192	321.133	Tier 3 one-reaction						0	7	259	1.1398	0.385441	0.227117	Not Significant	Not Significant
A-T563	167.5	88.7	463.165	229.106	Tier 1	Prolyl-Asparagine/Asparaginyl-Proline	AN01698001	HMDB0029012		18464218				0.676142	0.0525842	0.0514509	Not Significant	Not Significant
H-559	167.5	165.8	513.13	279.072	Tier 3 one-reaction						0	5	172	0.846145	0.498237	0.272491	Not Significant	Not Significant
H-560	167.8	166	405.158	171.1	Tier 3 one-reaction						0	6	181	0.675467	0.0486396	0.0489741	Significant Decrease	Significant Decrease
H-561	167.9	166.1	355.115	121.057	Tier 3 one-reaction						0	1	66	0.286289	0.037186	0.0397702	Significant Decrease	Significant Decrease
A-T549	168	88.7	422.174	188.116	Tier 1	N6-Acetyl-Lysine	AN01133000	HMDB0000206	C02727	92832				1.12325	0.173334	0.124358	Not Significant	Not Significant
A-T557	168	88.7	477.18	243.122	Tier 1	Glutaminyl-Proline/Prolyl-Glutamine	AN01860000	HMDB0028805		11736661				0.742653	0.203861	0.140883	Not Significant	Not Significant
H-563	168.1	166.3	422.175	188.117	Tier 3 zero-reaction						3	24	212	1.09049	0.324851	0.202158	Not Significant	Not Significant
H-564	168.2	166.4	491.097	257.039	Tier 3 only two-reaction						0	0	43	0.824591	0.243576	0.163755	Not Significant	Not Significant
H-567	168.5	166.7	506.231	272.173	Tier 3 one-reaction						0	5	70	0.760571	0.0854364	0.0746364	Not Significant	Not Significant
A-T544	168.7	88.8	450.17	216.111	Tier 2	gamma-Glutamyl-gamma-aminobutyraldehyde	AN01516000		C15700	23724544				0.556516	0.000749337	0.00229864	Significant Decrease	Significant Decrease
H-569	168.8	167	709.119	242.009	Tier 3 one-reaction						0	7	146	1.08864	0.69406	0.341058	Not Significant	Not Significant
H-T178	169.2	88.8	414.121	180.063	Tier 2	L-Fuconic acid	AN01024003		C01720	439545				0.580683	0.00827508	0.0130217	Significant Decrease	Significant Decrease
A-T415	169.2	88.8	458.183	448.247	Tier 2	Glutathionylaminopropylcadaverine	AN04289000		C16566	24892796				1.74128	0.0339049	0.0369133	Significant Increase	Significant Increase
A-T410	169.2	88.8	392.129	158.069	Tier 2	4-Methylene-L-glutamine	BM00716001		C01109	439401				0.671773	0.0505111	0.0499173	Not Significant	Not Significant
H-T286	169.3	88.8	525.181	291.122	Tier 2	Seryl-Tryptophan	AN02566000	HMDB0029050		14409364				0.541355	5.59445e-05	0.000359623	Significant Decrease	Significant Decrease
H-571	169.3	167.5	467.186	233.128	Tier 3 zero-reaction						1	26	391	0.699366	0.0269823	0.0311279	Significant Decrease	Significant Decrease
H-T180	169.3	88.8	438.167	204.111	Tier 2	N2-Acetyl-L-Hydroxylysine	PR01349003							1.12078	0.27313	0.178529	Not Significant	Not Significant
A-T550	169.3	88.8	465.179	231.122	Tier 1	Valyl-Asparagine	AN01720001	HMDB0029122		7020200				0.815892	0.607617	0.309379	Not Significant	Not Significant
H-570	169.3	167.4	546.181	312.123	Tier 3 zero-reaction						1	14	268	1.54221	0.134209	0.104049	Not Significant	Not Significant
H-572	169.7	167.8	400.071	166.012	Tier 3 one-reaction						0	3	167	0.811805	0.393254	0.230265	Not Significant	Not Significant
H-T173	169.9	88.8	425.137	191.079	Tier 2	2-Amino-3,7-dideoxy-D-threo-hept-6-ulosonic acid	AN01184000		C16850	25137912				0.956702	0.761392	0.362886	Not Significant	Not Significant
H-573	169.9	168	707.12	240.011	Tier 3 only two-reaction						0	0	63	1.07541	0.727489	0.351749	Not Significant	Not Significant
H-574	170	168.1	440.14	206.081	Tier 3 one-reaction						0	3	187	0.807817	0.262658	0.173295	Not Significant	Not Significant
H-576	170.2	168.3	515.243	281.184	Tier 3 one-reaction						0	4	40	2.55786	0.000115149	0.000616971	Significant Increase	Significant Increase
H-575	170.2	168.3	336.138	102.079	Tier 3 one-reaction						0	10	214	0.881596	0.0184952	0.0235255	Not Significant	Not Significant
H-577	170.3	168.3	385.088	151.03	Tier 3 one-reaction						0	8	238	0.511027	0.00511123	0.00909475	Significant Decrease	Significant Decrease
H-578	170.4	168.4	389.127	155.069	Tier 3 zero-reaction						1	14	272	1.06567	0.502602	0.273963	Not Significant	Not Significant
H-579	170.5	168.5	430.179	196.121	Tier 3 one-reaction						0	9	165	1.35608	0.281507	0.182404	Not Significant	Not Significant
H-580	170.5	168.5	354.064	240.011	Tier 3 only two-reaction						0	0	63	1.19284	0.420616	0.241785	Not Significant	Not Significant
H-581	170.6	168.6	620.265	386.206	Tier 3 one-reaction						0	5	131	5.11209	0.000291201	0.00117893	Significant Increase	Significant Increase
H-582	170.6	168.6	312.091	156.066	Tier 3 one-reaction						0	3	130	0.81711	0.0769377	0.0689896	Not Significant	Not Significant
A-583	170.6	168.7	355.062	242.008	Tier 3 one-reaction						0	6	154	1.20616	0.38926	0.225932	Not Significant	Not Significant
H-584	170.8	168.8	385.132	302.148	Tier 3 one-reaction						0	4	208	0.691665	0.0721082	0.0655778	Not Significant	Not Significant
A-T485	172.1	88.9	433.155	199.096	Tier 2	gamma-Glutamyl-beta-aminopropiononitrile	BM01281000	HMDB0060477	C06114	440920				0.992548	0.961311	0.41439	Not Significant	Not Significant
H-587	172.2	170.1	497.142	263.083	Tier 3 one-reaction						0	9	272	0.802493	0.192698	0.137145	Not Significant	Not Significant
A-T564	172.3	88.9	395.127	161.069	Tier 1	Aminoadipic acid	AN00754003	HMDB0000510	C00956	92136				0.866992	0.28604	0.181169	Not Significant	Not Significant
H-588	172.3	170.2	395.128	161.07	Tier 3 zero-reaction						1	48	681	0.882735	0.061107	0.0578543	Not Significant	Not Significant
H-589	172.4	170.3	519.155	285.097	Tier 2	N-Acetyl-Cytidine	PR02474000			107461				0.767515	0.000686903	0.00212636	Significant Decrease	Significant Decrease
A-589	172.4	170.3	519.155	285.097	Tier 3 zero-reaction						1	18	404	0.767515	0.000686903	0.00216866	Significant Decrease	Significant Decrease
H-590	172.5	170.4	363.175	129.116	Tier 3 one-reaction						0	10	194	2.11828	4.09392e-06	6.03566e-05	Significant Increase	Significant Increase
A-591	172.6	170.5	470.138	236.08	Tier 2	Methionyl-Alanine sulfoxide	AN01780000							0.457078	1.497e-05	0.000147665	Significant Decrease	Significant Decrease
H-591	172.6	170.5	470.138	236.08	Tier 3 zero-reaction						1	14	291	0.457078	1.497e-05	0.000143009	Significant Decrease	Significant Decrease
H-T188	172.9	88.9	436.152	202.095	Tier 2	Hydroxyprolyl-Alanine	AN01320001	HMDB0028856		61156985				0.724563	0.185439	0.132675	Not Significant	Not Significant
H-593	173	170.9	294.091	60.0326	Tier 3 zero-reaction						1	2	140	0.864964	0.0328669	0.0360572	Not Significant	Not Significant
H-594	173	170.9	317.107	83.0485	Tier 3 zero-reaction						1	1	141	0.849083	0.194742	0.138282	Not Significant	Not Significant
H-596	173.1	171	543.201	309.142	Tier 3 one-reaction						0	15	372	0.959987	0.745675	0.357832	Not Significant	Not Significant
H-597	173.2	171.1	367.131	133.072	Unidentified									0.89717	0.347345	0.211784	Not Significant	Not Significant
H-T108	173.4	88.9	353.117	119.058	Tier 1	L-Homoserine	AN00291001	HMDB0000719	C00263	12647				0.577452	0.0477835	0.0483179	Significant Decrease	Significant Decrease
A-T1134	173.6	88.9	367.13	133.074	Tier 2	O-Methyl-L-threonine	AN00433003			2724875				0.968224	0.795762	0.369781	Not Significant	Not Significant
H-600	173.6	171.4	643.218	409.16	Tier 2	Queuosine	AN03985000	HMDB0011596		137185891				0.80848	0.138627	0.10641	Not Significant	Not Significant
H-599	173.6	171.4	412.096	178.037	Tier 3 one-reaction						0	4	107	0.842219	0.396834	0.231424	Not Significant	Not Significant
H-602	174.1	171.9	609.159	142.049	Tier 3 one-reaction						0	3	84	0.709908	0.236251	0.159858	Not Significant	Not Significant
H-603	174.4	172.2	388.096	154.038	Tier 3 zero-reaction						1	19	295	0.635447	2.95369e-06	4.67847e-05	Significant Decrease	Significant Decrease
H-605	174.4	172.2	472.202	238.144	Tier 3 one-reaction						0	5	127	7.82152	0.000407388	0.00148827	Significant Increase	Significant Increase
A-604	174.4	172.2	478.129	244.071	Tier 3 zero-reaction						2	29	497	0.611363	7.7197e-06	9.7354e-05	Significant Decrease	Significant Decrease
H-T115	174.5	89	478.129	244.07	Tier 1	Uridine	AN01868000	HMDB0000296	C00299	6029				0.603734	9.16308e-06	0.000105058	Significant Decrease	Significant Decrease
A-T578	174.6	89	442.108	208.052	Tier 1	Seryl-Cysteine	AN01405001	HMDB0029036		46937961				0.637944	1.26817e-06	2.6655e-05	Significant Decrease	Significant Decrease
H-606	174.7	172.4	305.084	142.051	Tier 3 one-reaction						0	2	16	0.688164	0.205387	0.143974	Not Significant	Not Significant
H-T287	174.8	89	497.102	263.046	Tier 2	L-Adrenaline 3-O-sulfate	PR02150001							0.542139	0.000165278	0.000815123	Significant Decrease	Significant Decrease
A-607	174.8	172.6	304.075	140.034	Tier 3 only two-reaction						0	0	103	1.01725	0.891043	0.39669	Not Significant	Not Significant
H-608	175.1	172.8	629.21	162.1	Tier 3 zero-reaction						1	15	219	3.0922	0.000111545	0.000603012	Significant Increase	Significant Increase
H-609	175.2	172.9	462.171	228.112	Tier 2	Prolyl-Hydroxyproline	AN01684000	HMDB0006695		11902893				0.657509	0.00667534	0.0111132	Significant Decrease	Significant Decrease
A-609	175.2	172.9	462.171	228.112	Tier 3 zero-reaction						1	8	302	0.657509	0.00667534	0.0111059	Significant Decrease	Significant Decrease
H-610	175.6	173.3	437.175	203.116	Tier 3 zero-reaction						1	22	428	0.780141	0.0494078	0.0493396	Significant Decrease	Significant Decrease
A-T391	175.7	89	507.226	273.169	Tier 2	(2R,3R)-3-Methylglutamyl-5-semialdehyde-N6-lysine	BM02306000		C20279	71448982				2.1105	0.00051844	0.00179254	Significant Increase	Significant Increase
H-611	175.7	173.4	539.142	305.083	Tier 3 one-reaction						0	2	137	2.02865	0.000496905	0.00171156	Significant Increase	Significant Increase
A-T325	175.7	89	808.277	574.214	Tier 2	THF-L-glutamic acid	AN04966000		C09332	90658597				0.815147	0.197187	0.137312	Not Significant	Not Significant
H-612	175.9	173.6	441.169	207.111	Tier 3 one-reaction						0	18	438	3.77261	0.112565	0.0913485	Not Significant	Not Significant
H-613	175.9	173.6	322.123	88.0652	Tier 3 only two-reaction						0	0	4	0.777232	0.172678	0.1258	Not Significant	Not Significant
H-616	176.1	173.8	425.198	191.139	Tier 3 one-reaction						0	3	20	1.58421	0.00078541	0.00233471	Significant Increase	Significant Increase
H-615	176.1	173.8	327.085	93.0263	Unidentified									0.185499	0.000290823	0.00117893	Significant Decrease	Significant Decrease
H-614	176.1	173.8	371.104	137.046	Tier 3 only two-reaction						0	0	11	0.955089	0.849332	0.388836	Not Significant	Not Significant
H-617	176.3	174	497.195	263.137	Tier 3 one-reaction						0	20	393	0.765199	0.0372862	0.039838	Significant Decrease	Significant Decrease
A-T376	176.5	89.1	451.167	217.106	Tier 1	Alanyl-Glutamine	AN01530001	HMDB0028685		123935				0.967801	0.945469	0.41068	Not Significant	Not Significant
A-T587	176.5	89.1	536.198	302.138	Tier 1	Histidinyl-Phenylalanine	AN02739000	HMDB0028892		152198				1.15052	0.535232	0.282882	Not Significant	Not Significant
H-618	176.5	174.1	415.099	181.041	Tier 3 one-reaction						0	9	289	1.11561	0.18343	0.131671	Not Significant	Not Significant
H-620	176.7	174.3	534.191	300.132	Tier 3 one-reaction						0	17	338	1.71782	0.00192182	0.00440375	Significant Increase	Significant Increase
H-621	176.7	174.4	622.271	388.212	Tier 3 only two-reaction						0	0	84	0.959065	0.829629	0.382855	Not Significant	Not Significant
H-623	177.2	174.9	557.216	323.158	Tier 3 one-reaction						0	23	349	0.767951	0.129805	0.101583	Not Significant	Not Significant
H-624	177.4	175	442.109	208.05	Tier 2	Cysteinyl-Serine	AN01405000	HMDB0028784		21759496				0.642172	1.63519e-06	3.11261e-05	Significant Decrease	Significant Decrease
H-626	177.4	175.1	303.116	69.0577	Tier 3 one-reaction						0	2	183	1.18162	0.0538776	0.0526949	Not Significant	Not Significant
A-627	177.5	175.2	390.116	312.114	Tier 3 one-reaction						0	5	103	3.42668	0.0377665	0.0400723	Significant Increase	Significant Increase
A-T619	177.9	89.1	394.141	160.085	Tier 2	N(gamma)-Acetyldiaminobutyric acid	AN00738001		C06442	441021				2.03773	2.41129e-07	9.91507e-06	Significant Increase	Significant Increase
H-628	178	175.7	471.207	237.149	Tier 3 one-reaction						0	2	89	4.55009	1.77998e-05	0.00016094	Significant Increase	Significant Increase
A-629	178.2	175.9	348.101	114.043	Tier 2	Isomer 1 of 3-Cyano-L-alanine	BM00253000	HMDB0060245	C02512	439742				0.548505	0.000871308	0.0025488	Significant Decrease	Significant Decrease
H-629	178.2	175.9	348.101	114.043	Tier 3 zero-reaction						2	12	242	0.548505	0.000871308	0.00250098	Significant Decrease	Significant Decrease
H-T210	178.2	89.1	417.108	183.053	Tier 1	4-Pyridoxic acid	AN01065001	HMDB0000017	C00847	6723				1.05064	0.849881	0.388914	Not Significant	Not Significant
H-630	178.3	175.9	430.118	196.059	Tier 2	D-Mannonic acid	AN01242007	HMDB0242119	C00514	3246006				0.689355	0.0101786	0.0152014	Significant Decrease	Significant Decrease
A-630	178.3	175.9	430.118	196.059	Tier 3 zero-reaction						8	47	532	0.689355	0.0101786	0.015191	Significant Decrease	Significant Decrease
A-T562	178.4	89.1	482.181	248.119	Tier 1	Valyl-Methionine	AN01939001	HMDB0029133		6993038				1.1754	0.531305	0.281593	Not Significant	Not Significant
H-631	178.5	176.2	375.147	282.177	Tier 3 only two-reaction						0	0	14	2.08114	0.269335	0.17684	Not Significant	Not Significant
H-632	178.6	176.3	430.151	196.093	Tier 3 one-reaction						0	4	152	0.630259	0.266169	0.175079	Not Significant	Not Significant
A-T639	178.7	89.1	433.127	399.144	Tier 1	S-Adenosyl-L-Methionine	AN03901000	HMDB0001185	C00019	34755				0.984139	0.930604	0.407184	Not Significant	Not Significant
H-T261	178.8	89.1	528.18	294.122	Tier 2	Tyrosyl-Hydroxyproline	AN02608003	HMDB0029106		69040603				0.976989	0.73571	0.354382	Not Significant	Not Significant
H-634	178.8	176.4	363.101	129.042	Tier 3 zero-reaction						5	28	357	0.915039	0.623524	0.318264	Not Significant	Not Significant
H-635	179	176.6	362.576	128.517	Unidentified									0.699214	0.102104	0.0850536	Not Significant	Not Significant
H-636	179.1	176.8	451.099	217.041	Tier 3 zero-reaction						1	10	231	0.806204	0.494713	0.271235	Not Significant	Not Significant
H-637	179.2	176.9	519.192	285.133	Tier 3 zero-reaction						1	10	348	1.20138	0.507465	0.275506	Not Significant	Not Significant
A-T901	179.3	89.2	363.101	129.043	Tier 2	L-beta-Ethynylserine	BM00380002		C22141	127838				0.915106	0.625023	0.315149	Not Significant	Not Significant
H-638	179.3	176.9	544.201	310.143	Tier 3 one-reaction						0	3	170	0.799776	0.328002	0.203652	Not Significant	Not Significant
A-640	179.7	177.4	398.126	164.068	Tier 3 zero-reaction						6	68	616	0.665357	0.00070123	0.00219861	Significant Decrease	Significant Decrease
A-T387	179.7	89.2	437.151	203.091	Tier 1	Alanyl-Asparagine	AN01334000	HMDB0028682		1549440				1.21336	0.286009	0.181169	Not Significant	Not Significant
A-T596	179.7	89.2	523.196	289.139	Tier 1	Arginyl-Aspartic acid	AN02543000	HMDB0028705		7009611				0.852317	0.60823	0.30957	Not Significant	Not Significant
H-639	179.7	177.4	529.222	295.164	Tier 3 one-reaction						0	4	152	1.02707	0.791534	0.371707	Not Significant	Not Significant
H-641	179.9	177.5	524.205	290.146	Tier 3 one-reaction						0	14	285	0.926113	0.566398	0.297815	Not Significant	Not Significant
A-642	180	177.7	321.091	87.0326	Tier 2	Dehydroalanine	AN00113001	HMDB0003609	C02218	123991				0.709503	0.0158336	0.0210189	Significant Decrease	Significant Decrease
H-642	180	177.7	321.091	87.0326	Tier 3 zero-reaction						1	18	381	0.709503	0.0158336	0.0210533	Significant Decrease	Significant Decrease
A-T575	180.1	89.2	491.159	257.101	Tier 1	5-Methylcytidine	AN02059000	HMDB0000982		92918				0.838135	0.0927174	0.0782453	Not Significant	Not Significant
H-643	180.2	177.8	450.17	216.112	Tier 2	Prolyl-Threonine	AN01516001	HMDB0029027		18218237				0.749828	0.0472298	0.0479143	Significant Decrease	Significant Decrease
A-643	180.2	177.8	450.17	216.112	Tier 1	Threoninyl-Proline	AN01516002	HMDB0029069		9834371				0.749828	0.0472298	0.0476103	Significant Decrease	Significant Decrease
H-645	180.2	177.9	369.622	135.563	Unidentified									0.781153	0.00604441	0.0103138	Significant Decrease	Significant Decrease
H-644	180.2	177.9	361.133	127.075	Tier 3 one-reaction						0	8	176	0.987952	0.934789	0.412044	Not Significant	Not Significant
H-T106	180.4	89.2	487.141	253.081	Tier 1	Neopterin	AN02004003	HMDB0000845	C05926	448839				0.812301	0.0744129	0.0672257	Not Significant	Not Significant
H-646	180.4	178	380.074	146.016	Tier 3 only two-reaction						0	0	63	0.987395	0.854802	0.390017	Not Significant	Not Significant
H-T539	180.5	89.2	486.133	252.075	Tier 2	5-Hydroxy-N-formylkynurenine	AN01992000	HMDB0004086	C05648	9548588				0.62048	2.20299e-07	8.24222e-06	Significant Decrease	Significant Decrease
H-647	180.6	178.2	306.607	145.098	Tier 3 only two-reaction						0	0	9	12.9323	2.56607e-07	9.16357e-06	Significant Increase	Significant Increase
H-648	180.6	178.3	490.092	22.9823	Unidentified									0.612626	0.0116758	0.0168014	Significant Decrease	Significant Decrease
H-T202	180.6	89.2	436.151	202.095	Tier 2	Alanyl-Hydroxyproline	AN01320000	HMDB0028688		20190533				1.03885	0.660122	0.330823	Not Significant	Not Significant
A-T658	181	89.2	552.199	318.143	Tier 2	N2-Acetyl-N6-(L-1,3-Dicarboxypropyl)-L-lysine	PR02952000							1.14457	0.498698	0.269406	Not Significant	Not Significant
H-649	181.1	178.7	363.11	129.052	Unidentified									0.968201	0.846902	0.388372	Not Significant	Not Significant
H-650	181.3	178.9	356.118	122.06	Tier 1	Erythritol	AN00315000	HMDB0002994	C00503	222285				6.27393	0.138885	0.106523	Not Significant	Not Significant
A-650	181.3	178.9	356.118	122.06	Tier 3 one-reaction						0	3	131	6.27393	0.138885	0.105012	Not Significant	Not Significant
H-T290	181.6	89.2	484.073	250.015	Tier 2	3,4-Dihydroxyphenylethyleneglycol 4-O-sulfate	PR01960001							0.846439	0.0436486	0.0450811	Not Significant	Not Significant
A-T1165	181.6	89.2	734.215	500.154	Tier 2	Nocardicin A	BM04636000		C01941	6400657				0.755548	0.357244	0.213294	Not Significant	Not Significant
A-T551	181.6	89.2	484.073	250.015	Tier 2	3,4-Dihydroxyphenylethyleneglycol 3-O-sulfate	PR01960000							0.846439	0.0436486	0.0448135	Not Significant	Not Significant
H-651	181.7	179.3	448.164	214.106	Tier 3 one-reaction						0	1	163	1.03926	0.829388	0.382849	Not Significant	Not Significant
A-652	182	179.6	504.181	270.122	Tier 2	Bacilysin	BM02257001		C20942	86583338				0.666581	0.0338038	0.0368208	Significant Decrease	Significant Decrease
H-652	182	179.6	504.181	270.122	Tier 3 one-reaction						0	15	342	0.666581	0.0338038	0.0368244	Significant Decrease	Significant Decrease
A-T524	182.3	89.3	453.132	219.074	Tier 2	O-Succinyl-L-homoserine	AN01560000		C01118	439406				0.535279	0.000708894	0.00221346	Significant Decrease	Significant Decrease
H-654	182.3	179.9	453.133	219.075	Tier 3 one-reaction						0	41	593	0.657067	0.000771758	0.00230677	Significant Decrease	Significant Decrease
H-655	182.4	180	517.222	283.164	Tier 3 only two-reaction						0	0	63	2.15513	0.0098286	0.0147599	Significant Increase	Significant Increase
A-656	182.5	180.1	464.149	230.091	Tier 1	Aspartyl-Proline	AN01708000	HMDB0028761		14647618				0.881925	0.244466	0.161486	Not Significant	Not Significant
H-656	182.5	180.1	464.149	230.091	Tier 3 zero-reaction						1	19	431	0.881925	0.244466	0.164212	Not Significant	Not Significant
H-658	182.8	180.4	552.117	318.059	Tier 3 one-reaction						0	7	183	0.363017	0.00168746	0.00399757	Significant Decrease	Significant Decrease
A-T970	182.8	89.3	407.073	173.015	Tier 2	4-Aminobenzenesulfonic acid	BM00922001		C06335	8479				0.96293	0.797243	0.370242	Not Significant	Not Significant
H-657	182.8	180.4	324.104	180.091	Tier 3 zero-reaction						1	21	348	0.931471	0.574179	0.301032	Not Significant	Not Significant
H-659	182.8	180.5	425.084	191.025	Tier 3 one-reaction						0	7	208	0.881864	0.388567	0.228357	Not Significant	Not Significant
H-660	182.9	180.5	530.221	296.163	Tier 3 one-reaction						0	4	108	0.741787	0.0218158	0.0265063	Significant Decrease	Significant Decrease
H-661	183	180.6	570.192	672.267	Tier 3 only two-reaction						0	0	166	0.719123	0.024975	0.0294062	Significant Decrease	Significant Decrease
H-T381	183	89.3	426.087	192.027	Tier 2	Isocitric acid	AN01194007	HMDB0000193	C00311	1198				0.888153	0.427982	0.244336	Not Significant	Not Significant
H-662	183.2	180.8	363.147	129.089	Tier 3 one-reaction						0	4	125	2.46652	0.000341691	0.00131934	Significant Increase	Significant Increase
A-T813	183.3	89.3	363.147	129.09	Tier 2	4-Guanidinobutanal	AN00386000		C02647	559				2.55562	0.000265199	0.00114886	Significant Increase	Significant Increase
H-663	183.5	181.1	457.088	223.03	Tier 3 only two-reaction						0	0	49	0.941485	0.34691	0.211637	Not Significant	Not Significant
H-664	183.7	181.3	347.117	113.059	Tier 3 zero-reaction						1	2	206	1.02188	0.932285	0.411651	Not Significant	Not Significant
H-666	183.8	181.5	469.226	235.168	Tier 3 one-reaction						0	2	46	0.319239	0.000682568	0.00211899	Significant Decrease	Significant Decrease
H-665	183.8	181.4	309.091	75.0329	Tier 3 only two-reaction						0	0	3	0.672347	0.137737	0.105951	Not Significant	Not Significant
A-T618	184	89.3	483.175	249.115	Tier 1	Lysyl-Cysteine	AN01951001	HMDB0028948		71816170				1.48722	0.128563	0.0994116	Not Significant	Not Significant
A-T1080	184.1	89.4	481.11	247.051	Tier 2	3-Methoxytyramine O-sulfate	PR01920000							2.32909	0.0126716	0.0179106	Significant Increase	Significant Increase
A-668	184.5	182.2	478.127	244.069	Tier 3 zero-reaction						2	29	476	0.664298	5.90607e-07	1.62716e-05	Significant Decrease	Significant Decrease
H-T338	184.5	89.4	625.209	391.149	Tier 2	8-Demethyl-8-(methylamino)riboflavin	ED03840000		C21648	46174770				1.1211	0.533546	0.285805	Not Significant	Not Significant
H-669	184.6	182.2	388.143	154.085	Tier 3 one-reaction						0	14	263	1.22845	0.394947	0.231007	Not Significant	Not Significant
H-671	184.7	182.3	336.139	102.081	Unidentified									4.53555	0.0304855	0.0339772	Significant Increase	Significant Increase
H-670	184.7	182.3	433.069	199.011	Tier 3 one-reaction						0	3	60	1.05016	0.646438	0.326302	Not Significant	Not Significant
A-T677	184.8	89.4	497.156	263.094	Tier 1	Methionyl-Asparagine	AN02153001	HMDB0028968		333467				1.08443	0.523147	0.278309	Not Significant	Not Significant
H-674	184.9	182.6	384.11	150.052	Tier 1	D-Ribose	AN00622004	HMDB0000283	C00121	5779				0.715288	0.00465402	0.00853696	Significant Decrease	Significant Decrease
A-674	184.9	182.6	384.11	150.052	Tier 3 zero-reaction						10	57	581	0.715288	0.00465402	0.00855436	Significant Decrease	Significant Decrease
H-672	184.9	182.5	496.153	262.095	Tier 3 one-reaction						0	14	243	0.952181	0.699972	0.342585	Not Significant	Not Significant
H-673	184.9	182.5	312.101	156.085	Tier 3 only two-reaction						0	0	4	1.11271	0.535041	0.286111	Not Significant	Not Significant
H-675	185	182.6	621.195	154.086	Tier 3 one-reaction						0	5	136	1.01762	0.935641	0.412252	Not Significant	Not Significant
H-676	185	182.6	342.128	108.07	Tier 3 one-reaction						0	4	145	1.04747	0.873998	0.395945	Not Significant	Not Significant
H-679	185.1	182.8	405.122	171.064	Tier 3 one-reaction						0	8	236	0.588058	0.0137835	0.0190754	Significant Decrease	Significant Decrease
H-678	185.1	182.7	525.154	291.095	Tier 3 one-reaction						0	20	427	0.788502	0.119264	0.0952885	Not Significant	Not Significant
A-680	185.2	182.8	636.172	402.114	Tier 2	4-Hydroxy-5-(3',4'-dihydroxyphenyl)-valeric acid-O-glucuronide	AN03933000	HMDB0059971		124202072				1.17707	0.339623	0.20564	Not Significant	Not Significant
H-680	185.2	182.8	636.172	402.114	Tier 3 one-reaction						0	3	345	1.17707	0.339623	0.20854	Not Significant	Not Significant
A-681	185.3	182.9	379.132	145.074	Tier 2	L-Allysine	AN00561000	HMDB0059595	C04076	160603				1.56955	3.49928e-07	1.20354e-05	Significant Increase	Significant Increase
H-681	185.3	182.9	379.132	145.074	Tier 3 zero-reaction						6	54	511	1.56955	3.49928e-07	1.1005e-05	Significant Increase	Significant Increase
H-682	185.4	183	642.104	408.046	Tier 3 one-reaction						0	3	122	1.11886	0.511248	0.276868	Not Significant	Not Significant
H-683	185.4	183	596.164	129.055	Tier 3 one-reaction						0	6	198	1.04005	0.793358	0.37197	Not Significant	Not Significant
A-T699	185.8	89.4	489.151	255.097	Tier 2	7,8-Dihydroneopterin	AN02034000	HMDB0002275	C04874	65074				1.99607	0.0586918	0.0559087	Not Significant	Not Significant
A-684	185.8	183.4	462.167	228.109	Tier 3 only two-reaction						0	0	9	0.769982	0.0570931	0.0548461	Not Significant	Not Significant
H-685	185.9	183.5	613.111	379.052	Tier 3 one-reaction						0	9	178	1.12707	0.230262	0.156708	Not Significant	Not Significant
H-686	185.9	183.5	311.101	154.085	Tier 3 one-reaction						0	14	263	1.1528	0.37656	0.22383	Not Significant	Not Significant
H-687	185.9	183.5	411.067	177.009	Tier 3 one-reaction						0	3	149	0.950427	0.808864	0.376709	Not Significant	Not Significant
H-688	186.1	183.8	448.189	214.131	Tier 3 zero-reaction						1	7	114	0.734396	0.306113	0.193269	Not Significant	Not Significant
A-T673	186.3	89.4	511.166	277.11	Tier 1	Methionyl-Glutamine	AN02361000	HMDB0028971		22935677				1.04149	0.701044	0.339445	Not Significant	Not Significant
H-T102	186.5	89.4	466.162	232.106	Tier 2	Hydroxyprolyl-Threonine	AN01730002	HMDB0028873		61158058				0.547613	1.69266e-05	0.000153685	Significant Decrease	Significant Decrease
A-T693	186.5	89.4	448.189	214.132	Tier 1	Valyl-Proline	AN01489001	HMDB0029135		9837272				0.743375	0.32679	0.19995	Not Significant	Not Significant
H-T240	186.8	89.4	436.152	202.095	Tier 2	Seryl-Proline	AN01320003	HMDB0029047		4369021				0.625109	0.0090219	0.0138441	Significant Decrease	Significant Decrease
A-T696	186.8	89.4	466.162	232.106	Tier 1	Valyl-Aspartic acid	AN01730004	HMDB0029123		7009608				0.545007	1.65645e-05	0.000157011	Significant Decrease	Significant Decrease
H-689	186.9	184.5	520.177	286.118	Tier 3 one-reaction						0	15	462	0.355241	0.00245972	0.00527714	Significant Decrease	Significant Decrease
A-T703	187	89.5	478.163	244.106	Tier 1	Glutamyl-Proline	AN01874000	HMDB0028827		11218768				0.82617	0.0404689	0.0422949	Significant Decrease	Significant Decrease
H-690	187.2	184.9	466.161	232.103	Tier 2	Threoninyl-Hydroxyproline	AN01730003	HMDB0029062		69041809				0.647225	0.000175937	0.000846525	Significant Decrease	Significant Decrease
A-T737	187.2	89.5	474.179	240.122	Tier 2	beta-Alanyl-N(pi)-methyl-L-histidine	AN01826001	HMDB0000194	C01262	112072				2.30718	0.000109332	0.000617371	Significant Increase	Significant Increase
A-691	187.3	184.9	408.157	174.099	Tier 2	N5-Acetyl-L-Ornithine	PR00943004			193343				1.86773	4.32746e-05	0.000306023	Significant Increase	Significant Increase
H-691	187.3	184.9	408.157	174.099	Tier 3 zero-reaction						1	35	276	1.86773	4.32746e-05	0.000294376	Significant Increase	Significant Increase
A-692	187.6	185.2	323.105	89.0468	Tier 2	Isomer 1 of Alanine	AN00124000	HMDB0000161	C00041	5950				0.723323	0.0376027	0.0399616	Significant Decrease	Significant Decrease
H-692	187.6	185.2	323.105	89.0468	Tier 3 only two-reaction						0	0	1	0.723323	0.0376027	0.0400775	Significant Decrease	Significant Decrease
H-693	187.7	185.4	481.072	247.014	Tier 2	2-Hydroxyacetaminophen sulfate	AN01916000	HMDB0062547		86290013				1.17847	0.468516	0.260888	Not Significant	Not Significant
H-694	187.8	185.4	457.164	223.106	Tier 3 one-reaction						0	20	463	1.16563	0.205482	0.143974	Not Significant	Not Significant
H-695	187.8	185.4	443.09	209.032	Tier 3 one-reaction						0	11	166	1.00387	0.982185	0.423726	Not Significant	Not Significant
H-696	187.8	185.4	398.151	164.093	Tier 3 only two-reaction						0	0	8	1.7086	0.0738784	0.0668541	Not Significant	Not Significant
H-697	187.9	185.5	402.087	168.029	Tier 3 zero-reaction						1	8	138	0.576522	0.120582	0.0961641	Not Significant	Not Significant
H-698	187.9	185.5	372.137	138.079	Tier 3 one-reaction						0	4	219	0.901716	0.553534	0.293056	Not Significant	Not Significant
H-699	188	185.6	427.142	193.084	Tier 3 one-reaction						0	11	198	0.715373	0.0012178	0.00321488	Significant Decrease	Significant Decrease
H-T215	188	89.5	412.105	178.048	Tier 2	5-Deoxy-D-glucuronic acid	AN00993009		C16737	25058196				1.52387	0.112474	0.0913458	Not Significant	Not Significant
H-700	188.1	185.7	414.107	180.049	Tier 3 only two-reaction						0	0	10	0.942016	0.585113	0.305068	Not Significant	Not Significant
H-701	188.2	185.8	418.081	184.022	Tier 3 one-reaction						0	1	89	0.69673	0.273257	0.178551	Not Significant	Not Significant
H-T283	188.3	89.5	375.075	141.019	Tier 2	(2-Amino-1-hydroxyethyl)phosphonate	AN00513000		C05678	440756				0.833675	0.326014	0.202708	Not Significant	Not Significant
A-T362	188.3	89.5	415.111	181.05	Tier 2	L-Phosphinothricin	AN01034000		C04650	91619				0.940009	0.631653	0.317646	Not Significant	Not Significant
H-702	188.6	186.2	412.105	178.047	Tier 1	D-Glucono-1,5-lactone	AN00993016	HMDB0000150	C00198	7027				1.12197	0.327469	0.203438	Not Significant	Not Significant
A-702	188.6	186.2	412.105	178.047	Tier 3 zero-reaction						5	56	562	1.12197	0.327469	0.200257	Not Significant	Not Significant
H-706	188.9	186.5	436.084	202.026	Tier 3 one-reaction						0	7	264	0.845081	0.0470554	0.047782	Not Significant	Not Significant
H-705	188.9	186.5	350.152	116.093	Unidentified									1.05236	0.522198	0.280974	Not Significant	Not Significant
H-707	189.2	186.9	470.137	236.079	Tier 3 zero-reaction						1	14	299	0.60231	0.00131319	0.00338924	Significant Decrease	Significant Decrease
H-708	189.3	187	582.188	348.13	Tier 3 one-reaction						0	8	300	0.838472	0.15528	0.115966	Not Significant	Not Significant
H-710	189.5	187.1	348.101	114.042	Tier 3 zero-reaction						2	12	242	0.812223	0.000512233	0.00173857	Significant Decrease	Significant Decrease
H-709	189.5	187.1	334.122	100.064	Tier 3 one-reaction						0	3	242	1.07086	0.285311	0.184044	Not Significant	Not Significant
H-713	189.6	187.3	295.112	61.0533	Tier 1	Ethanolamine	AN00037000	HMDB0000149	C00189	700				0.605885	0.000512759	0.00173857	Significant Decrease	Significant Decrease
H-711	189.6	187.2	517.174	283.116	Tier 3 one-reaction						0	9	404	0.549573	0.0300946	0.0336625	Significant Decrease	Significant Decrease
H-T402	189.6	89.6	452.182	218.127	Tier 2	Isoleucyl-Serine	AN01548000	HMDB0028916		14426033				1.03393	0.848436	0.388695	Not Significant	Not Significant
A-712	189.6	187.2	463.235	229.177	Tier 2	N1,N8-Diacetylspermidine	AN01701000	HMDB0041947		389613				0.817604	0.248268	0.16307	Not Significant	Not Significant
H-712	189.6	187.2	463.235	229.177	Tier 3 one-reaction						0	2	26	0.817604	0.248268	0.165869	Not Significant	Not Significant
H-T497	189.9	89.6	588.208	355.155	Tier 2	S-Adenosylmethioninamine	AN03446000	HMDB0000988	C01137	439415				1.78955	0.115135	0.0928443	Not Significant	Not Significant
A-T701	190.3	89.6	611.197	377.134	Tier 2	8-Amino-8-demethylriboflavin	ED03705000		C21646	193403				0.624244	0.000303707	0.00125806	Significant Decrease	Significant Decrease
H-T227	190.4	89.6	610.193	376.138	Tier 1	Riboflavin	AN03697000	HMDB0000244	C00255	493570				1.55389	0.421897	0.242237	Not Significant	Not Significant
H-714	190.5	188.1	554.169	320.111	Tier 3 one-reaction						0	7	368	1.49965	0.0994082	0.0836108	Not Significant	Not Significant
A-715	190.8	188.4	418.092	184.034	Tier 3 one-reaction						0	2	24	0.824552	0.439664	0.245921	Not Significant	Not Significant
H-716	190.9	188.5	396.109	162.05	Tier 2	Isomer 1 of (S)-2-(Hydroxymethyl)glutaric acid	AN00769011		C16390	10261389				1.54078	0.185184	0.132536	Not Significant	Not Significant
A-716	190.9	188.5	396.109	162.05	Tier 3 only two-reaction						0	0	11	1.54078	0.185184	0.130468	Not Significant	Not Significant
H-T352	191.3	89.6	551.198	317.138	Tier 2	Tryptophyl-Hydroxyproline	AN02939001	HMDB0029084		69042543				1.10458	0.779649	0.368122	Not Significant	Not Significant
H-717	191.5	189.1	480.142	246.083	Tier 2	5,6-Dihydrouridine	AN01900000	HMDB0000497		94312				0.681128	0.000112936	0.000608118	Significant Decrease	Significant Decrease
H-718	191.6	189.2	520.137	572.157	Tier 3 one-reaction						0	4	218	1.06263	0.802736	0.374933	Not Significant	Not Significant
H-T198	191.7	89.6	480.141	246.085	Tier 2	L-alpha-Aspartyl-L-hydroxyproline	AN01900001	HMDB0011160		132990981				0.663844	5.07288e-05	0.000332572	Significant Decrease	Significant Decrease
A-T746	191.9	89.6	464.146	230.09	Tier 1	Prolyl-Aspartic acid	AN01708001	HMDB0029013		3838871				0.698689	0.00574127	0.00994861	Significant Decrease	Significant Decrease
H-719	191.9	189.5	464.145	230.087	Tier 3 only two-reaction						0	0	11	0.762039	0.00107889	0.00296352	Significant Decrease	Significant Decrease
H-720	191.9	189.5	442.138	208.08	Tier 3 only two-reaction						0	0	15	1.06043	0.640353	0.324048	Not Significant	Not Significant
H-722	192	189.7	406.092	172.034	Tier 2	2-Hydroxyhepta-2,4-dienedioic acid	AN00909000		C05600	5280801				0.8208	0.120877	0.0963644	Not Significant	Not Significant
H-721	192	189.7	358.119	124.061	Unidentified									0.789959	0.0553933	0.0538787	Not Significant	Not Significant
H-723	192.1	189.7	579.201	345.142	Tier 3 one-reaction						0	4	210	1.16928	0.441975	0.249957	Not Significant	Not Significant
A-T903	192.3	89.7	586.118	352.056	Tier 2	Arbutin 6-phosphate	AN03413000		C06187	440937				1.01015	0.942504	0.410004	Not Significant	Not Significant
H-T236	192.4	89.7	428.1	194.043	Tier 2	2-Dehydro gluconic acid	AN01214000		C06473	10198044				1.43182	0.0799498	0.0710737	Not Significant	Not Significant
A-T1151	192.4	89.7	428.1	194.044	Tier 2	7-Carboxy-7-carbaguanine	AN01215000		C20248	13344694				1.4274	0.0737698	0.0658779	Not Significant	Not Significant
H-724	192.4	190	427.097	193.039	Tier 3 zero-reaction						3	11	173	1.42443	0.0590654	0.0566235	Not Significant	Not Significant
H-725	192.8	190.4	452.163	218.105	Tier 3 zero-reaction						1	10	162	1.04659	0.725464	0.351302	Not Significant	Not Significant
H-726	192.9	190.6	388.167	154.108	Tier 3 only two-reaction						0	0	1	0.469	4.64152e-05	0.00031183	Significant Decrease	Significant Decrease
H-T238	192.9	89.7	502.161	268.106	Tier 2	Tyrosyl-Serine	AN02223001	HMDB0029114		18218253				0.994089	0.966946	0.420327	Not Significant	Not Significant
H-T228	193.3	89.7	605.14	371.085	Tier 2	2-Carboxy-2,3-dihydrO-5,6-dihydroxyindole 6-O-glucuronide	PR03644003							0.957333	0.785646	0.369736	Not Significant	Not Significant
H-727	193.3	190.9	353.047	118.989	Tier 3 only two-reaction						0	0	27	0.719488	0.114129	0.0922042	Not Significant	Not Significant
A-728	193.4	191	430.163	196.105	Tier 3 one-reaction						0	2	66	1.15999	0.654952	0.325227	Not Significant	Not Significant
A-T714	193.5	89.7	498.136	264.078	Tier 2	N2-Acetyl-L-Cystathionine	AN02172003	HMDB0002381		152314				0.658649	0.0165591	0.0216902	Significant Decrease	Significant Decrease
A-T1126	193.5	89.7	603.13	369.07	Tier 2	5,6-Dihydroxyindole-2-carboxylate 6-O-glucuronide	PR03618001							0.991585	0.958482	0.413956	Not Significant	Not Significant
A-729	193.6	191.2	422.172	188.114	Tier 1	N2-Acetyl-L-Lysine	AN01133009	HMDB0000446		92907				1.69805	1.50576e-05	0.000147665	Significant Increase	Significant Increase
H-729	193.6	191.2	422.172	188.114	Unidentified									1.69805	1.50576e-05	0.000143009	Significant Increase	Significant Increase
A-T370	193.7	89.7	644.17	410.111	Tier 2	MM 42842	BM03989000		C20928	92042785				1.48623	0.434412	0.243666	Not Significant	Not Significant
H-730	193.7	191.3	434.127	200.069	Tier 3 one-reaction						0	16	273	1.16357	0.296448	0.189272	Not Significant	Not Significant
H-731	193.8	191.5	416.136	182.078	Tier 2	Isomer 1 of Mannitol	AN01054000	HMDB0000765	C00392	6251				1.42886	0.0255125	0.0298524	Significant Increase	Significant Increase
A-731	193.8	191.5	416.136	182.078	Tier 3 zero-reaction						4	25	262	1.42886	0.0255125	0.029722	Significant Increase	Significant Increase
H-732	194.2	191.8	437.173	203.115	Tier 3 zero-reaction						1	20	305	1.17595	0.0397205	0.0418009	Not Significant	Not Significant
A-734	194.5	192.2	394.177	160.119	Tier 2	Isoputreanine	AN00744001	HMDB0006009		171763				0.707496	0.00145305	0.00369363	Significant Decrease	Significant Decrease
H-734	194.5	192.2	394.177	160.119	Unidentified									0.707496	0.00145305	0.00363681	Significant Decrease	Significant Decrease
A-T463	194.5	89.8	613.167	379.105	Tier 2	(R)-S-Lactoylglutathione	AN03719000	HMDB0001066	C03451	440018				1.02009	0.911341	0.402226	Not Significant	Not Significant
A-T936	194.5	89.8	621.185	774.247	Tier 2	7,8-Dihydromethanopterin	AN05464000		C05927	440843				1.06172	0.716841	0.344971	Not Significant	Not Significant
H-733	194.5	192.1	400.178	166.119	Tier 3 only two-reaction						0	0	48	0.760924	0.222386	0.152908	Not Significant	Not Significant
H-T499	194.6	89.8	618.175	384.117	Tier 2	Formyl-5-hydroxykynurenamine O-glucuronide	PR03769000							0.803761	0.0107577	0.0157569	Significant Decrease	Significant Decrease
H-T399	194.6	89.8	622.188	776.263	Tier 2	5,6,7,8-Tetrahydromethanopterin	AN05468000	HMDB0060403	C01217	5462234				1.13502	0.565457	0.297393	Not Significant	Not Significant
A-736	194.8	192.4	309.091	75.0325	Tier 1	Glycine	AN00076000	HMDB0000123	C00037	750				0.763155	0.0121877	0.0173782	Significant Decrease	Significant Decrease
H-736	194.8	192.4	309.091	75.0325	Tier 3 zero-reaction						1	21	438	0.763155	0.0121877	0.0173539	Significant Decrease	Significant Decrease
H-737	194.9	192.5	537.198	303.14	Tier 3 only two-reaction						0	0	32	0.677283	0.00172444	0.00407015	Significant Decrease	Significant Decrease
A-T628	195.2	89.8	721.236	487.182	Tier 2	N-Acetyl-Tetrahydrofolic acid	PR04570000							0.588278	0.0542963	0.0525822	Not Significant	Not Significant
A-T700	195.7	89.8	365.115	131.058	Tier 1	cis-4-Hydroxy-D-proline	AN00406012	HMDB0060460	C03440	440014				0.724215	4.85804e-06	7.11467e-05	Significant Decrease	Significant Decrease
H-738	196	193.7	389.162	155.104	Unidentified									0.156105	2.1055e-05	0.000175055	Significant Decrease	Significant Decrease
H-739	196	193.7	635.21	168.101	Tier 3 one-reaction						0	6	216	0.680877	0.124229	0.0982425	Not Significant	Not Significant
H-740	196.2	193.9	374.128	140.07	Tier 3 one-reaction						0	7	119	0.938784	0.375203	0.223404	Not Significant	Not Significant
H-741	196.3	194.1	350.069	116.01	Tier 3 zero-reaction						2	17	344	1.54843	0.00239677	0.00520019	Significant Increase	Significant Increase
H-T543	196.6	89.8	390.103	156.042	Tier 2	(4R,5R)-4,5-Dihydroxycyclohexa-1(6),2-diene-1-carboxylic acid	AN00697000		C20710	53873839				0.740396	0.0361613	0.0389236	Significant Decrease	Significant Decrease
H-743	196.6	194.4	484.126	250.068	Tier 3 one-reaction						0	16	336	0.733093	0.0028665	0.00590124	Significant Decrease	Significant Decrease
H-742	196.6	194.4	347.116	113.057	Unidentified									0.762932	0.0138714	0.0191725	Significant Decrease	Significant Decrease
A-T621	196.6	89.8	482.055	247.999	Tier 2	3,4-Dihydroxymandelaldehyde 4-O-sulfate	PR01931005							1.18647	0.195229	0.136234	Not Significant	Not Significant
A-T863	196.7	89.8	408.158	174.1	Tier 2	N-Acetyl-ornithine	TA00943000	HMDB0003357	C00437	439232				1.39278	0.0673831	0.0617271	Not Significant	Not Significant
H-744	196.8	194.6	342.045	107.987	Tier 3 one-reaction						0	1	9	1.60607	0.000372919	0.00140249	Significant Increase	Significant Increase
A-745	196.8	194.6	390.102	156.044	Tier 3 only two-reaction						0	0	24	0.87153	0.496088	0.268663	Not Significant	Not Significant
H-746	197	194.8	409.101	175.043	Tier 3 one-reaction						0	1	103	0.967391	0.900596	0.403114	Not Significant	Not Significant
H-747	197.1	194.9	541.208	307.15	Tier 3 one-reaction						0	4	31	1.05313	0.762417	0.363256	Not Significant	Not Significant
H-748	197.2	195.1	436.189	202.131	Tier 3 one-reaction						0	14	195	0.802903	0.00361543	0.0070553	Significant Decrease	Significant Decrease
H-749	197.6	195.4	505.668	271.61	Unidentified									0.528781	5.20716e-07	1.37114e-05	Significant Decrease	Significant Decrease
H-T250	197.6	89.9	612.213	378.154	Tier 2	Reduced riboflavin	AN03712000	HMDB0001557	C01007	14080393				1.39228	0.0657805	0.0612634	Not Significant	Not Significant
A-T440	197.6	89.9	491.169	257.112	Tier 2	5,6,7,8-Tetrahydromonapterin	AN02062000		C21007	45479608				1.01316	0.948258	0.411168	Not Significant	Not Significant
H-750	197.6	195.5	446.184	212.126	Tier 3 one-reaction						0	1	129	1.23808	0.200304	0.141352	Not Significant	Not Significant
H-751	197.7	195.6	432.168	198.11	Tier 3 only two-reaction						0	0	50	1.76857	0.000310841	0.00123993	Significant Increase	Significant Increase
H-752	197.7	195.6	318.109	168.101	Tier 3 one-reaction						0	6	216	0.693417	0.146506	0.110773	Not Significant	Not Significant
A-T679	197.8	89.9	468.164	234.104	Tier 1	Isoleucyl-Cysteine	AN01761002	HMDB0028904		18218217				4.78448	8.87499e-05	0.000526011	Significant Increase	Significant Increase
H-753	197.8	195.7	355.108	242.1	Tier 3 one-reaction						0	7	241	0.746622	0.00798605	0.0127144	Significant Decrease	Significant Decrease
H-754	198	195.9	398.125	164.067	Tier 1	L-Rhamnose	AN00796001	HMDB0000849	C00507	25310				0.864989	0.291788	0.187041	Not Significant	Not Significant
A-754	198	195.9	398.125	164.067	Tier 3 only two-reaction						0	0	6	0.864989	0.291788	0.183988	Not Significant	Not Significant
H-T324	198.4	89.9	539.197	305.138	Tier 2	Tryptophyl-Threonine	AN02781001	HMDB0029093		17773480				1.72261	0.000226126	0.00100059	Significant Increase	Significant Increase
A-T752	198.4	89.9	474.177	240.122	Tier 2	Homocarnosine	AN01826000	HMDB0000745	C00884	10243361				1.24224	0.552836	0.289757	Not Significant	Not Significant
H-755	198.4	196.3	485.22	251.161	Tier 3 one-reaction						0	2	67	1.11968	0.509415	0.276151	Not Significant	Not Significant
H-756	198.5	196.4	558.151	324.093	Tier 3 one-reaction						0	3	196	0.777628	0.110973	0.0904114	Not Significant	Not Significant
H-757	198.5	196.5	477.214	243.155	Tier 3 only two-reaction						0	0	1	0.979152	0.874382	0.396036	Not Significant	Not Significant
H-758	198.7	196.7	407.089	173.031	Tier 3 one-reaction						0	16	220	0.552232	3.58087e-05	0.000253938	Significant Decrease	Significant Decrease
H-759	199.3	197.3	495.088	261.029	Tier 3 one-reaction						0	18	225	1.87269	0.0596637	0.0570498	Not Significant	Not Significant
H-760	199.4	197.4	351.1	117.042	Tier 3 zero-reaction						3	34	482	1.08603	0.498728	0.272536	Not Significant	Not Significant
H-T280	199.6	90	338.106	104.047	Tier 1	4-Hydroxybutanoic acid	AN00197005	HMDB0000710	C00989	10413				0.942794	0.471099	0.261652	Not Significant	Not Significant
A-T788	199.6	90	452.186	218.127	Tier 1	Valyl-Threonine	AN01548005	HMDB0029137		4046492				0.991384	0.954458	0.412768	Not Significant	Not Significant
A-T727	199.7	90	351.1	117.043	Tier 2	L-2-Amino-3-oxobutanoic acid	AN00273001	HMDB0006454	C03508	440033				1.01127	0.911058	0.402198	Not Significant	Not Significant
A-T762	199.8	90	480.178	246.122	Tier 1	Valyl-Glutamic acid	AN01906008	HMDB0029126		7009623				1.01208	0.866568	0.390337	Not Significant	Not Significant
H-761	199.9	198	524.067	290.009	Tier 3 one-reaction						0	3	87	3.07253	0.0281153	0.0320832	Significant Increase	Significant Increase
H-762	199.9	198	411.157	177.098	Unidentified									4.38434	0.00044473	0.0015769	Significant Increase	Significant Increase
H-763	200	198.1	480.179	246.12	Tier 2	2,4-Diacetamido-2,4,6-trideoxy-D-mannopyranose	AN01906000		C20424	52940203				0.993031	0.92082	0.408626	Not Significant	Not Significant
H-764	200	198.2	336.137	102.079	Tier 3 one-reaction						0	10	214	0.966657	0.880639	0.397212	Not Significant	Not Significant
H-765	200.2	198.3	367.096	133.037	Tier 3 zero-reaction						3	25	403	0.767455	0.223413	0.153323	Not Significant	Not Significant
A-766	200.5	198.7	351.137	117.079	Tier 2	Isomer 1 of 5-Aminopentanoic acid	AN00277004	HMDB0003355	C00431	138				1.64412	0.000326115	0.0013152	Significant Increase	Significant Increase
H-766	200.5	198.7	351.137	117.079	Tier 3 zero-reaction						5	38	484	1.64412	0.000326115	0.00127081	Significant Increase	Significant Increase
A-T804	200.5	90	544.175	310.116	Tier 1	Glutamyl-Tyrosine	AN02849001	HMDB0028831, HMDB0062553, HMDB28831, HMDB62553		515717				1.12105	0.475571	0.259881	Not Significant	Not Significant
H-T96	200.6	90	477.145	243.085	Tier 1	Cytidine	AN01857000	HMDB0000089	C00475	6175				0.651016	0.029719	0.0333801	Significant Decrease	Significant Decrease
A-T320	200.6	90	477.145	243.085	Tier 2	gamma-Glutamyl-beta-cyanoalanine	BM01857001	HMDB0060478	C05711	53297342				0.651016	0.029719	0.033249	Significant Decrease	Significant Decrease
H-767	200.7	198.8	451.188	217.13	Tier 3 zero-reaction						1	22	237	0.713844	0.000586185	0.00191281	Significant Decrease	Significant Decrease
H-768	200.9	199.1	308.107	74.0488	Unidentified									4.61412	2.09579e-05	0.000174918	Significant Increase	Significant Increase
H-769	200.9	199.1	392.631	158.573	Unidentified									0.714815	0.0635257	0.0596499	Not Significant	Not Significant
H-770	201	199.2	277.064	43.0055	Tier 3 one-reaction						0	6	168	1.5457	0.000163869	0.000810013	Significant Increase	Significant Increase
H-771	201	199.2	547.15	313.092	Tier 3 one-reaction						0	10	399	2.1113	0.0021476	0.00478132	Significant Increase	Significant Increase
H-772	201.2	199.4	469.109	235.051	Tier 3 one-reaction						0	24	360	0.668064	0.00321878	0.00645541	Significant Decrease	Significant Decrease
H-773	201.4	199.6	442.116	208.058	Tier 3 zero-reaction						1	49	625	0.76598	0.296879	0.189297	Not Significant	Not Significant
H-T263	201.5	90	473.159	239.102	Tier 2	6-Lactoyl-5,6,7,8-tetrahydropterin	AN01811002	HMDB0002065	C04244	169508				0.832651	0.204537	0.143643	Not Significant	Not Significant
H-775	201.6	199.8	297.602	127.087	Tier 3 one-reaction						0	1	20	5.35279	0.000535624	0.00178268	Significant Increase	Significant Increase
H-776	201.6	199.9	381.146	147.088	Unidentified									0.90278	0.309684	0.195151	Not Significant	Not Significant
A-T107	201.7	90	481.178	247.117	Tier 2	Threoninyl-gamma-Glutamic acid	AN01924002	HMDB0029075		131750786				1.1581	0.421651	0.239108	Not Significant	Not Significant
H-777	201.7	199.9	403.204	169.146	Tier 3 one-reaction						0	6	88	0.9512	0.759936	0.362532	Not Significant	Not Significant
H-778	201.7	200	511.199	277.141	Tier 3 one-reaction						0	2	99	0.705043	0.105964	0.0873366	Not Significant	Not Significant
H-780	202.1	200.4	382.095	148.037	Tier 2	3-Hydroxyglutaric acid	AN00594007	HMDB0000428		181976				1.16909	0.489451	0.269161	Not Significant	Not Significant
H-781	202.4	200.7	564.116	330.058	Tier 2	2,5-Dihydroxybenzoate 2-O-glucuronide	PR03108000							0.929439	0.471379	0.261652	Not Significant	Not Significant
H-T566	202.5	90.1	434.091	200.032	Tier 2	2-Hydroxy-5-carboxymethylmuconate semialdehyde	AN01288001		C04642	5280709				1.5745	0.241972	0.162815	Not Significant	Not Significant
A-T707	202.6	90.1	497.151	263.094	Tier 1	Asparaginyl-Methionine	AN02153000	HMDB0028737		18218183				1.39695	0.190432	0.133503	Not Significant	Not Significant
H-782	202.6	201	392.163	158.105	Tier 3 one-reaction						0	6	216	0.880222	0.0979604	0.0828528	Not Significant	Not Significant
H-T269	202.7	90.1	412.105	178.048	Tier 2	2-Deoxy-5-keto-D-gluconic acid	AN00993010		C06892	441201				1.068	0.648216	0.326735	Not Significant	Not Significant
H-T94	202.8	90.1	531.165	297.107	Tier 2	1-Methylguanosine	AN02657000	HMDB0001563	C04545	96373				0.671588	0.0265858	0.030785	Significant Decrease	Significant Decrease
H-784	202.9	201.3	353.116	119.058	Tier 2	Isomer 3 of L-Threonine	AN00291000	HMDB0000167	C00188	6288				0.478953	0.000196974	0.000907502	Significant Decrease	Significant Decrease
H-783	202.9	201.3	432.084	198.026	Tier 3 one-reaction						0	5	106	1.53548	0.168052	0.123117	Not Significant	Not Significant
A-T1181	203.1	90.1	375.099	141.043	Tier 2	2-Aminomuconate semialdehyde	AN00514000	HMDB0001280	C03824	5280625				0.505567	0.0120226	0.0172159	Significant Decrease	Significant Decrease
H-785	203.1	201.5	317.568	167.02	Tier 3 zero-reaction						1	8	179	0.729982	0.22851	0.155884	Not Significant	Not Significant
H-786	203.2	201.7	363.113	129.054	Tier 3 one-reaction						0	6	199	0.712226	0.00110963	0.00301365	Significant Decrease	Significant Decrease
A-787	203.3	201.7	326.106	92.0474	Tier 3 zero-reaction						1	25	436	1.0301	0.87342	0.392141	Not Significant	Not Significant
H-T358	203.4	90.1	530.16	296.101	Tier 2	Tyrosyl-Aspartic acid	AN02641001	HMDB0029101		19816752				0.857014	0.5892	0.306536	Not Significant	Not Significant
A-T743	203.6	90.1	458.138	224.08	Tier 2	5-Hydroxykynurenine	AN01634001	HMDB0012819	C05651	9548587				0.643498	0.00225012	0.00503726	Significant Decrease	Significant Decrease
H-T577	203.7	90.1	436.091	202.034	Tier 2	5-Hydroxy-2-oxo-4-ureido-2,5-dihydro-1H-imidazole-5-carboxylic acid	AN01314000	HMDB0059663	C12248	443736				1.37181	0.347138	0.211717	Not Significant	Not Significant
H-788	203.8	202.3	317.131	83.0723	Unidentified									1.50776	0.0488161	0.0489741	Significant Increase	Significant Increase
H-789	204	202.5	437.094	203.036	Tier 3 one-reaction						0	2	11	0.685049	0.00188548	0.00436193	Significant Decrease	Significant Decrease
H-790	204.1	202.6	458.137	224.079	Tier 3 zero-reaction						3	23	381	1.04139	0.89811	0.402501	Not Significant	Not Significant
H-791	204.2	202.7	450.159	216.101	Tier 3 one-reaction						0	10	310	1.62448	0.0219156	0.0265978	Significant Increase	Significant Increase
H-792	204.2	202.8	334.085	100.027	Tier 3 one-reaction						0	3	187	0.83001	0.425953	0.243626	Not Significant	Not Significant
H-T308	204.3	90.1	539.196	305.138	Tier 2	Threoninyl-Tryptophan	AN02781000	HMDB0029072		71728368				1.00049	0.998256	0.428106	Not Significant	Not Significant
A-T359	204.3	90.1	520.167	286.11	Tier 1	Methionyl-Histidine	AN02491001	HMDB0028975		21263171				1.0503	0.57291	0.297055	Not Significant	Not Significant
H-793	204.5	203.1	445.055	210.997	Tier 3 only two-reaction						0	0	44	0.713531	0.000325709	0.00127081	Significant Decrease	Significant Decrease
H-794	204.6	203.1	348.102	114.043	Tier 3 zero-reaction						2	12	242	0.53131	0.000836527	0.00244315	Significant Decrease	Significant Decrease
H-T588	204.6	90.1	447.125	213.064	Tier 2	N,N-Dihydroxy-L-tyrosine	BM01473001		C15503	5461147				0.806533	0.423009	0.242582	Not Significant	Not Significant
H-795	204.7	203.2	525.153	291.095	Tier 3 one-reaction						0	20	427	0.66088	0.000564556	0.00186542	Significant Decrease	Significant Decrease
H-796	204.7	203.2	595.124	361.066	Tier 3 one-reaction						0	7	201	1.49735	0.134465	0.104147	Not Significant	Not Significant
A-T1129	204.8	90.2	513.155	279.097	Tier 2	N-Acetyl-6-Pyruvoyltetrahydropterin	PR02392000							0.911041	0.625587	0.315294	Not Significant	Not Significant
H-797	204.8	203.4	564.153	330.095	Tier 3 one-reaction						0	17	316	0.943192	0.733181	0.353635	Not Significant	Not Significant
H-798	204.8	203.4	476.113	242.054	Tier 3 one-reaction						0	17	353	1.20047	0.126077	0.09927	Not Significant	Not Significant
A-799	205.1	203.7	457.179	223.121	Tier 3 one-reaction						0	1	124	3.69822	0.0185884	0.0235741	Significant Increase	Significant Increase
A-801	205.2	203.8	395.127	161.069	Tier 2	4-Methyl-L-glutamic acid	BM00754000		C06234	440959				2.29816	1.8787e-05	0.000171271	Significant Increase	Significant Increase
H-801	205.2	203.8	395.127	161.069	Tier 3 zero-reaction						1	48	681	2.29816	1.8787e-05	0.000165723	Significant Increase	Significant Increase
H-800	205.2	203.8	321.091	87.0329	Tier 3 only two-reaction						0	0	1	0.85832	0.219099	0.151179	Not Significant	Not Significant
H-802	205.3	203.9	517.211	283.152	Tier 3 one-reaction						0	5	155	0.79624	0.263105	0.173432	Not Significant	Not Significant
H-T299	205.4	90.2	438.168	204.111	Tier 2	Seryl-Valine	AN01349001	HMDB0094706, HMDB29052, HMDB94706		7020159				0.976031	0.885573	0.398609	Not Significant	Not Significant
H-803	205.4	204	390.063	156.005	Tier 3 zero-reaction						1	7	166	0.672474	0.204714	0.143671	Not Significant	Not Significant
H-804	205.4	204.1	426.111	192.053	Tier 3 one-reaction						0	1	187	1.62455	0.171169	0.124979	Not Significant	Not Significant
H-805	205.5	204.1	402.087	168.029	Tier 3 zero-reaction						1	8	136	0.703474	0.242803	0.163324	Not Significant	Not Significant
H-806	205.6	204.3	389.127	155.069	Tier 3 zero-reaction						1	14	272	1.0286	0.812141	0.377573	Not Significant	Not Significant
H-808	205.7	204.4	478.161	488.206	Tier 3 one-reaction						0	3	170	0.708737	0.000789209	0.0023428	Significant Decrease	Significant Decrease
H-809	205.8	204.4	565.058	97.9484	Unidentified									1.07764	0.682244	0.337248	Not Significant	Not Significant
H-810	205.9	204.6	391.179	157.121	Tier 3 only two-reaction						0	0	59	10.6228	8.66305e-09	7.23032e-07	Significant Increase	Significant Increase
H-T468	205.9	90.2	502.175	268.117	Tier 2	Histidinyl-Hydroxyproline	AN02226001	HMDB0028886		9900059				0.834228	0.0558537	0.0542051	Not Significant	Not Significant
H-811	205.9	204.6	282.025	47.967	Tier 3 only two-reaction						0	0	57	1.0983	0.667788	0.332973	Not Significant	Not Significant
H-812	205.9	204.6	533.087	65.9778	Tier 3 only two-reaction						0	0	72	1.16442	0.520073	0.280247	Not Significant	Not Significant
H-813	205.9	204.6	535.086	67.9765	Unidentified									1.16612	0.459979	0.257724	Not Significant	Not Significant
H-817	206.1	204.8	322.158	88.1001	Tier 3 zero-reaction						1	5	80	0.631648	1.28041e-05	0.000127992	Significant Decrease	Significant Decrease
H-816	206.1	204.8	432.195	198.136	Tier 3 one-reaction						0	1	90	4.61581	1.66695e-05	0.000152628	Significant Increase	Significant Increase
H-815	206.1	204.8	412.167	178.109	Tier 3 zero-reaction						3	11	193	1.17288	0.0870358	0.0756076	Not Significant	Not Significant
H-814	206.1	204.8	589.044	121.935	Tier 3 one-reaction						0	2	5	1.14236	0.526425	0.282618	Not Significant	Not Significant
A-T835	206.2	90.2	364.168	130.111	Tier 1	N-Acetylputrescine	AN00400000	HMDB0002064	C02714	122356				0.587357	4.44062e-06	6.67563e-05	Significant Decrease	Significant Decrease
H-818	206.2	204.9	364.17	130.111	Tier 3 zero-reaction						1	10	167	0.604374	8.30571e-06	9.79532e-05	Significant Decrease	Significant Decrease
H-T637	206.2	90.2	528.215	294.158	Tier 2	Isoleucyl-Tyrosine	AN02610000	HMDB0028919		342468				1.14208	0.599047	0.309729	Not Significant	Not Significant
H-T340	206.4	90.2	478.161	244.106	Tier 2	Hydroxyprolyl-Hydroxyproline	AN01874001	HMDB0028864		61159526				0.659225	0.000391146	0.00144844	Significant Decrease	Significant Decrease
A-T829	206.4	90.2	478.161	244.106	Tier 1	Prolyl-Glutamic acid	AN01874002	HMDB0029016		3563697				0.659225	0.000391146	0.0014973	Significant Decrease	Significant Decrease
H-819	206.4	205.2	315.108	162.1	Tier 3 zero-reaction						1	15	219	0.705846	0.0029578	0.0060494	Significant Decrease	Significant Decrease
H-821	206.5	205.2	429.06	195.002	Tier 3 one-reaction						0	2	37	5.0453	1.56786e-07	6.41934e-06	Significant Increase	Significant Increase
H-822	206.7	205.5	460.117	226.059	Tier 3 zero-reaction						1	19	409	0.729905	0.000226862	0.00100059	Significant Decrease	Significant Decrease
H-823	206.8	205.5	477.161	486.205	Tier 3 zero-reaction						1	8	196	0.753672	0.0084165	0.0131679	Significant Decrease	Significant Decrease
A-T763	206.8	90.2	465.194	231.133	Tier 1	Glycyl-Arginine	AN01721001	HMDB0028835		333414				1.04472	0.819649	0.376031	Not Significant	Not Significant
A-T870	207.1	90.2	337.086	103.027	Tier 2	(Z)-3-Peroxyaminoacrylic acid	AN00184002		C20249	46173085				0.511025	0.172911	0.124133	Not Significant	Not Significant
H-824	207.2	206	492.143	258.085	Tier 2	Ribothymidine	AN02071002	HMDB0000884		445408				0.691843	2.67518e-06	4.53527e-05	Significant Decrease	Significant Decrease
A-824	207.2	206	492.143	258.085	Tier 3 zero-reaction						3	30	487	0.691843	2.67518e-06	4.70749e-05	Significant Decrease	Significant Decrease
H-T301	207.2	90.2	473.159	239.102	Tier 1	7,8-Dihydrobiopterin	AN01811004	HMDB0000038	C02953	119055				1.21163	0.212667	0.147676	Not Significant	Not Significant
H-826	207.2	206	436.188	202.13	Tier 3 one-reaction						0	14	195	0.855182	0.0101177	0.0151313	Not Significant	Not Significant
A-827	207.3	206.1	474.066	240.008	Tier 2	1,2-Dihydroxynaphthalene-6-sulfonic acid	BM01817000		C16196	9543072				1.27596	0.00272712	0.00579098	Significant Increase	Significant Increase
H-827	207.3	206.1	474.066	240.008	Tier 3 only two-reaction						0	0	71	1.27596	0.00272712	0.00571221	Significant Increase	Significant Increase
H-828	207.4	206.2	445.189	211.131	Tier 3 one-reaction						0	1	124	0.633773	0.016581	0.0217289	Significant Decrease	Significant Decrease
H-829	207.4	206.3	306.619	145.121	Tier 3 one-reaction						0	3	76	5.53533	0.00682673	0.0112486	Significant Increase	Significant Increase
H-T353	207.4	90.2	530.157	296.101	Tier 2	Aspartyl-Tyrosine	AN02641000	HMDB0028765		19365650				0.89639	0.583427	0.304482	Not Significant	Not Significant
H-T208	207.5	90.2	492.144	258.085	Tier 2	(1-Ribosylimidazole)-4-acetic acid	AN02071000	HMDB0002331	C05131	440569				0.687688	1.54417e-05	0.000144433	Significant Decrease	Significant Decrease
H-830	207.6	206.4	323.106	89.0474	Tier 3 zero-reaction						4	38	513	1.74499	0.0145448	0.0198061	Significant Increase	Significant Increase
H-T328	207.6	90.2	486.169	252.111	Tier 2	Alanyl-Tyrosine	AN01996000	HMDB0028699		92946				0.909979	0.332745	0.205773	Not Significant	Not Significant
H-T732	207.7	90.3	403.133	169.074	Tier 2	Pyridoxine	AN00876003	HMDB0000239	C00314	1054				0.913347	0.854017	0.389823	Not Significant	Not Significant
A-T818	207.9	90.3	381.11	147.053	Tier 1	N-Methyl-D-aspartic acid	AN00583007							1.19743	0.310528	0.192123	Not Significant	Not Significant
H-832	207.9	206.8	527.146	293.087	Tier 3 one-reaction						0	11	233	1.41748	0.0927224	0.0795602	Not Significant	Not Significant
A-T844	208	90.3	575.207	341.149	Tier 1	Tryptophyl-Histidine	AN03270001	HMDB0029085		18218250				1.17476	0.214774	0.146188	Not Significant	Not Significant
A-T827	208.1	90.3	323.105	89.0477	Tier 1	Beta-Alanine	AN00124003	HMDB0000056	C00099	239				2.44806	0.00297146	0.00614463	Significant Increase	Significant Increase
H-834	208.1	207	404.139	170.081	Tier 3 one-reaction						0	6	248	0.872909	0.229669	0.156429	Not Significant	Not Significant
A-T814	208.2	90.3	470.143	236.083	Tier 1	Methionyl-Serine	AN01779000	HMDB0028982		4448381				1.26592	0.455132	0.252295	Not Significant	Not Significant
H-835	208.2	207.1	531.208	297.15	Tier 3 one-reaction						0	1	45	0.580068	0.0643699	0.0601978	Not Significant	Not Significant
H-837	208.6	207.5	477.662	243.604	Unidentified									0.775531	0.00863451	0.0134122	Significant Decrease	Significant Decrease
H-T414	208.7	90.3	592.148	358.09	Tier 2	Homovanillate O-glucuronide	PR03489000							0.925363	0.460173	0.257724	Not Significant	Not Significant
H-838	208.9	207.8	418.144	184.085	Tier 3 one-reaction						0	15	311	0.803986	0.367804	0.220236	Not Significant	Not Significant
A-839	208.9	207.9	592.149	358.09	Tier 3 zero-reaction						1	14	296	1.09105	0.505538	0.271744	Not Significant	Not Significant
H-842	209	208	447.067	213.008	Tier 3 zero-reaction						1	3	92	4.22642	1.2244e-07	5.20972e-06	Significant Increase	Significant Increase
H-840	209	207.9	448.143	214.085	Tier 3 one-reaction						0	6	234	1.19468	0.144562	0.109609	Not Significant	Not Significant
H-841	209	207.9	456.071	222.013	Tier 3 one-reaction						0	2	39	1.04451	0.465344	0.259616	Not Significant	Not Significant
H-845	209.2	208.2	551.216	317.158	Tier 3 one-reaction						0	7	163	0.733423	0.0237443	0.0282175	Significant Decrease	Significant Decrease
H-843	209.2	208.1	373.132	139.074	Tier 3 zero-reaction						1	12	238	0.882723	0.616308	0.316045	Not Significant	Not Significant
H-844	209.2	208.2	319.082	85.0235	Unidentified									1.18933	0.564209	0.297096	Not Significant	Not Significant
H-846	209.3	208.4	407.091	173.032	Tier 3 one-reaction						0	16	236	0.55459	6.29535e-06	8.1315e-05	Significant Decrease	Significant Decrease
A-T1516	209.7	90.3	427.098	193.037	Tier 2	3-Amino-4,7-dihydroxycoumarin	BM01208002		C12468	54691343				0.768541	0.158187	0.115759	Not Significant	Not Significant
H-847	209.7	208.7	487.2	253.141	Tier 3 one-reaction						0	8	134	0.549205	0.0737716	0.0667853	Not Significant	Not Significant
H-848	209.8	208.9	413.117	179.058	Tier 3 zero-reaction						2	43	399	3.21727	0.000498759	0.00171523	Significant Increase	Significant Increase
A-T810	209.8	90.3	337.12	103.063	Tier 1	gamma-Aminobutyric acid	AN00189003	HMDB0000112	C00334	119				1.1412	0.328194	0.200593	Not Significant	Not Significant
A-T841	209.8	90.3	487.141	253.081	Tier 2	N-Acetyl-6-Carboxy-5,6,7,8-tetrahydropterin	PR02005000							1.19844	0.463826	0.25569	Not Significant	Not Significant
A-T849	209.9	90.3	413.116	179.058	Tier 1	Hippuric acid	AN01006000	HMDB0000714	C01586	464				3.41082	0.000578169	0.00193006	Significant Increase	Significant Increase
H-849	209.9	208.9	399.639	165.581	Unidentified									0.379922	3.69533e-05	0.000260444	Significant Decrease	Significant Decrease
H-850	209.9	209	480.159	246.1	Tier 3 one-reaction						0	9	179	1.21472	0.22157	0.152444	Not Significant	Not Significant
H-851	210	209.1	455.13	221.072	Tier 3 one-reaction						0	19	306	0.676207	0.00560923	0.00976105	Significant Decrease	Significant Decrease
H-852	210.3	209.4	459.205	225.147	Tier 3 only two-reaction						0	0	66	0.432031	9.90394e-07	2.19302e-05	Significant Decrease	Significant Decrease
H-853	210.4	209.5	552.117	318.058	Tier 3 one-reaction						0	7	183	0.484609	0.0459981	0.0470164	Significant Decrease	Significant Decrease
H-854	210.8	209.9	591.227	124.117	Unidentified									1.22641	0.0215968	0.026314	Significant Increase	Significant Increase
H-856	210.9	210.1	332.106	196.095	Tier 3 one-reaction						0	14	346	0.674997	0.0153038	0.0205801	Significant Decrease	Significant Decrease
A-T875	210.9	90.4	513.178	279.122	Tier 1	Phenylalanyl-Asparagine	AN02393002	HMDB0028990		10468817				0.972337	0.858991	0.388273	Not Significant	Not Significant
H-855	210.9	210	504.614	270.556	Unidentified									0.838034	0.0663943	0.0616498	Not Significant	Not Significant
H-T207	211	90.4	428.101	194.043	Tier 2	3-Dehydro-L-gulonic acid	AN01214006	HMDB0006334	C00618	439273				1.31099	0.0317762	0.0351449	Significant Increase	Significant Increase
H-T741	211.1	90.4	484.157	250.099	Tier 2	Methionyl-Threonine	AN01971000	HMDB0028983		18218230				1.40836	0.110001	0.0898731	Not Significant	Not Significant
A-T1547	211.2	90.4	427.097	193.037	Tier 2	5,6-Dihydroxyindole-2-carboxylic acid	AN01208003	HMDB0001253	C04185	119405				1.045	0.818381	0.375808	Not Significant	Not Significant
A-857	211.6	210.8	618.165	384.107	Tier 3 one-reaction						0	8	315	3.15604	0.0150224	0.0203345	Significant Increase	Significant Increase
H-858	211.6	210.8	427.096	193.038	Tier 3 zero-reaction						3	11	176	0.978152	0.864164	0.393294	Not Significant	Not Significant
H-859	211.6	210.8	588.117	354.059	Tier 3 one-reaction						0	4	191	0.270721	0.112657	0.0913887	Not Significant	Not Significant
H-860	211.7	211	348.139	114.081	Unidentified									0.678053	4.06084e-05	0.000280952	Significant Decrease	Significant Decrease
H-861	211.8	211	500.185	266.126	Tier 2	Threoninyl-Phenylalanine	AN02198002	HMDB0029068		7010579				0.440225	7.11368e-05	0.000427927	Significant Decrease	Significant Decrease
H-862	211.8	211.1	520.176	286.118	Tier 3 one-reaction						0	15	466	0.430077	0.00334681	0.00666291	Significant Decrease	Significant Decrease
H-863	212	211.3	484.157	250.099	Tier 3 one-reaction						0	17	274	1.37999	0.0938028	0.0801702	Not Significant	Not Significant
H-865	212.1	211.4	590.13	356.072	Tier 2	3-(4-Hydroxyphenyl)pyruvate O-glucuronide	PR03466000							1.0209	0.877582	0.396492	Not Significant	Not Significant
A-T1278	212.2	90.4	348.138	114.079	Tier 2	3-Amino-2-piperidone	AN00255000	HMDB0000323		5200225				0.673135	3.44226e-05	0.000254476	Significant Decrease	Significant Decrease
H-866	212.2	211.4	563.209	329.151	Tier 3 one-reaction						0	1	84	1.08803	0.843319	0.387138	Not Significant	Not Significant
H-868	212.3	211.6	528.131	294.072	Tier 3 one-reaction						0	4	251	0.697697	0.0598375	0.057126	Not Significant	Not Significant
H-T329	212.4	90.4	424.107	190.048	Tier 2	3-Dehydroquinic acid	AN01161002	HMDB0012710	C00944	439351				0.777869	0.000539208	0.00179186	Significant Decrease	Significant Decrease
H-870	212.7	212	540.1	306.042	Tier 2	4-Hydroxy-5-(dihydroxyphenyl)-valeric acid-O-sulphate	AN02790000	HMDB0059978		131769796				0.823542	0.622054	0.317763	Not Significant	Not Significant
H-871	212.7	212.1	461.2	227.141	Tier 3 one-reaction						0	1	28	1.01587	0.90443	0.404079	Not Significant	Not Significant
H-872	212.8	212.1	496.073	262.014	Tier 2	3-hydroxy-3-(3-hydroxyphenyl)propanoic acid-O-sulphate	AN02127003	HMDB0059967		124202083				3.57911	0.00480686	0.00873608	Significant Increase	Significant Increase
A-T689	212.8	90.4	464.149	230.09	Tier 2	Aspartyl-L-proline	AN01708005	HMDB0002335		170612				0.886769	0.439732	0.245921	Not Significant	Not Significant
A-T894	212.9	90.5	365.117	131.058	Tier 1	5-Aminolevulinic acid	AN00406002	HMDB0001149	C00430	137				0.696846	0.0601538	0.0567801	Not Significant	Not Significant
H-873	213	212.3	446.177	212.119	Tier 3 only two-reaction						0	0	52	1.33023	0.0863247	0.0752308	Not Significant	Not Significant
H-874	213	212.4	370.606	136.547	Unidentified									1.06744	0.56185	0.296358	Not Significant	Not Significant
A-875	213.1	212.5	409.142	175.084	Tier 2	N-Carboxyethyl-g-aminobutyric acid	AN00957000	HMDB0002201		2572				0.80525	0.0905574	0.0768756	Not Significant	Not Significant
H-875	213.1	212.5	409.142	175.084	Tier 3 zero-reaction						1	41	651	0.80525	0.0905574	0.0781661	Not Significant	Not Significant
H-878	213.2	212.6	432.169	198.111	Tier 3 one-reaction						0	3	149	0.775156	0.00840379	0.0131669	Significant Decrease	Significant Decrease
H-877	213.2	212.6	412.106	178.048	Tier 1	L-Gulono-1,4-lactone	AN00993006	HMDB0003466	C01040	439373				0.828508	0.0877268	0.0760928	Not Significant	Not Significant
H-876	213.2	212.6	359.116	250.115	Tier 3 one-reaction						0	11	343	0.903629	0.441833	0.249957	Not Significant	Not Significant
A-877	213.2	212.6	412.106	178.048	Tier 3 zero-reaction						5	62	697	0.828508	0.0877268	0.0749006	Not Significant	Not Significant
H-879	213.3	212.7	464.148	230.09	Tier 3 zero-reaction						1	19	438	0.876563	0.33918	0.208375	Not Significant	Not Significant
H-880	213.4	212.9	358.041	123.983	Tier 3 one-reaction						0	3	92	1.28179	0.131328	0.102327	Not Significant	Not Significant
H-T341	213.5	90.5	412.106	178.048	Tier 2	2-Dehydro-3-deoxy-galactonic acid	AN00993001	HMDB0001353	C01216	194024				0.766143	0.0133048	0.0185907	Significant Decrease	Significant Decrease
H-881	213.5	212.9	423.122	189.063	Tier 2	N-Acetyl-L-4-Hydroxyglutamate semialdehyde	PR01144003							0.862972	0.17427	0.126761	Not Significant	Not Significant
A-881	213.5	212.9	423.122	189.063	Tier 2	L-2-Amino-6-oxoheptanedioic acid	BM01144000		C03871	194695				0.862972	0.17427	0.124943	Not Significant	Not Significant
H-882	213.8	213.3	379.132	145.073	Tier 3 zero-reaction						6	54	511	1.46764	9.44729e-06	0.000107333	Significant Increase	Significant Increase
H-T398	213.9	90.5	439.117	205.059	Tier 2	N-Acetyl-L-erythro-4-Hydroxyglutamic acid	PR01358000							0.804031	0.179567	0.129702	Not Significant	Not Significant
H-883	213.9	213.4	263.085	29.0265	Tier 3 one-reaction						0	1	270	0.920084	0.389826	0.228937	Not Significant	Not Significant
H-884	214	213.5	539.207	305.149	Tier 3 one-reaction						0	19	330	1.06287	0.584872	0.305016	Not Significant	Not Significant
H-885	214.1	213.6	311.593	155.07	Tier 3 zero-reaction						1	14	279	1.04942	0.632094	0.321305	Not Significant	Not Significant
H-T336	214.2	90.5	658.203	424.148	Tier 2	6-Hydroxymelatonin O-glucuronide	PR04107000							1.11535	0.291939	0.187041	Not Significant	Not Significant
A-T966	214.2	90.5	704.222	470.166	Tier 2	7-hydroxymethotrexic acid	ED04456000	HMDB0061104		5484402				0.966796	0.651975	0.324202	Not Significant	Not Significant
H-886	214.4	213.9	326.107	92.0488	Tier 1	Glycerol	AN00136000	HMDB0000131	C00116	753				1.0563	0.791548	0.371707	Not Significant	Not Significant
A-886	214.4	213.9	326.107	92.0488	Unidentified									1.0563	0.791548	0.368804	Not Significant	Not Significant
A-T842	214.5	90.5	498.139	264.078	Tier 1	Methionyl-Aspartic acid	AN02172001	HMDB0028969		17900030				1.15207	0.470606	0.258287	Not Significant	Not Significant
A-T942	214.7	90.5	415.118	181.06	Tier 2	7,8-Dihydroxanthopterin	AN01035001		C21065	135959				0.919337	0.636199	0.318968	Not Significant	Not Significant
H-887	214.8	214.3	468.041	233.983	Tier 2	2,5-Dihydroxybenzoate 2-O-sulfate	PR01750000							0.386747	0.0050162	0.00898115	Significant Decrease	Significant Decrease
A-888	214.8	214.4	297.602	127.088	Tier 3 only two-reaction						0	0	3	7.62178	0.0011686	0.00318072	Significant Increase	Significant Increase
A-T911	214.8	90.5	466.162	232.106	Tier 1	Aspartyl-Valine	AN01730001	HMDB0028766		4991131				0.878748	0.309425	0.191859	Not Significant	Not Significant
H-889	214.9	214.5	501.097	267.039	Tier 3 one-reaction						0	1	53	1.18172	0.164705	0.121156	Not Significant	Not Significant
H-890	215.1	214.7	578.243	344.185	Tier 3 one-reaction						0	1	115	6.51774	0.00401203	0.00766383	Significant Increase	Significant Increase
H-892	215.2	214.8	509.105	275.047	Tier 3 one-reaction						0	11	233	0.732836	0.0161606	0.0213181	Significant Decrease	Significant Decrease
H-891	215.2	214.8	333.103	99.0449	Tier 3 only two-reaction						0	0	7	1.03662	0.740512	0.356063	Not Significant	Not Significant
A-T905	215.4	90.6	472.153	238.095	Tier 1	Glycyl-Tyrosine	AN01801000	HMDB0028853		92829				1.01693	0.942397	0.410004	Not Significant	Not Significant
A-894	215.4	215	374.08	140.022	Tier 3 one-reaction						0	8	151	1.00583	0.955853	0.413161	Not Significant	Not Significant
H-896	215.5	215.1	415.119	181.06	Tier 3 zero-reaction						1	16	364	1.52042	0.0746723	0.0673478	Not Significant	Not Significant
H-895	215.5	215.1	505.189	271.131	Tier 3 one-reaction						0	1	76	0.940578	0.783244	0.369086	Not Significant	Not Significant
A-T825	215.6	90.6	480.178	246.122	Tier 1	Glutamyl-Valine	AN01906005	HMDB0059717, HMDB28832, HMDB59717		6992567				0.733514	0.0824589	0.0716622	Not Significant	Not Significant
A-T1359	216	90.6	513.152	279.097	Tier 2	N-Acetyl-Sepiapterin	PR02392001							0.746724	0.0295294	0.0330851	Significant Decrease	Significant Decrease
A-T886	216.1	90.6	512.149	278.094	Tier 1	Glutamyl-Methionine	AN02376000	HMDB0028825		6426949				0.558712	0.000654752	0.00210225	Significant Decrease	Significant Decrease
A-T1584	216.3	90.6	701.196	234.085	Tier 2	Tabtoxin biosynthesis intermediate 3	BM01757000		C20913	92042779				0.796456	0.399731	0.229835	Not Significant	Not Significant
H-897	216.6	216.3	402.087	168.029	Tier 3 zero-reaction						1	8	138	0.733089	0.317389	0.198577	Not Significant	Not Significant
H-898	216.6	216.4	338.124	104.066	Tier 3 only two-reaction						0	0	23	1.0016	0.986962	0.424826	Not Significant	Not Significant
H-899	216.9	216.6	636.196	169.086	Tier 3 zero-reaction						2	11	261	0.62467	0.233374	0.158455	Not Significant	Not Significant
A-T965	217.1	90.6	406.142	172.085	Tier 1	Prolyl-Glycine	AN00914001	HMDB0011178		6426709				0.544336	6.77497e-05	0.000429586	Significant Decrease	Significant Decrease
H-900	217.3	217.1	512.149	278.09	Tier 3 one-reaction						0	12	287	0.593302	0.000878584	0.00251282	Significant Decrease	Significant Decrease
H-901	217.4	217.2	347.12	113.061	Tier 3 only two-reaction						0	0	7	0.682824	0.00242112	0.0052329	Significant Decrease	Significant Decrease
H-902	217.8	217.6	599.201	365.142	Tier 3 one-reaction						0	7	255	0.856926	0.155512	0.116006	Not Significant	Not Significant
H-903	219.2	219.2	323.107	89.0488	Tier 3 only two-reaction						0	0	1	1.08711	0.49614	0.271806	Not Significant	Not Significant
H-904	219.6	219.6	455.13	221.072	Tier 3 one-reaction						0	19	306	0.753362	0.0306479	0.0341231	Significant Decrease	Significant Decrease
A-905	219.8	219.9	400.108	166.049	Tier 3 zero-reaction						5	35	623	0.349249	0.032159	0.0353344	Significant Decrease	Significant Decrease
H-906	219.8	219.9	549.178	315.12	Tier 3 one-reaction						0	13	282	1.19318	0.278201	0.180654	Not Significant	Not Significant
A-T923	219.9	90.7	719.224	485.166	Tier 2	N-Acetyl-Dihydrofolic acid	PR04560000							0.931029	0.806198	0.372344	Not Significant	Not Significant
H-907	219.9	219.9	515.094	281.036	Tier 3 one-reaction						0	1	88	1.00878	0.980169	0.42323	Not Significant	Not Significant
A-T986	220	90.7	365.116	131.058	Tier 2	3-Hydroxy-L-proline	AN00406001			559314				0.531619	0.000565572	0.00190789	Significant Decrease	Significant Decrease
H-908	220.1	220.2	640.263	173.153	Tier 3 one-reaction						0	5	48	1.55502	0.121118	0.0963908	Not Significant	Not Significant
A-909	220.2	220.3	394.141	160.083	Tier 2	Alanyl-Alanine	AN00738000	HMDB0028680		5484352				1.43578	0.0421799	0.0436808	Significant Increase	Significant Increase
H-909	220.2	220.3	394.141	160.083	Unidentified									1.43578	0.0421799	0.0438994	Significant Increase	Significant Increase
H-T313	220.3	90.7	512.185	278.127	Tier 2	L-phenylalanyl-L-hydroxyproline	AN02380000	HMDB0011176		53480675				1.18734	0.32943	0.204246	Not Significant	Not Significant
H-910	220.3	220.4	371.106	137.047	Tier 3 zero-reaction						5	16	351	1.33382	0.156897	0.116879	Not Significant	Not Significant
H-911	220.3	220.4	597.031	362.973	Tier 3 only two-reaction						0	0	25	1.12678	0.42658	0.243792	Not Significant	Not Significant
A-912	220.4	220.6	460.151	226.093	Tier 2	Isomer 1 of Porphobilinogen	AN01658000	HMDB0000245	C00931	1021				0.883613	0.384278	0.22421	Not Significant	Not Significant
H-912	220.4	220.6	460.151	226.093	Tier 3 only two-reaction						0	0	6	0.883613	0.384278	0.226677	Not Significant	Not Significant
A-T771	220.5	90.8	394.142	160.085	Tier 2	D-Alanyl-D-alanine	BM00738003	HMDB0003459	C00993	5460362				1.50043	0.0143686	0.0196604	Significant Increase	Significant Increase
H-T293	220.6	90.8	464.183	230.127	Tier 2	Valyl-Hydroxyproline	AN01711001	HMDB0029128		10242944				2.42349	0.000261459	0.00111031	Significant Increase	Significant Increase
H-913	220.6	220.8	475.236	241.177	Tier 3 only two-reaction						0	0	29	0.595283	0.0114463	0.0165149	Significant Decrease	Significant Decrease
H-914	220.7	220.9	385.107	151.049	Tier 3 zero-reaction						3	18	444	0.832497	0.484657	0.266931	Not Significant	Not Significant
A-T348	220.8	90.8	524.168	290.111	Tier 2	N-Succinyl-LL-2,6-diaminoheptanedioic acid	BM02554000	HMDB0012267	C04421	440333				1.32209	0.0140385	0.0193195	Significant Increase	Significant Increase
H-915	220.8	221	654.115	420.057	Tier 3 one-reaction						0	11	160	1.56848	0.000346929	0.0013298	Significant Increase	Significant Increase
A-T979	220.8	90.8	536.227	302.17	Tier 1	Glutaminyl-Arginine	AN02742002	HMDB0028791		25216500				0.936787	0.741976	0.353274	Not Significant	Not Significant
H-916	220.8	221	320.635	173.152	Tier 3 one-reaction						0	5	48	1.61944	0.107934	0.0885171	Not Significant	Not Significant
A-T558	221	90.8	679.226	445.171	Tier 2	Tetrahydrofolic acid	AN04262000	HMDB0001846	C00101	5460413				0.844661	0.205405	0.141518	Not Significant	Not Significant
A-T830	221.1	90.8	677.219	443.155	Tier 2	Dihydrofolic acid	AN04244000	HMDB0001056	C00415	135398604				0.712703	0.0662666	0.0609918	Not Significant	Not Significant
H-918	221.1	221.4	353.15	119.092	Unidentified									0.679356	0.123419	0.0977346	Not Significant	Not Significant
H-919	221.3	221.6	389.127	155.069	Tier 3 zero-reaction						1	14	272	1.05249	0.665587	0.332308	Not Significant	Not Significant
H-920	221.4	221.7	309.128	75.0695	Tier 2	(R)-1-Aminopropan-2-ol	AN00077000		C03194	439938				0.829917	0.0149797	0.0203035	Significant Decrease	Significant Decrease
A-T880	221.4	90.8	498.165	265.112	Tier 2	Thiamine	AN02176000	HMDB0000235	C00378	1130				0.806955	0.157353	0.115418	Not Significant	Not Significant
A-T1064	221.5	90.8	749.234	515.177	Tier 2	N-Acetyl-10-Formyltetrahydrofolic acid	PR04710001							1.56862	0.00252681	0.00546277	Significant Increase	Significant Increase
H-921	221.6	221.9	495.088	261.03	Tier 3 one-reaction						0	18	226	1.06796	0.69877	0.342409	Not Significant	Not Significant
H-922	221.6	221.9	307.075	73.0166	Tier 3 one-reaction						0	2	251	2.00578	0.0770616	0.0690437	Not Significant	Not Significant
A-927	221.8	222.2	436.187	202.129	Tier 2	Isomer 1 of Isoleucyl-Alanine	AN01324002	HMDB0028900		5246009				2.63192	0.00151598	0.00378995	Significant Increase	Significant Increase
H-927	221.8	222.2	436.187	202.129	Tier 3 only two-reaction						0	0	1	2.63192	0.00151598	0.00372979	Significant Increase	Significant Increase
H-926	221.8	222.2	337.122	103.064	Tier 3 zero-reaction						8	45	513	0.996731	0.981427	0.423567	Not Significant	Not Significant
H-925	221.8	222.1	377.613	143.555	Unidentified									0.890328	0.157485	0.117236	Not Significant	Not Significant
H-T425	221.9	90.8	401.115	167.058	Tier 2	L-4-Hydroxyphenylglycine	BM00842002		C12323	36143				1.7361	0.0302848	0.0337882	Significant Increase	Significant Increase
H-928	221.9	222.2	499.081	265.023	Tier 3 one-reaction						0	1	44	1.18573	0.13482	0.104374	Not Significant	Not Significant
H-929	221.9	222.2	445.153	211.094	Tier 3 one-reaction						0	29	313	1.11611	0.236962	0.16007	Not Significant	Not Significant
H-930	222	222.4	454.056	219.998	Tier 3 only two-reaction						0	0	64	3.22203	0.000768993	0.00230288	Significant Increase	Significant Increase
H-T731	222	90.8	410.128	176.069	Tier 2	2-Propylmalic acid	AN00971002		C05994	440868				1.0847	0.712814	0.347051	Not Significant	Not Significant
H-931	222.1	222.5	447.07	213.012	Tier 3 one-reaction						0	2	39	4.60323	1.50205e-07	6.26818e-06	Significant Increase	Significant Increase
H-932	222.1	222.5	428.127	194.069	Tier 3 zero-reaction						1	24	390	2.00427	0.0662849	0.0615746	Not Significant	Not Significant
H-934	222.2	222.6	490.046	255.988	Tier 3 one-reaction						0	3	73	0.563594	1.53396e-05	0.0001441	Significant Decrease	Significant Decrease
H-935	222.2	222.6	354.101	120.043	Tier 2	2,4-Dihydroxybutanoic acid	AN00297002	HMDB0000360		192742				0.991871	0.958157	0.418182	Not Significant	Not Significant
H-933	222.2	222.6	377.613	287.11	Tier 3 zero-reaction						1	11	321	0.891493	0.165028	0.121188	Not Significant	Not Significant
A-935	222.2	222.6	354.101	120.043	Tier 3 zero-reaction						8	35	699	0.991871	0.958157	0.413895	Not Significant	Not Significant
H-T141	222.3	90.8	494.159	260.101	Tier 2	Hydroxyprolyl-Glutamic acid	AN02107000	HMDB0028862		61161456				1.84445	0.00682693	0.0112486	Significant Increase	Significant Increase
A-T960	222.3	90.8	420.156	186.1	Tier 1	Prolyl-Alanine	AN01106001	HMDB0029010		418041				1.19537	0.0268826	0.0309136	Not Significant	Not Significant
A-T996	222.4	90.8	479.198	245.138	Tier 1	Asparaginyl-Isoleucine	AN01890000	HMDB0028734		56991460				0.565054	0.0136694	0.0189668	Significant Decrease	Significant Decrease
H-936	222.4	222.8	499.231	265.173	Tier 3 one-reaction						0	1	14	1.14867	0.542095	0.288745	Not Significant	Not Significant
H-937	222.4	222.9	341.114	214.112	Tier 3 only two-reaction						0	0	87	1.07978	0.5693	0.298979	Not Significant	Not Significant
H-938	222.6	223.1	553.149	319.09	Tier 3 one-reaction						0	8	293	0.576719	0.0384669	0.0407982	Significant Decrease	Significant Decrease
H-939	222.9	223.4	394.174	160.116	Unidentified									1.04626	0.676487	0.335767	Not Significant	Not Significant
H-940	223.2	223.8	418.082	184.023	Tier 2	5-Hydroxyisouric acid	AN01075000	HMDB0030097	C11821	250388				0.985549	0.929212	0.410977	Not Significant	Not Significant
A-940	223.2	223.8	418.082	184.023	Tier 3 one-reaction						0	3	142	0.985549	0.929212	0.407108	Not Significant	Not Significant
H-942	223.3	223.9	327.643	187.169	Tier 3 zero-reaction						2	3	31	0.951489	0.865892	0.393752	Not Significant	Not Significant
H-941	223.3	223.9	328.643	189.168	Unidentified									0.887326	0.652551	0.328394	Not Significant	Not Significant
H-943	223.3	223.9	458.642	224.584	Unidentified									1.05045	0.782198	0.368913	Not Significant	Not Significant
H-944	223.6	224.3	404.126	170.068	Tier 3 one-reaction						0	17	323	0.807062	0.170998	0.124938	Not Significant	Not Significant
H-T427	223.7	90.9	453.167	219.111	Tier 1	Pantothenic acid	AN01565000	HMDB0000210	C00864	6613				1.27306	0.0320128	0.0353346	Significant Increase	Significant Increase
H-945	223.9	224.6	460.199	226.141	Tier 3 only two-reaction						0	0	23	1.25138	0.110652	0.0903058	Not Significant	Not Significant
H-T231	224	90.9	494.157	260.101	Tier 2	L-alpha-glutamyl-L-hydroxyproline	AN02107001	HMDB0011161		25227055				0.843925	0.339902	0.208653	Not Significant	Not Significant
H-947	224.1	224.8	381.145	147.087	Unidentified									0.700494	0.00201108	0.00456014	Significant Decrease	Significant Decrease
H-948	224.1	224.8	384.621	150.563	Unidentified									0.819682	0.0426373	0.0442694	Significant Decrease	Significant Decrease
H-949	224.4	225.1	545.182	311.123	Tier 2	Isomer 1 of N2,N2-Dimethylguanosine	AN02865000	HMDB0004824		92919				0.750302	0.00490761	0.0088476	Significant Decrease	Significant Decrease
H-950	224.4	225.2	441.115	207.057	Tier 3 one-reaction						0	22	341	0.349249	7.3076e-05	0.000436264	Significant Decrease	Significant Decrease
H-T384	224.7	90.9	500.146	266.09	Tier 2	N2-Acetyl-3'-Hydroxy-L-kynurenine	PR02197002							1.48933	0.342556	0.209985	Not Significant	Not Significant
A-T332	224.7	90.9	501.155	267.097	Tier 1	Adenosine	AN02208000	HMDB0000050	C00212	60961				0.78502	0.208998	0.14334	Not Significant	Not Significant
H-953	224.7	225.4	388.097	154.038	Tier 3 zero-reaction						1	19	296	0.961801	0.906606	0.404799	Not Significant	Not Significant
H-954	224.8	225.6	474.171	240.113	Tier 3 one-reaction						0	18	412	0.650019	0.0180174	0.02313	Significant Decrease	Significant Decrease
H-T368	224.9	90.9	381.112	147.053	Tier 1	N-Acetyl-DL-serine	AN00583008	HMDB0002931		352294				0.798438	0.0277764	0.0318408	Significant Decrease	Significant Decrease
A-T956	224.9	90.9	381.112	147.053	Tier 1	O-Acetyl-L-serine	AN00583002	HMDB0003011	C00979	99478				0.798438	0.0277764	0.0316846	Significant Decrease	Significant Decrease
A-T1412	224.9	90.9	390.102	312.084	Tier 2	N-Acetyl-D-Lombricine	PR02872000							1.03361	0.826438	0.378	Not Significant	Not Significant
A-T944	225	90.9	498.134	264.078	Tier 1	Aspartyl-Methionine	AN02172000	HMDB0028759		21488123				0.713552	0.0054111	0.00947778	Significant Decrease	Significant Decrease
H-955	225	225.8	442.153	208.095	Tier 3 one-reaction						0	26	508	1.05478	0.555277	0.293697	Not Significant	Not Significant
H-956	225	225.9	459.143	450.168	Tier 3 one-reaction						0	1	105	1.06752	0.689837	0.339829	Not Significant	Not Significant
H-T205	225.2	90.9	424.153	190.095	Tier 2	Threoninyl-Alanine	AN01168002	HMDB0029054		7010577				0.914202	0.697525	0.342063	Not Significant	Not Significant
H-T85	225.5	90.9	430.118	196.058	Tier 2	Gulonic acid	AN01242000	HMDB0003290	C00800, C00257	6857417				1.10847	0.4527	0.254629	Not Significant	Not Significant
H-958	225.7	226.7	468.077	234.019	Tier 3 one-reaction						0	4	180	0.570221	0.00667819	0.0111132	Significant Decrease	Significant Decrease
A-957	225.7	226.6	412.105	178.046	Tier 3 zero-reaction						5	56	551	0.710629	0.000776187	0.00235869	Significant Decrease	Significant Decrease
H-959	225.7	226.7	384.112	150.054	Tier 2	Isomer 1 of L-Ribulose	AN00622001	HMDB0000621	C00309, C00508	619				1.4303	0.188907	0.134801	Not Significant	Not Significant
H-961	225.9	226.8	618.165	384.107	Tier 2	5-(3',4'-Dihydroxyphenyl)-gamma-valerolactone-4'-O-glucuronide	AN03768001	HMDB0059989		124202077				3.01194	0.0179663	0.0231181	Significant Increase	Significant Increase
H-964	225.9	226.9	480.18	246.122	Tier 2	2,4-Bis(acetamido)-2,4,6-trideoxy-beta-L-altropyranose	AN01906009		C19972	56927717				0.55826	0.000443434	0.00157498	Significant Decrease	Significant Decrease
A-T954	225.9	91	420.158	186.1	Tier 1	Alanyl-Proline	AN01106000	HMDB0028695		83525				3.47536	0.00723629	0.0117921	Significant Increase	Significant Increase
A-964	225.9	226.9	480.18	246.122	Tier 1	Isoleucyl-Aspartic acid	AN01906006	HMDB0028903		14304554				0.55826	0.000443434	0.00161323	Significant Decrease	Significant Decrease
H-963	225.9	226.9	409.106	175.048	Tier 3 zero-reaction						2	28	456	0.701416	0.00159121	0.00383561	Significant Decrease	Significant Decrease
H-T494	225.9	91	562.14	328.079	Tier 2	4-Hydroxyphenylacetate O-glucuronide	PR03076000							0.935416	0.768022	0.365097	Not Significant	Not Significant
H-960	225.9	226.8	430.118	196.06	Tier 3 zero-reaction						8	48	551	1.02524	0.842501	0.386959	Not Significant	Not Significant
A-962	225.9	226.9	368.113	134.055	Unidentified									0.935131	0.537937	0.283849	Not Significant	Not Significant
H-965	226.1	227	362.069	128.011	Tier 3 one-reaction						0	8	227	2.16616	0.0225097	0.027145	Significant Increase	Significant Increase
A-966	226.1	227.1	366.1	132.042	Tier 3 zero-reaction						7	65	697	0.840832	0.00658824	0.0109804	Not Significant	Not Significant
H-T441	226.2	91	366.065	132.006	Tier 2	2-Hydroxyethylenedicarboxylic acid	AN00414001		C03981	54675764				1.14746	0.228731	0.155985	Not Significant	Not Significant
A-967	226.3	227.3	350.152	116.094	Tier 2	5-Aminopentanamide	AN00270000	HMDB0012176	C00990	439358				0.580891	0.00538589	0.00944186	Significant Decrease	Significant Decrease
H-967	226.3	227.3	350.152	116.094	Tier 3 zero-reaction						1	9	187	0.580891	0.00538589	0.00942626	Significant Decrease	Significant Decrease
A-T1030	226.5	91	379.131	145.074	Tier 2	6-Amino-2-oxohexanoic acid	AN00561007	HMDB0012151	C03239	439954				1.12837	0.126227	0.0979947	Not Significant	Not Significant
H-969	226.9	228	514.12	280.062	Tier 3 one-reaction						0	4	122	1.14212	0.537026	0.286939	Not Significant	Not Significant
H-970	227.5	228.7	420.193	186.135	Tier 3 only two-reaction						0	0	2	0.64225	0.00060979	0.00196619	Significant Decrease	Significant Decrease
A-T1474	227.5	91	408.192	174.137	Tier 2	Ne,Ne dimethyllysine	AN00948000	HMDB0013287	C05545	4478779				0.778184	0.0581061	0.0555826	Not Significant	Not Significant
H-971	227.8	229.1	416.102	182.044	Tier 3 zero-reaction						4	13	382	0.539225	0.0139632	0.0192462	Significant Decrease	Significant Decrease
H-972	227.9	229.2	391.143	157.085	Tier 3 one-reaction						0	12	211	1.04072	0.668299	0.332999	Not Significant	Not Significant
H-973	228	229.3	556.202	322.143	Tier 3 one-reaction						0	3	121	2.0412	0.00215378	0.00478862	Significant Increase	Significant Increase
A-974	228	229.3	396.111	162.053	Tier 3 zero-reaction						5	77	620	0.399002	0.0287912	0.0324993	Significant Decrease	Significant Decrease
A-T1101	228	91	504.126	270.067	Tier 2	N-Methylserotonin O-sulfate	PR02249000							0.640837	0.0887147	0.075594	Not Significant	Not Significant
H-975	228.1	229.4	342.624	108.566	Unidentified									0.685505	0.0165969	0.0217289	Significant Decrease	Significant Decrease
H-976	228.2	229.5	503.124	269.065	Tier 3 one-reaction						0	7	271	0.666825	0.126371	0.0994286	Not Significant	Not Significant
H-T867	228.7	91.1	507.188	273.132	Tier 2	Tabtoxin biosynthesis intermediate 6	BM02300000		C20916	92042782				0.623978	0.0278371	0.0318924	Significant Decrease	Significant Decrease
A-T1021	228.7	91.1	408.156	174.1	Tier 2	N2-Acetyl-(2R,4S)-2,4-Diaminopentanoic acid	PR00943006							0.638542	0.00249984	0.00542508	Significant Decrease	Significant Decrease
H-978	228.7	230.1	365.613	131.555	Unidentified									0.537946	1.44804e-05	0.000139655	Significant Decrease	Significant Decrease
H-977	228.7	230.1	520.127	286.069	Tier 2	Isomer 1 of Diphenol glucuronide	AN02485001	HMDB0059998		124202060				1.19077	0.346546	0.211594	Not Significant	Not Significant
H-979	228.8	230.2	478.2	244.142	Tier 2	Leucyl-Hydroxyproline	AN01876003	HMDB0028930		20847829				0.766258	0.0236908	0.0281693	Significant Decrease	Significant Decrease
A-979	228.8	230.2	478.2	244.142	Tier 2	Isoleucyl-Hydroxyproline	AN01876002	HMDB0028908		61158802				0.766258	0.0236908	0.028024	Significant Decrease	Significant Decrease
H-981	228.9	230.3	449.164	215.105	Tier 3 one-reaction						0	3	99	3.71403	8.35607e-06	9.80145e-05	Significant Increase	Significant Increase
H-T409	229	91.1	482.057	247.999	Tier 2	3,4-Dihydroxymandelaldehyde 3-O-sulfate	PR01931004							1.82492	0.00267841	0.00561797	Significant Increase	Significant Increase
A-T832	229	91.1	482.057	247.999	Tier 2	Homogentisic acid 2-O-sulfate	PR01931000							1.82492	0.00267841	0.00570061	Significant Increase	Significant Increase
H-982	229	230.4	514.192	280.134	Tier 3 one-reaction						0	2	57	0.679542	0.00512994	0.00909475	Significant Decrease	Significant Decrease
H-983	229	230.4	457.566	223.507	Unidentified									1.33421	0.251005	0.167131	Not Significant	Not Significant
H-985	229.1	230.6	277.101	43.0428	Unidentified									1.25454	0.0393882	0.0415116	Significant Increase	Significant Increase
H-986	229.2	230.7	668.27	201.16	Tier 3 only two-reaction						0	0	19	0.787795	0.276475	0.179949	Not Significant	Not Significant
H-987	229.3	230.8	451.189	217.13	Tier 3 zero-reaction						1	22	237	0.658932	0.00354039	0.00694006	Significant Decrease	Significant Decrease
H-988	229.3	230.8	418.155	184.096	Tier 3 one-reaction						0	6	235	1.30097	0.0804649	0.0713855	Not Significant	Not Significant
H-989	229.4	230.9	348.628	114.57	Unidentified									2.45304	0.0426736	0.0442858	Significant Increase	Significant Increase
H-990	229.4	230.9	301.076	134.035	Tier 3 one-reaction						0	1	21	1.50146	0.0602145	0.0572923	Not Significant	Not Significant
A-T1006	229.5	91.1	553.173	319.117	Tier 1	Tryptophyl-Aspartic acid	AN02961001	HMDB0029079		14717801				0.82619	0.0977432	0.0813929	Not Significant	Not Significant
A-T1187	229.5	91.1	429.115	195.053	Tier 2	Dopaquinone	AN01229001	HMDB0001229	C00822	439316				0.960237	0.899522	0.39883	Not Significant	Not Significant
H-992	229.5	231.1	686.245	452.187	Tier 3 one-reaction						0	3	199	1.01796	0.911477	0.406141	Not Significant	Not Significant
H-991	229.5	231	457.064	223.006	Tier 3 only two-reaction						0	0	14	1.33793	0.113936	0.092151	Not Significant	Not Significant
H-993	229.6	231.1	514.198	280.14	Tier 2	Valyl-Tyrosine	AN02409001	HMDB0029139		7009554				0.746236	0.0496734	0.0495592	Significant Decrease	Significant Decrease
H-994	229.6	231.1	351.136	117.078	Unidentified									2.06645	0.00011467	0.000615926	Significant Increase	Significant Increase
H-998	229.7	231.3	464.147	230.089	Tier 3 zero-reaction						1	15	357	1.2718	0.0437264	0.045098	Significant Increase	Significant Increase
A-T1058	229.7	91.1	486.168	252.111	Tier 1	Phenylalanyl-Serine	AN01996001	HMDB0029004		193508				1.18276	0.481201	0.262074	Not Significant	Not Significant
H-996	229.7	231.2	494.195	260.137	Tier 3 zero-reaction						2	12	244	1.08759	0.15792	0.117406	Not Significant	Not Significant
H-995	229.7	231.2	457.064	446.012	Tier 3 one-reaction						0	3	96	1.27591	0.197974	0.140017	Not Significant	Not Significant
H-999	229.8	231.3	342.624	217.132	Tier 3 zero-reaction						1	22	300	0.689165	0.0161364	0.0213013	Significant Decrease	Significant Decrease
A-T1012	229.8	91.1	494.195	260.137	Tier 1	Isoleucyl-Glutamic acid	AN02110003	HMDB0028906		18218218				0.845493	0.0275473	0.0314636	Not Significant	Not Significant
H-1000	229.9	231.5	441.151	207.093	Tier 2	Felinine	AN01393000			164607				0.375877	0.00796159	0.0126849	Significant Decrease	Significant Decrease
A-1000	229.9	231.5	441.151	207.093	Tier 3 one-reaction						0	8	105	0.375877	0.00796159	0.0126739	Significant Decrease	Significant Decrease
H-T857	230	91.1	464.149	230.09	Tier 2	N1-Acetyl-tabtoxinine-beta-lactam	BM01708004		C20921	92042784				1.35641	0.0129241	0.0181758	Significant Increase	Significant Increase
A-T1049	230	91.1	470.141	236.08	Tier 2	N-formylkynurenine	AN01778000	HMDB0001200	C02700	910				1.27572	0.24251	0.160448	Not Significant	Not Significant
H-1001	230	231.5	373.625	139.567	Unidentified									0.926714	0.614716	0.315649	Not Significant	Not Significant
H-1002	230.1	231.7	567.164	333.105	Tier 3 one-reaction						0	11	317	0.739918	0.00459132	0.00846488	Significant Decrease	Significant Decrease
A-T1104	230.1	91.1	566.206	332.149	Tier 1	Glutaminyl-tryptophan	AN03144000	HMDB0028808		25176542				1.32009	0.388568	0.225796	Not Significant	Not Significant
H-1003	230.1	231.7	337.609	103.551	Unidentified									1.86349	0.05165	0.0511549	Not Significant	Not Significant
H-1004	230.2	231.8	497.257	263.199	Tier 3 only two-reaction						0	0	39	0.382265	0.000229734	0.00100916	Significant Decrease	Significant Decrease
H-1005	230.2	231.8	450.096	216.038	Tier 3 one-reaction						0	5	322	1.61499	0.081959	0.0724149	Not Significant	Not Significant
A-T838	230.3	91.1	451.1	217.041	Tier 2	Tyramine O-sulfate	AN01526000	HMDB0006409		153005				1.77186	0.0436421	0.0448135	Significant Increase	Significant Increase
H-1006	230.5	232.2	503.175	36.0657	Unidentified									2.1427	0.0790833	0.0705056	Not Significant	Not Significant
A-T1443	230.8	91.2	378.184	144.126	Tier 2	N-Acetyl-Cadaverine	AN00553001	HMDB0002284		189087				1.65021	0.00580804	0.0100184	Significant Increase	Significant Increase
A-1007	230.8	232.5	378.184	144.126	Tier 2	1-(3-Aminopropyl)-4-aminobutanal	AN00553000	HMDB0012135		19913541				1.6077	0.00693437	0.01139	Significant Increase	Significant Increase
H-1007	230.8	232.5	378.184	144.126	Tier 3 zero-reaction						2	9	105	1.6077	0.00693437	0.0114083	Significant Increase	Significant Increase
A-T304	230.8	91.2	569.119	335.063	Tier 2	7,8-Dihydroneopterin 2'-phosphate	AN03171001		C20566	52940252				0.843212	0.135256	0.103085	Not Significant	Not Significant
A-T1087	230.9	91.2	480.179	246.122	Tier 1	Leucyl-Aspartic acid	AN01906007	HMDB0028925		3328705				0.527276	0.00101237	0.0028717	Significant Decrease	Significant Decrease
H-1008	230.9	232.6	421.118	187.06	Tier 3 one-reaction						0	2	191	1.88313	0.00778872	0.0125104	Significant Increase	Significant Increase
A-1009	230.9	232.6	512.184	278.126	Tier 2	Leucyl-Methionine sulfoxide	AN02382001			91746314				0.857694	0.0886842	0.075594	Not Significant	Not Significant
H-T372	231	91.2	512.184	278.127	Tier 2	Tyrosyl-Proline	AN02380002	HMDB0029113		13055260				0.858605	0.143893	0.10933	Not Significant	Not Significant
A-T328	231	91.2	380.128	146.069	Tier 1	L-Isoglutamine	BM00574006		C16673	445883				1.1351	0.507985	0.2728	Not Significant	Not Significant
A-1010	231.1	232.8	386.092	152.034	Tier 1	Xanthine	AN00646000	HMDB0000292	C00385	1188				0.665049	0.0166752	0.0217669	Significant Decrease	Significant Decrease
H-1010	231.1	232.8	386.092	152.034	Tier 3 zero-reaction						3	7	158	0.665049	0.0166752	0.0217851	Significant Decrease	Significant Decrease
A-T994	231.1	91.2	361.096	127.038	Tier 2	5-Amino-4-imidazole carboxylic acid	AN00356000		C05516	117				0.712535	0.300237	0.187339	Not Significant	Not Significant
A-T662	231.1	91.2	361.096	254.078	Tier 2	L-Arginine phosphate	AN02016000	HMDB0029438	C05945	92150				0.518944	0.0674209	0.0617368	Not Significant	Not Significant
H-T112	231.2	91.2	456.126	222.067	Tier 2	Cysteinyl-Threonine	AN01608001	HMDB0028785		20574757				1.16136	0.473944	0.262429	Not Significant	Not Significant
H-1011	231.2	232.9	287.6	107.084	Tier 3 only two-reaction						0	0	1	0.964503	0.88162	0.397489	Not Significant	Not Significant
H-1012	231.3	233.1	378.067	144.009	Tier 3 one-reaction						0	2	55	0.879443	0.0177631	0.0229168	Not Significant	Not Significant
H-1013	231.3	233.1	335.118	101.059	Tier 3 one-reaction						0	5	128	1.00081	0.995657	0.427164	Not Significant	Not Significant
H-1014	231.7	233.5	334.638	100.579	Unidentified									0.847249	0.417732	0.240637	Not Significant	Not Significant
H-1015	231.9	233.8	397.089	163.031	Tier 3 zero-reaction						1	12	229	0.872157	0.04122	0.0431279	Not Significant	Not Significant
A-1018	232	233.9	433.19	199.132	Tier 3 one-reaction						0	1	86	0.481178	0.0136419	0.0189511	Significant Decrease	Significant Decrease
A-T1068	232	91.2	392.128	158.069	Tier 2	5-Hydroxyectoine	AN00716000		C16432	12011795				0.968845	0.798794	0.370626	Not Significant	Not Significant
A-T687	232	91.2	460.163	226.107	Tier 2	Carnosine	AN01660003	HMDB0000033	C00386	439224				1.36862	0.153744	0.113496	Not Significant	Not Significant
A-1016	232	233.8	432.134	198.075	Tier 2	5-Acetylamino-6-amino-3-methyluracil	AN01267000	HMDB0004400	C16366	88299				1.27482	0.261503	0.1697	Not Significant	Not Significant
H-1016	232	233.8	432.134	198.075	Tier 3 zero-reaction						1	32	358	1.27482	0.261503	0.172691	Not Significant	Not Significant
H-1017	232	233.9	371.073	137.014	Tier 3 one-reaction						0	9	237	1.05253	0.699044	0.342409	Not Significant	Not Significant
H-1020	232.5	234.4	319.111	85.0528	Tier 2	Isomer 1 of Acetone cyanohydrin	BM00107001	HMDB0060427	C02659	6406				4.64479	4.6934e-07	1.34009e-05	Significant Increase	Significant Increase
H-1021	232.5	234.4	600.174	366.116	Tier 3 one-reaction						0	18	348	4.07073	4.79313e-05	0.000320034	Significant Increase	Significant Increase
H-1022	232.5	234.5	396.142	162.083	Tier 3 one-reaction						0	1	59	0.155438	0.0011923	0.0031746	Significant Decrease	Significant Decrease
A-1020	232.5	234.4	319.111	85.0528	Tier 3 zero-reaction						1	16	304	4.64479	4.6934e-07	1.45946e-05	Significant Increase	Significant Increase
A-T1706	232.5	91.2	371.124	274.128	Tier 2	N2-Succinyl-L-arginine	AN02322002		C03296	439968				1.15064	0.620821	0.313867	Not Significant	Not Significant
H-1019	232.5	234.4	312.091	156.066	Tier 3 one-reaction						0	3	130	0.965499	0.801801	0.374657	Not Significant	Not Significant
H-T605	232.6	91.2	502.175	268.117	Tier 2	Hydroxyprolyl-Histidine	AN02226000	HMDB0028865		76895453				1.30013	0.1181	0.0944973	Not Significant	Not Significant
A-1023	232.6	234.5	467.057	232.999	Tier 2	3-Hydroxyanthranilate O-sulfate	PR01738000							0.713422	0.0731838	0.0654817	Not Significant	Not Significant
H-1023	232.6	234.5	467.057	232.999	Tier 3 one-reaction						0	6	116	0.713422	0.0731838	0.0663639	Not Significant	Not Significant
H-1024	233	235.1	320.143	86.0843	Tier 3 one-reaction						0	1	96	0.682646	0.00895427	0.0137825	Significant Decrease	Significant Decrease
H-1025	233	235.1	361.132	127.074	Tier 3 one-reaction						0	8	176	3.91908	1.2096e-05	0.000122655	Significant Increase	Significant Increase
H-T168	233	91.2	468.142	234.085	Tier 2	Glutamyl-Serine	AN01757005	HMDB0028828		6995653				1.36537	0.241578	0.162689	Not Significant	Not Significant
H-T439	233.1	91.2	392.081	158.022	Tier 2	3-Hydroxy-cis,cis-muconic acid	BM00711001		C03676	54675763				0.746099	0.291562	0.18702	Not Significant	Not Significant
H-1026	233.1	235.2	475.101	241.042	Tier 3 one-reaction						0	8	186	0.867213	0.192786	0.137162	Not Significant	Not Significant
H-T397	233.2	91.2	628.192	394.138	Tier 2	N-Acetylserotonin O-glucuronide	PR03861000							0.747899	0.167595	0.122824	Not Significant	Not Significant
A-T602	233.6	91.3	336.102	102.043	Tier 2	N-Formiminoglycine	AN00178002		C02718	908				0.494005	0.0445749	0.0454356	Significant Decrease	Significant Decrease
H-1028	233.6	235.7	605.162	371.104	Tier 3 one-reaction						0	3	215	0.621849	0.0279936	0.0320054	Significant Decrease	Significant Decrease
H-1029	233.6	235.7	457.154	223.095	Tier 3 one-reaction						0	19	276	0.5582	0.0258054	0.0300753	Significant Decrease	Significant Decrease
H-1030	233.6	235.8	374.614	140.555	Unidentified									0.716932	0.000481433	0.00167154	Significant Decrease	Significant Decrease
H-T183	233.7	91.3	623.131	389.074	Tier 2	Acetyl adenylic acid	AN03822000	HMDB0006880	C05993	440867				0.777991	0.409431	0.236672	Not Significant	Not Significant
H-1031	233.7	235.9	442.143	208.085	Tier 3 zero-reaction						2	30	376	1.01319	0.942828	0.414073	Not Significant	Not Significant
H-1033	233.8	236	336.102	102.044	Tier 3 one-reaction						0	7	228	0.502752	0.0468632	0.0476761	Significant Decrease	Significant Decrease
A-1032	233.8	236	293.096	59.0375	Tier 2	Aminoacetaldehyde	AN00028000		C06735	363				0.949133	0.684147	0.334053	Not Significant	Not Significant
H-1032	233.8	236	293.096	59.0375	Tier 3 zero-reaction						2	27	387	0.949133	0.684147	0.337716	Not Significant	Not Significant
H-T927	234	91.3	601.211	367.153	Tier 2	Tyrosyl-Tryptophan	AN03595001	HMDB0029116		14475583				1.2026	0.301613	0.191039	Not Significant	Not Significant
H-1034	234.1	236.3	433.058	199	Tier 3 one-reaction						0	2	34	1.75295	5.91617e-05	0.000376484	Significant Increase	Significant Increase
H-1035	234.1	236.3	499.081	265.023	Tier 3 one-reaction						0	1	41	1.16406	0.220579	0.151858	Not Significant	Not Significant
H-1036	234.2	236.4	431.138	197.08	Tier 3 one-reaction						0	28	392	1.06114	0.459188	0.257478	Not Significant	Not Significant
A-1037	234.4	236.6	382.095	148.037	Tier 3 zero-reaction						6	51	554	0.743261	0.0203348	0.0251828	Significant Decrease	Significant Decrease
H-T431	234.4	91.3	544.175	310.116	Tier 2	Tyrosyl-Glutamic acid	AN02849002	HMDB0029104		19816750				1.36166	0.0877697	0.0760928	Not Significant	Not Significant
A-T900	234.6	91.3	580.149	346.09	Tier 2	3,4-Dihydroxyphenylethyleneglycol 3-O-glucuronide	PR03343000							0.634442	0.0243948	0.0286779	Significant Decrease	Significant Decrease
H-1038	234.7	237	488.184	254.126	Tier 3 one-reaction						0	17	283	0.758703	0.231378	0.157345	Not Significant	Not Significant
A-T1113	234.8	91.3	514.165	280.106	Tier 1	Phenylalanyl-Aspartic acid	AN02406001	HMDB0028991		6992643				0.604148	0.000216703	0.000995782	Significant Decrease	Significant Decrease
H-T365	234.9	91.3	382.095	148.037	Tier 2	2-Hydroxyglutaric acid	AN00594002	HMDB0059655	C02630	43				0.732516	0.0178631	0.0230184	Significant Decrease	Significant Decrease
H-1039	234.9	237.2	456.057	221.999	Tier 3 only two-reaction						0	0	21	1.04687	0.665876	0.332325	Not Significant	Not Significant
H-T369	235	91.3	482.057	247.999	Tier 2	Homogentisic acid 5-O-sulfate	PR01931001							0.74408	0.16646	0.122033	Not Significant	Not Significant
A-T1107	235	91.3	385.106	151.049	Tier 1	Guanine	AN00636000	HMDB0000132	C00242	764				1.09962	0.722481	0.34695	Not Significant	Not Significant
H-T404	235.1	91.3	515.168	281.112	Tier 2	N6-Methyladenosine	AN02416001	HMDB0004044		102175				0.690698	0.00104167	0.00288688	Significant Decrease	Significant Decrease
A-T318	235.1	91.3	480.158	246.096	Tier 1	Gly-Gly-Gly-Gly	AN01902000	HMDB0258893		69481				1.22257	0.270927	0.174124	Not Significant	Not Significant
H-1041	235.1	237.4	352.109	236.101	Tier 3 zero-reaction						1	26	355	0.625513	0.446732	0.251729	Not Significant	Not Significant
H-1042	235.2	237.5	514.165	280.106	Tier 3 zero-reaction						2	12	306	0.616001	0.000449146	0.00158479	Significant Decrease	Significant Decrease
H-1043	235.2	237.6	327.084	93.0252	Tier 3 one-reaction						0	3	126	0.311755	0.00442412	0.00825481	Significant Decrease	Significant Decrease
A-T1158	235.3	91.3	494.194	260.137	Tier 1	Glutamyl-Isoleucine	AN02110005	HMDB0028822		9813855				1.60765	7.27964e-05	0.000453875	Significant Increase	Significant Increase
A-1045	235.4	237.8	389.126	155.068	Tier 2	Isomer 4 of Histidine	AN00684000	HMDB0000177		773				0.566126	0.0047331	0.00866463	Significant Decrease	Significant Decrease
H-1045	235.4	237.8	389.126	155.068	Tier 3 only two-reaction						0	0	2	0.566126	0.0047331	0.00863095	Significant Decrease	Significant Decrease
H-1046	235.5	237.9	355.618	121.559	Unidentified									1.11081	0.408159	0.236251	Not Significant	Not Significant
H-1048	235.6	238.1	364.168	130.109	Tier 3 zero-reaction						1	10	167	1.88345	0.00504573	0.00902657	Significant Increase	Significant Increase
H-1047	235.6	238	382.125	148.067	Tier 3 one-reaction						0	1	71	0.622268	0.0216493	0.0263631	Significant Decrease	Significant Decrease
A-T1054	235.6	91.3	359.117	125.059	Tier 1	5-Methylcytosine	AN00334002	HMDB0002894	C02376	65040				0.939923	0.72751	0.348407	Not Significant	Not Significant
H-1049	235.7	238.1	500.16	266.102	Tier 3 one-reaction						0	22	574	0.844498	0.0150019	0.020321	Not Significant	Not Significant
H-1050	235.8	238.2	359.117	125.059	Tier 3 zero-reaction						3	8	248	0.877043	0.338423	0.20798	Not Significant	Not Significant
A-T1085	236.1	91.4	422.172	188.116	Tier 1	Valyl-Alanine	AN01133006	HMDB0029120		6992637				1.83444	0.00051881	0.00179254	Significant Increase	Significant Increase
H-1051	236.2	238.7	567.059	333.001	Tier 3 only two-reaction						0	0	47	1.10066	0.587832	0.306032	Not Significant	Not Significant
H-1052	236.4	239	497.185	263.127	Tier 3 one-reaction						0	1	118	0.640268	0.0673113	0.0622881	Not Significant	Not Significant
A-T1043	236.6	91.4	379.132	145.074	Tier 2	2-Amino-5-oxohexanoic acid	AN00561006		C05825	440805				0.71552	0.00503644	0.00905203	Significant Decrease	Significant Decrease
H-1054	236.6	239.2	394.653	321.189	Tier 3 one-reaction						0	2	48	1.24403	0.386194	0.227358	Not Significant	Not Significant
H-1053	236.6	239.2	565.059	331.001	Tier 3 only two-reaction						0	0	64	1.20579	0.240122	0.161906	Not Significant	Not Significant
H-1055	236.7	239.3	420.122	186.064	Tier 3 one-reaction						0	16	346	0.713855	0.00155929	0.00379354	Significant Decrease	Significant Decrease
H-1056	236.7	239.3	353.073	119.015	Tier 3 only two-reaction						0	0	26	0.740978	0.0105445	0.0155483	Significant Decrease	Significant Decrease
H-1057	236.9	239.5	399.068	165.01	Tier 3 one-reaction						0	7	176	3.38434	4.36765e-05	0.000296181	Significant Increase	Significant Increase
H-1058	236.9	239.5	473.088	239.03	Tier 3 one-reaction						0	4	135	0.833196	0.15163	0.113814	Not Significant	Not Significant
H-T489	237.1	91.4	512.183	278.127	Tier 2	Prolyl-Tyrosine	AN02380001	HMDB0029029		22395834				0.952022	0.835459	0.384715	Not Significant	Not Significant
H-1059	237.1	239.8	377.613	143.555	Unidentified									0.886104	0.182076	0.131084	Not Significant	Not Significant
A-T641	237.3	91.4	351.102	117.043	Tier 2	L-Aspartate 4-semialdehyde	AN00273002	HMDB0012249	C00441	439235				0.750612	0.184692	0.130324	Not Significant	Not Significant
H-1060	237.3	240	468.656	234.598	Unidentified									0.933074	0.715409	0.347834	Not Significant	Not Significant
H-T98	237.6	91.4	400.107	166.048	Tier 2	Xylonic acid	AN00821000	HMDB0060256	C05411	6971043				0.134503	5.91194e-05	0.000376484	Significant Decrease	Significant Decrease
H-T861	237.6	91.4	619.184	385.127	Tier 2	Nocardicin G	BM03780000		C17355	13942922				0.907611	0.574558	0.301157	Not Significant	Not Significant
A-T1413	237.6	91.4	590.181	356.123	Tier 2	N-Acetyl-Dihydropteroic acid	PR03469002							0.840248	0.323894	0.198499	Not Significant	Not Significant
H-1061	237.6	240.4	377.153	143.094	Tier 3 zero-reaction						1	19	346	3.13659	0.144831	0.109774	Not Significant	Not Significant
H-1062	237.7	240.4	400.108	166.049	Tier 3 zero-reaction						5	35	623	0.204866	4.90099e-05	0.000325234	Significant Decrease	Significant Decrease
H-1063	237.7	240.4	418.19	184.131	Tier 3 one-reaction						0	2	74	0.887313	0.567588	0.298152	Not Significant	Not Significant
H-1064	237.8	240.6	472.165	238.106	Tier 3 one-reaction						0	16	371	0.974717	0.872351	0.395281	Not Significant	Not Significant
H-1065	237.9	240.7	468.155	468.193	Tier 3 one-reaction						0	4	250	1.38971	0.235007	0.159265	Not Significant	Not Significant
H-1067	238.1	240.9	309.091	75.0332	Tier 3 only two-reaction						0	0	3	0.41789	0.000178131	0.000855155	Significant Decrease	Significant Decrease
H-1066	238.1	240.9	372.112	138.054	Tier 3 zero-reaction						1	17	499	0.949153	0.46034	0.257724	Not Significant	Not Significant
H-T659	238.2	91.4	396.111	162.053	Tier 2	(R)-2-Ethylmalic acid	AN00769008	HMDB0059758	C02488	439736				0.364612	0.0161216	0.0213013	Significant Decrease	Significant Decrease
H-1069	238.7	241.6	396.111	162.053	Tier 1	Levoglucosan	AN00769003	HMDB0000640		2724705				0.497631	0.016363	0.0214938	Significant Decrease	Significant Decrease
A-1069	238.7	241.6	396.111	162.053	Tier 3 zero-reaction						5	81	736	0.497631	0.016363	0.0214706	Significant Decrease	Significant Decrease
H-1070	238.9	241.9	441.096	414.076	Tier 3 one-reaction						0	1	150	0.808535	0.0273718	0.0314435	Significant Decrease	Significant Decrease
H-T957	239	91.5	801.249	334.138	Tier 2	Pseudaminic acid	AN03162000		C20082	56927740				2.30468	0.00157213	0.00381384	Significant Increase	Significant Increase
A-T868	239	91.5	707.225	473.166	Tier 2	10-Formyltetrahydrofolic acid	AN04478002	HMDB0000972	C00234	6326742				0.81222	0.160506	0.116877	Not Significant	Not Significant
H-1071	239	241.9	519.144	285.085	Tier 3 one-reaction						0	22	351	0.693003	0.220884	0.15202	Not Significant	Not Significant
H-1073	239.1	242.1	443.15	209.092	Tier 3 one-reaction						0	12	462	1.23262	0.037679	0.0401194	Significant Increase	Significant Increase
H-1072	239.1	242	484.092	250.033	Tier 3 one-reaction						0	8	190	0.852422	0.658466	0.33023	Not Significant	Not Significant
H-1074	239.2	242.1	351.101	117.043	Tier 3 zero-reaction						3	35	483	1.04187	0.835559	0.384715	Not Significant	Not Significant
H-1075	239.3	242.3	431.617	197.558	Unidentified									0.604391	7.91024e-05	0.000461431	Significant Decrease	Significant Decrease
H-1076	239.5	242.5	337.123	103.065	Tier 2	N-Acetyl-Ethanolamine	PR00189009			8880				4.16521	0.000455543	0.00160078	Significant Increase	Significant Increase
A-1076	239.5	242.5	337.123	103.065	Tier 1	2-Aminobutyric acid	AN00189000	HMDB0245013	C02356	6657				4.16521	0.000455543	0.00164265	Significant Increase	Significant Increase
A-T1523	239.5	91.5	359.104	125.048	Tier 2	Aminohydroquinone	BM00333001		C14604	3017497				4	0.000168701	0.000841651	Significant Increase	Significant Increase
H-1077	239.7	242.7	440.595	206.536	Unidentified									0.710232	0.00538644	0.00942626	Significant Decrease	Significant Decrease
A-T1314	239.9	91.5	373.131	139.075	Tier 2	L-Histidinal	AN00493000		C01929	152657				1.7888	0.0190599	0.024018	Significant Increase	Significant Increase
H-1079	240	243.1	483.205	249.147	Tier 3 one-reaction						0	4	75	0.626437	0.131124	0.102281	Not Significant	Not Significant
H-1080	240.1	243.2	561.08	327.022	Tier 3 only two-reaction						0	0	47	2.41909	0.00209443	0.00469869	Significant Increase	Significant Increase
H-T309	240.2	91.5	528.18	294.122	Tier 2	Hydroxyprolyl-Tyrosine	AN02608001	HMDB0028875		61157166				1.26312	0.00804317	0.0127772	Significant Increase	Significant Increase
A-T1160	240.2	91.5	528.18	294.122	Tier 1	Phenylalanyl-Glutamic acid	AN02608002	HMDB0028994		151134				1.26312	0.00804317	0.0127589	Significant Increase	Significant Increase
A-T1128	240.2	91.5	513.178	279.122	Tier 1	Asparaginyl-Phenylalanine	AN02393001	HMDB0028738		18218184				1.89809	0.0777865	0.0686262	Not Significant	Not Significant
H-1081	240.2	243.3	381.138	294.16	Tier 3 one-reaction						0	12	203	1.81635	0.0732995	0.0664411	Not Significant	Not Significant
H-1082	240.2	243.3	436.037	201.979	Tier 3 only two-reaction						0	0	54	0.954088	0.738128	0.355074	Not Significant	Not Significant
H-1084	240.4	243.5	431.116	394.115	Tier 3 one-reaction						0	13	379	0.648889	2.56765e-05	0.000198993	Significant Decrease	Significant Decrease
H-1085	240.4	243.6	454.649	220.591	Unidentified									0.751716	0.000199907	0.000919062	Significant Decrease	Significant Decrease
H-1083	240.4	243.5	376.096	142.037	Tier 1	5-Hydroxymethyluracil	AN00526000	HMDB0000469	C03088	78168				0.990691	0.881502	0.397489	Not Significant	Not Significant
H-1086	240.5	243.6	666.123	432.064	Tier 3 zero-reaction						1	9	201	2.10388	0.000472515	0.00165114	Significant Increase	Significant Increase
H-1087	240.6	243.8	508.085	274.026	Tier 3 one-reaction						0	9	168	1.38802	0.0228748	0.0274534	Significant Increase	Significant Increase
H-1089	240.7	243.8	440.094	412.071	Tier 3 one-reaction						0	2	96	0.76001	0.00824029	0.0129883	Significant Decrease	Significant Decrease
H-T298	240.7	91.5	591.168	357.106	Tier 2	Tyrosine O-glucuronide	PR03476000							1.09931	0.654603	0.329122	Not Significant	Not Significant
H-1088	240.7	243.8	386.127	152.069	Tier 3 zero-reaction						4	35	533	1.13008	0.480193	0.265012	Not Significant	Not Significant
H-1090	240.7	243.9	434.176	200.118	Tier 3 only two-reaction						0	0	54	0.540529	0.0868087	0.0755267	Not Significant	Not Significant
H-1091	240.8	244	279.08	45.022	Unidentified									0.861515	0.541159	0.288317	Not Significant	Not Significant
H-1092	240.9	244.1	382.647	297.178	Tier 3 only two-reaction						0	0	73	0.957522	0.625251	0.318721	Not Significant	Not Significant
H-1095	241.1	244.4	399.123	165.064	Tier 3 zero-reaction						4	35	569	1.51058	0.0117392	0.0168814	Significant Increase	Significant Increase
H-1093	241.1	244.3	404.164	170.105	Tier 3 one-reaction						0	7	165	0.508533	0.0125633	0.0178186	Significant Decrease	Significant Decrease
A-1096	241.1	244.4	432.087	198.029	Tier 3 one-reaction						0	27	399	1.26363	0.300099	0.187304	Not Significant	Not Significant
H-1097	241.3	244.5	376.169	142.11	Tier 3 one-reaction						0	5	123	0.716979	0.0106368	0.0156381	Significant Decrease	Significant Decrease
H-1098	241.3	244.6	432.17	198.112	Tier 3 one-reaction						0	3	150	5.31855	0.000843688	0.0024476	Significant Increase	Significant Increase
A-T1215	241.4	91.6	399.122	165.065	Tier 1	1-Methylguanine	AN00812002	HMDB0003282	C04152	70315				1.37718	0.00636292	0.010715	Significant Increase	Significant Increase
H-T220	241.4	91.6	579.164	345.106	Tier 2	L-Noradrenaline 4-O-glucuronide	PR03330001							0.882015	0.61049	0.313925	Not Significant	Not Significant
A-T614	241.4	91.6	579.164	345.106	Tier 2	L-Noradrenaline 3-O-glucuronide	PR03330000							0.882015	0.61049	0.310442	Not Significant	Not Significant
H-1100	241.4	244.7	518.267	284.209	Tier 2	all-trans-3,4-Didehydroretinol	AN02464001	HMDB0013117	C21797	6436043				0.892152	0.65636	0.329699	Not Significant	Not Significant
A-1100	241.4	244.7	518.267	284.209	Tier 3 one-reaction						0	1	29	0.892152	0.65636	0.325598	Not Significant	Not Significant
A-1099	241.4	244.7	408.19	174.132	Tier 3 only two-reaction						0	0	1	0.856023	0.20167	0.139741	Not Significant	Not Significant
H-T614	241.7	91.6	514.198	280.142	Tier 2	Tyrosyl-Valine	AN02409000	HMDB0029118		14767562				0.384983	0.00111352	0.00301664	Significant Decrease	Significant Decrease
H-1101	241.7	245	361.132	127.073	Tier 3 one-reaction						0	8	176	1.43498	0.00243965	0.00524682	Significant Increase	Significant Increase
H-1102	241.7	245.1	448.188	214.13	Tier 3 zero-reaction						1	7	114	1.17163	0.350908	0.213297	Not Significant	Not Significant
H-1104	242	245.4	410.091	176.032	Tier 1	D-Glucuronolactone	AN00966002	HMDB0006355	C02670	92283				0.786403	0.010645	0.0156396	Significant Decrease	Significant Decrease
A-1104	242	245.4	410.091	176.032	Tier 2	Ascorbic acid	AN00966003	HMDB0000044	C00072	54670067				0.786403	0.010645	0.01562	Significant Decrease	Significant Decrease
H-1105	242.1	245.4	436.19	202.131	Tier 3 one-reaction						0	14	195	2.28013	7.02877e-05	0.000426046	Significant Increase	Significant Increase
A-T1290	242.1	91.6	473.158	239.102	Tier 2	Dihydrobiopterin	AN01811003	HMDB0002215	C00268	133246				0.988339	0.95261	0.412126	Not Significant	Not Significant
A-T1202	242.2	91.6	408.157	174.1	Tier 1	Glycyl-Valine	AN00943002	HMDB0028854		2724807				1.11967	0.212122	0.144817	Not Significant	Not Significant
A-T1252	242.2	91.6	411.094	178.041	Tier 1	Glycyl-Cysteine	AN00992001	HMDB0028838		22342009				0.954742	0.799148	0.370666	Not Significant	Not Significant
H-1106	242.3	245.7	390.112	156.053	Tier 2	Imidazolelactic acid	AN00698003	HMDB0002320		459122				1.85722	7.50653e-07	1.71465e-05	Significant Increase	Significant Increase
A-1106	242.3	245.7	390.112	156.053	Tier 3 zero-reaction						3	17	320	1.85722	7.50653e-07	1.85216e-05	Significant Increase	Significant Increase
H-T513	242.4	91.6	410.09	176.032	Tier 2	5-Dehydro-4-deoxy-D-glucuronic acid	AN00966000		C04053	5460049				0.707212	0.000174364	0.00084082	Significant Decrease	Significant Decrease
A-1107	242.4	245.8	460.117	226.059	Tier 2	3-Nitrotyrosine	AN01655000	HMDB0001904		65124				0.644165	0.000854849	0.00251687	Significant Decrease	Significant Decrease
H-1107	242.4	245.8	460.117	226.059	Tier 3 zero-reaction						1	19	410	0.644165	0.000854849	0.00247007	Significant Decrease	Significant Decrease
H-1109	242.9	246.5	309.127	75.0686	Tier 1	Trimethylamine N-oxide	AN00077001	HMDB0000925	C01104	13148255				0.505816	9.15766e-09	7.36005e-07	Significant Decrease	Significant Decrease
H-T223	242.9	91.6	440.102	206.043	Tier 2	(R)-2-Hydroxybutane-1,2,4-tricarboxylic acid	AN01371001	HMDB0003518	C01251	439459				1.17357	0.44586	0.251433	Not Significant	Not Significant
H-1110	243.1	246.6	347.117	113.059	Tier 3 zero-reaction						1	2	206	0.813723	0.0405966	0.0425943	Significant Decrease	Significant Decrease
H-1111	243.1	246.7	597.168	363.11	Tier 2	7,8-Didemethyl-8-hydroxy-5-deazariboflavin	BM03546000		C19154	448701				1.00509	0.974591	0.422046	Not Significant	Not Significant
A-1111	243.1	246.7	597.168	363.11	Tier 3 one-reaction						0	25	423	1.00509	0.974591	0.417577	Not Significant	Not Significant
H-1112	243.3	246.8	446.182	212.124	Tier 3 only two-reaction						0	0	19	1.33843	0.0765054	0.0686871	Not Significant	Not Significant
H-1113	243.5	247.1	392.163	158.105	Tier 3 one-reaction						0	6	216	1.64446	2.13695e-05	0.000176992	Significant Increase	Significant Increase
H-T438	243.6	91.6	464.189	230.127	Tier 2	Hydroxyprolyl-Valine	AN01711000	HMDB0028876		61158071				1.19207	0.393153	0.230265	Not Significant	Not Significant
A-T1514	243.9	91.6	430.099	196.037	Tier 2	3-(3,4-Dihydroxyphenyl)pyruvic acid	AN01241000		C04045	165198				1.46589	0.039609	0.0415876	Significant Increase	Significant Increase
A-T1131	243.9	91.6	486.17	252.111	Tier 2	Tyrosyl-Alanine	AN01996003	HMDB0029098		4078684				2.15721	0.00355822	0.00706045	Significant Increase	Significant Increase
H-1115	243.9	247.5	340.123	106.065	Tier 3 only two-reaction						0	0	5	1.51943	0.00457227	0.00844411	Significant Increase	Significant Increase
A-1116	244	247.7	527.22	293.162	Tier 3 one-reaction						0	9	123	0.595483	0.0274	0.0313182	Significant Decrease	Significant Decrease
A-T1796	244	91.7	475.122	482.132	Tier 2	N-[(7,8-Dihydropterin-6-yl)methyl]-4-(beta-D-ribofuranosyl)aniline 5'-phosphate	AN04536000		C20562	71296199				0.959607	0.78834	0.367924	Not Significant	Not Significant
A-1119	244.1	247.8	437.165	203.107	Tier 1	Tryptophanamide	AN01336000	HMDB0013318	C00977	89366				0.477489	0.00150168	0.00377256	Significant Decrease	Significant Decrease
H-1119	244.1	247.8	437.165	203.107	Tier 3 one-reaction						0	2	80	0.477489	0.00150168	0.00370894	Significant Decrease	Significant Decrease
H-1117	244.1	247.8	462.183	228.125	Tier 3 one-reaction						0	2	42	1.40297	0.0530513	0.0521835	Not Significant	Not Significant
A-T1313	244.2	91.7	404.078	170.022	Tier 2	Gallic acid	BM00887000	HMDB0005807	C01424	370				0.721362	0.00514178	0.0091329	Significant Decrease	Significant Decrease
H-T306	244.3	91.7	438.167	204.111	Tier 2	Valyl-Serine	AN01349002	HMDB0029136		6992639				0.526453	0.00173299	0.00408317	Significant Decrease	Significant Decrease
H-T542	244.3	91.7	382.095	148.037	Tier 2	3-Methylmalic acid/D-erythro-3-Methylmalic acid	BM00594000	HMDB0062739	C06029	558882				0.600243	4.19958e-05	0.000288389	Significant Decrease	Significant Decrease
A-T726	244.3	91.7	438.167	204.111	Tier 2	N6-Acetyl-N6-hydroxy-L-lysine	AN01349000		C03955	128888				0.526453	0.00173299	0.00414968	Significant Decrease	Significant Decrease
H-1121	244.5	248.2	382.096	148.037	Tier 1	Ribonolactone	AN00594005	HMDB0001900	C02674	111064				0.733989	0.0136924	0.0189978	Significant Decrease	Significant Decrease
A-1121	244.5	248.2	382.096	148.037	Tier 3 zero-reaction						6	56	635	0.733989	0.0136924	0.0189755	Significant Decrease	Significant Decrease
H-1123	244.7	248.5	370.647	273.178	Tier 3 only two-reaction						0	0	36	4.35917	0.0113784	0.0164389	Significant Increase	Significant Increase
H-1122	244.7	248.5	532.662	298.604	Unidentified									7.03457	0.000240387	0.00104537	Significant Increase	Significant Increase
H-1124	245	248.8	496.073	262.015	Tier 2	3-Methoxy-4-hydroxyphenylglycolaldehyde O-sulfate	PR02128000							3.24819	0.00336872	0.00670038	Significant Increase	Significant Increase
A-T1208	245	91.7	454.143	220.088	Tier 1	Methionyl-Alanine	AN01586003	HMDB0028966		14878381				0.69601	0.00228504	0.00509032	Significant Decrease	Significant Decrease
A-1125	245	248.8	526.065	292.007	Tier 3 one-reaction						0	3	74	1.78153	0.0203566	0.0251961	Significant Increase	Significant Increase
H-1126	245.1	249	516.191	282.133	Tier 3 one-reaction						0	10	303	0.989761	0.931791	0.411559	Not Significant	Not Significant
H-1127	245.2	249	359.116	250.116	Tier 3 one-reaction						0	11	347	1.03261	0.748838	0.358584	Not Significant	Not Significant
H-T536	245.3	91.7	548.123	314.064	Tier 2	4-Hydroxybenzoate O-glucuronide	PR02900000							0.660226	0.0525139	0.0517743	Not Significant	Not Significant
A-T1309	245.3	91.7	548.123	314.064	Tier 2	Gentisate aldehyde 2-O-glucuronide	PR02900001							0.660226	0.0525139	0.0514043	Not Significant	Not Significant
H-1128	245.4	249.3	401.661	167.602	Unidentified									0.681621	0.0227086	0.0273157	Significant Decrease	Significant Decrease
H-1129	245.5	249.4	379.133	145.075	Tier 3 zero-reaction						6	54	510	0.788198	0.0162056	0.0213516	Significant Decrease	Significant Decrease
H-1131	245.7	249.6	423.112	189.054	Tier 3 only two-reaction						0	0	102	1.83957	0.00167954	0.00398318	Significant Increase	Significant Increase
H-1130	245.7	249.6	402.157	336.198	Tier 3 one-reaction						0	2	61	0.754717	0.0955213	0.0812868	Not Significant	Not Significant
H-1133	245.8	249.8	448.153	214.095	Tier 3 one-reaction						0	11	339	0.864702	0.374505	0.223079	Not Significant	Not Significant
H-1132	245.8	249.7	335.11	101.052	Unidentified									1.16093	0.681706	0.337248	Not Significant	Not Significant
A-T1229	245.9	91.7	379.131	145.074	Tier 2	(S)-5-Amino-3-oxohexanoic acid	AN00561008	HMDB0012131	C03656	440077				0.789094	0.0219842	0.0265448	Significant Decrease	Significant Decrease
H-1134	246.2	250.2	505.175	271.116	Tier 3 one-reaction						0	12	390	0.466268	7.11897e-05	0.000427927	Significant Decrease	Significant Decrease
A-T947	246.2	91.7	578.133	344.074	Tier 2	3,4-Dihydroxymandelaldehyde 4-O-glucuronide	PR03312005							1.68647	0.0795757	0.0698378	Not Significant	Not Significant
H-1136	246.3	250.3	435.133	201.074	Tier 3 one-reaction						0	2	264	1.1968	0.29957	0.190078	Not Significant	Not Significant
A-1135	246.3	250.3	323.599	179.08	Tier 3 zero-reaction						3	42	622	1.10162	0.624421	0.315126	Not Significant	Not Significant
H-1137	246.5	250.5	321.126	87.0681	Tier 3 zero-reaction						1	29	397	1.70272	0.000181727	0.000862905	Significant Increase	Significant Increase
H-1138	246.5	250.5	428.127	194.069	Tier 3 zero-reaction						1	24	392	0.961931	0.821269	0.380152	Not Significant	Not Significant
H-T292	246.6	91.8	525.179	291.122	Tier 2	Tryptophyl-Serine	AN02566001	HMDB0029092		14409362				0.741436	0.0687751	0.0632918	Not Significant	Not Significant
A-T1222	246.7	91.8	480.176	246.122	Tier 1	Aspartyl-Isoleucine	AN01906003	HMDB0028756		21845165				0.912546	0.629931	0.317061	Not Significant	Not Significant
H-1140	246.8	250.9	532.162	596.207	Tier 3 one-reaction						0	11	283	3.61732	6.76039e-05	0.000413241	Significant Increase	Significant Increase
H-T685	246.8	91.8	448.108	214.048	Tier 2	2-Hydroxy-6-oxonona-2,4-diene-1,9-dioic acid	AN01483000		C04479	9543133				1.27082	0.560243	0.295726	Not Significant	Not Significant
H-T818	246.9	91.8	363.101	129.043	Tier 2	1-Pyrroline-4-hydroxy-2-carboxylic acid	AN00380007	HMDB0002234	C04282	440282				0.988102	0.906786	0.404799	Not Significant	Not Significant
A-T1122	246.9	91.8	363.101	129.043	Tier 2	4-Oxoproline	AN00380006		C01877	107541				0.988102	0.906786	0.400936	Not Significant	Not Significant
H-T472	247.1	91.8	392.079	158.022	Tier 2	2-Hydroxymuconic acid	BM00711002		C02501	54675756				0.747927	0.0174642	0.0226252	Significant Decrease	Significant Decrease
H-1143	247.2	251.3	370.098	136.039	Tier 3 zero-reaction						1	10	171	0.575249	0.0142974	0.0195866	Significant Decrease	Significant Decrease
A-T846	247.2	91.8	707.22	473.166	Tier 2	Folinic acid	AN04478000	HMDB0001562, HMDB0002140	C03479, D01211, D07986	135402009				0.876985	0.464756	0.256066	Not Significant	Not Significant
H-1144	247.2	251.4	550.137	316.078	Tier 3 one-reaction						0	9	230	1.01674	0.916909	0.407793	Not Significant	Not Significant
H-1142	247.2	251.3	351.135	117.077	Unidentified									1.04561	0.640842	0.32408	Not Significant	Not Significant
H-1145	247.2	251.4	355.618	121.56	Unidentified									1.03161	0.866095	0.393762	Not Significant	Not Significant
H-1146	247.3	251.4	454.061	220.003	Tier 3 one-reaction						0	3	99	1.76483	0.00641322	0.0107631	Significant Increase	Significant Increase
A-T1282	247.5	91.8	370.098	136.038	Tier 1	Hypoxanthine	AN00459000	HMDB0000157	C00262	790				0.576316	0.0161877	0.0213144	Significant Decrease	Significant Decrease
A-T822	247.7	91.8	580.147	346.09	Tier 2	3,4-Dihydroxyphenylethyleneglycol 4-O-glucuronide	PR03343001							0.865139	0.52657	0.279409	Not Significant	Not Significant
H-1148	247.8	252.1	425.627	191.568	Unidentified									0.637257	0.0164315	0.0215577	Significant Decrease	Significant Decrease
H-1147	247.8	252	415.109	362.101	Tier 3 one-reaction						0	8	287	1.26492	0.377561	0.224161	Not Significant	Not Significant
A-T1526	248	91.8	359.104	125.048	Tier 2	4-Aminocatechol	BM00333000		C18351	151726				0.676981	0.077409	0.0683464	Not Significant	Not Significant
H-1149	248	252.3	403.142	169.084	Tier 3 zero-reaction						2	11	260	1.10069	0.478727	0.264504	Not Significant	Not Significant
H-1150	248.1	252.4	399.101	165.043	Tier 2	Noradrenochrome	AN00808000	HMDB0013030		10176277				0.556023	0.00209351	0.00469869	Significant Decrease	Significant Decrease
A-1150	248.1	252.4	399.101	165.043	Tier 3 zero-reaction						3	17	297	0.556023	0.00209351	0.00475926	Significant Decrease	Significant Decrease
H-1154	248.3	252.7	315.109	162.101	Tier 3 zero-reaction						1	15	220	0.649175	0.000647443	0.00204803	Significant Decrease	Significant Decrease
A-T1005	248.3	91.8	395.126	161.069	Tier 2	N-Methyl-L-glutamic acid	TM00754001	HMDB0062660	C01046	439377				2.10782	0.0724585	0.0649865	Not Significant	Not Significant
H-1152	248.3	252.6	416.109	364.1	Tier 3 one-reaction						0	6	259	0.838417	0.133469	0.103698	Not Significant	Not Significant
H-1153	248.3	252.6	357.068	123.009	Tier 3 one-reaction						0	2	58	0.916876	0.447786	0.252192	Not Significant	Not Significant
H-1155	248.4	252.7	492.143	258.084	Tier 2	3-Methyluridine	AN02071003	HMDB0004813		316991				0.925912	0.51282	0.277442	Not Significant	Not Significant
A-1155	248.4	252.7	492.143	258.084	Tier 3 zero-reaction						3	30	487	0.925912	0.51282	0.274487	Not Significant	Not Significant
H-1157	248.5	252.9	396.135	324.154	Tier 2	Galactosylhydroxylysine	AN03024001	HMDB0000600		22833535				0.605526	0.00027262	0.00113612	Significant Decrease	Significant Decrease
A-1157	248.5	252.9	396.135	324.154	Tier 3 zero-reaction						1	7	215	0.605526	0.00027262	0.00116984	Significant Decrease	Significant Decrease
A-T1185	248.5	91.8	440.129	206.072	Tier 1	Glycyl-Methionine	AN01376000	HMDB0028847		96757				1.20962	0.320876	0.197075	Not Significant	Not Significant
H-1156	248.5	252.8	467.121	233.063	Tier 3 one-reaction						0	1	108	1.4256	0.134261	0.104052	Not Significant	Not Significant
H-1158	248.6	253	465.114	231.056	Tier 3 one-reaction						0	10	238	1.36437	0.219138	0.151179	Not Significant	Not Significant
H-1159	248.7	253.1	440.061	206.003	Tier 2	3-Oxalomalic acid	AN01368000	HMDB0245962	C01990	439620				1.112	0.223827	0.153423	Not Significant	Not Significant
A-1159	248.7	253.1	440.061	206.003	Tier 3 only two-reaction						0	0	24	1.112	0.223827	0.150868	Not Significant	Not Significant
H-1161	248.9	253.3	481.146	247.088	Tier 3 one-reaction						0	3	204	0.730475	0.106801	0.0877872	Not Significant	Not Significant
H-1160	248.9	253.2	345.623	111.565	Unidentified									0.934474	0.81333	0.377848	Not Significant	Not Significant
A-T1389	249.4	91.9	484.154	250.095	Tier 2	N-Acetyl-Formyl-5-hydroxykynurenamine	PR01970000							0.951061	0.868823	0.39085	Not Significant	Not Significant
H-T747	249.5	91.9	484.154	250.099	Tier 2	Threoninyl-Methionine	AN01971001	HMDB0029067		7020164				1.5731	0.148719	0.112016	Not Significant	Not Significant
H-1162	249.5	254	559.3	92.1905	Unidentified									0.637547	0.0940984	0.0803595	Not Significant	Not Significant
H-1163	249.7	254.1	345.102	111.043	Tier 3 zero-reaction						1	10	262	1.64334	0.0132913	0.0185838	Significant Increase	Significant Increase
H-T413	249.7	91.9	468.041	233.983	Tier 2	2,5-Dihydroxybenzoate 5-O-sulfate	PR01750001							0.686829	0.169156	0.123842	Not Significant	Not Significant
H-1164	249.7	254.2	321.091	87.0326	Tier 3 zero-reaction						1	18	381	0.860741	0.0904237	0.0781128	Not Significant	Not Significant
A-T896	249.8	91.9	512.153	278.094	Tier 2	Methionyl-Glutamic acid	AN02376001	HMDB0028972		14843111				1.51786	0.10134	0.0831901	Not Significant	Not Significant
A-T1331	249.9	91.9	456.158	222.1	Tier 1	Phenylalanyl-Glycine	AN01612001	HMDB0028995		6992303				1.34949	0.0264891	0.030554	Significant Increase	Significant Increase
H-1166	249.9	254.5	317.131	83.0725	Unidentified									1.3395	0.153538	0.115047	Not Significant	Not Significant
H-T580	250.1	91.9	407.126	173.069	Tier 2	N-Acetyl-Hydroxyproline	TA00926001			65784				0.878745	0.344575	0.210687	Not Significant	Not Significant
A-T1103	250.1	91.9	407.126	173.069	Tier 2	(2S,5S)-trans-Carboxymethylproline	BM00926005		C17366	447989				0.878745	0.344575	0.207862	Not Significant	Not Significant
H-1167	250.2	254.7	584.17	350.112	Tier 3 one-reaction						0	14	363	0.628057	0.0256093	0.0299257	Significant Decrease	Significant Decrease
H-1168	250.3	254.8	603.151	369.092	Tier 3 one-reaction						0	7	284	1.08165	0.582341	0.304062	Not Significant	Not Significant
H-1169	250.3	254.8	538.138	304.079	Tier 3 one-reaction						0	5	230	0.700307	0.106176	0.0874393	Not Significant	Not Significant
H-T634	250.4	91.9	601.149	367.09	Tier 2	5-Hydroxyindoleacetate O-glucuronide	PR03592000							1.08737	0.603458	0.311268	Not Significant	Not Significant
A-1170	250.5	255.1	450.204	216.146	Tier 2	Valyl-Valine	AN01522000	HMDB0029140		107475				1.09852	0.405384	0.232145	Not Significant	Not Significant
H-1171	250.8	255.4	474.067	240.009	Tier 3 only two-reaction						0	0	56	0.99866	0.989682	0.425675	Not Significant	Not Significant
A-T1161	250.9	91.9	496.157	262.099	Tier 2	Hydroxyprolyl-Methionine	AN02138000	HMDB0028869		61157324				1.06526	0.693132	0.337144	Not Significant	Not Significant
H-1172	251.1	255.7	295.084	122.051	Tier 3 only two-reaction						0	0	42	0.5312	0.114658	0.092597	Not Significant	Not Significant
H-1173	251.3	255.9	356.062	122.004	Tier 2	3-Mercaptolactic acid	AN00309000	HMDB0002127	C05823	9833951				0.957237	0.59576	0.308811	Not Significant	Not Significant
H-1175	251.3	256	576.154	342.095	Tier 2	Vanillic acid-4-O-glucuronide	AN03282000	HMDB0060024		101579718				1.00237	0.959722	0.418444	Not Significant	Not Significant
A-1174	251.3	256	337.122	103.064	Tier 1	3-Aminoisobutyric acid	AN00189001	HMDB0003911	C05145	64956				1.20964	0.17669	0.126306	Not Significant	Not Significant
A-1173	251.3	255.9	356.062	122.004	Tier 3 zero-reaction						1	4	108	0.957237	0.59576	0.305386	Not Significant	Not Significant
A-1175	251.3	256	576.154	342.095	Tier 3 one-reaction						0	25	360	1.00237	0.959722	0.414098	Not Significant	Not Significant
H-1176	251.4	256	416.102	182.044	Tier 3 zero-reaction						4	12	358	1.451	0.13886	0.106523	Not Significant	Not Significant
A-T1310	251.5	92	446.174	212.116	Tier 1	prolyl-proline	AN01464000	HMDB0011180		11622593				0.822383	0.00782873	0.0125503	Significant Decrease	Significant Decrease
H-1177	251.6	256.3	446.174	212.115	Tier 3 zero-reaction						1	3	184	0.869928	0.0461138	0.0470903	Not Significant	Not Significant
H-1178	251.6	256.3	567.129	333.071	Tier 3 one-reaction						0	9	212	0.778988	0.231764	0.15746	Not Significant	Not Significant
A-T1291	251.7	92	439.096	205.037	Tier 1	Xanthurenic acid	AN01356001	HMDB0000881	C02470	5699				0.875019	0.350947	0.210587	Not Significant	Not Significant
H-1179	251.8	256.6	468.169	234.111	Tier 3 one-reaction						0	11	356	0.705802	7.6145e-05	0.00044779	Significant Decrease	Significant Decrease
A-T1075	251.8	92	593.178	359.122	Tier 2	Normetanephrine O-glucuronide	PR03514000							1.0326	0.80528	0.372223	Not Significant	Not Significant
A-1180	251.9	256.7	383.106	149.047	Tier 3 zero-reaction						1	16	270	0.50576	0.00184122	0.0043435	Significant Decrease	Significant Decrease
A-T1273	252.2	92	323.105	89.0477	Tier 1	N-Methyl-Glycine	AN00124004	HMDB0000271	C00213	1088				1.02954	0.577363	0.298886	Not Significant	Not Significant
A-T1171	252.3	92	586.183	352.127	Tier 2	Serotonin O-glucuronide	PR03420000							0.926625	0.799776	0.370741	Not Significant	Not Significant
H-1181	252.3	257	323.106	89.0478	Tier 3 zero-reaction						4	38	514	0.973566	0.652968	0.328528	Not Significant	Not Significant
H-1182	252.3	257.1	680.072	446.014	Tier 3 one-reaction						0	4	96	0.998928	0.989842	0.425675	Not Significant	Not Significant
H-1183	252.4	257.2	340.618	106.56	Unidentified									1.32975	0.0403276	0.0423576	Significant Increase	Significant Increase
H-1185	252.4	257.2	644.032	409.974	Tier 3 one-reaction						0	4	25	1.14845	0.318569	0.199105	Not Significant	Not Significant
H-1184	252.4	257.2	474.166	240.108	Tier 3 only two-reaction						0	0	7	0.763688	0.183929	0.131855	Not Significant	Not Significant
H-1186	252.5	257.3	336.611	102.553	Unidentified									0.624192	0.0405747	0.0425943	Significant Decrease	Significant Decrease
H-T518	252.7	92	423.124	189.064	Tier 2	N-Acetyl-2-Oxo-4-hydroxy-5-aminovaleric acid	PR01144002							1.02891	0.768841	0.365287	Not Significant	Not Significant
H-1187	252.7	257.6	483.096	249.038	Tier 3 zero-reaction						1	8	128	1.00446	0.987085	0.424826	Not Significant	Not Significant
H-1188	252.8	257.7	513.195	279.136	Tier 3 one-reaction						0	1	39	0.957166	0.693112	0.340765	Not Significant	Not Significant
H-1190	252.8	257.7	682.078	448.019	Tier 3 only two-reaction						0	0	53	1.03352	0.82792	0.382412	Not Significant	Not Significant
H-1189	252.8	257.7	283.033	48.9745	Unidentified									1.10505	0.440528	0.249591	Not Significant	Not Significant
A-T1260	253.1	92	520.17	286.11	Tier 1	Histidinyl-Methionine	AN02491000	HMDB0028891		7408103				1.02872	0.870102	0.391193	Not Significant	Not Significant
H-1191	253.1	258	621.017	386.958	Tier 3 only two-reaction						0	0	12	1.11343	0.368507	0.220474	Not Significant	Not Significant
H-1192	253.2	258.1	347.116	113.058	Tier 3 only two-reaction						0	0	1	0.823925	0.0228899	0.0274534	Significant Decrease	Significant Decrease
H-1193	253.3	258.2	447.101	426.086	Tier 3 zero-reaction						1	5	153	0.857325	0.400896	0.233104	Not Significant	Not Significant
H-1194	253.4	258.3	418.117	184.059	Tier 3 one-reaction						0	11	244	1.60739	0.0517246	0.0512055	Not Significant	Not Significant
H-1195	253.5	258.4	447.603	213.544	Unidentified									0.756983	0.051252	0.0509002	Not Significant	Not Significant
H-T561	253.7	92	440.1	206.043	Tier 2	(2S,3R)-3-Hydroxybutane-1,2,3-tricarboxylic acid	AN01371003	HMDB0006471	C04593	5459784				1.08977	0.680324	0.337056	Not Significant	Not Significant
A-T1272	253.7	92	548.122	314.064	Tier 2	Gentisate aldehyde 5-O-glucuronide	PR02900002							0.801267	0.122451	0.0959486	Not Significant	Not Significant
H-1196	253.8	258.8	448.1	428.084	Tier 3 one-reaction						0	1	188	0.743584	0.0387452	0.0410532	Significant Decrease	Significant Decrease
A-T1281	253.8	92	480.178	246.122	Tier 1	Aspartyl-Leucine	AN01906004	HMDB0028757		332962				0.824289	0.085672	0.073637	Not Significant	Not Significant
A-T1715	253.9	92	447.102	426.088	Tier 2	S-Glutathionyl-L-cysteine /Cysteineglutathione disulfide	AN04120000		C05526	10455148				0.783201	0.0846908	0.0729594	Not Significant	Not Significant
A-1197	254	259	335.106	101.048	Tier 2	1-Aminocyclopropane-1-carboxylic acid	AN00171002	HMDB0036458	C01234	535				0.842944	0.140491	0.105917	Not Significant	Not Significant
H-1197	254	259	335.106	101.048	Tier 3 one-reaction						0	29	443	0.842944	0.140491	0.107385	Not Significant	Not Significant
H-1198	254	259	565.059	331.001	Tier 3 only two-reaction						0	0	65	1.11962	0.356379	0.215355	Not Significant	Not Significant
H-1199	254.3	259.3	593.108	359.049	Tier 3 one-reaction						0	3	156	0.949277	0.847178	0.388417	Not Significant	Not Significant
H-1200	254.3	259.3	516.096	282.038	Tier 3 only two-reaction						0	0	54	0.731976	0.329959	0.204516	Not Significant	Not Significant
H-T477	254.4	92.1	500.184	266.127	Tier 2	gamma-Glutamyltyramine	BM02198000		C20926	10214674				5.44598	0.0163069	0.021446	Significant Increase	Significant Increase
A-T1263	254.4	92.1	454.144	220.088	Tier 1	Alanyl-Methionine	AN01586000	HMDB0028693		85744				0.554222	0.0375953	0.0399616	Significant Decrease	Significant Decrease
A-T1236	254.4	92.1	500.184	266.127	Tier 1	Phenylalanyl-Threonine	AN02198001	HMDB0029005		18218233				5.44598	0.0163069	0.0214217	Significant Increase	Significant Increase
H-1202	254.5	259.6	356.609	122.55	Unidentified									0.475967	3.16226e-07	1.03314e-05	Significant Decrease	Significant Decrease
H-1203	254.6	259.6	489.134	255.076	Tier 3 one-reaction						0	23	559	0.857201	0.539008	0.287595	Not Significant	Not Significant
H-1204	254.6	259.6	473.083	239.025	Tier 3 one-reaction						0	1	82	0.944697	0.513978	0.277861	Not Significant	Not Significant
H-T360	254.9	92.1	490.175	256.117	Tier 2	Histidinyl-Threonine	AN02050001	HMDB0028895		9878293				1.49184	0.000948407	0.00266241	Significant Increase	Significant Increase
A-T1478	254.9	92.1	551.195	317.138	Tier 2	Hydroxyprolyl-Tryptophan	AN02939000	HMDB0028874		85611882				1.34923	0.153184	0.11323	Not Significant	Not Significant
H-1205	254.9	260	361.123	254.13	Tier 3 one-reaction						0	8	148	1.31165	0.0716798	0.0653002	Not Significant	Not Significant
H-T401	255.1	92.1	454.081	220.022	Tier 2	4-Carboxy-4-hydroxy-2-oxoadipic acid	BM01574000		C04115	130				0.598786	2.94253e-06	4.67847e-05	Significant Decrease	Significant Decrease
H-1207	255.1	260.2	453.078	219.02	Tier 3 one-reaction						0	7	207	0.58953	0.000914755	0.00259141	Significant Decrease	Significant Decrease
H-T470	255.2	92.1	463.119	229.059	Tier 2	5-(L-Alanin-3-yl)-2-hydroxy-cis,cis-muconate 6-semialdehyde	AN01694001		C04797	56928065				0.967756	0.871716	0.39524	Not Significant	Not Significant
H-1208	255.3	260.5	405.147	171.089	Tier 3 one-reaction						0	30	321	0.737139	0.0222622	0.0269432	Significant Decrease	Significant Decrease
H-T488	255.4	92.1	515.169	281.112	Tier 2	N-Acetyl-6-Lactoyl-5,6,7,8-tetrahydropterin	PR02417000							2.22182	0.00570446	0.00989338	Significant Increase	Significant Increase
A-T1127	255.4	92.1	515.169	281.112	Tier 2	N-Acetyl-7,8-Dihydrobiopterin	PR02417002							2.22182	0.00570446	0.00990621	Significant Increase	Significant Increase
H-T617	255.4	92.1	471.142	237.086	Tier 1	Sepiapterin	AN01790003	HMDB0000238	C00835	65253				0.970163	0.815687	0.378618	Not Significant	Not Significant
H-1210	255.5	260.7	549.181	315.122	Tier 3 one-reaction						0	5	234	1.59345	0.0157364	0.0210013	Significant Increase	Significant Increase
A-1211	255.6	260.7	309.073	75.0148	Tier 3 one-reaction						0	1	120	0.201526	0.000132524	0.000701233	Significant Decrease	Significant Decrease
H-T532	255.6	92.1	562.135	328.079	Tier 2	2-Hydroxyphenylacetate O-glucuronide	PR03076003							1.11174	0.654336	0.32911	Not Significant	Not Significant
A-T1301	255.6	92.1	562.135	328.079	Tier 2	3,4-Dihydroxyphenylacetaldehyde 3-O-glucuronide	PR03076001							1.11174	0.654336	0.325153	Not Significant	Not Significant
H-1212	255.6	260.8	400.108	166.049	Tier 3 zero-reaction						5	35	623	1.1718	0.0333579	0.0364668	Not Significant	Not Significant
H-1213	255.7	260.9	578.133	344.075	Tier 2	Isomer 1 of 3,4-Dihydroxymandelaldehyde 3-O-glucuronide	PR03312004							1.75053	0.036102	0.0388791	Significant Increase	Significant Increase
A-T1660	255.7	92.1	527.142	293.083	Tier 2	S-(Indolylmethylthiohydroximoyl)-L-cysteine	AN02588000		C16518	25245902				1.01329	0.972468	0.417139	Not Significant	Not Significant
A-1215	255.8	261	387.148	153.09	Tier 2	2,4-Diamino-6-hydroxylaminotoluene	BM00663001		C16399	9543226				1.42585	0.000328508	0.00132219	Significant Increase	Significant Increase
H-1215	255.8	261	387.148	153.09	Tier 3 one-reaction						0	14	197	1.42585	0.000328508	0.00127753	Significant Increase	Significant Increase
H-1214	255.8	261	419.613	185.555	Unidentified									1.02816	0.676652	0.335767	Not Significant	Not Significant
H-1217	255.9	261.1	458.151	224.093	Tier 3 zero-reaction						1	23	265	1.40327	0.0979725	0.0828528	Not Significant	Not Significant
H-1216	255.9	261.1	418.153	184.094	Tier 3 one-reaction						0	6	232	0.992308	0.932571	0.411651	Not Significant	Not Significant
H-T554	256	92.1	410.09	176.032	Tier 2	2-Hydroxy-3-oxoadipic acid	AN00966006		C03217	439945				0.708425	0.0166289	0.0217384	Significant Decrease	Significant Decrease
H-1218	256.1	261.3	388.089	154.031	Tier 3 one-reaction						0	4	139	4.06139	0.0013349	0.00340792	Significant Increase	Significant Increase
H-1219	256.3	261.6	520.19	286.131	Tier 3 one-reaction						0	3	150	1.54938	0.010331	0.0153427	Significant Increase	Significant Increase
H-T683	256.4	92.1	528.144	294.085	Tier 2	N-Acetyl-5-Hydroxy-N-formylkynurenine	PR02604000							0.948838	0.810607	0.377137	Not Significant	Not Significant
H-1220	256.4	261.7	527.142	60.0331	Unidentified									0.744307	0.21338	0.148029	Not Significant	Not Significant
A-T1109	256.5	92.1	508.154	274.099	Tier 2	2,3-Dihydrothienamycin	BM02318000		C20820	92042763				2.6013	0.0195014	0.0244036	Significant Increase	Significant Increase
H-1221	256.5	261.8	323.142	89.0833	Tier 3 one-reaction						0	13	292	0.73575	0.0129475	0.018197	Significant Decrease	Significant Decrease
A-T302	256.7	92.2	369.094	135.035	Tier 1	L-Homocysteine	AN00450000	HMDB0000742	C00155	91552				0.848515	0.0367799	0.0393397	Not Significant	Not Significant
A-T1497	256.8	92.2	542.171	616.224	Tier 2	N-Acetyl-THF-L-glutamic acid	PR05134000							0.990823	0.969077	0.416612	Not Significant	Not Significant
H-T611	256.9	92.2	418.096	184.037	Tier 1	3,4-Dihydroxymandelic acid	AN01076000	HMDB0001866	C05580	85782				0.720045	0.142292	0.108341	Not Significant	Not Significant
H-1222	257	262.4	419.108	370.1	Tier 3 one-reaction						0	6	307	1.04982	0.509272	0.276151	Not Significant	Not Significant
H-T633	257.2	92.2	396.11	162.053	Tier 2	2-Dehydro-3-deoxy-L-fuconic acid	AN00769000		C03827	5459931				0.775186	0.002096	0.00469869	Significant Decrease	Significant Decrease
H-1223	257.2	262.6	413.115	179.057	Tier 2	Adrenochrome	AN01006002	HMDB0012884		24884154				1.89696	0.000599509	0.0019388	Significant Increase	Significant Increase
A-1223	257.2	262.6	413.115	179.057	Tier 3 zero-reaction						2	44	413	1.89696	0.000599509	0.00197803	Significant Increase	Significant Increase
A-T1366	257.4	92.2	454.129	220.07	Tier 1	Seryl-Aspartic acid	AN01583002	HMDB0029035		7016057				0.613086	0.00237489	0.00523382	Significant Decrease	Significant Decrease
A-T354	257.5	92.2	389.091	155.035	Tier 2	N-Methylethanolamine phosphate	AN00681000	HMDB0060173	C01210	439436				2.894	0.000551946	0.00187282	Significant Increase	Significant Increase
H-T316	257.5	92.2	541.13	614.147	Tier 2	CMP-N-acetylneuraminic acid	AN05123000	HMDB0001176	C00128	448209				1.31585	0.202342	0.142466	Not Significant	Not Significant
H-1224	257.5	263	567.128	333.07	Tier 3 one-reaction						0	7	163	0.801802	0.26327	0.173488	Not Significant	Not Significant
H-1226	257.6	263	300.079	132.042	Tier 3 zero-reaction						7	65	699	0.697405	1.87826e-06	3.4836e-05	Significant Decrease	Significant Decrease
H-1225	257.6	263	503.122	269.064	Tier 3 one-reaction						0	7	175	1.11596	0.730132	0.352792	Not Significant	Not Significant
H-1228	257.7	263.2	479.22	245.162	Tier 3 zero-reaction						3	16	198	0.760406	0.00844928	0.0132001	Significant Decrease	Significant Decrease
H-1229	257.7	263.2	548.116	314.058	Tier 3 one-reaction						0	12	210	0.650182	0.000431616	0.00155582	Significant Decrease	Significant Decrease
H-1227	257.7	263.1	518.184	284.126	Tier 3 one-reaction						0	11	285	0.657418	0.259301	0.171393	Not Significant	Not Significant
H-1230	257.8	263.2	374.152	140.094	Tier 3 one-reaction						0	1	161	0.953914	0.699386	0.342434	Not Significant	Not Significant
H-1231	258.5	264	293.553	118.989	Tier 3 only two-reaction						0	0	27	1.15006	0.422081	0.242237	Not Significant	Not Significant
A-1234	258.7	264.3	310.074	76.0153	Tier 3 zero-reaction						1	15	513	1.03778	0.779938	0.365646	Not Significant	Not Significant
A-T1633	258.9	92.2	400.125	332.133	Tier 2	N-Acetyl-N-(L-Arginino)succinic acid	PR03142000							0.968389	0.790209	0.368483	Not Significant	Not Significant
A-1236	259.2	264.9	594.137	360.079	Tier 2	Rosmarinic acid	AN03521010	HMDB0003572	C01850	5281792				1.67973	0.0925098	0.0781776	Not Significant	Not Significant
H-1235	259.2	264.8	562.149	328.09	Tier 3 one-reaction						0	20	383	0.776591	0.174655	0.126926	Not Significant	Not Significant
H-1236	259.2	264.9	594.137	360.079	Tier 3 one-reaction						0	16	338	1.67973	0.0925098	0.0794405	Not Significant	Not Significant
H-T556	259.3	92.2	470.097	472.076	Tier 2	N2'-Acetyl-CMP-2-aminoethylphosphonate	PR04468000							1.13262	0.506746	0.275319	Not Significant	Not Significant
H-1237	259.4	265.1	429.122	195.064	Tier 3 one-reaction						0	10	250	1.05027	0.662704	0.331734	Not Significant	Not Significant
H-1238	259.5	265.1	393.147	159.089	Tier 2	4-Hydroxystachydrine	AN00725009	HMDB0029230		375481				0.724534	0.000727451	0.00222021	Significant Decrease	Significant Decrease
H-1240	259.5	265.2	327.056	92.9981	Tier 3 one-reaction						0	1	27	0.530653	0.0307068	0.0341537	Significant Decrease	Significant Decrease
A-1238	259.5	265.1	393.147	159.089	Tier 3 zero-reaction						6	42	442	0.724534	0.000727451	0.00225589	Significant Decrease	Significant Decrease
A-1239	259.5	265.1	399.123	165.065	Tier 1	7-Methylguanine	AN00812000	HMDB0000897	C02242	11361				0.963783	0.779208	0.365485	Not Significant	Not Significant
H-1239	259.5	265.1	399.123	165.065	Tier 3 zero-reaction						4	36	571	0.963783	0.779208	0.368093	Not Significant	Not Significant
H-T657	259.6	92.3	496.157	262.099	Tier 2	Methionyl-Hydroxyproline	AN02138001	HMDB0028974		69040786				1.98353	0.000807831	0.00238827	Significant Increase	Significant Increase
H-1241	259.7	265.4	514.164	280.106	Tier 3 zero-reaction						2	12	326	1.49516	0.00445826	0.00828756	Significant Increase	Significant Increase
A-T722	259.8	92.3	498.138	264.078	Tier 2	N2'-Acetyl-L-Cystathionine	PR02173000							1.1659	0.314785	0.194175	Not Significant	Not Significant
H-1242	259.8	265.5	575.196	341.137	Tier 3 one-reaction						0	2	120	1.25691	0.408323	0.236268	Not Significant	Not Significant
A-T1347	259.9	92.3	514.164	280.106	Tier 1	Aspartyl-Phenylalanine	EF02406002	HMDB0000706		93078				1.28798	0.0768474	0.0680062	Not Significant	Not Significant
A-1243	259.9	265.6	486.167	252.109	Tier 1	seryl-Phenylalanine	AN01996002	HMDB0029046		7009597				1.02028	0.951105	0.411867	Not Significant	Not Significant
H-T437	260	92.3	310.074	76.016	Tier 2	Glycolic acid	AN00080000	HMDB0000115	C00160	757				1.00427	0.976691	0.422372	Not Significant	Not Significant
A-1244	260.1	265.8	307.111	73.0531	Tier 2	Aminoacetone	AN00065000	HMDB0002134	C01888	215				0.755663	0.0190856	0.0240183	Significant Decrease	Significant Decrease
H-1244	260.1	265.8	307.111	73.0531	Tier 3 zero-reaction						3	18	409	0.755663	0.0190856	0.0240816	Significant Decrease	Significant Decrease
H-1245	260.1	265.9	368.096	134.038	Tier 3 one-reaction						0	14	248	1.4523	0.00641858	0.0107638	Significant Increase	Significant Increase
A-1246	260.2	266	321.091	87.0322	Tier 2	Isomer 3 of Aminoacrylic acid	AN00113000		C20253	46173136				1.33481	0.00440456	0.00826993	Significant Increase	Significant Increase
H-1246	260.2	266	321.091	87.0322	Tier 3 zero-reaction						1	18	381	1.33481	0.00440456	0.00823956	Significant Increase	Significant Increase
H-T449	260.2	92.3	500.148	266.09	Tier 2	N2'-Acetyl-5'-Hydroxykynurenine	PR02197000							0.921827	0.671227	0.333768	Not Significant	Not Significant
H-T496	260.3	92.3	440.1	206.043	Tier 2	Homoisocitric acid	BM01371000		C05662	5460287				1.36385	0.444655	0.250819	Not Significant	Not Significant
H-1247	260.4	266.1	374.614	140.555	Unidentified									0.736033	0.000736398	0.00223576	Significant Decrease	Significant Decrease
H-1248	260.5	266.2	388.133	308.149	Tier 3 one-reaction						0	5	245	0.981668	0.833556	0.384201	Not Significant	Not Significant
H-1249	260.5	266.3	530.196	296.137	Tier 3 one-reaction						0	18	323	1.91075	0.0779899	0.0697314	Not Significant	Not Significant
H-1250	260.5	266.3	354.062	240.008	Tier 3 only two-reaction						0	0	72	1.16946	0.37063	0.221439	Not Significant	Not Significant
H-1251	260.7	266.5	551.12	317.062	Tier 3 one-reaction						0	2	105	2.55703	0.000289927	0.00117893	Significant Increase	Significant Increase
A-1253	260.8	266.6	433.117	199.059	Tier 2	2-Amino-5-hydroxyl-4-hydroxylamino-6-nitrotoluene	BM01278003		C16414	9543131				0.483981	0.0417748	0.0433206	Significant Decrease	Significant Decrease
H-1253	260.8	266.6	433.117	199.059	Tier 3 one-reaction						0	8	267	0.483981	0.0417748	0.0435405	Significant Decrease	Significant Decrease
H-1252	260.8	266.6	391.046	313.975	Tier 3 only two-reaction						0	0	29	1.09849	0.5202	0.280247	Not Significant	Not Significant
H-1254	260.9	266.7	355.062	242.007	Tier 3 one-reaction						0	6	155	1.18734	0.179115	0.129517	Not Significant	Not Significant
H-1255	260.9	266.7	352.108	236.099	Tier 3 one-reaction						0	13	183	0.767841	0.15492	0.115803	Not Significant	Not Significant
H-1256	261	266.9	432.159	198.1	Tier 3 one-reaction						0	10	279	1.11003	0.494723	0.271235	Not Significant	Not Significant
H-1258	261.1	267	373.131	139.072	Tier 2	4-Amino-5-hydroxymethyl-2-methylpyrimidine	AN00493001		C01279	777				1.43821	0.014446	0.0197403	Significant Increase	Significant Increase
H-1257	261.1	267	542.269	308.21	Tier 3 one-reaction						0	4	93	0.803333	0.236455	0.159898	Not Significant	Not Significant
H-1259	261.3	267.2	438.06	204.002	Tier 3 one-reaction						0	3	118	1.67411	0.0190663	0.0240816	Significant Increase	Significant Increase
H-T302	261.4	92.3	490.175	256.117	Tier 2	Threoninyl-Histidine	AN02050002	HMDB0029063		9943049				1.07172	0.630421	0.320754	Not Significant	Not Significant
H-1262	261.5	267.4	424.106	190.048	Tier 2	Isomer 1 of 2,4-Dihydroxyhept-2-enedioic acid	AN01161001		C06201	5280910				0.807988	0.00899164	0.0138186	Significant Decrease	Significant Decrease
H-T636	261.5	92.3	410.089	176.032	Tier 2	(4S)-4,6-Dihydroxy-2,5-dioxohexanoic acid	AN00966001		C04349	440303				0.845053	0.288762	0.185608	Not Significant	Not Significant
H-T1055	261.5	92.3	446.091	212.032	Tier 2	5-Carboxyvanillic acid	BM01455001		C18338	16488				0.845679	0.125093	0.0987099	Not Significant	Not Significant
A-T1327	261.5	92.3	446.091	212.032	Tier 2	2-Hydroxy-6-ketononatrienedioic acid	AN01455000		C12624	45108157				0.845679	0.125093	0.0974139	Not Significant	Not Significant
H-1260	261.5	267.4	394.096	160.038	Tier 2	3D-3,5/4-Trihydroxycyclohexane-1,2-dione	AN00732002		C04287	24771766				1.22942	0.0960691	0.0816568	Not Significant	Not Significant
H-1261	261.5	267.4	517.167	283.109	Tier 3 one-reaction						0	13	234	0.95529	0.810863	0.377137	Not Significant	Not Significant
A-1260	261.5	267.4	394.096	160.038	Tier 3 zero-reaction						2	39	468	1.22942	0.0960691	0.0803526	Not Significant	Not Significant
A-T1325	261.6	92.3	545.159	311.101	Tier 2	Dhurrin	BM02863000	HMDB0060471	C05143	161355				0.859714	0.318751	0.196035	Not Significant	Not Significant
A-1265	262	268	335.142	101.084	Tier 2	Isomer 1 of 5-Aminopentanal	AN00174001	HMDB0012815	C12455	443849				1.59351	0.00537137	0.00943001	Significant Increase	Significant Increase
H-1263	262	267.9	383.112	298.107	Tier 3 zero-reaction						1	20	393	0.650066	0.00119932	0.00318157	Significant Decrease	Significant Decrease
H-1265	262	268	335.142	101.084	Tier 3 one-reaction						0	20	342	1.59351	0.00537137	0.00941508	Significant Increase	Significant Increase
H-1264	262	267.9	643.267	409.209	Tier 3 one-reaction						0	5	136	1.04954	0.565369	0.297393	Not Significant	Not Significant
H-1266	262	268	330.607	193.097	Tier 3 one-reaction						0	25	533	0.995295	0.971413	0.421608	Not Significant	Not Significant
H-1267	262.3	268.3	494.057	259.998	Tier 2	Isomer 1 of 2-Hydroxy-3-(4-hydroxyphenyl)propenoate O-sulfate	PR02098001							1.56713	0.0388393	0.0411128	Significant Increase	Significant Increase
H-T530	262.4	92.4	578.134	344.074	Tier 2	Homogentisic acid 2-O-glucuronide	PR03312000							2.01449	0.0208632	0.0257087	Significant Increase	Significant Increase
A-T1188	262.4	92.4	578.134	344.074	Tier 2	Homogentisic acid 5-O-glucuronide	PR03312001							2.01449	0.0208632	0.0255997	Significant Increase	Significant Increase
H-1269	262.4	268.4	295.085	122.053	Tier 3 only two-reaction						0	0	2	0.471828	0.0487409	0.0489741	Significant Decrease	Significant Decrease
H-1268	262.4	268.4	382.611	148.553	Unidentified									0.652264	0.00198691	0.00451948	Significant Decrease	Significant Decrease
H-1270	262.4	268.4	270.074	72.0315	Unidentified									0.726215	0.0835608	0.0734225	Not Significant	Not Significant
H-1271	262.5	268.5	510.161	276.102	Tier 3 one-reaction						0	5	113	1.51211	0.0961565	0.0816991	Not Significant	Not Significant
A-T1385	262.7	92.4	484.151	250.095	Tier 2	N2-Acetyl-L-Kynurenine	TA01969000	HMDB0240342		54201144				1.10882	0.60589	0.308725	Not Significant	Not Significant
A-T221	263.1	92.4	557.186	323.125	Tier 2	Bialaphos	AN03008000		C06457	5462314				0.964654	0.782089	0.366252	Not Significant	Not Significant
H-1272	263.3	269.4	321.127	87.0688	Tier 3 zero-reaction						1	29	397	9.67252	6.09345e-07	1.48571e-05	Significant Increase	Significant Increase
H-1273	263.3	269.4	400.082	166.023	Tier 3 only two-reaction						0	0	23	0.904876	0.750877	0.359295	Not Significant	Not Significant
H-1274	263.6	269.8	367.606	133.548	Unidentified									0.959407	0.726401	0.351302	Not Significant	Not Significant
A-1275	263.6	269.8	338.106	104.048	Tier 3 zero-reaction						8	58	664	2.6551	0.209169	0.143386	Not Significant	Not Significant
H-1276	263.7	269.9	414.645	180.587	Unidentified									0.708229	0.0126809	0.0179267	Significant Decrease	Significant Decrease
H-T436	263.9	92.4	440.102	206.043	Tier 2	2-Methylcitric acid	AN01371002	HMDB0000379	C02225	515				0.852693	0.567238	0.298103	Not Significant	Not Significant
H-1277	263.9	270.1	371.116	137.058	Tier 3 one-reaction						0	5	164	0.656853	0.0600615	0.0572642	Not Significant	Not Significant
H-1278	264	270.2	443.091	209.032	Tier 3 one-reaction						0	11	153	1.88266	0.00113232	0.00304856	Significant Increase	Significant Increase
H-1279	264.1	270.3	522.14	288.082	Tier 3 one-reaction						0	1	151	0.952387	0.730731	0.353002	Not Significant	Not Significant
H-1280	264.4	270.6	500.159	266.101	Tier 3 one-reaction						0	22	574	0.767183	0.0657096	0.0612236	Not Significant	Not Significant
H-1282	264.6	270.9	346.116	224.115	Tier 3 one-reaction						0	10	231	1.40961	0.0384303	0.0407982	Significant Increase	Significant Increase
H-1284	264.6	270.9	404.127	170.069	Tier 3 one-reaction						0	17	323	1.30231	0.0219468	0.0266208	Significant Increase	Significant Increase
H-T709	264.7	92.5	576.154	342.095	Tier 2	3-Methoxy-4-hydroxyphenylacetaldehyde O-glucuronide	PR03283000							1.03111	0.718895	0.348916	Not Significant	Not Significant
A-T1267	264.7	92.5	689.213	456.163	Tier 2	5,10-Methenyltetrahydrofolic acid	AN04334000	HMDB0001354	C00445	135398657				0.885606	0.480479	0.261782	Not Significant	Not Significant
A-T1843	265	92.5	939.291	472.182	Tier 2	5-Formiminotetrahydrofolic acid	AN04471000	HMDB0001534	C00664	5459780				0.872377	0.475874	0.259933	Not Significant	Not Significant
H-1285	265.1	271.4	547.138	313.079	Tier 3 one-reaction						0	15	305	0.735473	0.243596	0.163755	Not Significant	Not Significant
A-1286	265.2	271.5	390.115	312.113	Tier 3 one-reaction						0	5	111	1.21668	0.0180244	0.0230899	Significant Increase	Significant Increase
H-1288	265.4	271.8	296.095	62.0371	Tier 1	Ethylene glycol	AN00042001	HMDB0037790	C01380	174				1.20793	0.380202	0.225359	Not Significant	Not Significant
H-1287	265.4	271.8	323.107	89.049	Tier 3 only two-reaction						0	0	1	0.667364	0.0783665	0.0700104	Not Significant	Not Significant
A-1288	265.4	271.8	296.095	62.0371	Tier 3 one-reaction						0	19	504	1.20793	0.380202	0.222782	Not Significant	Not Significant
H-1289	265.5	271.8	356.609	122.55	Unidentified									0.503648	2.6163e-06	4.50586e-05	Significant Decrease	Significant Decrease
A-T1398	265.5	92.5	365.152	131.095	Tier 1	6-Aminohexanoic acid	BM00410006	HMDB0001901	C02378	564				1.23548	0.319198	0.196257	Not Significant	Not Significant
H-1290	265.6	272	392.2	158.142	Tier 3 one-reaction						0	3	77	1.36051	0.136307	0.105038	Not Significant	Not Significant
H-1291	265.7	272.1	481.066	247.008	Tier 3 one-reaction						0	1	70	0.748873	0.0293496	0.033085	Significant Decrease	Significant Decrease
H-1292	265.7	272.1	375.114	282.111	Tier 3 one-reaction						0	17	309	0.963672	0.768401	0.365184	Not Significant	Not Significant
H-1293	266	272.5	647.324	413.266	Tier 3 one-reaction						0	18	184	0.748352	0.118984	0.0950998	Not Significant	Not Significant
H-1295	266.2	272.7	366.101	132.043	Tier 2	Isomer 1 of 2-(Hydroxymethyl)-4-oxobutanoic acid	AN00418005		C04106	440223				0.794975	0.00483185	0.00874448	Significant Decrease	Significant Decrease
A-1295	266.2	272.7	366.101	132.043	Tier 3 zero-reaction						7	69	753	0.794975	0.00483185	0.00878858	Significant Decrease	Significant Decrease
H-1294	266.2	272.6	312.092	156.067	Tier 3 only two-reaction						0	0	8	0.786745	0.130514	0.101949	Not Significant	Not Significant
H-1296	266.3	272.7	395.597	161.539	Unidentified									0.54393	1.38858e-06	2.76441e-05	Significant Decrease	Significant Decrease
H-1297	266.3	272.8	409.142	175.084	Tier 3 zero-reaction						1	41	506	1.26867	0.169487	0.124001	Not Significant	Not Significant
A-1298	266.5	273	398.154	164.096	Tier 2	Kynuramine	AN00800000	HMDB0012246		9692				0.627876	0.0412766	0.0429413	Significant Decrease	Significant Decrease
H-1298	266.5	273	398.154	164.096	Tier 3 zero-reaction						1	10	246	0.627876	0.0412766	0.0431456	Significant Decrease	Significant Decrease
H-1299	266.8	273.3	413.125	179.067	Tier 3 only two-reaction						0	0	3	0.998955	0.995667	0.427164	Not Significant	Not Significant
H-1300	267.2	273.7	355.111	121.053	Tier 3 zero-reaction						1	12	244	1.9015	0.000163758	0.000810013	Significant Increase	Significant Increase
H-1302	267.5	274.1	419.092	185.034	Tier 3 zero-reaction						1	9	260	2.34409	0.0274216	0.0314674	Significant Increase	Significant Increase
H-1303	267.5	274.2	444.158	210.1	Tier 2	N-Acetyl-Pyridoxamine	PR01438001							0.848449	0.352198	0.213722	Not Significant	Not Significant
H-T535	267.7	92.6	396.078	162.016	Tier 2	4-Hydroxy-2-oxoglutaric acid/(4R)-4-Hydroxy-2-oxoglutaric acid	AN00763000	HMDB0002070	C01127	599				0.837472	0.0138609	0.0191703	Not Significant	Not Significant
A-T909	268	92.6	419.093	185.032	Tier 2	2-Amino-3-carboxymuconate semialdehyde	AN01089000	HMDB0001330	C04409	5280673				2.43368	0.0150869	0.0203661	Significant Increase	Significant Increase
H-1305	268	274.7	353.645	239.174	Tier 3 one-reaction						0	2	15	0.681676	0.145976	0.110449	Not Significant	Not Significant
H-1306	268	274.7	731.173	497.114	Tier 3 one-reaction						0	6	252	1.07047	0.701437	0.342974	Not Significant	Not Significant
H-1304	268	274.6	468.656	234.598	Unidentified									0.981134	0.922585	0.409158	Not Significant	Not Significant
A-T1880	268.1	92.6	364.082	260.047	Tier 2	3-Hydroxykynurenamine O-sulfate	PR02102001							0.628914	0.0664566	0.0610777	Not Significant	Not Significant
H-1307	268.1	274.8	420.193	186.135	Tier 3 one-reaction						0	4	105	0.857324	0.1726	0.1258	Not Significant	Not Significant
H-1308	268.2	274.9	526.162	292.104	Tier 3 zero-reaction						1	12	226	0.832597	0.143986	0.109363	Not Significant	Not Significant
H-1309	268.4	275.1	369.113	135.055	Tier 3 zero-reaction						1	10	296	1.11613	0.275303	0.179564	Not Significant	Not Significant
H-1310	268.5	275.2	403.144	169.085	Tier 3 zero-reaction						2	11	261	0.43543	0.000589119	0.00191375	Significant Decrease	Significant Decrease
A-T1383	268.6	92.6	509.186	275.127	Tier 1	Tryptophyl-Alanine	AN02337001	HMDB0029076		263475				2.75823	0.00522015	0.00920795	Significant Increase	Significant Increase
H-1312	268.6	275.4	402.605	168.546	Unidentified									0.749447	0.0321022	0.0353793	Significant Decrease	Significant Decrease
H-1311	268.6	275.4	374.116	280.116	Tier 3 one-reaction						0	18	483	1.23298	0.162853	0.120078	Not Significant	Not Significant
H-1313	268.7	275.5	727.16	260.051	Tier 3 only two-reaction						0	0	133	0.707102	0.180835	0.13037	Not Significant	Not Significant
H-1315	268.8	275.6	396.078	162.02	Tier 2	(4R)-4-Hydroxy-2-oxoglutaric acid	AN00763001	HMDB0060466	C05946	440853				0.867489	0.0358011	0.0386317	Not Significant	Not Significant
H-1316	268.8	275.6	331.1	194.083	Tier 3 only two-reaction						0	0	27	1.40985	0.227365	0.155298	Not Significant	Not Significant
H-1314	268.8	275.6	364.583	130.524	Unidentified									0.617486	0.0836649	0.0734255	Not Significant	Not Significant
A-1315	268.8	275.6	396.078	162.02	Tier 3 only two-reaction						0	0	69	0.867489	0.0358011	0.0386073	Not Significant	Not Significant
A-T1442	269	92.6	369.113	135.054	Tier 1	Adenine	AN00452000	HMDB0000034	C00147	190				0.790771	0.0105418	0.0155269	Significant Decrease	Significant Decrease
H-1317	269	275.8	411.584	177.526	Unidentified									0.548938	3.21968e-05	0.000236037	Significant Decrease	Significant Decrease
H-T75	269	92.6	482.116	248.056	Tier 2	Pyridoxamine phosphate	AN01932000	HMDB0001555	C00647	1053				0.967894	0.858913	0.391645	Not Significant	Not Significant
H-1318	269.2	276	399.125	165.067	Tier 3 zero-reaction						4	13	253	1.1319	0.16482	0.121158	Not Significant	Not Significant
H-1319	269.3	276.1	381.601	147.542	Unidentified									0.578204	2.48087e-05	0.000196478	Significant Decrease	Significant Decrease
A-T1444	269.4	92.6	360.113	126.054	Tier 1	5-Amino-4-imidazolecarboxyamide	AN00348000	HMDB0003192	C04051	9679				0.545644	0.0212495	0.0259291	Significant Decrease	Significant Decrease
H-1320	269.4	276.3	364.171	130.113	Tier 3 only two-reaction						0	0	1	0.588235	0.0152112	0.0205276	Significant Decrease	Significant Decrease
A-T1473	269.4	92.6	411.094	178.041	Tier 1	Cysteinyl-Glycine	AN00992000	HMDB0000078	C01419	439498				1.08652	0.634552	0.318328	Not Significant	Not Significant
H-1324	269.6	276.5	416.101	182.042	Tier 3 zero-reaction						4	12	358	0.291769	0.000443461	0.00157498	Significant Decrease	Significant Decrease
H-1322	269.6	276.5	606.167	372.109	Tier 3 one-reaction						0	12	336	3.71854	0.00143924	0.00361475	Significant Increase	Significant Increase
H-1321	269.6	276.5	428.636	194.578	Unidentified									0.654771	0.00977557	0.0147108	Significant Decrease	Significant Decrease
H-1325	269.6	276.5	408.076	174.018	Tier 2	Isomer 1 of Dehydroascorbic acid	AN00934001	HMDB0001264	C05422	440667				1.32911	0.320513	0.20009	Not Significant	Not Significant
H-1323	269.6	276.5	265.103	31.0441	Unidentified									1.03122	0.818549	0.379541	Not Significant	Not Significant
A-1325	269.6	276.5	408.076	174.018	Tier 3 zero-reaction						3	16	173	1.32911	0.320513	0.196905	Not Significant	Not Significant
A-T1436	269.7	92.6	462.166	228.111	Tier 2	Hydroxyprolyl-Proline	AN01684001	HMDB0028871		61156945				0.853527	0.422445	0.23914	Not Significant	Not Significant
A-T1585	269.9	92.7	455.148	221.091	Tier 2	Pyrimidodiazepine	AN01599000		C02587	196146				0.556391	5.39257e-10	1.74999e-07	Significant Decrease	Significant Decrease
A-T1441	269.9	92.7	265.101	31.0422	Tier 1	Methylamine	BM00008000	HMDB0000164	C00218	6329				1.03455	0.802925	0.371588	Not Significant	Not Significant
A-T1420	270.1	92.7	349.123	115.063	Tier 1	Proline	AN00259000	HMDB0000162	C00148	614				0.925322	0.247408	0.162788	Not Significant	Not Significant
H-1328	270.2	277.1	345.104	111.045	Tier 3 only two-reaction						0	0	23	0.628036	0.0166021	0.0217289	Significant Decrease	Significant Decrease
H-1326	270.2	277.1	362.611	128.552	Unidentified									0.846043	0.132529	0.103041	Not Significant	Not Significant
H-1329	270.3	277.3	454.145	220.087	Tier 2	5-Hydroxy-L-tryptophan	AN01585002	HMDB0000472, HMDB0000504, HMDB0015571	C00643	439280				0.693557	0.000677106	0.00211109	Significant Decrease	Significant Decrease
H-T663	270.3	92.7	562.14	328.079	Tier 2	3,4-Dihydroxyphenylacetaldehyde 4-O-glucuronide	PR03076002							1.23514	0.103775	0.0861448	Not Significant	Not Significant
H-T511	270.4	92.7	402.146	168.09	Tier 2	Pyridoxamine	AN00863000	HMDB0001431	C00534	1052				0.440165	9.04201e-06	0.000104368	Significant Decrease	Significant Decrease
A-T1218	270.4	92.7	578.135	344.074	Tier 2	3,4-Dihydroxyphenylacetate 3-O-glucuronide	PR03312002							0.973057	0.917746	0.403737	Not Significant	Not Significant
H-T736	270.5	92.7	390.112	156.054	Tier 2	Imidazole lactic acid	AN00698000		C05568	793				1.48287	0.00111286	0.00301664	Significant Increase	Significant Increase
H-T612	270.5	92.7	515.148	281.09	Tier 2	4-Hydroxyphenylacetylglutamic acid	AN02415000	HMDB0006061	C05595	440731				1.26279	0.0555208	0.0539785	Not Significant	Not Significant
H-1330	270.5	277.5	473.087	239.029	Tier 3 one-reaction						0	4	135	0.826382	0.270076	0.177112	Not Significant	Not Significant
H-1331	270.8	277.8	393.114	159.055	Tier 3 only two-reaction						0	0	69	0.631043	0.0286192	0.0324641	Significant Decrease	Significant Decrease
H-1332	271	278	498.182	264.123	Tier 3 one-reaction						0	16	367	3.14983	0.000135304	0.000692477	Significant Increase	Significant Increase
H-T630	271	92.7	376.085	142.027	Tier 2	cis,cis-4-Hydroxymuconic semialdehyde	BM00525003		C06603	5280969				0.632701	0.154288	0.11557	Not Significant	Not Significant
A-T1468	271	92.7	376.085	142.027	Tier 2	2-Hydroxymuconate semialdehyde	BM00525004		C00682	5280366				0.632701	0.154288	0.11386	Not Significant	Not Significant
H-1333	271.1	278.2	415.147	362.178	Tier 3 one-reaction						0	1	80	0.89323	0.359688	0.216692	Not Significant	Not Significant
H-1334	271.2	278.3	503.123	269.065	Tier 3 one-reaction						0	7	257	1.04705	0.899564	0.402817	Not Significant	Not Significant
H-1335	271.3	278.4	339.137	105.078	Tier 2	Diethanolamine	AN00204000	HMDB0004437	C06772	8113				3.70715	3.67379e-07	1.1268e-05	Significant Increase	Significant Increase
A-1335	271.3	278.4	339.137	105.078	Tier 2	2-Amino-2-methyl-1,3-propanediol	AN00204001	HMDB0244975	C11260	1531				3.70715	3.67379e-07	1.23073e-05	Significant Increase	Significant Increase
A-1336	271.3	278.5	277.065	43.0063	Unidentified									0.943528	0.64499	0.321928	Not Significant	Not Significant
H-1337	271.4	278.5	406.108	172.049	Tier 3 zero-reaction						1	14	300	0.934559	0.674073	0.334953	Not Significant	Not Significant
H-1338	271.4	278.6	376.126	284.135	Tier 3 one-reaction						0	4	178	0.946394	0.736959	0.354668	Not Significant	Not Significant
H-1339	271.5	278.7	419.163	185.105	Tier 3 zero-reaction						2	12	238	1.99122	0.00285292	0.00589604	Significant Increase	Significant Increase
H-1340	271.7	278.9	666.316	432.257	Tier 3 only two-reaction						0	0	78	0.693831	0.00570807	0.00989338	Significant Decrease	Significant Decrease
H-T641	271.8	92.7	410.155	176.095	Tier 1	Serotonin	AN00975002	HMDB0000259	C00780	5202				0.274131	0.000405006	0.00148206	Significant Decrease	Significant Decrease
H-1341	271.9	279.2	611.324	377.266	Tier 3 one-reaction						0	3	113	3.00559	6.67486e-05	0.00041149	Significant Increase	Significant Increase
H-1343	272	279.3	331.609	195.102	Tier 3 one-reaction						0	8	252	1.64751	0.0602229	0.0572923	Not Significant	Not Significant
H-1345	272.1	279.4	370.097	136.039	Tier 3 zero-reaction						1	10	171	0.523071	0.00182676	0.00424418	Significant Decrease	Significant Decrease
H-1344	272.1	279.4	461.221	227.163	Tier 3 one-reaction						0	1	40	0.670512	0.0209708	0.0257974	Significant Decrease	Significant Decrease
H-1347	272.2	279.6	362.155	128.096	Tier 3 only two-reaction						0	0	1	3.54836	7.83132e-05	0.000459296	Significant Increase	Significant Increase
A-1346	272.2	279.5	338.107	104.049	Tier 3 only two-reaction						0	0	1	3.12318	0.167424	0.120958	Not Significant	Not Significant
H-1348	272.5	279.9	592.15	358.092	Tier 2	N1-(5-Phospho-alpha-D-ribosyl)-5,6-dimethylbenzimidazole	AN03490000	HMDB0003882	C04778	444941				1.09883	0.605798	0.31203	Not Significant	Not Significant
A-1348	272.5	279.9	592.15	358.092	Tier 3 zero-reaction						1	15	371	1.09883	0.605798	0.308725	Not Significant	Not Significant
H-1349	272.6	280	321.128	87.0693	Unidentified									10.728	5.17323e-07	1.37114e-05	Significant Increase	Significant Increase
H-1350	272.7	280.2	445.091	211.033	Tier 3 one-reaction						0	4	84	0.756103	0.0990971	0.0834462	Not Significant	Not Significant
H-1352	272.8	280.3	423.067	189.009	Tier 3 zero-reaction						1	3	109	0.309458	0.00191417	0.00439086	Significant Decrease	Significant Decrease
A-T1244	272.8	92.8	307.112	73.0528	Tier 2	3-Aminopropanal	AN00065001	HMDB0001106	C05665	75				0.960268	0.816482	0.375261	Not Significant	Not Significant
H-1351	272.8	280.3	394.133	320.15	Tier 3 zero-reaction						2	10	207	1.58358	0.293511	0.187771	Not Significant	Not Significant
A-T1457	272.9	92.8	343.112	109.053	Tier 1	4-Hydroxyaniline	BM00219000	HMDB0001169	C02372	403				0.558669	0.0183405	0.0233892	Significant Decrease	Significant Decrease
H-1353	272.9	280.5	307.111	73.053	Tier 3 zero-reaction						3	18	409	1.1722	0.230629	0.156885	Not Significant	Not Significant
H-1354	273	280.5	495.205	261.147	Tier 2	Seryl-Arginine	AN02122001	HMDB0029033		25216635				0.723864	0.0795396	0.0708251	Not Significant	Not Significant
A-1354	273	280.5	495.205	261.147	Tier 3 only two-reaction						0	0	75	0.723864	0.0795396	0.0698378	Not Significant	Not Significant
H-1355	273.2	280.8	311.101	154.086	Tier 3 one-reaction						0	5	136	0.948103	0.783045	0.369072	Not Significant	Not Significant
A-1356	273.3	280.9	468.041	233.982	Tier 3 one-reaction						0	4	58	0.975937	0.770701	0.362739	Not Significant	Not Significant
H-1357	273.4	281	409.107	175.049	Tier 3 zero-reaction						2	28	456	0.63942	0.00174666	0.00409757	Significant Decrease	Significant Decrease
H-1358	273.4	281.1	472.165	238.106	Tier 3 one-reaction						0	16	371	1.09567	0.586354	0.305566	Not Significant	Not Significant
A-T1406	273.5	92.8	409.107	175.049	Tier 2	7-Cyano-7-carbaguanine	AN00954000		C15996	446357				0.514757	0.00035942	0.0014067	Significant Decrease	Significant Decrease
H-1359	273.6	281.2	411.668	177.61	Unidentified									6.16006	0.0022231	0.00490756	Significant Increase	Significant Increase
H-T699	273.7	92.8	519.188	285.132	Tier 2	Glycyl-Prolyl-Hydroxyproline	AN02477000	HMDB0002171		11778669				0.726915	0.0282416	0.0321865	Significant Decrease	Significant Decrease
A-1360	273.7	281.4	489.216	255.158	Tier 2	L-Pyrrolysine	BM02037000		C16138	5460671				0.558323	0.0356561	0.0385058	Significant Decrease	Significant Decrease
H-1361	273.7	281.4	601.256	367.198	Tier 3 one-reaction						0	2	99	0.751699	0.00292502	0.00599933	Significant Decrease	Significant Decrease
H-1360	273.7	281.4	489.216	255.158	Tier 3 only two-reaction						0	0	74	0.558323	0.0356561	0.0385327	Significant Decrease	Significant Decrease
H-1362	273.8	281.5	393.136	318.155	Tier 3 one-reaction						0	5	93	0.59402	9.82402e-05	0.000547736	Significant Decrease	Significant Decrease
A-T1403	273.8	92.8	478.147	244.088	Tier 2	Carbapenem biosynthesis intermediate 2	BM01872001		C20818	92042761				0.834927	0.263659	0.17066	Not Significant	Not Significant
H-1363	274	281.8	392.199	158.141	Tier 3 one-reaction						0	3	77	1.61862	0.0108131	0.0158009	Significant Increase	Significant Increase
H-T394	274.1	92.8	726.151	259.046	Tier 2	D-Galactosamine 6-phosphate	AN02087004		C06377	5460111				0.48526	0.00291666	0.00598784	Significant Decrease	Significant Decrease
A-T1503	274.2	92.8	360.101	126.043	Tier 1	Imidazole-4-acetic acid	AN00345002	HMDB0002024	C02835	96215				1.16411	0.0128494	0.0181169	Not Significant	Not Significant
H-T351	274.3	92.8	706.174	473.12	Tier 2	CMP-N-trimethyl-2-aminoethylphosphonate	AN04469000	HMDB0060072	C05674	440755				0.714952	0.00428869	0.00803666	Significant Decrease	Significant Decrease
H-1367	274.4	282.3	429.112	195.053	Tier 1	Salicyluric acid	BM01229005	HMDB0000840	C07588	10253				0.947937	0.719934	0.349342	Not Significant	Not Significant
A-1366	274.4	282.2	415.119	181.06	Tier 2	8-Hydroxy-7-methylguanine	AN01035000	HMDB0006037		308075				0.883412	0.566682	0.294633	Not Significant	Not Significant
H-1366	274.4	282.2	415.119	181.06	Tier 3 zero-reaction						1	16	364	0.883412	0.566682	0.297892	Not Significant	Not Significant
H-T713	274.6	92.8	416.119	182.058	Tier 2	cis-3-(3-Carboxyethenyl)-3,5-cyclohexadiene-1,2-diol	AN01052012		C12622	5282145				0.821648	0.503802	0.274403	Not Significant	Not Significant
H-1368	274.6	282.4	532.106	64.9963	Unidentified									1.13907	0.36115	0.217451	Not Significant	Not Significant
H-1369	274.8	282.7	579.274	345.216	Tier 3 one-reaction						0	4	100	0.743508	0.0051756	0.00913837	Significant Decrease	Significant Decrease
H-1370	274.8	282.7	334.086	100.028	Tier 3 one-reaction						0	3	188	1.35746	0.37288	0.222233	Not Significant	Not Significant
A-T1159	275	92.8	578.135	344.074	Tier 2	3,4-Dihydroxyphenylacetate 4-O-glucuronide	PR03312003							0.855161	0.596412	0.305473	Not Significant	Not Significant
H-1371	275	282.9	414.598	180.54	Unidentified									1.86808	0.144451	0.109587	Not Significant	Not Significant
H-1372	275.2	283.2	437.138	203.079	Tier 3 one-reaction						0	36	575	1.62347	0.0177872	0.0229342	Significant Increase	Significant Increase
H-T555	275.4	92.9	674.212	441.155	Tier 2	N6'-Acetyl-S-Adenosyl-L-methionine	PR04223000							1.6814	0.00606952	0.0103222	Significant Increase	Significant Increase
H-1373	275.4	283.5	401.624	167.565	Unidentified									0.679494	0.00139236	0.00352558	Significant Decrease	Significant Decrease
H-1375	275.5	283.6	352.086	118.028	Tier 2	Erythrono-1,4-lactone	AN00281004	HMDB0002475, HMDB00349, HMDB02475		5325915				0.649097	0.00273362	0.00572031	Significant Decrease	Significant Decrease
A-1375	275.5	283.6	352.086	118.028	Tier 3 zero-reaction						4	52	588	0.649097	0.00273362	0.00579937	Significant Decrease	Significant Decrease
H-1374	275.5	283.5	566.148	99.0384	Unidentified									1.06801	0.570406	0.299342	Not Significant	Not Significant
A-T1391	275.8	92.9	321.127	87.0684	Tier 2	4-Aminobutyraldehyde	AN00115001	HMDB0001080	C00555	118				13.3544	6.46641e-07	1.66804e-05	Significant Increase	Significant Increase
H-T729	275.8	92.9	429.112	195.053	Tier 2	3-Hydroxyhippuric acid	BM01229006	HMDB0006116		450268				0.964243	0.819334	0.37972	Not Significant	Not Significant
A-T1598	275.9	92.9	441.11	207.053	Tier 2	4-(2-Aminophenyl)-2,4-dioxobutanoic acid	AN01385000	HMDB0000978	C01252	472				1.21846	0.416064	0.236886	Not Significant	Not Significant
A-1376	276.2	284.5	496.113	262.055	Tier 3 only two-reaction						0	0	58	1.31012	0.150199	0.111422	Not Significant	Not Significant
H-1378	276.4	284.7	460.153	226.095	Tier 3 zero-reaction						1	39	448	0.928588	0.557081	0.294343	Not Significant	Not Significant
A-1379	276.5	284.8	470.174	236.116	Tier 1	Phenylalanyl-Alanine	AN01782001	HMDB0028988		5488196				6.05342	0.00298229	0.00615997	Significant Increase	Significant Increase
H-1379	276.5	284.8	470.174	236.116	Tier 3 one-reaction						0	13	238	6.05342	0.00298229	0.00608803	Significant Increase	Significant Increase
H-1380	276.7	285.1	395.127	322.138	Tier 3 one-reaction						0	11	310	2.51657	0.000296118	0.00119216	Significant Increase	Significant Increase
H-T701	276.7	92.9	562.139	328.079	Tier 2	4-Hydroxy-3-methoxy-benzaldehyde O-glucuronide	PR03076004							1.61838	0.095374	0.0812251	Not Significant	Not Significant
H-T730	276.8	92.9	456.159	222.1	Tier 2	N3-Acetyl-5'-Hydroxykynurenamine	PR01612003							1.52176	0.201209	0.141853	Not Significant	Not Significant
H-T722	276.9	92.9	382.096	148.037	Tier 2	Citramalic acid	AN00594011	HMDB0000426	C02614, C02612	1081				0.813529	0.201288	0.141862	Not Significant	Not Significant
H-1381	276.9	285.3	345.616	111.557	Unidentified									0.976803	0.853729	0.389773	Not Significant	Not Significant
H-T326	277	92.9	563.134	329.075	Tier 2	3-Hydroxyanthranilate O-glucuronide	PR03093000							0.681418	0.0556638	0.0540934	Not Significant	Not Significant
A-1382	277.1	285.5	422.171	188.112	Tier 1	Glycyl-Isoleucine	AN01133003	HMDB0028844		259613				1.18419	0.210146	0.143814	Not Significant	Not Significant
H-1382	277.1	285.5	422.171	188.112	Tier 3 only two-reaction						0	0	2	1.18419	0.210146	0.146347	Not Significant	Not Significant
H-1383	277.2	285.7	405.116	342.116	Tier 1	Melibiose	AN03286002	HMDB0000048	C05402	440658				0.856767	0.613649	0.315203	Not Significant	Not Significant
A-1383	277.2	285.7	405.116	342.116	Tier 3 zero-reaction						13	50	638	0.856767	0.613649	0.311656	Not Significant	Not Significant
H-1384	277.3	285.8	517.163	283.105	Tier 3 zero-reaction						1	20	410	1.41176	0.239656	0.161658	Not Significant	Not Significant
A-T1778	277.4	93	691.226	457.171	Tier 2	5,10-Methylenetetrahydrofolic acid	AN04348001	HMDB0001533	C00143	439175				1.04571	0.791311	0.368804	Not Significant	Not Significant
H-1385	277.7	286.2	539.637	72.5277	Unidentified									0.912632	0.616803	0.316122	Not Significant	Not Significant
H-1389	278	286.7	541.157	74.0474	Tier 3 one-reaction						0	4	203	0.552592	0.0061663	0.0104375	Significant Decrease	Significant Decrease
A-T1462	278.2	93	562.2	328.142	Tier 1	Tyrosyl-Phenylalanine	AN03081001	HMDB0029112		3421919				1.83043	0.0595469	0.0565334	Not Significant	Not Significant
H-1391	278.2	286.9	365.114	262.112	Tier 3 only two-reaction						0	0	57	0.938205	0.742424	0.356623	Not Significant	Not Significant
A-1392	278.2	286.9	376.096	142.038	Tier 3 zero-reaction						1	8	285	1.14034	0.527485	0.279829	Not Significant	Not Significant
H-1393	278.3	287	323.105	89.047	Tier 3 zero-reaction						4	38	514	0.94894	0.746196	0.357923	Not Significant	Not Significant
H-1394	278.4	287.2	360.101	126.042	Tier 3 zero-reaction						2	14	370	1.19893	0.001288	0.00335126	Not Significant	Not Significant
H-T478	278.5	93	549.127	630.142	Tier 2	CMP-N-glycoloylneuraminic acid	AN05180000	HMDB0012206	C03691	656501				0.813244	0.227815	0.155507	Not Significant	Not Significant
H-1395	278.5	287.3	377.153	143.094	Tier 3 zero-reaction						1	19	346	0.660556	0.0932339	0.0798727	Not Significant	Not Significant
H-T846	278.7	93	338.106	104.047	Tier 2	3-Hydroxyisobutyric acid	AN00197000	HMDB0000023	C06001	87				1.75853	0.319266	0.199484	Not Significant	Not Significant
H-T725	278.7	93	361.103	255.097	Tier 2	Nicotinamide-beta-riboside	AN02018000	HMDB0000855	C03150	439924				1.27219	0.120465	0.0961418	Not Significant	Not Significant
A-1396	278.7	287.5	686.275	452.217	Tier 3 one-reaction						0	3	193	0.45794	0.0517499	0.0508758	Not Significant	Not Significant
H-1397	278.9	287.7	402.086	168.028	Tier 3 zero-reaction						1	8	192	1.02729	0.923536	0.409329	Not Significant	Not Significant
H-1398	279.2	288.1	383.11	149.051	Tier 2	(S)-4-Hydroxymandelonitrile	BM00606000	HMDB0060318	C03742	440104				0.685975	0.0076942	0.0123953	Significant Decrease	Significant Decrease
A-1398	279.2	288.1	383.11	149.051	Tier 1	Methionine	AN00608000	HMDB0000696	C00073	6137				0.685975	0.0076942	0.0123959	Significant Decrease	Significant Decrease
H-T615	279.4	93	445.142	211.084	Tier 2	N-Acetyl-L-Noradrenaline	PR01449002							3.40546	0.0773424	0.0692381	Not Significant	Not Significant
H-1399	279.4	288.4	431.131	197.073	Tier 2	N-Hydroxy-L-tyrosine	BM01257000		C03004	174052				1.02835	0.810812	0.377137	Not Significant	Not Significant
H-1400	279.5	288.6	277.082	86.0475	Tier 3 one-reaction						0	5	223	0.685309	0.0790741	0.0705056	Not Significant	Not Significant
H-1401	279.6	288.6	390.064	156.006	Tier 3 zero-reaction						1	7	175	1.53582	0.0285226	0.0324031	Significant Increase	Significant Increase
H-1402	279.7	288.8	404.126	170.068	Tier 3 one-reaction						0	17	323	1.24714	0.05274	0.0519735	Not Significant	Not Significant
H-1403	279.8	288.9	516.226	282.168	Tier 3 one-reaction						0	4	98	0.633388	0.0158435	0.0210536	Significant Decrease	Significant Decrease
H-1404	279.9	288.9	474.168	240.11	Tier 3 one-reaction						0	18	279	1.34603	0.086954	0.075597	Not Significant	Not Significant
H-1405	280	289	552.108	318.05	Tier 3 one-reaction						0	9	232	1.24031	0.144483	0.109587	Not Significant	Not Significant
H-1406	280	289.1	485.083	251.025	Tier 3 only two-reaction						0	0	52	1.32259	0.172288	0.125627	Not Significant	Not Significant
H-1408	280.2	289.3	580.219	346.16	Tier 3 one-reaction						0	5	112	4.11963	5.11314e-07	1.37114e-05	Significant Increase	Significant Increase
H-1407	280.2	289.2	527.133	293.075	Tier 3 one-reaction						0	15	352	0.71866	0.220009	0.15161	Not Significant	Not Significant
A-1409	280.4	289.4	458.182	224.124	Tier 3 only two-reaction						0	0	32	0.782779	0.0604006	0.0569391	Not Significant	Not Significant
H-1410	280.6	289.7	511.225	277.167	Tier 3 one-reaction						0	5	97	0.54936	0.0296973	0.0333729	Significant Decrease	Significant Decrease
H-1412	280.7	289.8	463.063	229.004	Tier 2	5,6-Dihydroxyindole 5-O-sulfate	PR01691000							0.250403	6.58262e-08	3.10528e-06	Significant Decrease	Significant Decrease
H-1411	280.7	289.8	598.231	364.173	Tier 3 one-reaction						0	8	202	3.28571	4.31136e-07	1.26077e-05	Significant Increase	Significant Increase
H-1413	280.9	290	343.122	218.127	Tier 3 one-reaction						0	6	263	0.679026	0.149761	0.112684	Not Significant	Not Significant
H-1414	281.1	290.2	522.088	288.03	Tier 2	5'-(3',4'-Dihydroxyphenyl)-gamma-valerolactone sulfate	AN02519000	HMDB0029191		129626609				1.39714	0.187271	0.133756	Not Significant	Not Significant
H-1415	281.1	290.2	448.189	214.13	Tier 3 zero-reaction						1	7	114	1.57945	0.159672	0.118376	Not Significant	Not Significant
A-T1502	281.2	93.1	337.119	103.063	Tier 2	N-Ethylglycine	AN00189006	HMDB0041945	C11735	6992079				1.10044	0.378632	0.222149	Not Significant	Not Significant
H-1416	281.2	290.3	392.126	316.136	Tier 3 one-reaction						0	4	248	1.18317	0.29785	0.189485	Not Significant	Not Significant
H-T314	281.7	93.1	522.087	288.025	Tier 2	2-Dehydro-3-deoxy-D-arabino-heptonate 7-phosphate	AN02518000		C04691	160647				2.00007	0.0319876	0.0353346	Significant Increase	Significant Increase
H-T646	281.8	93.1	415.133	181.074	Tier 2	3-Amino-3-(4-hydroxyphenyl)propanoic acid	AN01037005	HMDB0003831	C04368	440311				1.1186	0.761297	0.362886	Not Significant	Not Significant
H-1417	281.9	291	404.065	170.007	Tier 3 one-reaction						0	1	3	1.21851	0.0184297	0.0234697	Significant Increase	Significant Increase
A-1418	281.9	291.1	380.116	146.058	Tier 3 zero-reaction						7	60	688	1.12848	0.470785	0.258323	Not Significant	Not Significant
H-1419	282	291.2	570.154	336.096	Tier 3 one-reaction						0	6	355	0.425456	0.000706902	0.00217277	Significant Decrease	Significant Decrease
H-T824	282	93.1	380.115	146.058	Tier 2	3-Hydroxy-5-oxohexanoic acid	BM00573003		C16272	376				1.34267	0.21335	0.148029	Not Significant	Not Significant
H-1420	282.1	291.3	390.145	156.087	Unidentified									1.00261	0.994263	0.426899	Not Significant	Not Significant
A-T1644	282.2	93.1	364.624	261.132	Tier 2	Gamma-glutamyl-ornithine	AN02121000	HMDB0002248		189156				0.428227	0.00123979	0.00331487	Significant Decrease	Significant Decrease
A-1421	282.3	291.5	415.133	181.075	Tier 2	L-Threo-3-Phenylserine	AN01037002	HMDB0002184		12314153				1.10751	0.777783	0.365088	Not Significant	Not Significant
H-1423	282.4	291.6	545.18	311.122	Tier 2	1,7-Dimethylguanosine	AN02865001	HMDB0001961		160130				0.631071	0.0003746	0.00140394	Significant Decrease	Significant Decrease
H-1422	282.4	291.5	443.09	209.032	Tier 3 one-reaction						0	11	165	2.02305	0.0623661	0.05879	Not Significant	Not Significant
A-1425	282.5	291.6	364.624	261.132	Tier 2	N6-beta-Aspartyl-Lysine	AN02121001	HMDB0004985		22833646				0.692132	0.0036461	0.00719708	Significant Decrease	Significant Decrease
H-1425	282.5	291.6	364.624	261.132	Tier 3 zero-reaction						3	3	172	0.692132	0.0036461	0.00710875	Significant Decrease	Significant Decrease
A-1429	282.7	291.9	527.194	293.136	Tier 2	Glutaminyl-Phenylalanine	AN02592000	HMDB0028804		57288566				0.769615	0.0176021	0.0227156	Significant Decrease	Significant Decrease
H-1427	282.7	291.9	422.089	188.03	Tier 3 zero-reaction						1	14	219	0.106934	7.21811e-06	8.95046e-05	Significant Decrease	Significant Decrease
H-1428	282.7	291.9	337.086	103.027	Tier 3 zero-reaction						2	15	353	0.736187	0.0214409	0.0261602	Significant Decrease	Significant Decrease
H-1429	282.7	291.9	527.194	293.136	Tier 3 one-reaction						0	11	178	0.769615	0.0176021	0.0227631	Significant Decrease	Significant Decrease
A-T1539	282.8	93.2	346.087	112.027	Tier 1	Uracil	AN00240000	HMDB0000300	C00106	1174				2.30314	6.35953e-05	0.000413643	Significant Increase	Significant Increase
H-1430	282.8	292	438.062	204.003	Tier 3 one-reaction						0	4	142	0.275411	1.04025e-05	0.000112305	Significant Decrease	Significant Decrease
H-1431	282.8	292	452.115	218.056	Tier 3 one-reaction						0	1	187	0.902942	0.540946	0.288274	Not Significant	Not Significant
H-1432	282.8	292	437.115	203.056	Tier 3 one-reaction						0	14	183	0.991996	0.977578	0.422494	Not Significant	Not Significant
H-1434	282.9	292.1	346.087	112.028	Tier 3 one-reaction						0	1	46	2.24619	3.88481e-05	0.000271798	Significant Increase	Significant Increase
A-T1293	282.9	93.2	476.129	242.072	Tier 2	Carbapenem biosynthesis intermediate 3	BM01847000		C20822	92042764				1.43853	0.205819	0.141664	Not Significant	Not Significant
H-T754	283	93.2	456.156	222.1	Tier 2	N2'-Acetyl-5'-Hydroxykynurenamine	PR01612002							3.21795	1.69136e-05	0.000153685	Significant Increase	Significant Increase
A-T1527	283.1	93.2	351.137	117.079	Tier 1	Valine	AN00277003	HMDB0000883	C00183	6287				0.769577	0.00767635	0.0123847	Significant Decrease	Significant Decrease
H-1435	283.1	292.3	362.067	256.017	Tier 3 one-reaction						0	2	101	5.90411	0.000118848	0.000627493	Significant Increase	Significant Increase
H-T1036	283.4	93.2	750.237	283.128	Tier 2	N-Acetyl-Tetrahydrobiopterin	PR02445000							0.33531	9.00827e-08	4.07249e-06	Significant Decrease	Significant Decrease
A-T1459	283.4	93.2	376.13	142.074	Tier 2	Ectoine	AN00528000		C06231	126041				1.7258	0.0438206	0.0449087	Significant Increase	Significant Increase
H-1438	283.4	292.6	384.112	150.054	Tier 3 zero-reaction						10	64	777	0.791411	0.00501469	0.00898115	Significant Decrease	Significant Decrease
H-1437	283.4	292.6	328.596	189.075	Tier 3 one-reaction						0	10	250	0.577584	0.028791	0.0326247	Significant Decrease	Significant Decrease
H-1436	283.4	292.6	593.263	359.205	Tier 3 only two-reaction						0	0	55	0.810982	0.0359843	0.0387874	Significant Decrease	Significant Decrease
A-T1654	283.5	93.2	490.149	256.088	Tier 2	Carbapenem biosynthesis intermediate 4	BM02047000		C20823	92042765				0.848316	0.586343	0.302025	Not Significant	Not Significant
H-T766	283.6	93.2	474.122	240.063	Tier 2	(1R,6R)-6-Hydroxy-2-succinylcyclohexa-2,4-diene-1-carboxylic acid	AN01820000		C05817	5287432				1.90555	0.0160531	0.0212775	Significant Increase	Significant Increase
H-1439	283.9	293.2	437.209	203.151	Tier 3 one-reaction						0	7	135	0.522914	3.68676e-07	1.1268e-05	Significant Decrease	Significant Decrease
H-T1091	283.9	93.2	415.097	181.037	Tier 2	2-Methyl-3-hydroxy-5-formylpyridine-4-carboxylic acid	AN01032000	HMDB0006954	C06050	440898				0.774326	0.115306	0.0929474	Not Significant	Not Significant
A-T1528	283.9	93.2	371.106	137.048	Tier 1	4-Aminobenzoic acid	AN00468008	HMDB0001392	C00568	978				1.69395	0.0513095	0.0505962	Not Significant	Not Significant
H-T357	284	93.2	607.162	373.101	Tier 2	3,4-Dihydroxy-L-phenylalanine 3-O-glucuronide	PR03664000							2.6389	0.00467125	0.0085578	Significant Increase	Significant Increase
H-T562	284.3	93.2	501.135	267.078	Tier 2	S-Ribosyl-L-homocysteine	AN02206000		C03539	24798681				1.75713	0.00212706	0.00475356	Significant Increase	Significant Increase
H-1440	284.3	293.6	454.649	220.591	Unidentified									0.803715	0.0258065	0.0300753	Significant Decrease	Significant Decrease
A-T1672	284.3	93.2	744.138	277.026	Tier 2	3,4-Dihydroxy-L-phenylalanine 4-O-sulfate	PR02360000							1.15409	0.243365	0.160967	Not Significant	Not Significant
H-1441	284.3	293.6	388.636	154.578	Unidentified									0.982123	0.876686	0.396382	Not Significant	Not Significant
H-1442	284.4	293.6	351.137	117.079	Tier 3 zero-reaction						5	38	484	0.699794	0.000734205	0.00223454	Significant Decrease	Significant Decrease
H-1443	284.4	293.7	521.035	286.977	Tier 3 one-reaction						0	2	36	1.7029	0.000698828	0.00215405	Significant Increase	Significant Increase
H-1444	284.5	293.8	470.174	236.115	Tier 3 one-reaction						0	11	219	4.25806	0.00514111	0.00909969	Significant Increase	Significant Increase
H-1445	284.6	293.9	424.052	189.994	Tier 2	3-Sulfocatechol	BM01157000		C06336	440983				1.7583	0.00284932	0.00589421	Significant Increase	Significant Increase
A-1445	284.6	293.9	424.052	189.994	Tier 2	Pyrocatechol sulfate	AN01157002	HMDB0061713, HMDB59724, HMDB61713		3083879				1.7583	0.00284932	0.00596675	Significant Increase	Significant Increase
H-1446	284.6	293.9	366.077	132.019	Tier 3 only two-reaction						0	0	34	1.67276	0.00387568	0.00747576	Significant Increase	Significant Increase
H-1448	284.9	294.2	329.096	95.0374	Tier 3 one-reaction						0	5	224	1.29772	0.0333401	0.0364657	Significant Increase	Significant Increase
H-T644	285	93.2	436.07	202.011	Tier 2	(1E,3E)-4-Hydroxybuta-1,3-diene-1,2,4-tricarboxylic acid	BM01310001		C04324	54675766				1.21844	0.353632	0.214173	Not Significant	Not Significant
H-1449	285	294.3	321.092	87.0334	Tier 3 only two-reaction						0	0	1	0.826053	0.127273	0.10003	Not Significant	Not Significant
H-T940	285.1	93.2	442.142	208.085	Tier 2	Formyl-5-hydroxykynurenamine	AN01408002	HMDB0012948	C05647	440743				0.429869	9.6773e-10	2.3333e-07	Significant Decrease	Significant Decrease
A-T1549	285.1	93.2	442.142	208.085	Tier 1	Kynurenine	AN01408003	HMDB0000684	C01718	846				0.429793	9.50889e-10	1.96229e-07	Significant Decrease	Significant Decrease
A-T1491	285.1	93.2	371.632	275.148	Tier 2	Epsilon-(gamma-Glutamyl)-Lysine	AN02339000	HMDB0003869		7015684				1.34863	0.00181116	0.00429157	Significant Increase	Significant Increase
H-1450	285.1	294.4	432.158	198.099	Tier 3 one-reaction						0	10	278	1.3663	0.00974181	0.0147008	Significant Increase	Significant Increase
H-T988	285.1	93.2	849.207	615.151	Tier 2	N-Acetyl-Biotinyl-5'-AMP	PR05130000							0.721547	0.0658476	0.0612996	Not Significant	Not Significant
H-1451	285.2	294.5	339.593	211.07	Tier 3 one-reaction						0	18	299	3.10995	0.212434	0.147562	Not Significant	Not Significant
H-1452	285.4	294.7	412.132	178.074	Tier 3 zero-reaction						3	16	267	2.5808	0.0169085	0.0220501	Significant Increase	Significant Increase
H-1453	285.4	294.7	376.127	284.138	Tier 3 one-reaction						0	12	254	0.957612	0.870038	0.394976	Not Significant	Not Significant
H-1454	285.4	294.7	381.146	147.088	Unidentified									0.882903	0.685751	0.338277	Not Significant	Not Significant
H-1455	285.5	294.9	400.108	166.05	Tier 3 zero-reaction						3	9	187	0.392969	3.91435e-08	2.07174e-06	Significant Decrease	Significant Decrease
H-1456	285.6	294.9	335.143	101.084	Tier 3 one-reaction						0	20	342	10.7271	6.95574e-09	6.13661e-07	Significant Increase	Significant Increase
H-1458	285.7	295	380.106	146.048	Tier 3 only two-reaction						0	0	62	1.38631	0.0224032	0.0270913	Significant Increase	Significant Increase
A-1457	285.7	295	424.107	190.049	Tier 3 one-reaction						0	32	439	0.794189	0.0219141	0.0265043	Significant Decrease	Significant Decrease
H-1459	285.8	295.2	534.101	66.9918	Unidentified									0.808021	0.0600181	0.0572481	Not Significant	Not Significant
H-1461	285.9	295.2	587.17	353.112	Tier 3 one-reaction						0	7	340	2.3096	0.0150906	0.0203902	Significant Increase	Significant Increase
H-1463	285.9	295.3	432.194	198.136	Tier 3 one-reaction						0	1	90	0.688663	0.000274869	0.00113612	Significant Decrease	Significant Decrease
H-1460	285.9	295.2	532.103	64.9938	Tier 3 only two-reaction						0	0	50	0.801212	0.043902	0.0452576	Significant Decrease	Significant Decrease
H-1462	285.9	295.2	462.151	228.093	Tier 3 one-reaction						0	6	97	0.852894	0.59574	0.308811	Not Significant	Not Significant
H-1464	286	295.4	388.133	154.074	Tier 3 one-reaction						0	23	300	1.16417	0.0984342	0.0830491	Not Significant	Not Significant
H-T1090	286.4	93.3	445.105	211.048	Tier 2	5-(2'-Formylethyl)-4,6-dihydroxypicolinic acid	AN01445000	HMDB0031727	C05654	54675772				1.45329	0.0336851	0.0367433	Significant Increase	Significant Increase
H-1465	286.4	295.8	541.128	307.069	Tier 3 one-reaction						0	2	116	1.28928	0.109087	0.0892272	Not Significant	Not Significant
H-1467	286.5	295.9	478.066	244.008	Tier 3 only two-reaction						0	0	38	4.46878	0.000821122	0.00241114	Significant Increase	Significant Increase
H-1468	286.8	296.1	511.223	277.164	Tier 3 one-reaction						0	10	94	0.464678	0.0198502	0.0248179	Significant Decrease	Significant Decrease
A-T1532	286.8	93.3	396.124	162.064	Tier 1	Glycyl-Serine	AN00770000	HMDB0028850		102466				1.08143	0.792549	0.369044	Not Significant	Not Significant
H-1469	286.9	296.2	365.125	262.133	Tier 3 zero-reaction						2	7	152	0.746243	0.0101016	0.0151176	Significant Decrease	Significant Decrease
H-T60	286.9	93.3	396.124	162.064	Tier 2	Seryl-Glycine	AN00770001	HMDB0029039		7009643				1.00416	0.988275	0.42517	Not Significant	Not Significant
H-1470	287	296.3	687.26	453.202	Tier 3 one-reaction						0	1	101	0.107058	0.000142718	0.000718558	Significant Decrease	Significant Decrease
H-1471	287	296.4	605.256	371.198	Tier 3 one-reaction						0	1	74	0.939035	0.462608	0.258527	Not Significant	Not Significant
H-1472	287.2	296.6	759.137	525.079	Tier 3 one-reaction						0	1	133	1.00973	0.932719	0.411651	Not Significant	Not Significant
H-1473	287.3	296.7	501.155	267.096	Tier 3 zero-reaction						3	50	741	0.774556	0.155453	0.116001	Not Significant	Not Significant
H-1474	287.4	296.8	378.067	144.009	Tier 3 one-reaction						0	2	55	0.829379	0.0257434	0.0300501	Significant Decrease	Significant Decrease
A-1475	287.4	296.8	410.088	352.06	Tier 3 one-reaction						0	2	147	1.15993	0.128905	0.0995628	Not Significant	Not Significant
A-T1588	287.5	93.3	321.115	174.112	Tier 1	Arginine	AN00945000	HMDB0000517	C00062	6322				3.07923	0.00150995	0.00378367	Significant Increase	Significant Increase
H-1476	287.6	297	361.133	127.075	Tier 3 one-reaction						0	8	182	0.823788	0.0875637	0.0760053	Not Significant	Not Significant
A-1477	287.6	297	366.154	132.095	Tier 3 one-reaction						0	2	80	0.731242	0.691491	0.336715	Not Significant	Not Significant
H-1478	287.7	297.2	321.115	174.114	Tier 3 one-reaction						0	3	16	2.92787	2.76587e-06	4.58163e-05	Significant Increase	Significant Increase
A-T1748	287.8	93.4	357.123	246.133	Tier 2	D-Octopine	AN01908000		C04137	440237				4.05459	7.82625e-07	1.87006e-05	Significant Increase	Significant Increase
H-1479	287.8	297.2	430.119	196.06	Tier 3 zero-reaction						5	15	218	2.18977	0.000629216	0.00200794	Significant Increase	Significant Increase
A-T1629	287.9	93.4	379.629	291.143	Tier 2	Tabtoxin biosynthesis intermediate 5	BM02567000		C20915	92042781				0.745405	0.04354	0.0447829	Significant Decrease	Significant Decrease
H-1482	287.9	297.3	374.117	140.058	Tier 3 zero-reaction						4	16	317	1.83691	1.28581e-05	0.000127992	Significant Increase	Significant Increase
H-1480	287.9	297.3	456.071	222.013	Tier 3 one-reaction						0	2	38	0.555617	0.0206984	0.0255783	Significant Decrease	Significant Decrease
H-1481	287.9	297.3	680.259	213.15	Tier 3 one-reaction						0	2	86	2.72973	0.0466393	0.0475152	Significant Increase	Significant Increase
A-T1522	288.3	93.4	495.168	261.111	Tier 1	Glycyl-Tryptophan	AN02119000	HMDB0028852		102763				0.560453	0.0226331	0.0271119	Significant Decrease	Significant Decrease
H-1483	288.4	297.9	326.111	184.106	Tier 3 only two-reaction						0	0	40	1.06667	0.624948	0.31868	Not Significant	Not Significant
H-T356	288.7	93.4	607.161	373.101	Tier 2	3,4-Dihydroxy-L-phenylalanine 4-O-glucuronide	PR03664001							2.05466	0.0601523	0.0572798	Not Significant	Not Significant
H-1484	289	298.4	300.561	133.005	Tier 3 only two-reaction						0	0	34	1.34174	0.0473022	0.0479653	Significant Increase	Significant Increase
H-1486	289	298.5	389.619	155.561	Unidentified									0.598672	2.56757e-05	0.000198993	Significant Decrease	Significant Decrease
H-1485	289	298.5	278.073	88.0298	Tier 3 only two-reaction						0	0	7	1.10877	0.604566	0.311691	Not Significant	Not Significant
H-1487	289.1	298.6	325.111	182.105	Tier 3 one-reaction						0	16	245	1.05399	0.667229	0.332771	Not Significant	Not Significant
H-T823	289.2	93.4	410.128	176.069	Tier 2	3-Propylmalic acid	AN00971003		C02123	439659				1.52024	0.0552434	0.053757	Not Significant	Not Significant
H-1488	289.3	298.8	397.126	163.067	Tier 3 zero-reaction						1	5	141	0.173841	0.00027465	0.00113612	Significant Decrease	Significant Decrease
H-1489	289.3	298.9	446.185	212.127	Tier 3 one-reaction						0	1	110	0.913629	0.548742	0.291213	Not Significant	Not Significant
A-T1445	289.4	93.4	473.14	239.079	Tier 2	N-Acetyl-3,4-Dihydroxy-L-phenylalanine	PR01809000			13987867				0.966684	0.850816	0.385807	Not Significant	Not Significant
H-1491	289.7	299.3	649.217	182.108	Tier 3 only two-reaction						0	0	50	0.98439	0.902557	0.403711	Not Significant	Not Significant
H-1490	289.7	299.3	374.613	140.554	Unidentified									1.02896	0.825175	0.381553	Not Significant	Not Significant
H-1492	289.8	299.4	438.149	204.09	Tier 3 zero-reaction						1	11	187	0.66526	0.000276043	0.00113881	Significant Decrease	Significant Decrease
A-T1646	289.9	93.4	470.174	236.116	Tier 1	Alanyl-Phenylalanine	AN01782000	HMDB0028694		96814				2.72567	0.0532824	0.0518436	Not Significant	Not Significant
A-T1596	290.1	93.4	438.148	204.09	Tier 1	Tryptophan	AN01348000	HMDB0000929	C00078	6305				0.652545	0.000415048	0.00155631	Significant Decrease	Significant Decrease
H-1493	290.1	299.6	277.082	86.0474	Tier 3 one-reaction						0	5	223	0.620645	0.0185893	0.0236314	Significant Decrease	Significant Decrease
H-1494	290.1	299.6	617.157	150.047	Tier 3 one-reaction						0	3	119	0.710327	0.0295434	0.0332172	Significant Decrease	Significant Decrease
H-1495	290.1	299.7	444.133	210.075	Tier 3 zero-reaction						2	24	564	1.02671	0.839772	0.386163	Not Significant	Not Significant
H-1497	290.2	299.8	424.132	190.074	Tier 3 one-reaction						0	14	208	0.756628	0.0606702	0.0576272	Not Significant	Not Significant
H-T1232	290.3	93.4	467.159	233.101	Tier 2	Asparaginyl-Threonine	AN01742000	HMDB0028741		18218186				0.874076	0.46713	0.26025	Not Significant	Not Significant
H-1498	290.6	300.1	387.128	306.139	Tier 3 only two-reaction						0	0	53	0.847802	0.477625	0.263995	Not Significant	Not Significant
H-1499	290.7	300.3	305.559	143.001	Tier 3 one-reaction						0	1	13	0.921454	0.182919	0.131479	Not Significant	Not Significant
H-1500	290.8	300.3	338.107	208.097	Tier 3 one-reaction						0	26	509	1.18603	0.475895	0.26324	Not Significant	Not Significant
H-1502	290.9	300.4	388.136	308.156	Tier 3 one-reaction						0	5	123	1.40269	0.0197722	0.0247438	Significant Increase	Significant Increase
H-1504	290.9	300.5	366.594	132.536	Unidentified									0.580998	1.96598e-06	3.6154e-05	Significant Decrease	Significant Decrease
H-1501	290.9	300.4	372.101	138.043	Tier 3 zero-reaction						2	16	217	1.01137	0.888422	0.39956	Not Significant	Not Significant
H-1503	290.9	300.5	332.119	196.121	Tier 3 one-reaction						0	9	165	1.13733	0.472466	0.262112	Not Significant	Not Significant
A-1506	291.1	300.7	352.086	118.028	Tier 3 zero-reaction						4	52	588	1.38654	0.112477	0.0899661	Not Significant	Not Significant
A-1505	291.1	300.7	420.121	372.126	Tier 3 one-reaction						0	15	556	1.05787	0.620447	0.313846	Not Significant	Not Significant
H-1507	291.2	300.8	459.071	225.012	Tier 3 one-reaction						0	3	53	1.71373	0.00124917	0.00327774	Significant Increase	Significant Increase
H-1508	291.3	300.9	579.237	345.179	Tier 3 one-reaction						0	4	143	2.59753	0.0605881	0.0575892	Not Significant	Not Significant
H-1509	291.3	300.9	306.104	144.09	Tier 3 one-reaction						0	17	254	1.05467	0.842817	0.38699	Not Significant	Not Significant
H-T853	291.4	93.5	338.106	104.047	Tier 1	3-Hydroxybutanoic acid	AN00197001	HMDB0000011		441				1.0615	0.840989	0.386641	Not Significant	Not Significant
A-T1589	291.4	93.5	456.157	222.1	Tier 1	Glycyl-Phenylalanine	AN01612000	HMDB0028848		97415				0.759371	0.160482	0.116877	Not Significant	Not Significant
H-1511	291.7	301.3	505.129	271.07	Tier 3 one-reaction						0	23	490	1.08064	0.620737	0.317464	Not Significant	Not Significant
H-1512	291.8	301.4	325.126	182.136	Unidentified									0.928254	0.802502	0.374904	Not Significant	Not Significant
H-1513	291.9	301.5	317.096	83.0376	Tier 3 one-reaction						0	2	198	1.00136	0.992887	0.426562	Not Significant	Not Significant
H-1514	292	301.7	340.067	106.009	Tier 3 one-reaction						0	7	109	0.849573	0.0336955	0.0367433	Not Significant	Not Significant
H-1515	292.1	301.8	400.14	332.163	Tier 3 one-reaction						0	8	190	0.924062	0.656231	0.329699	Not Significant	Not Significant
H-1516	292.4	302	378.634	144.576	Unidentified									1.16871	0.380155	0.225359	Not Significant	Not Significant
H-T760	292.5	93.5	488.182	254.127	Tier 2	L-Pyridosine	EF02022001	HMDB0029443		15664012				0.503028	0.00138539	0.00351613	Significant Decrease	Significant Decrease
H-1517	292.5	302.1	442.155	208.096	Tier 3 one-reaction						0	26	510	1.10019	0.570002	0.299203	Not Significant	Not Significant
A-T1866	292.6	93.5	364.083	260.047	Tier 2	5-Hydroxykynurenamine O-sulfate	PR02102000							1.51953	0.214327	0.146015	Not Significant	Not Significant
H-1519	292.6	302.2	379.135	290.152	Tier 3 one-reaction						0	2	135	1.22076	0.178991	0.129475	Not Significant	Not Significant
A-1518	292.6	302.2	488.184	254.126	Tier 3 one-reaction						0	17	265	1.10922	0.690473	0.336376	Not Significant	Not Significant
A-1520	292.9	302.6	390.112	156.053	Tier 3 zero-reaction						3	17	320	1.3508	0.0814996	0.0710189	Not Significant	Not Significant
H-1522	293.1	302.8	407.162	173.104	Tier 3 zero-reaction						4	29	349	0.710164	0.00162615	0.00389056	Significant Decrease	Significant Decrease
H-1523	293.1	302.8	509.177	275.118	Tier 3 one-reaction						0	7	146	0.715054	0.081346	0.0719612	Not Significant	Not Significant
A-T2082	293.3	93.6	429.146	195.089	Tier 2	N-Acetyl-Vanillylamine	PR01234001							0.970889	0.888452	0.395914	Not Significant	Not Significant
A-T1586	293.4	93.6	480.161	246.104	Tier 1	Methionyl-Proline	AN01904000	HMDB0028981		3472451				0.854509	0.174669	0.125079	Not Significant	Not Significant
H-1524	293.5	303.2	386.066	152.008	Tier 3 only two-reaction						0	0	21	1.18048	0.296536	0.189272	Not Significant	Not Significant
H-1526	293.9	303.7	389.133	310.149	Tier 3 one-reaction						0	3	61	1.21151	0.286439	0.184662	Not Significant	Not Significant
H-1525	293.9	303.6	631.002	396.944	Tier 3 only two-reaction						0	0	6	1.06284	0.794324	0.37197	Not Significant	Not Significant
H-1527	294	303.7	636.096	402.038	Tier 3 one-reaction						0	2	85	2.16151	6.91004e-07	1.62987e-05	Significant Increase	Significant Increase
H-1528	294	303.7	376.096	142.038	Tier 3 zero-reaction						1	8	285	0.623466	0.105371	0.0870737	Not Significant	Not Significant
[truncated: 3,866 more rows]
